# Supplementary material for: Transcriptional Basis for Haustorium Formation and Host Establishment in Hemiparasitic Psittacanthus schiedeanus Mistletoes
Source: Front Genet. 2022 Jun 13;13:929490. doi: 10.3389/fgene.2022.929490 (PMC9235361; doi:10.3389/fgene.2022.929490)
Supplement: Supplementary file 1 [file Table2.XLSX]

## Sheet: Table S4
	Table S4. Identification of protein domains in Psittacanthus schiedeanus. ID of protein domains was performed with the Pfam Database (e-value ≤ 10-3) into the translated sequences of P. schiedeanus uniGenes.
		UniGenes' identifier	Number of distinct domains	InterPro entries	Pfam entries	Descritpions	Significant matches [start-end]	e-values
	1	UN000001	3	IPR011704 | IPR041190 | IPR040848	PF07728 | PF17865 | PF17867	AAA domain (dynein-related subfamily) | Midasin AAA lid domain | Midasin AAA lid domain	[360-466]; [688-749]; [833-919]; [1083-1219]; [1370-1428]; [1498-1593]; [1791-1930] | [932-1031] | [508-622]; [1231-1327]; [1946-2040]	1.30E-11; 1.70E-08; 6.40E-07; 1.50E-24; 5.50E-06; 4.70E-13; 8.10E-14 | 1.30E-23 | 6.10E-17; 5.20E-14; 1.30E-11
	2	UN000004	1	--	PF13920	Zinc finger, C3HC4 type (RING finger)	[4704-4744]	1.3e-08
	3	UN000006	6	IPR009291 | IPR010482 | IPR009543 | IPR026854 | IPR031646 | IPR031642	PF06101 | PF06398 | PF06650 | PF12624 | PF16908 | PF16910	Vacuolar protein sorting-associated protein 62 | Integral peroxisomal membrane peroxin | SHR-binding domain of vacuolar-sorting associated protein 13 | N-terminal region of Chorein or VPS13 | Vacuolar sorting-associated protein 13, N-terminal | Repeating coiled region of VPS13	[2026-2189]; [2259-2406]; [4273-4347] | [2895-3014] | [3371-3538] | [4-110] | [135-376] | [564-784]	6.80E-10; 8.30E-08; 1.40E-05 | 2.30E-08 | 7.30E-11 | 2.30E-31 | 1.10E-68 | 3.20E-31
	4	UN000008	5	IPR015940 | IPR000569 | IPR010309 | IPR010314 | IPR025527	PF00627 | PF00632 | PF06012 | PF06025 | PF14377	UBA/TS-N domain | HECT-domain (ubiquitin-transferase) | Domain of Unknown Function (DUF908) | Domain of Unknown Function (DUF913) | Ubiquitin binding region	[1293-1330] | [3467-3777] | [88-361] | [421-787] | [2673-2701]; [2712-2742]; [2748-2778]	3.20E-08 | 4.30E-89 | 4.80E-41 | 6.80E-87 | 1.10E-09; 1.30E-09; 9.70E-07
	5	UN000011	3	IPR000403 | IPR003152 | IPR031559	PF00454 | PF02260 | PF15785	Phosphatidylinositol 3- and 4-kinase | FATC domain | Serine/threonine-protein kinase smg-1	[2059-2335] | [3782-3811] | [569-1185]	8.60E-42 | 2.90E-12 | 2.50E-43
	6	UN000025	6	IPR001680 | IPR000409 | -- | IPR023362 | IPR031570 | --	PF00400 | PF02138 | PF13385 | PF14844 | PF15787 | PF16057	WD domain, G-beta repeat | Beige/BEACH domain | Concanavalin A-like lectin/glucanases superfamily | PH domain associated with Beige/BEACH | Domain of unknown function (DUF4704) | Domain of unknown function (DUF4800)	[2985-3020] | [2573-2849] | [1061-1233] | [2388-2531] | [1306-1582] | [2185-2276]	3.10E-05 | 3.20E-121 | 7.00E-08 | 1.70E-11 | 1.70E-77 | 4.00E-09
	7	UN000026	6	IPR001680 | IPR000409 | -- | IPR023362 | IPR031570 | --	PF00400 | PF02138 | PF13385 | PF14844 | PF15787 | PF16057	WD domain, G-beta repeat | Beige/BEACH domain | Concanavalin A-like lectin/glucanases superfamily | PH domain associated with Beige/BEACH | Domain of unknown function (DUF4704) | Domain of unknown function (DUF4800)	[3025-3060] | [2613-2889] | [1101-1273] | [2428-2571] | [1346-1622] | [2225-2316]	3.10E-05 | 3.30E-121 | 7.10E-08 | 1.80E-11 | 1.70E-77 | 4.10E-09
	8	UN000028	3	IPR000330 | IPR001650 | IPR029295	PF00176 | PF00271 | PF14619	SNF2 family N-terminal domain | Helicase conserved C-terminal domain | Snf2-ATP coupling, chromatin remodelling complex	[1088-1370] | [1396-1509] | [1603-1699]	2.70E-68 | 3.40E-17 | 1.30E-20
	9	UN000030	1	IPR028107	PF14649	Spatacsin C-terminus	[2824-3109]	2.4e-75
	10	UN000041	1	IPR009543	PF06650	SHR-binding domain of vacuolar-sorting associated protein 13	[2215-2536]	9.5e-15
	11	UN000048	1	IPR001752	PF00225	Kinesin motor domain	[244-575]	8.8e-109
	12	UN000058	1	IPR011430	PF07539	Down-regulated in metastasis	[9-181]	5.5e-22
	13	UN000061	4	IPR001680 | IPR000409 | IPR023362 | IPR031570	PF00400 | PF02138 | PF14844 | PF15787	WD domain, G-beta repeat | Beige/BEACH domain | PH domain associated with Beige/BEACH | Domain of unknown function (DUF4704)	[2710-2740] | [2284-2554] | [2151-2249] | [681-961]	9.60E-06 | 1.40E-117 | 3.60E-27 | 6.70E-46
	14	UN000069	2	IPR001300 | IPR022682	PF00648 | PF01067	Calpain family cysteine protease | Calpain large subunit, domain III	[1708-2007] | [2019-2156]	3.60E-86 | 6.90E-18
	15	UN000076	2	IPR001487 | IPR027353	PF00439 | PF17035	Bromodomain | Bromodomain extra-terminal - transcription regulation	[214-297] | [362-424]	8.30E-20 | 3.60E-17
	16	UN000083	1	IPR000811	PF00343	Carbohydrate phosphorylase	[1-80]	1.8e-28
	17	UN000084	2	IPR001487 | IPR027353	PF00439 | PF17035	Bromodomain | Bromodomain extra-terminal - transcription regulation	[214-297] | [362-424]	8.30E-20 | 3.60E-17
	18	UN000088	1	IPR031334	PF12166	Piezo non-specific cation channel, R-Ras-binding domain	[1482-1868]	3.8e-113
	19	UN000089	2	IPR003440 | IPR026899	PF02364 | PF14288	1,3-beta-glucan synthase component | 1,3-beta-glucan synthase subunit FKS1, domain-1	[689-780]; [782-1389] | [10-88]	4.90E-30; 1.10E-209 | 7.90E-18
	20	UN000097	1	IPR024975	PF13020	Domain of unknown function (DUF3883)	[2389-2479]	7.4e-18
	21	UN000098	1	IPR024395	PF12348	CLASP N terminal	[283-452]	3.9e-09
	22	UN000103	1	IPR011124	PF07496	CW-type Zinc Finger	[697-741]	5.1e-15
	23	UN000104	1	IPR013244	PF08314	Secretory pathway protein Sec39	[601-812]; [950-1137]	5.80E-12; 6.60E-16
	24	UN000105	3	IPR006896 | IPR006900 | IPR012990	PF04811 | PF04815 | PF08033	Sec23/Sec24 trunk domain | Sec23/Sec24 helical domain | Sec23/Sec24 beta-sandwich domain	[2-179] | [280-383] | [185-268]	5.80E-53 | 1.20E-22 | 4.80E-18
	25	UN000107	2	IPR001487 | IPR027353	PF00439 | PF17035	Bromodomain | Bromodomain extra-terminal - transcription regulation	[214-297] | [362-424]	8.30E-20 | 3.60E-17
	26	UN000109	2	IPR019441 | IPR019443	PF10347 | PF10351	RNA pol II promoter Fmp27 protein domain | Golgi-body localisation protein domain	[1177-1275] | [1895-2443]	3.80E-04 | 3.70E-100
	27	UN000111	3	IPR000330 | IPR001650 | IPR023780	PF00176 | PF00271 | PF00385	SNF2 family N-terminal domain | Helicase conserved C-terminal domain | Chromo (CHRromatin Organisation MOdifier) domain	[642-927] | [956-1069] | [534-588]	8.00E-64 | 4.60E-21 | 1.70E-15
	28	UN000112	4	IPR000722 | IPR007066 | IPR007083 | --	PF00623 | PF04983 | PF05000 | PF11523	RNA polymerase Rpb1, domain 2 | RNA polymerase Rpb1, domain 3 | RNA polymerase Rpb1, domain 4 | Protein of unknown function (DUF3223)	[195-352] | [359-506] | [586-631] | [1229-1301]	2.30E-33 | 7.60E-16 | 6.40E-09 | 2.70E-27
	29	UN000126	4	IPR009291 | IPR026854 | IPR031646 | IPR031642	PF06101 | PF12624 | PF16908 | PF16910	Vacuolar protein sorting-associated protein 62 | N-terminal region of Chorein or VPS13 | Vacuolar sorting-associated protein 13, N-terminal | Repeating coiled region of VPS13	[2023-2174]; [2259-2399] | [2-115] | [139-382] | [581-806]	4.10E-13; 3.90E-10 | 2.70E-32 | 1.10E-68 | 2.60E-35
	30	UN000129	1	IPR024975	PF13020	Domain of unknown function (DUF3883)	[2479-2569]	7.7e-18
	31	UN000138	1	IPR007452	PF04357	TamB, inner membrane protein subunit of TAM complex	[1828-2221]	2.1e-15
	32	UN000139	2	IPR002489 | IPR002932	PF01493 | PF01645	GXGXG motif | Conserved region in glutamate synthase	[477-646] | [12-395]	1.20E-70 | 6.80E-159
	33	UN000140	1	IPR019335	PF10191	Golgi complex component 7 (COG7)	[1-421]	2.1e-126
	34	UN000145	1	IPR024975	PF13020	Domain of unknown function (DUF3883)	[2420-2510]	7.5e-18
	35	UN000150	1	IPR011430	PF07539	Down-regulated in metastasis	[711-1316]	6.3e-95
	36	UN000155	3	IPR019787 | IPR018501 | IPR028942	PF00628 | PF02791 | PF15612	PHD-finger | DDT domain | WSTF, HB1, Itc1p, MBD9 motif 1	[405-448] | [176-232] | [279-322]	2.30E-09 | 1.30E-11 | 4.60E-09
	37	UN000156	1	IPR001098	PF00476	DNA polymerase family A	[717-1130]	1.3e-110
	38	UN000158	2	IPR000484 | IPR000932	PF00124 | PF00421	Photosynthetic reaction centre protein | Photosystem II protein	[35-324] | [371-515]	1.00E-75 | 1.80E-49
	39	UN000159	1	IPR014012	PF07529	HSA	[570-618]	2.3e-05
	40	UN000162	2	IPR000433 | IPR025704	PF00569 | PF13764	Zinc finger, ZZ type | E3 ubiquitin-protein ligase UBR4	[137-169] | [1710-2612]	1.30E-09 | 0.00E+00
	41	UN000163	1	IPR000313	PF00855	PWWP domain	[67-152]	7.2e-17
	42	UN000168	2	-- | --	PF00122 | PF00702	E1-E2 ATPase | haloacid dehalogenase-like hydrolase	[2-123] | [141-251]	1.40E-24 | 5.50E-12
	43	UN000169	3	IPR001789 | IPR003661 | IPR003594	PF00072 | PF00512 | PF02518	Response regulator receiver domain | His Kinase A (phospho-acceptor) domain | Histidine kinase-, DNA gyrase B-, and HSP90-like ATPase	[641-773] | [130-195] | [253-455]	3.80E-18 | 1.80E-18 | 1.40E-22
	44	UN000170	2	IPR013497 | IPR006171	PF01131 | PF01751	DNA topoisomerase | Toprim domain	[162-461] | [2-145]	1.30E-72 | 1.60E-18
	45	UN000171	3	IPR001214 | IPR007728 | IPR040689	PF00856 | PF05033 | PF18868	SET domain | Pre-SET motif | Zinc finger C2H2-type, 3 repeats	[1333-1453] | [1183-1314] | [832-955]	6.40E-20 | 4.40E-15 | 1.10E-60
	46	UN000173	1	--	PF00122	E1-E2 ATPase	[171-226]	4.4e-14
	47	UN000176	6	IPR017932 | IPR002489 | IPR002932 | IPR006982 | IPR023753 | IPR028261	PF00310 | PF01493 | PF01645 | PF04898 | PF07992 | PF14691	Glutamine amidotransferases class-II | GXGXG motif | Conserved region in glutamate synthase | Glutamate synthase central domain | Pyridine nucleotide-disulphide oxidoreductase | Dihydroprymidine dehydrogenase domain II, 4Fe-4S cluster	[1-216] | [1073-1259] | [623-990] | [266-554] | [1514-1840] | [1391-1501]	1.10E-104 | 1.20E-86 | 2.30E-151 | 3.10E-115 | 2.00E-24 | 5.30E-21
	48	UN000177	1	--	PF00122	E1-E2 ATPase	[171-352]	5.4e-46
	49	UN000188	1	IPR019035	PF09497	Transcription mediator complex subunit Med12	[140-200]	6.8e-17
	50	UN000189	5	IPR000330 | IPR001650 | IPR023780 | IPR019787 | IPR009463	PF00176 | PF00271 | PF00385 | PF00628 | PF06465	SNF2 family N-terminal domain | Helicase conserved C-terminal domain | Chromo (CHRromatin Organisation MOdifier) domain | PHD-finger | Domain of Unknown Function (DUF1087)	[774-1052] | [1082-1189] | [600-652]; [667-718] | [78-121] | [1369-1412]	7.50E-58 | 9.30E-18 | 5.00E-06; 1.30E-10 | 2.20E-07 | 5.50E-07
	51	UN000190	1	IPR003169	PF02213	GYF domain	[148-185]	1.5e-12
	52	UN000192	1	IPR001245	PF07714	Protein tyrosine kinase	[594-866]	4.1e-27
	53	UN000196	1	--	PF13921	Myb-like DNA-binding domain	[385-432]	3.9e-06
	54	UN000197	2	IPR000644 | IPR001807	PF00571 | PF00654	CBS domain | Voltage gated chloride channel	[459-505] | [1-307]	5.50E-07 | 2.50E-56
	55	UN000200	3	IPR000330 | IPR001650 | IPR009463	PF00176 | PF00271 | PF06465	SNF2 family N-terminal domain | Helicase conserved C-terminal domain | Domain of Unknown Function (DUF1087)	[36-144] | [174-281] | [460-504]	5.40E-13 | 5.10E-18 | 3.20E-07
	56	UN000207	2	IPR011545 | IPR004179	PF00270 | PF02889	DEAD/DEAH box helicase | Sec63 Brl domain	[243-413] | [2-198]; [731-1049]	4.20E-24 | 3.10E-44; 7.30E-77
	57	UN000208	2	IPR000644 | IPR001807	PF00571 | PF00654	CBS domain | Voltage gated chloride channel	[459-505] | [1-307]	5.50E-07 | 2.50E-56
	58	UN000210	2	IPR000644 | IPR001807	PF00571 | PF00654	CBS domain | Voltage gated chloride channel	[627-673] | [54-475]	7.90E-07 | 1.30E-96
	59	UN000218	4	IPR001487 | IPR019787 | IPR001739 | IPR028942	PF00439 | PF00628 | PF01429 | PF15612	Bromodomain | PHD-finger | Methyl-CpG binding domain | WSTF, HB1, Itc1p, MBD9 motif 1	[1119-1172] | [3-51]; [1229-1275] | [201-261] | [1309-1353]	3.60E-05 | 1.20E-08; 1.10E-11 | 2.00E-11 | 1.70E-10
	60	UN000220	2	IPR001214 | IPR025640	PF00856 | PF14237	SET domain | GYF domain 2	[1534-1696] | [719-768]	1.30E-11 | 1.70E-06
	61	UN000222	1	IPR011124	PF07496	CW-type Zinc Finger	[717-762]	5.5e-15
	62	UN000223	1	IPR011684	PF07765	KIP1-like protein	[8-81]	2.1e-33
	63	UN000227	3	IPR001789 | IPR003661 | IPR003594	PF00072 | PF00512 | PF02518	Response regulator receiver domain | His Kinase A (phospho-acceptor) domain | Histidine kinase-, DNA gyrase B-, and HSP90-like ATPase	[586-644] | [130-195] | [242-401]	1.10E-10 | 1.40E-18 | 4.60E-27
	64	UN000230	2	IPR006131 | IPR006132	PF00185 | PF02729	Aspartate/ornithine carbamoyltransferase, Asp/Orn binding domain | Aspartate/ornithine carbamoyltransferase, carbamoyl-P binding domain	[233-380] | [52-193]	4.40E-51 | 2.20E-46
	65	UN000233	1	IPR001025	PF01426	BAH domain	[41-129]	9.7e-09
	66	UN000235	1	IPR019442	PF10350	Putative death-receptor fusion protein (DUF2428)	[1045-1373]	1.4e-83
	67	UN000237	1	IPR000504	PF00076	RNA recognition motif. (a.k.a. RRM, RBD, or RNP domain)	[78-144]; [172-229]	9.00E-16; 4.50E-07
	68	UN000240	1	IPR002020	PF00285	Citrate synthase, C-terminal domain	[7-261]	2e-99
	69	UN000251	2	IPR006134 | IPR006133	PF00136 | PF03104	DNA polymerase family B | DNA polymerase family B, exonuclease domain	[1376-1882] | [55-195]; [1120-1231]	4.10E-96 | 7.40E-07; 3.90E-11
	70	UN000255	2	IPR000504 | IPR041337	PF00076 | PF18360	RNA recognition motif. (a.k.a. RRM, RBD, or RNP domain) | Heterogeneous nuclear ribonucleoprotein Q acidic domain	[36-97] | [178-245]	1.80E-11 | 9.50E-14
	71	UN000256	4	IPR013515 | IPR013767 | IPR003018 | IPR013654	PF00360 | PF00989 | PF01590 | PF08446	Phytochrome region | PAS fold | GAF domain | PAS fold	[407-581] | [612-669] | [212-394] | [60-178]	4.50E-57 | 1.70E-15 | 2.20E-31 | 3.40E-42
	72	UN000261	2	IPR025481 | IPR029473	PF14225 | PF14228	Cell morphogenesis C-terminal | Cell morphogenesis central region	[1001-1286] | [2-976]	4.40E-80 | 0.00E+00
	73	UN000262	1	IPR019335	PF10191	Golgi complex component 7 (COG7)	[19-487]	2e-142
	74	UN000263	6	IPR005481 | IPR000089 | IPR034733 | IPR005482 | IPR005479 | IPR013537	PF00289 | PF00364 | PF01039 | PF02785 | PF02786 | PF08326	Biotin carboxylase, N-terminal domain | Biotin-requiring enzyme | Carboxyl transferase domain | Biotin carboxylase C-terminal domain | Carbamoyl-phosphate synthase L chain, ATP binding domain | Acetyl-CoA carboxylase, central region	[1-111] | [675-738] | [1584-2136] | [388-494] | [159-341] | [739-1483]	1.50E-26 | 2.70E-08 | 1.50E-160 | 1.60E-21 | 1.30E-44 | 2.70E-180
	75	UN000290	2	IPR041677 | IPR041679	PF13086 | PF13087	AAA domain | AAA domain	[1352-1726] | [1734-1940]	4.40E-59 | 2.50E-58
	76	UN000297	3	IPR010614 | IPR010643 | IPR006555	PF06733 | PF06777 | PF13307	DEAD_2 | Helical and beta-bridge domain | Helicase C-terminal domain	[73-257] | [271-413] | [525-698]	7.60E-52 | 2.10E-27 | 2.50E-41
	77	UN000304	3	IPR001680 | IPR000409 | IPR023362	PF00400 | PF02138 | PF14844	WD domain, G-beta repeat | Beige/BEACH domain | PH domain associated with Beige/BEACH	[1837-1869] | [1420-1705] | [1325-1384]	8.40E-04 | 1.00E-116 | 1.30E-08
	78	UN000309	1	--	PF16746	BAR domain of APPL family	[4-228]	3.9e-38
	79	UN000313	2	IPR028925 | IPR028924	PF15628 | PF15629	RRM in Demeter | Permuted single zf-CXXC unit	[1613-1689] | [1579-1610]	2.30E-40 | 3.40E-16
	80	UN000318	1	IPR003126	PF02207	Putative zinc finger in N-recognin (UBR box)	[132-198]	2.2e-19
	81	UN000326	3	IPR000330 | IPR001650 | IPR014978	PF00176 | PF00271 | PF08880	SNF2 family N-terminal domain | Helicase conserved C-terminal domain | QLQ	[988-1284] | [1306-1417] | [447-480]	1.10E-66 | 2.20E-17 | 1.20E-06
	82	UN000327	2	IPR000330 | IPR001650	PF00176 | PF00271	SNF2 family N-terminal domain | Helicase conserved C-terminal domain	[484-758] | [1020-1128]	2.50E-69 | 5.30E-20
	83	UN000329	1	IPR001005	PF00249	Myb-like DNA-binding domain	[1038-1078]	7.6e-09
	84	UN000337	2	IPR002937 | IPR007526	PF01593 | PF04433	Flavin containing amine oxidoreductase | SWIRM domain	[386-844] | [124-205]	2.80E-102 | 2.10E-12
	85	UN000342	2	IPR041677 | IPR041679	PF13086 | PF13087	AAA domain | AAA domain	[1416-1791] | [1799-2005]	1.50E-56 | 2.60E-58
	86	UN000347	2	IPR000270 | IPR001245	PF00564 | PF07714	PB1 domain | Protein tyrosine kinase	[50-134] | [869-1007]	7.10E-16 | 8.90E-29
	87	UN000349	1	IPR000008	PF00168	C2 domain	[1988-2087]	3e-12
	88	UN000350	1	IPR041677	PF13086	AAA domain	[707-1068]	4.4e-48
	89	UN000355	1	IPR019152	PF09755	Uncharacterized conserved protein H4 (DUF2046)	[39-100]	4.6e-06
	90	UN000360	1	IPR002937	PF01593	Flavin containing amine oxidoreductase	[185-643]	2e-102
	91	UN000361	4	IPR002885 | IPR002885 | IPR002885 | IPR002885	PF01535 | PF12854 | PF13041 | PF13812	PPR repeat | PPR repeat | PPR repeat family | Pentatricopeptide repeat domain	[435-465]; [749-777] | [185-216]; [288-320]; [394-425]; [847-879] | [222-271]; [328-375]; [467-516]; [537-584]; [607-656]; [678-726]; [781-828] | [910-950]	4.00E-07; 9.00E-04 | 5.00E-10; 3.50E-09; 3.80E-07; 4.20E-10 | 1.30E-16; 9.70E-16; 4.60E-13; 2.50E-10; 3.30E-19; 3.60E-17; 2.30E-15 | 3.60E-04
	92	UN000363	2	IPR003440 | IPR026899	PF02364 | PF14288	1,3-beta-glucan synthase component | 1,3-beta-glucan synthase subunit FKS1, domain-1	[874-1675] | [162-274]	1.50E-260 | 5.60E-37
	93	UN000364	2	IPR000403 | IPR001263	PF00454 | PF00613	Phosphatidylinositol 3- and 4-kinase | Phosphoinositide 3-kinase family, accessory domain (PIK domain)	[1805-1863]; [1865-2012] | [1547-1684]	3.20E-08; 4.00E-19 | 1.20E-21
	94	UN000368	1	IPR028262	PF15491	CST, telomere maintenance, complex subunit CTC1	[59-373]	1.8e-94
	95	UN000371	2	IPR000484 | IPR000932	PF00124 | PF00421	Photosynthetic reaction centre protein | Photosystem II protein	[35-324] | [371-515]	1.00E-75 | 1.80E-49
	96	UN000376	1	IPR028262	PF15491	CST, telomere maintenance, complex subunit CTC1	[59-373]	1.8e-94
	97	UN000378	2	IPR026003 | IPR024986	PF12765 | PF12830	HEAT repeat associated with sister chromatid cohesion | Sister chromatid cohesion C-terminus	[482-523] | [978-1175]	7.80E-13 | 1.80E-53
	98	UN000379	1	IPR013103	PF07727	Reverse transcriptase (RNA-dependent DNA polymerase)	[29-268]	6.9e-74
	99	UN000381	1	IPR003029	PF00575	S1 RNA binding domain	[446-510]; [535-603]; [715-782]	3.00E-08; 8.30E-07; 1.80E-07
	100	UN000382	2	IPR019787 | IPR032308	PF00628 | PF16135	PHD-finger | TPL-binding domain in jasmonate signalling	[677-719] | [563-636]	1.10E-07 | 3.00E-25
	101	UN000384	1	IPR001503	PF00852	Glycosyltransferase family 10 (fucosyltransferase) C-term	[225-391]	1.6e-32
	102	UN000386	3	IPR001680 | IPR000409 | IPR023362	PF00400 | PF02138 | PF14844	WD domain, G-beta repeat | Beige/BEACH domain | PH domain associated with Beige/BEACH	[1832-1864] | [1420-1700] | [1325-1384]	8.40E-04 | 9.70E-119 | 1.30E-08
	103	UN000387	3	IPR006134 | IPR006133 | IPR013697	PF00136 | PF03104 | PF08490	DNA polymerase family B | DNA polymerase family B, exonuclease domain | Domain of unknown function (DUF1744)	[752-1067] | [72-398] | [1520-1882]	2.60E-16 | 2.10E-81 | 2.40E-121
	104	UN000388	1	IPR013497	PF01131	DNA topoisomerase	[21-277]	1.6e-65
	105	UN000392	1	IPR000477	PF00078	Reverse transcriptase (RNA-dependent DNA polymerase)	[72-274]	1.3e-26
	106	UN000405	4	IPR002885 | IPR002885 | IPR002885 | IPR002885	PF01535 | PF12854 | PF13041 | PF13812	PPR repeat | PPR repeat | PPR repeat family | Pentatricopeptide repeat domain	[435-465]; [749-777] | [185-216]; [288-320]; [394-425]; [847-879] | [222-271]; [328-375]; [467-516]; [537-584]; [607-656]; [678-726]; [781-828] | [910-950]	4.00E-07; 9.00E-04 | 5.00E-10; 3.50E-09; 3.80E-07; 4.20E-10 | 1.30E-16; 9.70E-16; 4.60E-13; 2.50E-10; 3.30E-19; 3.60E-17; 2.30E-15 | 3.60E-04
	107	UN000407	2	IPR024990 | IPR041221	PF12859 | PF18122	Anaphase-promoting complex subunit 1 | Anaphase-promoting complex sub unit 1 C-terminal domain	[112-179] | [1608-1785]	3.50E-10 | 1.70E-30
	108	UN000413	4	IPR002885 | IPR002885 | IPR002885 | IPR002885	PF01535 | PF12854 | PF13041 | PF13812	PPR repeat | PPR repeat | PPR repeat family | Pentatricopeptide repeat domain	[435-465]; [749-777] | [185-216]; [288-320]; [394-425]; [847-879] | [222-271]; [328-375]; [467-516]; [537-584]; [607-656]; [678-726]; [781-828] | [910-950]	4.00E-07; 9.00E-04 | 5.00E-10; 3.50E-09; 3.80E-07; 4.20E-10 | 1.30E-16; 9.70E-16; 4.60E-13; 2.50E-10; 3.30E-19; 3.60E-17; 2.30E-15 | 3.60E-04
	109	UN000418	1	IPR021418	PF11262	Transcription factor/nuclear export subunit protein 2	[248-541]	2.4e-98
	110	UN000419	3	IPR000330 | IPR001650 | IPR022707	PF00176 | PF00271 | PF12054	SNF2 family N-terminal domain | Helicase conserved C-terminal domain | Domain of unknown function (DUF3535)	[1485-1783] | [1844-1947] | [798-1253]	6.00E-60 | 1.10E-13 | 2.80E-103
	111	UN000421	3	IPR001245 | IPR013210 | IPR001611	PF07714 | PF08263 | PF13855	Protein tyrosine kinase | Leucine rich repeat N-terminal domain | Leucine rich repeat	[501-714] | [8-38] | [99-157]; [170-229]; [242-301]	5.10E-21 | 1.30E-04 | 2.70E-09; 1.60E-07; 2.60E-08
	112	UN000422	2	IPR003340 | IPR010525	PF02362 | PF06507	B3 DNA binding domain | Auxin response factor	[42-143] | [168-250]	3.80E-20 | 4.50E-34
	113	UN000444	1	IPR031570	PF15787	Domain of unknown function (DUF4704)	[1323-1599]	1e-77
	114	UN000447	1	IPR028262	PF15491	CST, telomere maintenance, complex subunit CTC1	[70-356]	1e-76
	115	UN000450	1	IPR001680	PF00400	WD domain, G-beta repeat	[300-335]	2.3e-05
	116	UN000451	3	IPR002885 | IPR002885 | IPR002885	PF01535 | PF12854 | PF13041	PPR repeat | PPR repeat | PPR repeat family	[575-605] | [744-761] | [295-344]; [365-412]; [471-518]; [607-656]; [677-726]	2.20E-06 | 1.40E-05 | 4.50E-16; 2.10E-14; 3.00E-08; 4.50E-17; 4.80E-14
	117	UN000452	2	IPR010703 | IPR027007	PF06920 | PF14429	Dock homology region 2 | C2 domain in Dock180 and Zizimin proteins	[1268-1435]; [1518-1915] | [473-642]	2.00E-20; 2.70E-127 | 1.40E-27
	118	UN000453	7	IPR014720 | IPR001650 | IPR000999 | IPR003100 | IPR005034 | IPR006935 | --	PF00035 | PF00271 | PF00636 | PF02170 | PF03368 | PF04851 | PF14709	Double-stranded RNA binding motif | Helicase conserved C-terminal domain | Ribonuclease III domain | PAZ domain | Dicer dimerisation domain | Type III restriction enzyme, res subunit | double strand RNA binding domain from DEAD END PROTEIN 1	[1822-1882] | [716-833] | [1458-1606]; [1682-1795] | [1268-1409] | [908-996] | [319-479] | [1907-1978]	2.40E-04 | 3.70E-16 | 1.40E-29; 2.90E-25 | 9.40E-24 | 3.90E-21 | 1.40E-13 | 1.50E-12
	119	UN000459	2	IPR002885 | IPR002885	PF01535 | PF13041	PPR repeat | PPR repeat family	[73-102]; [104-132]; [135-158]; [374-399]; [402-432]; [575-599] | [267-314]; [501-547]	3.80E-05; 2.30E-04; 1.20E-07; 1.00E-03; 1.40E-08; 5.40E-05 | 1.00E-07; 4.10E-10
	120	UN000466	2	IPR041677 | IPR041679	PF13086 | PF13087	AAA domain | AAA domain	[310-684] | [692-898]	1.40E-59 | 9.50E-59
	121	UN000474	1	--	PF03568	Peptidase family C50	[1704-2114]	9e-110
	122	UN000476	1	IPR013057	PF01490	Transmembrane amino acid transporter protein	[89-493]	2.8e-58
	123	UN000477	2	IPR011545 | IPR001650	PF00270 | PF00271	DEAD/DEAH box helicase | Helicase conserved C-terminal domain	[555-719] | [760-878]	4.60E-12 | 1.50E-17
	124	UN000480	1	IPR005835	PF00483	Nucleotidyl transferase	[100-238]	2.5e-37
	125	UN000485	1	IPR000477	PF00078	Reverse transcriptase (RNA-dependent DNA polymerase)	[451-710]	1e-34
	126	UN000492	3	IPR000330 | IPR001810 | IPR011124	PF00176 | PF00646 | PF07496	SNF2 family N-terminal domain | F-box domain | CW-type Zinc Finger	[293-942] | [248-278] | [545-588]	1.80E-96 | 1.20E-04 | 4.00E-14
	127	UN000496	2	IPR002885 | IPR002885	PF01535 | PF13041	PPR repeat | PPR repeat family	[73-102]; [104-132]; [135-158]; [374-399]; [402-432]; [575-599] | [267-314]; [501-547]	3.80E-05; 2.30E-04; 1.20E-07; 1.00E-03; 1.40E-08; 5.40E-05 | 1.00E-07; 4.10E-10
	128	UN000497	2	IPR002423 | IPR002498	PF00118 | PF01504	TCP-1/cpn60 chaperonin family | Phosphatidylinositol-4-phosphate 5-Kinase	[357-597] | [1422-1571]	4.00E-32 | 2.40E-22
	129	UN000498	2	IPR000330 | IPR001650	PF00176 | PF00271	SNF2 family N-terminal domain | Helicase conserved C-terminal domain	[488-762] | [1024-1132]	2.60E-69 | 5.40E-20
	130	UN000502	1	IPR000560	PF00328	Histidine phosphatase superfamily (branch 2)	[37-216]	4.1e-54
	131	UN000504	3	IPR010482 | IPR009543 | IPR031645	PF06398 | PF06650 | PF16909	Integral peroxisomal membrane peroxin | SHR-binding domain of vacuolar-sorting associated protein 13 | Vacuolar-sorting-associated 13 protein C-terminal	[337-450] | [703-990] | [1263-1365]	5.80E-08 | 2.00E-12 | 1.70E-08
	132	UN000505	1	IPR000719	PF00069	Protein kinase domain	[19-194]	5.3e-57
	133	UN000507	3	IPR001680 | IPR000409 | IPR023362	PF00400 | PF02138 | PF14844	WD domain, G-beta repeat | Beige/BEACH domain | PH domain associated with Beige/BEACH	[1831-1863] | [1420-1699] | [1325-1384]	8.40E-04 | 4.10E-120 | 1.30E-08
	134	UN000511	1	IPR003440	PF02364	1,3-beta-glucan synthase component	[21-745]	4.1e-226
	135	UN000512	1	IPR019340	PF10198	Histone acetyltransferases subunit 3	[895-1007]	3.7e-06
	136	UN000514	3	IPR015940 | IPR010309 | IPR010314	PF00627 | PF06012 | PF06025	UBA/TS-N domain | Domain of Unknown Function (DUF908) | Domain of Unknown Function (DUF913)	[1307-1342] | [109-410] | [473-806]	2.70E-06 | 3.40E-31 | 8.30E-62
	137	UN000516	1	IPR002156	PF13456	Reverse transcriptase-like	[119-192]	3.9e-14
	138	UN000518	2	IPR002885 | IPR002885	PF01535 | PF13041	PPR repeat | PPR repeat family	[73-102]; [104-132]; [135-158]; [374-399]; [402-432]; [575-599] | [267-314]; [501-547]	3.80E-05; 2.30E-04; 1.20E-07; 1.00E-03; 1.40E-08; 5.40E-05 | 1.00E-07; 4.10E-10
	139	UN000524	1	IPR005484	PF00861	Ribosomal L18 of archaea, bacteria, mitoch. and chloroplast	[41-159]	5.8e-43
	140	UN000528	1	IPR019448	PF10358	N-terminal C2 in EEIG1 and EHBP1 proteins	[14-141]	1e-16
	141	UN000540	1	IPR001680	PF00400	WD domain, G-beta repeat	[437-473]	0.00031
	142	UN000542	1	IPR005061	PF03398	Regulator of Vps4 activity in the MVB pathway	[12-90]	1.2e-20
	143	UN000546	5	IPR000403 | IPR003151 | IPR003152 | IPR009076 | IPR024585	PF00454 | PF02259 | PF02260 | PF08771 | PF11865	Phosphatidylinositol 3- and 4-kinase | FAT domain | FATC domain | FKBP12-rapamycin binding domain | Domain of unknown function (DUF3385)	[1631-1864] | [954-1320] | [1975-2005] | [1427-1529] | [276-444]	9.80E-67 | 2.30E-101 | 3.60E-14 | 2.40E-40 | 9.70E-52
	144	UN000552	5	IPR035420 | IPR032706 | IPR028231 | IPR028088 | IPR041692	PF14633 | PF14635 | PF14639 | PF14641 | PF17674	SH2 domain | Helix-hairpin-helix motif | Holliday-junction resolvase-like of SPT6 | Helix-turn-helix DNA-binding domain of SPT6 | HHH domain	[1138-1185] | [813-914] | [653-809] | [220-343] | [929-1019]	6.30E-07 | 1.30E-19 | 1.60E-16 | 2.60E-09 | 2.50E-06
	145	UN000558	4	IPR000477 | IPR001584 | IPR041373 | IPR041588	PF00078 | PF00665 | PF17917 | PF17921	Reverse transcriptase (RNA-dependent DNA polymerase) | Integrase core domain | RNase H-like domain found in reverse transcriptase | Integrase zinc binding domain	[130-295] | [672-781] | [384-487] | [594-650]	1.60E-17 | 1.00E-16 | 2.90E-31 | 1.20E-08
	146	UN000562	2	IPR001202 | IPR002713	PF00397 | PF01846	WW domain | FF domain	[347-373] | [576-621]; [640-688]; [711-755]; [812-861]	5.50E-07 | 4.60E-10; 3.30E-06; 5.30E-11; 4.70E-06
	147	UN000569	2	IPR002885 | IPR002885	PF01535 | PF13041	PPR repeat | PPR repeat family	[73-102]; [104-132]; [135-158]; [374-399]; [402-432]; [575-599] | [267-314]; [501-547]	3.80E-05; 2.30E-04; 1.20E-07; 1.00E-03; 1.40E-08; 5.40E-05 | 1.00E-07; 4.10E-10
	148	UN000571	1	IPR022542	PF12530	Protein of unknown function (DUF3730)	[82-360]; [535-759]	7.40E-49; 2.70E-55
	149	UN000575	3	IPR011545 | IPR001650 | IPR007502	PF00270 | PF00271 | PF04408	DEAD/DEAH box helicase | Helicase conserved C-terminal domain | Helicase associated domain (HA2)	[416-577] | [698-829] | [894-994]	2.00E-10 | 5.50E-11 | 2.20E-16
	150	UN000580	3	IPR000626 | IPR009067 | IPR022591	PF00240 | PF09247 | PF12157	Ubiquitin family | TATA box-binding protein binding | Protein of unknown function (DUF3591)	[638-708] | [3-35] | [553-1120]	1.10E-09 | 5.30E-09 | 2.60E-133
	151	UN000590	4	IPR000048 | IPR002909 | IPR005559 | IPR020683	PF00612 | PF01833 | PF03859 | PF12796	IQ calmodulin-binding motif | IPT/TIG domain | CG-1 domain | Ankyrin repeats (3 copies)	[921-940] | [485-563] | [8-121] | [694-785]	1.10E-04 | 4.90E-08 | 1.30E-49 | 6.70E-07
	152	UN000596	1	IPR002156	PF13456	Reverse transcriptase-like	[119-192]	3.9e-14
	153	UN000600	2	IPR033646 | --	PF12807 | PF13424	Translation initiation factor eIF3 subunit 135 | Tetratricopeptide repeat	[582-724] | [794-864]; [879-953]	5.70E-21 | 1.10E-11; 5.50E-11
	154	UN000604	4	IPR002885 | IPR002885 | IPR002885 | IPR002885	PF01535 | PF12854 | PF13041 | PF13812	PPR repeat | PPR repeat | PPR repeat family | Pentatricopeptide repeat domain	[435-465]; [749-777] | [185-216]; [288-320]; [394-425]; [847-879] | [222-271]; [328-375]; [467-516]; [537-584]; [607-656]; [678-726]; [781-828] | [910-950]	4.00E-07; 9.00E-04 | 5.00E-10; 3.50E-09; 3.80E-07; 4.20E-10 | 1.30E-16; 9.70E-16; 4.60E-13; 2.50E-10; 3.30E-19; 3.60E-17; 2.30E-15 | 3.60E-04
	155	UN000617	7	IPR000722 | IPR007066 | IPR007073 | IPR007075 | IPR007080 | IPR007081 | IPR007083	PF00623 | PF04983 | PF04990 | PF04992 | PF04997 | PF04998 | PF05000	RNA polymerase Rpb1, domain 2 | RNA polymerase Rpb1, domain 3 | RNA polymerase Rpb1, domain 7 | RNA polymerase Rpb1, domain 6 | RNA polymerase Rpb1, domain 1 | RNA polymerase Rpb1, domain 5 | RNA polymerase Rpb1, domain 4	[321-489] | [493-656] | [1129-1263] | [860-1044] | [2-319] | [794-1384] | [685-787]	1.10E-71 | 1.90E-48 | 3.20E-53 | 5.90E-64 | 2.00E-96 | 8.00E-105 | 2.20E-38
	156	UN000621	2	IPR001194 | IPR005113	PF02141 | PF03456	DENN (AEX-3) domain | uDENN domain	[124-304] | [35-103]	7.20E-45 | 7.50E-12
	157	UN000624	2	IPR003151 | IPR024585	PF02259 | PF11865	FAT domain | Domain of unknown function (DUF3385)	[955-1037] | [277-445]	1.00E-12 | 3.90E-52
	158	UN000625	1	IPR003343	PF02368	Bacterial Ig-like domain (group 2)	[483-529]	7.1e-07
	159	UN000627	5	IPR000403 | IPR003151 | IPR003152 | IPR009076 | IPR024585	PF00454 | PF02259 | PF02260 | PF08771 | PF11865	Phosphatidylinositol 3- and 4-kinase | FAT domain | FATC domain | FKBP12-rapamycin binding domain | Domain of unknown function (DUF3385)	[1627-1875] | [984-1349] | [1986-2016] | [1456-1558] | [277-445]	1.30E-73 | 2.80E-100 | 3.60E-14 | 2.40E-40 | 9.70E-52
	160	UN000633	2	IPR002885 | IPR002885	PF01535 | PF13041	PPR repeat | PPR repeat family	[73-102]; [104-132]; [135-158]; [374-399]; [402-432]; [575-599] | [267-314]; [501-547]	3.80E-05; 2.30E-04; 1.20E-07; 1.00E-03; 1.40E-08; 5.40E-05 | 1.00E-07; 4.10E-10
	161	UN000634	1	IPR000225	PF00514	Armadillo/beta-catenin-like repeat	[522-561]	6e-05
	162	UN000635	1	IPR002156	PF13456	Reverse transcriptase-like	[119-192]	3.9e-14
	163	UN000637	3	IPR001680 | IPR000409 | IPR023362	PF00400 | PF02138 | PF14844	WD domain, G-beta repeat | Beige/BEACH domain | PH domain associated with Beige/BEACH	[1740-1772] | [1329-1608] | [1234-1290]	8.00E-04 | 2.10E-120 | 7.20E-09
	164	UN000639	4	IPR002885 | IPR002885 | IPR002885 | IPR002885	PF01535 | PF12854 | PF13041 | PF13812	PPR repeat | PPR repeat | PPR repeat family | Pentatricopeptide repeat domain	[435-465]; [749-777] | [185-216]; [288-320]; [394-425]; [847-879] | [222-271]; [328-375]; [467-516]; [537-584]; [607-656]; [678-726]; [781-828] | [910-950]	4.00E-07; 9.00E-04 | 5.00E-10; 3.50E-09; 3.80E-07; 4.20E-10 | 1.30E-16; 9.70E-16; 4.60E-13; 2.50E-10; 3.30E-19; 3.60E-17; 2.30E-15 | 3.60E-04
	165	UN000641	4	IPR035420 | IPR032706 | IPR028231 | IPR041692	PF14633 | PF14635 | PF14639 | PF17674	SH2 domain | Helix-hairpin-helix motif | Holliday-junction resolvase-like of SPT6 | HHH domain	[826-943] | [501-602] | [341-497] | [617-707]	4.80E-36 | 9.60E-20 | 1.10E-16 | 1.80E-06
	166	UN000642	1	IPR003029	PF00575	S1 RNA binding domain	[446-510]; [535-603]; [715-782]; [1002-1060]; [1319-1388]; [1409-1481]	6.50E-08; 1.80E-06; 3.90E-07; 2.00E-04; 1.90E-04; 5.80E-13
	167	UN000643	1	IPR003343	PF02368	Bacterial Ig-like domain (group 2)	[483-529]	1e-06
	168	UN000644	7	IPR000722 | IPR007066 | IPR007073 | IPR007075 | IPR007080 | IPR007081 | IPR007083	PF00623 | PF04983 | PF04990 | PF04992 | PF04997 | PF04998 | PF05000	RNA polymerase Rpb1, domain 2 | RNA polymerase Rpb1, domain 3 | RNA polymerase Rpb1, domain 7 | RNA polymerase Rpb1, domain 6 | RNA polymerase Rpb1, domain 1 | RNA polymerase Rpb1, domain 5 | RNA polymerase Rpb1, domain 4	[321-489] | [493-696] | [1169-1303] | [900-1084] | [2-319] | [834-1424] | [725-827]	1.10E-71 | 1.20E-43 | 3.30E-53 | 6.10E-64 | 2.10E-96 | 8.50E-105 | 2.30E-38
	169	UN000645	1	IPR006043	PF00860	Permease family	[211-568]	2.9e-52
	170	UN000647	1	IPR000719	PF00069	Protein kinase domain	[28-308]	1.4e-66
	171	UN000648	4	-- | -- | IPR032631 | IPR032630	PF00122 | PF00702 | PF16209 | PF16212	E1-E2 ATPase | haloacid dehalogenase-like hydrolase | Phospholipid-translocating ATPase N-terminal | Phospholipid-translocating P-type ATPase C-terminal	[191-438] | [476-792] | [94-159] | [952-1192]	2.00E-09 | 7.70E-08 | 3.00E-22 | 4.80E-76
	172	UN000649	4	IPR000433 | IPR019787 | IPR000197 | IPR013178	PF00569 | PF00628 | PF02135 | PF08214	Zinc finger, ZZ type | PHD-finger | TAZ zinc finger | Histone acetylation protein	[1561-1600] | [1062-1104] | [681-749]; [1629-1699] | [1162-1377]	1.30E-06 | 3.50E-07 | 9.30E-14; 2.70E-12 | 7.30E-30
	173	UN000651	4	IPR002885 | IPR002885 | IPR002885 | IPR002885	PF01535 | PF12854 | PF13041 | PF13812	PPR repeat | PPR repeat | PPR repeat family | Pentatricopeptide repeat domain	[435-465]; [749-777] | [185-216]; [288-320]; [394-425]; [847-879] | [222-271]; [328-375]; [467-516]; [537-584]; [607-656]; [678-726]; [781-828] | [910-950]	4.00E-07; 9.00E-04 | 5.00E-10; 3.50E-09; 3.80E-07; 4.20E-10 | 1.30E-16; 9.70E-16; 4.60E-13; 2.50E-10; 3.30E-19; 3.60E-17; 2.30E-15 | 3.60E-04
	174	UN000652	2	IPR033646 | --	PF12807 | PF13424	Translation initiation factor eIF3 subunit 135 | Tetratricopeptide repeat	[521-663] | [733-803]; [818-892]	5.40E-21 | 1.10E-11; 5.20E-11
	175	UN000653	1	IPR006924	PF04839	Plastid and cyanobacterial ribosomal protein (PSRP-3 / Ycf65)	[42-88]	2.8e-26
	176	UN000654	4	-- | -- | IPR032631 | IPR032630	PF00122 | PF00702 | PF16209 | PF16212	E1-E2 ATPase | haloacid dehalogenase-like hydrolase | Phospholipid-translocating ATPase N-terminal | Phospholipid-translocating P-type ATPase C-terminal	[191-438] | [476-789] | [94-159] | [949-1189]	2.00E-09 | 7.00E-08 | 3.00E-22 | 4.80E-76
	177	UN000655	4	-- | -- | IPR032631 | IPR032630	PF00122 | PF00702 | PF16209 | PF16212	E1-E2 ATPase | haloacid dehalogenase-like hydrolase | Phospholipid-translocating ATPase N-terminal | Phospholipid-translocating P-type ATPase C-terminal	[191-438] | [476-789] | [94-159] | [949-1189]	2.00E-09 | 7.00E-08 | 3.00E-22 | 4.80E-76
	178	UN000657	5	IPR000403 | IPR003151 | IPR003152 | IPR009076 | IPR024585	PF00454 | PF02259 | PF02260 | PF08771 | PF11865	Phosphatidylinositol 3- and 4-kinase | FAT domain | FATC domain | FKBP12-rapamycin binding domain | Domain of unknown function (DUF3385)	[1609-1857] | [965-1331] | [1968-1998] | [1438-1540] | [277-445]	1.30E-73 | 2.30E-101 | 3.60E-14 | 2.40E-40 | 9.60E-52
	179	UN000665	2	IPR000330 | IPR022707	PF00176 | PF12054	SNF2 family N-terminal domain | Domain of unknown function (DUF3535)	[892-1063] | [203-658]	7.10E-44 | 7.60E-104
	180	UN000666	2	IPR000403 | IPR001263	PF00454 | PF00613	Phosphatidylinositol 3- and 4-kinase | Phosphoinositide 3-kinase family, accessory domain (PIK domain)	[1767-1969] | [1528-1635]	9.00E-25 | 1.40E-20
	181	UN000667	3	IPR001609 | IPR002710 | IPR004009	PF00063 | PF01843 | PF02736	Myosin head (motor domain) | DIL domain | Myosin N-terminal SH3-like domain	[67-723] | [1351-1396] | [13-48]	4.00E-254 | 3.40E-12 | 1.20E-09
	182	UN000669	1	IPR002130	PF00160	Cyclophilin type peptidyl-prolyl cis-trans isomerase/CLD	[13-81]	2.1e-13
	183	UN000671	1	IPR001715	PF00307	Calponin homology (CH) domain	[5-124]	1.1e-12
	184	UN000672	1	IPR003343	PF02368	Bacterial Ig-like domain (group 2)	[483-529]	7.1e-07
	185	UN000673	5	IPR000403 | IPR003151 | IPR003152 | IPR009076 | IPR024585	PF00454 | PF02259 | PF02260 | PF08771 | PF11865	Phosphatidylinositol 3- and 4-kinase | FAT domain | FATC domain | FKBP12-rapamycin binding domain | Domain of unknown function (DUF3385)	[1599-1847] | [955-1321] | [1958-1988] | [1428-1530] | [277-445]	1.30E-73 | 2.30E-101 | 3.50E-14 | 2.40E-40 | 9.60E-52
	186	UN000674	2	IPR000409 | IPR023362	PF02138 | PF14844	Beige/BEACH domain | PH domain associated with Beige/BEACH	[1329-1608] | [1234-1290]	5.10E-120 | 7.20E-09
	187	UN000677	2	IPR010703 | IPR027007	PF06920 | PF14429	Dock homology region 2 | C2 domain in Dock180 and Zizimin proteins	[1262-1828] | [467-636]	1.90E-155 | 1.30E-27
	188	UN000679	1	IPR028262	PF15491	CST, telomere maintenance, complex subunit CTC1	[59-345]	1.1e-76
	189	UN000683	5	IPR014720 | IPR011545 | IPR001650 | IPR007502 | IPR011709	PF00035 | PF00270 | PF00271 | PF04408 | PF07717	Double-stranded RNA binding motif | DEAD/DEAH box helicase | Helicase conserved C-terminal domain | Helicase associated domain (HA2) | Oligonucleotide/oligosaccharide-binding (OB)-fold	[1045-1106] | [255-404] | [510-641] | [705-793] | [861-943]	1.40E-06 | 5.00E-07 | 7.60E-15 | 1.00E-20 | 1.00E-16
	190	UN000685	3	IPR003440 | IPR039431 | IPR026899	PF02364 | PF04652 | PF14288	1,3-beta-glucan synthase component | Vta1 like | 1,3-beta-glucan synthase subunit FKS1, domain-1	[1133-1746] | [52-178] | [334-445]	6.60E-210 | 8.10E-13 | 3.80E-37
	191	UN000690	6	IPR013515 | IPR003661 | IPR013767 | IPR003018 | IPR003594 | IPR013654	PF00360 | PF00512 | PF00989 | PF01590 | PF02518 | PF08446	Phytochrome region | His Kinase A (phospho-acceptor) domain | PAS fold | GAF domain | Histidine kinase-, DNA gyrase B-, and HSP90-like ATPase | PAS fold	[407-581] | [883-947] | [612-726]; [742-861] | [212-394] | [995-1106] | [60-178]	1.00E-56 | 5.70E-09 | 1.40E-24; 6.70E-22 | 5.10E-31 | 4.60E-10 | 7.10E-42
	192	UN000691	2	IPR024298 | IPR024340	PF12931 | PF12932	Sec23-binding domain of Sec16 | Vesicle coat trafficking protein Sec16 mid-region	[734-999] | [551-672]	2.90E-55 | 1.30E-18
	193	UN000693	4	IPR000433 | IPR019787 | IPR000197 | IPR013178	PF00569 | PF00628 | PF02135 | PF08214	Zinc finger, ZZ type | PHD-finger | TAZ zinc finger | Histone acetylation protein	[1561-1600] | [1062-1104] | [681-749]; [1629-1699] | [1162-1377]	1.30E-06 | 3.50E-07 | 9.30E-14; 2.70E-12 | 7.30E-30
	194	UN000694	1	IPR000330	PF00176	SNF2 family N-terminal domain	[289-793]	9.9e-86
	195	UN000695	2	IPR003439 | IPR011527	PF00005 | PF00664	ABC transporter | ABC transporter transmembrane region	[381-530] | [44-313]; [686-845]	4.10E-32 | 7.70E-58; 1.50E-27
	196	UN000698	1	IPR001715	PF00307	Calponin homology (CH) domain	[5-124]	1.1e-12
	197	UN000700	2	IPR003029 | IPR008847	PF00575 | PF05843	S1 RNA binding domain | Suppressor of forked protein (Suf)	[446-510]; [535-603]; [715-782]; [1002-1060]; [1319-1388]; [1409-1481] | [1778-1873]	6.60E-08; 1.80E-06; 4.00E-07; 2.10E-04; 1.90E-04; 6.00E-13 | 3.20E-12
	198	UN000702	2	IPR000270 | IPR003035	PF00564 | PF02042	PB1 domain | RWP-RK domain	[559-639] | [293-340]	2.00E-18 | 7.30E-26
	199	UN000704	5	IPR035420 | IPR032706 | IPR028231 | IPR028088 | IPR041692	PF14633 | PF14635 | PF14639 | PF14641 | PF17674	SH2 domain | Helix-hairpin-helix motif | Holliday-junction resolvase-like of SPT6 | Helix-turn-helix DNA-binding domain of SPT6 | HHH domain	[1138-1255] | [813-914] | [653-809] | [220-343] | [929-1019]	7.10E-36 | 1.40E-19 | 1.70E-16 | 2.80E-09 | 2.70E-06
	200	UN000705	2	IPR024298 | IPR024340	PF12931 | PF12932	Sec23-binding domain of Sec16 | Vesicle coat trafficking protein Sec16 mid-region	[734-999] | [551-672]	2.90E-55 | 1.30E-18
	201	UN000706	1	IPR000719	PF00069	Protein kinase domain	[28-308]	1.4e-66
	202	UN000707	1	IPR003169	PF02213	GYF domain	[210-246]	1.7e-06
	203	UN000710	4	-- | -- | IPR032631 | IPR032630	PF00122 | PF00702 | PF16209 | PF16212	E1-E2 ATPase | haloacid dehalogenase-like hydrolase | Phospholipid-translocating ATPase N-terminal | Phospholipid-translocating P-type ATPase C-terminal	[191-438] | [476-789] | [94-159] | [949-1189]	2.00E-09 | 7.00E-08 | 3.00E-22 | 4.80E-76
	204	UN000714	3	IPR002885 | IPR002885 | IPR032867	PF01535 | PF13041 | PF14432	PPR repeat | PPR repeat family | DYW family of nucleic acid deaminases	[284-308] | [109-158]; [211-253]; [411-460]; [515-561] | [688-811]	7.50E-05 | 7.60E-08; 5.50E-11; 1.20E-08; 1.70E-09 | 1.20E-40
	205	UN000715	1	IPR001752	PF00225	Kinesin motor domain	[29-360]	5.7e-104
	206	UN000717	7	IPR000722 | IPR007066 | IPR007073 | IPR007075 | IPR007080 | IPR007081 | IPR007083	PF00623 | PF04983 | PF04990 | PF04992 | PF04997 | PF04998 | PF05000	RNA polymerase Rpb1, domain 2 | RNA polymerase Rpb1, domain 3 | RNA polymerase Rpb1, domain 7 | RNA polymerase Rpb1, domain 6 | RNA polymerase Rpb1, domain 1 | RNA polymerase Rpb1, domain 5 | RNA polymerase Rpb1, domain 4	[337-505] | [509-712] | [1185-1319] | [916-1100] | [9-335] | [850-1440] | [741-843]	1.10E-71 | 1.20E-43 | 3.30E-53 | 6.20E-64 | 1.80E-96 | 8.70E-105 | 2.30E-38
	207	UN000718	3	IPR010482 | IPR009543 | IPR031645	PF06398 | PF06650 | PF16909	Integral peroxisomal membrane peroxin | SHR-binding domain of vacuolar-sorting associated protein 13 | Vacuolar-sorting-associated 13 protein C-terminal	[337-450] | [703-990] | [1263-1365]	6.00E-08 | 2.00E-12 | 1.80E-08
	208	UN000722	2	IPR003439 | IPR011527	PF00005 | PF00664	ABC transporter | ABC transporter transmembrane region	[381-530] | [44-313]; [686-845]	4.10E-32 | 7.70E-58; 1.50E-27
	209	UN000724	2	IPR033646 | --	PF12807 | PF13424	Translation initiation factor eIF3 subunit 135 | Tetratricopeptide repeat	[678-820] | [890-960]; [975-1049]	6.20E-21 | 1.20E-11; 5.90E-11
	210	UN000726	1	IPR010839	PF07287	Acyclic terpene utilisation family protein AtuA	[3-213]	2.1e-67
	211	UN000728	1	IPR003343	PF02368	Bacterial Ig-like domain (group 2)	[465-511]	1.1e-06
	212	UN000729	1	IPR004159	PF03141	Putative S-adenosyl-L-methionine-dependent methyltransferase	[65-439]; [466-509]	1.80E-167; 1.90E-14
	213	UN000730	1	IPR004333	PF03110	SBP domain	[111-185]	2.4e-28
	214	UN000732	1	IPR000569	PF00632	HECT-domain (ubiquitin-transferase)	[849-1030]	2.5e-40
	215	UN000733	1	IPR005162	PF03732	Retrotransposon gag protein	[5-100]	3.4e-17
	216	UN000734	1	IPR005061	PF03398	Regulator of Vps4 activity in the MVB pathway	[2-79]	1.3e-18
	217	UN000736	1	IPR001932	PF00481	Protein phosphatase 2C	[35-115]	3.4e-12
	218	UN000737	1	IPR006043	PF00860	Permease family	[211-568]	2.9e-52
	219	UN000739	2	IPR024298 | IPR024340	PF12931 | PF12932	Sec23-binding domain of Sec16 | Vesicle coat trafficking protein Sec16 mid-region	[734-992] | [551-672]	1.60E-54 | 1.30E-18
	220	UN000740	1	IPR002934	PF01909	Nucleotidyltransferase domain	[77-144]	0.00013
	221	UN000742	1	IPR006043	PF00860	Permease family	[211-568]	2.9e-52
	222	UN000743	4	IPR017932 | IPR002489 | IPR002932 | IPR006982	PF00310 | PF01493 | PF01645 | PF04898	Glutamine amidotransferases class-II | GXGXG motif | Conserved region in glutamate synthase | Glutamate synthase central domain	[81-503] | [1361-1543] | [896-1279] | [530-822]	2.50E-175 | 3.40E-74 | 2.90E-158 | 2.20E-106
	223	UN000745	2	IPR000403 | IPR001263	PF00454 | PF00613	Phosphatidylinositol 3- and 4-kinase | Phosphoinositide 3-kinase family, accessory domain (PIK domain)	[1755-1928] | [1530-1637]	2.40E-20 | 1.40E-20
	224	UN000746	1	IPR002498	PF01504	Phosphatidylinositol-4-phosphate 5-Kinase	[639-805]	1.1e-32
	225	UN000747	1	IPR001005	PF00249	Myb-like DNA-binding domain	[996-1036]	7.4e-09
	226	UN000749	1	IPR013103	PF07727	Reverse transcriptase (RNA-dependent DNA polymerase)	[6-247]	5.4e-68
	227	UN000751	2	IPR018948 | IPR025867	PF10396 | PF12631	GTP-binding protein TrmE N-terminus | MnmE helical domain	[96-231] | [234-328]	3.60E-36 | 6.60E-20
	228	UN000752	2	IPR010703 | IPR027007	PF06920 | PF14429	Dock homology region 2 | C2 domain in Dock180 and Zizimin proteins	[1262-1828] | [467-636]	1.90E-155 | 1.30E-27
	229	UN000753	1	IPR032171	PF16095	C-terminal of Roc, COR, domain	[734-895]	2.2e-09
	230	UN000754	1	IPR006924	PF04839	Plastid and cyanobacterial ribosomal protein (PSRP-3 / Ycf65)	[54-100]	3.9e-26
	231	UN000755	7	IPR000722 | IPR007066 | IPR007073 | IPR007075 | IPR007080 | IPR007081 | IPR007083	PF00623 | PF04983 | PF04990 | PF04992 | PF04997 | PF04998 | PF05000	RNA polymerase Rpb1, domain 2 | RNA polymerase Rpb1, domain 3 | RNA polymerase Rpb1, domain 7 | RNA polymerase Rpb1, domain 6 | RNA polymerase Rpb1, domain 1 | RNA polymerase Rpb1, domain 5 | RNA polymerase Rpb1, domain 4	[352-520] | [524-727] | [1200-1334] | [931-1115] | [14-350] | [865-1455] | [756-858]	1.10E-71 | 1.30E-43 | 3.40E-53 | 6.30E-64 | 1.40E-113 | 8.80E-105 | 2.30E-38
	232	UN000759	1	IPR001715	PF00307	Calponin homology (CH) domain	[5-124]	1.1e-12
	233	UN000760	5	IPR014720 | IPR011545 | IPR001650 | IPR007502 | IPR011709	PF00035 | PF00270 | PF00271 | PF04408 | PF07717	Double-stranded RNA binding motif | DEAD/DEAH box helicase | Helicase conserved C-terminal domain | Helicase associated domain (HA2) | Oligonucleotide/oligosaccharide-binding (OB)-fold	[1045-1106] | [255-404] | [510-641] | [705-793] | [861-943]	1.40E-06 | 5.00E-07 | 7.60E-15 | 1.00E-20 | 1.00E-16
	234	UN000761	1	IPR001752	PF00225	Kinesin motor domain	[29-360]	1.8e-104
	235	UN000762	4	IPR001650 | IPR002867 | IPR007502 | IPR011709	PF00271 | PF01485 | PF04408 | PF07717	Helicase conserved C-terminal domain | IBR domain, a half RING-finger domain | Helicase associated domain (HA2) | Oligonucleotide/oligosaccharide-binding (OB)-fold	[501-622] | [1623-1680] | [684-777] | [847-926]	5.10E-12 | 1.30E-07 | 5.00E-08 | 2.70E-10
	236	UN000763	1	IPR011684	PF07765	KIP1-like protein	[8-81]	2.7e-38
	237	UN000764	5	IPR001356 | IPR018501 | IPR007759 | IPR028942 | IPR028941	PF00046 | PF02791 | PF05066 | PF15612 | PF15613	Homeodomain | DDT domain | HB1, ASXL, restriction endonuclease HTH domain | WSTF, HB1, Itc1p, MBD9 motif 1 | Williams-Beuren syndrome DDT (WSD), D-TOX E motif	[1-54] | [567-622] | [748-815] | [969-1011] | [1149-1221]	3.70E-14 | 5.20E-18 | 2.90E-15 | 1.30E-08 | 2.70E-13
	238	UN000765	1	IPR000560	PF00328	Histidine phosphatase superfamily (branch 2)	[37-216]	4.1e-54
	239	UN000766	1	IPR041577	PF17919	RNase H-like domain found in reverse transcriptase	[16-107]	3.4e-13
	240	UN000767	1	IPR019448	PF10358	N-terminal C2 in EEIG1 and EHBP1 proteins	[14-143]	3.2e-15
	241	UN000768	3	-- | IPR032631 | IPR032630	PF13246 | PF16209 | PF16212	Cation transport ATPase (P-type) | Phospholipid-translocating ATPase N-terminal | Phospholipid-translocating P-type ATPase C-terminal	[614-696] | [127-192] | [958-997]	3.50E-09 | 8.00E-24 | 2.80E-17
	242	UN000773	4	IPR001650 | IPR002867 | IPR007502 | IPR011709	PF00271 | PF01485 | PF04408 | PF07717	Helicase conserved C-terminal domain | IBR domain, a half RING-finger domain | Helicase associated domain (HA2) | Oligonucleotide/oligosaccharide-binding (OB)-fold	[501-622] | [1623-1680] | [684-777] | [847-926]	5.20E-12 | 1.30E-07 | 5.00E-08 | 2.70E-10
	243	UN000774	1	IPR000560	PF00328	Histidine phosphatase superfamily (branch 2)	[37-216]	4.1e-54
	244	UN000775	1	IPR025875	PF12799	Leucine Rich repeats (2 copies)	[340-377]	1.8e-06
	245	UN000776	5	IPR007120 | IPR007642 | IPR007644 | IPR007645 | IPR009674	PF00562 | PF04561 | PF04563 | PF04565 | PF06883	RNA polymerase Rpb2, domain 6 | RNA polymerase Rpb2, domain 2 | RNA polymerase beta subunit | RNA polymerase Rpb2, domain 3 | RNA polymerase I, Rpa2 specific domain	[682-787] | [185-362] | [14-410] | [450-513] | [567-624]	5.90E-32 | 7.30E-12 | 2.00E-32 | 3.60E-26 | 9.70E-17
	246	UN000777	1	IPR032171	PF16095	C-terminal of Roc, COR, domain	[741-940]	7.7e-11
	247	UN000778	2	IPR019787 | IPR032308	PF00628 | PF16135	PHD-finger | TPL-binding domain in jasmonate signalling	[680-722] | [566-639]	1.20E-07 | 3.30E-25
	248	UN000779	2	IPR024298 | IPR024340	PF12931 | PF12932	Sec23-binding domain of Sec16 | Vesicle coat trafficking protein Sec16 mid-region	[734-999] | [551-672]	2.90E-55 | 1.30E-18
	249	UN000781	1	IPR019448	PF10358	N-terminal C2 in EEIG1 and EHBP1 proteins	[14-143]; [14-143]	3.20E-15; 3.20E-15
	250	UN000783	2	IPR001245 | IPR020683	PF07714 | PF12796	Protein tyrosine kinase | Ankyrin repeats (3 copies)	[163-234] | [45-133]	1.00E-11 | 4.00E-12
	251	UN000784	1	IPR001715	PF00307	Calponin homology (CH) domain	[5-124]	1.1e-12
	252	UN000785	2	IPR003891 | IPR003890	PF02847 | PF02854	MA3 domain | MIF4G domain	[1545-1653] | [1092-1314]	7.10E-12 | 1.50E-54
	253	UN000789	1	IPR010326	PF06046	Exocyst complex component Sec6	[4-86]	1.3e-12
	254	UN000790	1	IPR011684	PF07765	KIP1-like protein	[8-81]	2.7e-38
	255	UN000791	1	IPR004333	PF03110	SBP domain	[111-185]	2.8e-28
	256	UN000792	3	IPR001849 | IPR001164 | --	PF00169 | PF01412 | PF16746	PH domain | Putative GTPase activating protein for Arf | BAR domain of APPL family	[292-424] | [501-588] | [4-228]	1.60E-12 | 2.10E-31 | 2.10E-37
	257	UN000796	1	IPR000504	PF00076	RNA recognition motif. (a.k.a. RRM, RBD, or RNP domain)	[155-215]	3.9e-13
	258	UN000797	1	IPR002130	PF00160	Cyclophilin type peptidyl-prolyl cis-trans isomerase/CLD	[13-81]	2.1e-13
	259	UN000798	5	IPR014720 | IPR011545 | IPR001650 | IPR007502 | IPR011709	PF00035 | PF00270 | PF00271 | PF04408 | PF07717	Double-stranded RNA binding motif | DEAD/DEAH box helicase | Helicase conserved C-terminal domain | Helicase associated domain (HA2) | Oligonucleotide/oligosaccharide-binding (OB)-fold	[1045-1106] | [255-404] | [510-641] | [705-793] | [861-943]	1.40E-06 | 5.00E-07 | 7.60E-15 | 1.00E-20 | 1.00E-16
	260	UN000799	2	IPR003959 | IPR041569	PF00004 | PF17862	ATPase family associated with various cellular activities (AAA) | AAA+ lid domain	[416-551] | [579-615]	1.20E-39 | 8.80E-11
	261	UN000800	1	IPR001263	PF00613	Phosphoinositide 3-kinase family, accessory domain (PIK domain)	[1530-1637]	1.2e-20
	262	UN000803	1	IPR001932	PF00481	Protein phosphatase 2C	[28-108]	3e-12
	263	UN000805	1	IPR000086	PF00293	NUDIX domain	[2-124]	2.2e-14
	264	UN000806	1	IPR020581	PF02347	Glycine cleavage system P-protein	[103-530]; [542-823]	4.30E-178; 6.70E-13
	265	UN000808	2	IPR000270 | IPR003035	PF00564 | PF02042	PB1 domain | RWP-RK domain	[559-639] | [293-340]	2.00E-18 | 7.30E-26
	266	UN000809	3	IPR011545 | IPR001650 | IPR007502	PF00270 | PF00271 | PF04408	DEAD/DEAH box helicase | Helicase conserved C-terminal domain | Helicase associated domain (HA2)	[625-786] | [907-1038] | [1103-1168]	2.10E-10 | 5.70E-11 | 8.90E-15
	267	UN000810	5	IPR001356 | IPR018501 | IPR007759 | IPR028942 | IPR028941	PF00046 | PF02791 | PF05066 | PF15612 | PF15613	Homeodomain | DDT domain | HB1, ASXL, restriction endonuclease HTH domain | WSTF, HB1, Itc1p, MBD9 motif 1 | Williams-Beuren syndrome DDT (WSD), D-TOX E motif	[1-54] | [543-598] | [724-791] | [945-987] | [1125-1197]	3.60E-14 | 5.10E-18 | 2.90E-15 | 1.30E-08 | 2.60E-13
	268	UN000812	2	IPR024298 | IPR024340	PF12931 | PF12932	Sec23-binding domain of Sec16 | Vesicle coat trafficking protein Sec16 mid-region	[734-992] | [551-672]	1.60E-54 | 1.30E-18
	269	UN000813	6	IPR012591 | IPR012592 | IPR019580 | IPR019581 | IPR019582 | IPR021983	PF08082 | PF08083 | PF10596 | PF10597 | PF10598 | PF12134	PRO8NT (NUC069), PrP8 N-terminal domain | PROCN (NUC071) domain | U6-snRNA interacting domain of PrP8 | U5-snRNA binding site 2 of PrP8 | RNA recognition motif of the spliceosomal PrP8 | PRP8 domain IV core	[71-222] | [408-813] | [1455-1613] | [1223-1356] | [998-1088] | [1773-2002]	1.30E-85 | 8.70E-236 | 2.20E-89 | 6.20E-73 | 6.50E-47 | 6.60E-130
	270	UN000816	2	IPR019787 | IPR032308	PF00628 | PF16135	PHD-finger | TPL-binding domain in jasmonate signalling	[680-722] | [566-639]	1.30E-07 | 3.80E-25
	271	UN000817	2	IPR001025 | IPR017923	PF01426 | PF08711	BAH domain | TFIIS helical bundle-like domain	[38-148] | [352-401]	4.80E-10 | 1.80E-11
	272	UN000819	1	IPR013103	PF07727	Reverse transcriptase (RNA-dependent DNA polymerase)	[6-247]	5.4e-68
	273	UN000820	2	IPR019787 | IPR032308	PF00628 | PF16135	PHD-finger | TPL-binding domain in jasmonate signalling	[680-722] | [566-639]	1.30E-07 | 3.80E-25
	274	UN000821	1	IPR000225	PF00514	Armadillo/beta-catenin-like repeat	[522-561]	6.3e-05
	275	UN000822	1	IPR000477	PF00078	Reverse transcriptase (RNA-dependent DNA polymerase)	[64-321]	2e-34
	276	UN000823	2	IPR001584 | IPR041588	PF00665 | PF17921	Integrase core domain | Integrase zinc binding domain	[90-187] | [4-56]	3.70E-09 | 5.80E-11
	277	UN000824	2	IPR007863 | IPR013578	PF05193 | PF08367	Peptidase M16 inactive domain | Peptidase M16C associated	[3-150] | [228-477]	5.30E-10 | 1.20E-74
	278	UN000825	1	IPR019448	PF10358	N-terminal C2 in EEIG1 and EHBP1 proteins	[14-143]	3.2e-15
	279	UN000829	3	IPR033646 | -- | --	PF12807 | PF13374 | PF13424	Translation initiation factor eIF3 subunit 135 | Tetratricopeptide repeat | Tetratricopeptide repeat	[522-664] | [819-857] | [734-804]	2.50E-21 | 8.40E-07 | 5.40E-12
	280	UN000830	4	IPR011545 | IPR001650 | IPR007502 | IPR011709	PF00270 | PF00271 | PF04408 | PF07717	DEAD/DEAH box helicase | Helicase conserved C-terminal domain | Helicase associated domain (HA2) | Oligonucleotide/oligosaccharide-binding (OB)-fold	[639-800] | [921-1052] | [1117-1217] | [1309-1396]	2.70E-10 | 7.20E-11 | 2.80E-16 | 6.80E-12
	281	UN000831	2	IPR003439 | IPR011527	PF00005 | PF00664	ABC transporter | ABC transporter transmembrane region	[640-774]; [1306-1454] | [312-576]; [973-1216]	1.70E-18; 1.20E-29 | 4.70E-30; 8.30E-29
	282	UN000832	1	IPR000086	PF00293	NUDIX domain	[1-123]	1.1e-14
	283	UN000835	3	IPR002885 | IPR002885 | IPR032867	PF01535 | PF13041 | PF14432	PPR repeat | PPR repeat family | DYW family of nucleic acid deaminases	[284-308] | [109-158]; [211-253]; [411-460]; [515-561] | [688-811]	7.50E-05 | 2.10E-07; 5.50E-11; 1.20E-08; 1.70E-09 | 1.20E-40
	284	UN000837	3	IPR001849 | IPR001164 | --	PF00169 | PF01412 | PF16746	PH domain | Putative GTPase activating protein for Arf | BAR domain of APPL family	[292-424] | [501-588] | [4-228]	1.60E-12 | 2.10E-31 | 2.10E-37
	285	UN000839	4	IPR000626 | IPR001487 | IPR009067 | IPR022591	PF00240 | PF00439 | PF09247 | PF12157	Ubiquitin family | Bromodomain | TATA box-binding protein binding | Protein of unknown function (DUF3591)	[638-708] | [1735-1810] | [3-35] | [553-1122]	1.70E-09 | 4.20E-18 | 8.00E-09 | 1.20E-133
	286	UN000840	1	IPR019448	PF10358	N-terminal C2 in EEIG1 and EHBP1 proteins	[14-143]	3.2e-15
	287	UN000842	3	IPR002885 | IPR002885 | IPR032867	PF01535 | PF13041 | PF14432	PPR repeat | PPR repeat family | DYW family of nucleic acid deaminases	[284-308] | [109-158]; [211-253]; [411-460]; [515-561] | [688-811]	7.50E-05 | 2.10E-07; 5.50E-11; 1.20E-08; 1.70E-09 | 1.20E-40
	288	UN000844	1	IPR001932	PF00481	Protein phosphatase 2C	[7-64]	3.4e-06
	289	UN000845	2	IPR002014 | IPR004152	PF00790 | PF03127	VHS domain | GAT domain	[1-94] | [158-232]	4.40E-19 | 7.20E-17
	290	UN000846	1	IPR010409	PF06217	GAGA binding protein-like family	[10-343]	8.5e-100
	291	UN000847	2	IPR000477 | IPR026960	PF00078 | PF13966	Reverse transcriptase (RNA-dependent DNA polymerase) | zinc-binding in reverse transcriptase	[498-725] | [1006-1088]	1.90E-26 | 1.60E-12
	292	UN000848	2	IPR001025 | IPR017923	PF01426 | PF08711	BAH domain | TFIIS helical bundle-like domain	[41-151] | [350-399]	5.30E-12 | 2.80E-12
	293	UN000849	1	IPR006043	PF00860	Permease family	[14-262]	2e-42
	294	UN000850	6	IPR000313 | IPR001214 | IPR003888 | IPR003889 | -- | --	PF00855 | PF00856 | PF05964 | PF05965 | PF13831 | PF13832	PWWP domain | SET domain | F/Y-rich N-terminus | F/Y rich C-terminus | PHD-finger | PHD-zinc-finger like domain	[255-344] | [885-991] | [404-454] | [463-534] | [584-619] | [629-751]	4.00E-11 | 2.30E-16 | 8.60E-11 | 3.30E-11 | 4.40E-11 | 1.60E-31
	295	UN000851	1	IPR002130	PF00160	Cyclophilin type peptidyl-prolyl cis-trans isomerase/CLD	[13-81]	2.1e-13
	296	UN000852	2	IPR010703 | IPR027007	PF06920 | PF14429	Dock homology region 2 | C2 domain in Dock180 and Zizimin proteins	[1262-1828] | [467-636]	1.90E-155 | 1.30E-27
	297	UN000854	1	IPR006043	PF00860	Permease family	[211-630]	1.8e-67
	298	UN000856	2	IPR001313 | IPR012940	PF00806 | PF07990	Pumilio-family RNA binding repeat | Nucleic acid binding protein NABP	[695-723]; [732-761]; [766-797]; [803-831]; [845-870]; [875-907]; [910-943] | [485-692]	1.60E-05; 1.10E-06; 5.80E-05; 9.30E-06; 3.80E-07; 6.70E-05; 5.20E-08 | 1.10E-14
	299	UN000857	1	IPR001715	PF00307	Calponin homology (CH) domain	[5-124]	1.1e-12
	300	UN000858	3	IPR003656 | IPR007021 | IPR008906	PF02892 | PF04937 | PF05699	BED zinc finger | Protein of unknown function (DUF 659) | hAT family C-terminal dimerisation region	[15-41] | [176-328] | [551-619]	5.30E-05 | 3.90E-47 | 4.20E-07
	301	UN000859	2	IPR001680 | IPR001487	PF00400 | PF00439	WD domain, G-beta repeat | Bromodomain	[236-273]; [279-314]; [321-360] | [1712-1767]	2.20E-07; 3.40E-07; 3.80E-06 | 1.10E-07
	302	UN000861	1	IPR003169	PF02213	GYF domain	[210-246]	1.7e-06
	303	UN000862	1	IPR006043	PF00860	Permease family	[14-262]	2e-42
	304	UN000865	1	IPR000626	PF00240	Ubiquitin family	[26-96]	7e-22
	305	UN000867	1	IPR006043	PF00860	Permease family	[211-630]	1.8e-67
	306	UN000868	2	IPR000270 | IPR001245	PF00564 | PF07714	PB1 domain | Protein tyrosine kinase	[50-134] | [869-1081]	7.70E-16 | 3.00E-49
	307	UN000869	1	IPR011684	PF07765	KIP1-like protein	[8-81]	2.7e-38
	308	UN000871	2	IPR003891 | IPR003890	PF02847 | PF02854	MA3 domain | MIF4G domain	[1653-1761] | [1200-1422]	7.70E-12 | 1.60E-54
	309	UN000875	1	IPR013103	PF07727	Reverse transcriptase (RNA-dependent DNA polymerase)	[6-247]	5.4e-68
	310	UN000876	1	IPR019155	PF09758	Uncharacterised conserved protein	[1-86]	1e-25
	311	UN000879	1	IPR008587	PF05911	Filament-like plant protein, long coiled-coil	[1-90]; [98-169]; [203-277]; [283-480]	1.20E-23; 2.90E-20; 3.70E-14; 3.00E-26
	312	UN000880	1	IPR021827	PF11894	Nuclear pore complex scaffold, nucleoporins 186/192/205	[27-1623]	2.2e-113
	313	UN000881	3	IPR000626 | IPR022591 | IPR041670	PF00240 | PF12157 | PF15288	Ubiquitin family | Protein of unknown function (DUF3591) | Zinc knuckle	[577-647] | [492-1061] | [1321-1340]	1.40E-09 | 8.50E-134 | 9.50E-05
	314	UN000882	2	IPR003440 | IPR026899	PF02364 | PF14288	1,3-beta-glucan synthase component | 1,3-beta-glucan synthase subunit FKS1, domain-1	[874-962]; [970-1592] | [162-274]	1.30E-29; 4.00E-215 | 5.60E-37
	315	UN000884	1	IPR001932	PF00481	Protein phosphatase 2C	[23-103]	2.8e-12
	316	UN000885	2	IPR024298 | IPR024340	PF12931 | PF12932	Sec23-binding domain of Sec16 | Vesicle coat trafficking protein Sec16 mid-region	[734-999] | [551-672]	2.90E-55 | 1.30E-18
	317	UN000886	1	IPR019607	PF10650	Putative zinc-finger domain	[886-906]	1.4e-10
	318	UN000888	1	IPR000504	PF00076	RNA recognition motif. (a.k.a. RRM, RBD, or RNP domain)	[3-47]	2e-07
	319	UN000890	1	IPR003428	PF02330	Mitochondrial glycoprotein	[8-159]	5.3e-27
	320	UN000891	2	IPR000731 | IPR032190	PF12349 | PF16414	Sterol-sensing domain of SREBP cleavage-activation | Niemann-Pick C1 N terminus	[637-787] | [26-260]	4.00E-46 | 6.20E-64
	321	UN000893	1	IPR000477	PF00078	Reverse transcriptase (RNA-dependent DNA polymerase)	[484-717]	8.7e-27
	322	UN000896	2	IPR003439 | IPR011527	PF00005 | PF00664	ABC transporter | ABC transporter transmembrane region	[642-776]; [1287-1435] | [312-575]; [955-1197]	5.20E-20; 2.60E-29 | 1.10E-23; 1.20E-31
	323	UN000897	2	IPR024298 | IPR024340	PF12931 | PF12932	Sec23-binding domain of Sec16 | Vesicle coat trafficking protein Sec16 mid-region	[734-999] | [551-672]	2.90E-55 | 1.30E-18
	324	UN000899	1	IPR000330	PF00176	SNF2 family N-terminal domain	[289-793]	9.9e-86
	325	UN000900	3	IPR002885 | IPR002885 | IPR002885	PF01535 | PF12854 | PF13041	PPR repeat | PPR repeat | PPR repeat family	[566-596] | [735-752] | [286-335]; [356-403]; [462-509]; [598-647]; [668-717]	2.20E-06 | 1.40E-05 | 4.50E-16; 2.10E-14; 3.00E-08; 4.50E-17; 4.70E-14
	326	UN000901	4	IPR000547 | IPR022365 | IPR015348 | --	PF00637 | PF01394 | PF09268 | PF13838	Region in Clathrin and VPS | Clathrin propeller repeat | Clathrin, heavy-chain linker | Clathrin-H-link	[557-690]; [701-840]; [850-976]; [993-1132]; [1147-1281]; [1292-1431]; [1440-1579] | [20-55]; [156-197] | [344-367] | [369-434]	1.30E-21; 4.50E-21; 5.30E-27; 7.90E-31; 2.20E-24; 1.10E-28; 1.20E-29 | 3.00E-05; 8.20E-09 | 1.00E-08 | 5.20E-30
	327	UN000903	5	IPR007120 | IPR007642 | IPR007644 | IPR007645 | IPR009674	PF00562 | PF04561 | PF04563 | PF04565 | PF06883	RNA polymerase Rpb2, domain 6 | RNA polymerase Rpb2, domain 2 | RNA polymerase beta subunit | RNA polymerase Rpb2, domain 3 | RNA polymerase I, Rpa2 specific domain	[566-670] | [69-246] | [3-294] | [334-397] | [451-508]	6.70E-32 | 5.50E-12 | 5.70E-14 | 3.00E-26 | 7.90E-17
	328	UN000904	1	IPR003428	PF02330	Mitochondrial glycoprotein	[8-151]	3.7e-18
	329	UN000905	2	IPR003891 | IPR003890	PF02847 | PF02854	MA3 domain | MIF4G domain	[1653-1761] | [1200-1422]	7.70E-12 | 1.60E-54
	330	UN000906	1	IPR000547	PF00637	Region in Clathrin and VPS	[73-183]; [200-339]; [354-488]; [499-638]; [647-786]	3.70E-24; 3.30E-31; 9.10E-25; 4.60E-29; 4.90E-30
	331	UN000908	1	IPR013947	PF08638	Mediator complex subunit MED14	[10-197]	2.3e-49
	332	UN000910	1	IPR022542	PF12530	Protein of unknown function (DUF3730)	[82-360]; [535-759]	2.20E-48; 7.30E-55
	333	UN000911	2	IPR000270 | IPR003035	PF00564 | PF02042	PB1 domain | RWP-RK domain	[816-896] | [550-597]	3.20E-18 | 1.10E-25
	334	UN000912	1	IPR024372	PF13001	Proteasome stabiliser	[2-31]	2e-05
	335	UN000913	1	IPR000504	PF00076	RNA recognition motif. (a.k.a. RRM, RBD, or RNP domain)	[80-146]; [174-231]	9.20E-16; 4.50E-07
	336	UN000916	1	IPR006043	PF00860	Permease family	[211-630]	1.6e-67
	337	UN000917	1	IPR001932	PF00481	Protein phosphatase 2C	[15-128]	3.1e-13
	338	UN000918	1	IPR021827	PF11894	Nuclear pore complex scaffold, nucleoporins 186/192/205	[27-1623]	2.6e-113
	339	UN000919	2	IPR024298 | IPR024340	PF12931 | PF12932	Sec23-binding domain of Sec16 | Vesicle coat trafficking protein Sec16 mid-region	[734-992] | [551-672]	1.60E-54 | 1.30E-18
	340	UN000920	1	IPR010347	PF06087	Tyrosyl-DNA phosphodiesterase	[372-598]	5.2e-22
	341	UN000921	2	IPR000270 | IPR003035	PF00564 | PF02042	PB1 domain | RWP-RK domain	[814-894] | [548-595]	3.10E-18 | 1.10E-25
	342	UN000922	1	IPR001841	PF13639	Ring finger domain	[1859-1907]	3.9e-07
	343	UN000924	2	IPR013929 | IPR013930	PF08620 | PF08621	RPAP1-like, C-terminal | RPAP1-like, N-terminal	[341-423] | [214-257]	9.60E-15 | 1.40E-15
	344	UN000925	4	IPR011545 | IPR001650 | IPR007502 | IPR011709	PF00270 | PF00271 | PF04408 | PF07717	DEAD/DEAH box helicase | Helicase conserved C-terminal domain | Helicase associated domain (HA2) | Oligonucleotide/oligosaccharide-binding (OB)-fold	[640-801] | [922-1053] | [1118-1218] | [1310-1397]	2.70E-10 | 7.20E-11 | 2.80E-16 | 6.80E-12
	345	UN000927	1	IPR000504	PF00076	RNA recognition motif. (a.k.a. RRM, RBD, or RNP domain)	[155-215]	3.9e-13
	346	UN000928	1	IPR000330	PF00176	SNF2 family N-terminal domain	[289-793]	9.7e-86
	347	UN000929	1	IPR027007	PF14429	C2 domain in Dock180 and Zizimin proteins	[467-636]	5.9e-28
	348	UN000930	1	IPR019443	PF10351	Golgi-body localisation protein domain	[922-1213]; [1257-1488]	1.10E-51; 4.30E-36
	349	UN000931	1	IPR010326	PF06046	Exocyst complex component Sec6	[1-143]	4.1e-28
	350	UN000932	1	IPR006043	PF00860	Permease family	[211-630]	1.6e-67
	351	UN000935	2	IPR026937 | IPR039187	PF13871 | PF13872	C-terminal domain on Strawberry notch homologue | P-loop containing NTP hydrolase pore-1	[616-905] | [33-333]	1.00E-106 | 4.30E-132
	352	UN000936	1	IPR010347	PF06087	Tyrosyl-DNA phosphodiesterase	[372-598]	5.2e-22
	353	UN000937	1	IPR001680	PF00400	WD domain, G-beta repeat	[562-598]	0.00038
	354	UN000941	1	IPR006043	PF00860	Permease family	[211-630]	1.8e-67
	355	UN000943	2	IPR024298 | IPR024340	PF12931 | PF12932	Sec23-binding domain of Sec16 | Vesicle coat trafficking protein Sec16 mid-region	[734-992] | [551-672]	1.60E-54 | 1.30E-18
	356	UN000944	2	-- | IPR041084	PF05450 | PF18266	Nicastrin | Nicastrin small lobe	[244-405] | [45-202]	7.20E-50 | 1.10E-35
	357	UN000945	1	IPR041677	PF13086	AAA domain	[310-671]	1.5e-48
	358	UN000946	2	IPR001487 | IPR000182	PF00439 | PF00583	Bromodomain | Acetyltransferase (GNAT) family	[232-314] | [30-109]	3.60E-22 | 2.10E-09
	359	UN000947	2	IPR002659 | IPR025298	PF01762 | PF13334	Galactosyltransferase | Domain of unknown function (DUF4094)	[152-319] | [16-112]	1.10E-42 | 2.60E-35
	360	UN000949	1	IPR006043	PF00860	Permease family	[211-630]	1.8e-67
	361	UN000952	2	IPR001680 | IPR001487	PF00400 | PF00439	WD domain, G-beta repeat | Bromodomain	[232-269]; [275-310]; [317-356] | [1659-1714]	2.10E-07; 3.30E-07; 3.70E-06 | 1.00E-07
	362	UN000953	4	IPR001650 | IPR002867 | IPR007502 | IPR011709	PF00271 | PF01485 | PF04408 | PF07717	Helicase conserved C-terminal domain | IBR domain, a half RING-finger domain | Helicase associated domain (HA2) | Oligonucleotide/oligosaccharide-binding (OB)-fold	[501-622] | [1623-1680] | [684-777] | [847-926]	5.20E-12 | 1.30E-07 | 5.00E-08 | 2.70E-10
	363	UN000954	1	IPR019607	PF10650	Putative zinc-finger domain	[858-878]	1.4e-10
	364	UN000956	1	IPR010409	PF06217	GAGA binding protein-like family	[10-343]	8.5e-100
	365	UN000957	1	IPR001046	PF01566	Natural resistance-associated macrophage protein	[42-395]	3e-77
	366	UN000958	1	IPR032446	PF16501	S phase cyclin A-associated protein in the endoplasmic reticulum	[367-468]	6.8e-16
	367	UN000960	2	IPR003440 | IPR026899	PF02364 | PF14288	1,3-beta-glucan synthase component | 1,3-beta-glucan synthase subunit FKS1, domain-1	[874-962]; [970-1592] | [162-274]	1.30E-29; 4.00E-215 | 5.60E-37
	368	UN000961	1	IPR000477	PF00078	Reverse transcriptase (RNA-dependent DNA polymerase)	[64-321]	2e-34
	369	UN000962	1	IPR013103	PF07727	Reverse transcriptase (RNA-dependent DNA polymerase)	[6-247]	5.4e-68
	370	UN000965	4	IPR000547 | IPR022365 | IPR015348 | --	PF00637 | PF01394 | PF09268 | PF13838	Region in Clathrin and VPS | Clathrin propeller repeat | Clathrin, heavy-chain linker | Clathrin-H-link	[557-641]; [758-897]; [907-1033]; [1050-1189]; [1204-1338]; [1350-1488]; [1497-1636] | [20-55]; [156-197] | [344-367] | [369-434]	2.40E-14; 4.80E-21; 5.70E-27; 8.50E-31; 2.30E-24; 1.20E-28; 1.30E-29 | 3.20E-05; 8.80E-09 | 1.10E-08 | 5.50E-30
	371	UN000966	2	IPR000330 | IPR001650	PF00176 | PF00271	SNF2 family N-terminal domain | Helicase conserved C-terminal domain	[320-594] | [856-964]	2.40E-69 | 4.50E-20
	372	UN000967	1	--	PF00122	E1-E2 ATPase	[3-162]	1.8e-41
	373	UN000969	2	IPR001313 | IPR012940	PF00806 | PF07990	Pumilio-family RNA binding repeat | Nucleic acid binding protein NABP	[645-673]; [682-711]; [716-747]; [753-781]; [795-820]; [825-857]; [860-893] | [435-642]	1.50E-05; 1.10E-06; 5.50E-05; 8.70E-06; 3.60E-07; 6.30E-05; 4.90E-08 | 1.00E-14
	374	UN000971	1	IPR020581	PF02347	Glycine cleavage system P-protein	[98-524]; [536-817]	4.20E-180; 6.10E-13
	375	UN000973	2	IPR001313 | IPR012940	PF00806 | PF07990	Pumilio-family RNA binding repeat | Nucleic acid binding protein NABP	[645-673]; [682-711]; [716-747]; [753-781]; [795-820]; [825-857]; [860-893] | [435-642]	1.50E-05; 1.10E-06; 5.50E-05; 8.70E-06; 3.60E-07; 6.30E-05; 4.90E-08 | 1.00E-14
	376	UN000975	2	-- | IPR009215	PF06792 | PF09370	Uncharacterised protein family (UPF0261) | Phosphoenolpyruvate hydrolase-like	[2-386] | [444-662]	6.20E-145 | 2.10E-107
	377	UN000979	1	IPR032430	PF16507	Proteasome-substrate-size regulator, mid region	[310-502]; [519-826]; [310-502]; [519-826]	3.00E-31; 2.50E-16; 3.60E-31; 2.90E-16
	378	UN000983	3	IPR006073 | IPR018948 | IPR025867	PF01926 | PF10396 | PF12631	50S ribosome-binding GTPase | GTP-binding protein TrmE N-terminus | MnmE helical domain	[328-347] | [96-231] | [234-327]	5.40E-06 | 4.10E-36 | 3.80E-20
	379	UN000986	1	IPR022542	PF12530	Protein of unknown function (DUF3730)	[82-360]; [535-759]	1.00E-48; 3.70E-55
	380	UN000987	2	IPR019787 | IPR032308	PF00628 | PF16135	PHD-finger | TPL-binding domain in jasmonate signalling	[679-721] | [565-638]	1.30E-07 | 3.80E-25
	381	UN000988	3	IPR003959 | -- | IPR041569	PF00004 | PF13771 | PF17862	ATPase family associated with various cellular activities (AAA) | PHD-like zinc-binding domain | AAA+ lid domain	[636-771] | [431-510] | [797-827]	3.20E-38 | 9.00E-10 | 6.90E-09
	382	UN000989	2	IPR026937 | IPR039187	PF13871 | PF13872	C-terminal domain on Strawberry notch homologue | P-loop containing NTP hydrolase pore-1	[692-981] | [102-402]	1.20E-106 | 4.80E-132
	383	UN000991	2	IPR006703 | IPR024283	PF04548 | PF11886	AIG1 family | Translocase of chloroplast 159/132, membrane anchor domain	[272-434] | [638-902]	1.30E-19 | 4.50E-117
	384	UN000993	2	IPR003439 | IPR011527	PF00005 | PF00664	ABC transporter | ABC transporter transmembrane region	[642-776]; [1271-1419] | [312-575]; [939-1181]	5.10E-20; 2.60E-29 | 1.10E-23; 1.10E-31
	385	UN000995	3	IPR003439 | IPR013525 | IPR013581	PF00005 | PF01061 | PF08370	ABC transporter | ABC-2 type transporter | Plant PDR ABC transporter associated	[17-199]; [704-856] | [353-565]; [1051-1264] | [570-636]	9.90E-12; 1.00E-19 | 3.10E-41; 2.00E-54 | 2.20E-26
	386	UN000996	3	IPR003440 | IPR039431 | IPR026899	PF02364 | PF04652 | PF14288	1,3-beta-glucan synthase component | Vta1 like | 1,3-beta-glucan synthase subunit FKS1, domain-1	[1028-1118]; [1121-1746] | [34-160] | [316-427]	8.10E-30; 1.10E-199 | 8.00E-13 | 3.70E-37
	387	UN000997	1	IPR008587	PF05911	Filament-like plant protein, long coiled-coil	[1-90]; [98-169]; [203-277]; [283-480]	1.20E-23; 2.90E-20; 3.70E-14; 3.00E-26
	388	UN000998	1	IPR019378	PF10250	GDP-fucose protein O-fucosyltransferase	[56-414]	2.2e-70
	389	UN001000	1	IPR011527	PF00664	ABC transporter transmembrane region	[332-588]	1.4e-29
	390	UN001001	1	IPR001841	PF13639	Ring finger domain	[1828-1876]	3.8e-07
	391	UN001002	1	IPR019607	PF10650	Putative zinc-finger domain	[927-947]	1.5e-10
	392	UN001004	1	IPR004159	PF03141	Putative S-adenosyl-L-methionine-dependent methyltransferase	[65-439]; [466-509]	1.80E-167; 1.90E-14
	393	UN001005	1	IPR019607	PF10650	Putative zinc-finger domain	[887-907]	1.4e-10
	394	UN001006	3	IPR003959 | -- | IPR041569	PF00004 | PF13771 | PF17862	ATPase family associated with various cellular activities (AAA) | PHD-like zinc-binding domain | AAA+ lid domain	[636-771] | [431-510] | [797-827]	3.90E-38 | 1.10E-09 | 8.10E-09
	395	UN001007	4	IPR007120 | IPR007641 | IPR007642 | IPR007645	PF00562 | PF04560 | PF04561 | PF04565	RNA polymerase Rpb2, domain 6 | RNA polymerase Rpb2, domain 7 | RNA polymerase Rpb2, domain 2 | RNA polymerase Rpb2, domain 3	[307-707] | [709-784] | [3-41] | [102-170]	3.90E-120 | 7.00E-21 | 2.90E-08 | 4.10E-24
	396	UN001008	1	IPR010839	PF07287	Acyclic terpene utilisation family protein AtuA	[3-213]	2.1e-67
	397	UN001009	1	IPR019443	PF10351	Golgi-body localisation protein domain	[922-1213]; [1257-1324]	7.90E-52; 5.10E-11
	398	UN001011	1	IPR010347	PF06087	Tyrosyl-DNA phosphodiesterase	[372-598]	5.2e-22
	399	UN001012	1	IPR003029	PF00575	S1 RNA binding domain	[446-510]; [535-603]; [715-782]; [1002-1060]; [1319-1388]; [1409-1481]	6.40E-08; 1.80E-06; 3.90E-07; 2.00E-04; 1.90E-04; 5.70E-13
	400	UN001013	2	IPR003440 | IPR026899	PF02364 | PF14288	1,3-beta-glucan synthase component | 1,3-beta-glucan synthase subunit FKS1, domain-1	[846-1647] | [191-246]	1.40E-260 | 4.20E-17
	401	UN001014	1	IPR003428	PF02330	Mitochondrial glycoprotein	[7-158]	5.8e-27
	402	UN001017	1	IPR010326	PF06046	Exocyst complex component Sec6	[1-143]	4.1e-28
	403	UN001018	3	IPR000999 | IPR003100 | IPR005034	PF00636 | PF02170 | PF03368	Ribonuclease III domain | PAZ domain | Dicer dimerisation domain	[551-685]; [763-870] | [380-510] | [60-146]	4.40E-23; 1.00E-20 | 7.00E-15 | 1.30E-23
	404	UN001019	1	IPR019443	PF10351	Golgi-body localisation protein domain	[922-1213]; [1257-1324]	7.90E-52; 5.10E-11
	405	UN001020	4	IPR000048 | IPR002909 | IPR005559 | IPR020683	PF00612 | PF01833 | PF03859 | PF12796	IQ calmodulin-binding motif | IPT/TIG domain | CG-1 domain | Ankyrin repeats (3 copies)	[926-945] | [502-587] | [23-136] | [704-793]	7.30E-04 | 5.00E-07 | 1.50E-50 | 3.80E-07
	406	UN001022	5	IPR000904 | IPR015403 | IPR032691 | IPR032817 | IPR032629	PF01369 | PF09324 | PF12783 | PF16206 | PF16213	Sec7 domain | Domain of unknown function (DUF1981) | Guanine nucleotide exchange factor in Golgi transport N-terminal | C-terminal region of Mon2 protein | Dimerisation and cyclophilin-binding domain of Mon2	[606-787] | [1167-1249] | [334-492] | [1270-1405] | [6-208]	3.60E-73 | 7.30E-31 | 7.30E-44 | 2.60E-10 | 2.00E-40
	407	UN001024	2	IPR000719 | IPR004041	PF00069 | PF03822	Protein kinase domain | NAF domain	[7-262] | [306-366]	2.40E-74 | 1.20E-21
	408	UN001025	1	IPR010347	PF06087	Tyrosyl-DNA phosphodiesterase	[372-598]	5.2e-22
	409	UN001026	1	IPR032446	PF16501	S phase cyclin A-associated protein in the endoplasmic reticulum	[367-468]	1.1e-15
	410	UN001027	1	IPR000504	PF00076	RNA recognition motif. (a.k.a. RRM, RBD, or RNP domain)	[15-75]	1.3e-13
	411	UN001028	3	IPR001878 | IPR004859 | IPR041412	PF00098 | PF03159 | PF17846	Zinc knuckle | XRN 5'-3' exonuclease N-terminus | Xrn1 helical domain	[77-91] | [6-67] | [135-239]	2.10E-05 | 1.40E-27 | 4.80E-42
	412	UN001029	2	IPR000403 | IPR003151	PF00454 | PF02259	Phosphatidylinositol 3- and 4-kinase | FAT domain	[1547-1793] | [772-1107]	6.50E-26 | 4.30E-39
	413	UN001031	1	IPR001005	PF00249	Myb-like DNA-binding domain	[36-83]; [89-117]	1.10E-14; 9.30E-08
	414	UN001032	2	-- | IPR009215	PF06792 | PF09370	Uncharacterised protein family (UPF0261) | Phosphoenolpyruvate hydrolase-like	[2-386] | [444-662]	6.20E-145 | 2.10E-107
	415	UN001033	2	IPR003440 | IPR026899	PF02364 | PF14288	1,3-beta-glucan synthase component | 1,3-beta-glucan synthase subunit FKS1, domain-1	[848-936]; [944-1566] | [193-248]	1.20E-29; 3.60E-215 | 4.20E-17
	416	UN001034	4	IPR000547 | IPR022365 | IPR015348 | --	PF00637 | PF01394 | PF09268 | PF13838	Region in Clathrin and VPS | Clathrin propeller repeat | Clathrin, heavy-chain linker | Clathrin-H-link	[562-695]; [706-845]; [855-965] | [25-60]; [161-202] | [349-372] | [374-439]	6.40E-22; 2.20E-21; 3.20E-22 | 1.70E-05; 4.50E-09 | 5.90E-09 | 2.80E-30
	417	UN001035	5	IPR035420 | IPR032706 | IPR028231 | IPR028088 | IPR041692	PF14633 | PF14635 | PF14639 | PF14641 | PF17674	SH2 domain | Helix-hairpin-helix motif | Holliday-junction resolvase-like of SPT6 | Helix-turn-helix DNA-binding domain of SPT6 | HHH domain	[1138-1185] | [813-914] | [653-809] | [220-343] | [929-1019]	6.30E-07 | 1.30E-19 | 1.60E-16 | 2.60E-09 | 2.50E-06
	418	UN001036	2	IPR003439 | IPR011527	PF00005 | PF00664	ABC transporter | ABC transporter transmembrane region	[283-455]; [942-1090] | [5-214]; [605-873]	1.10E-30; 3.40E-31 | 3.30E-40; 2.20E-50
	419	UN001037	1	IPR027007	PF14429	C2 domain in Dock180 and Zizimin proteins	[467-636]	5.9e-28
	420	UN001038	2	IPR001680 | IPR001487	PF00400 | PF00439	WD domain, G-beta repeat | Bromodomain	[236-273]; [279-314]; [321-360] | [1663-1718]	2.10E-07; 3.30E-07; 3.70E-06 | 1.00E-07
	421	UN001039	5	IPR035420 | IPR032706 | IPR028231 | IPR028088 | IPR041692	PF14633 | PF14635 | PF14639 | PF14641 | PF17674	SH2 domain | Helix-hairpin-helix motif | Holliday-junction resolvase-like of SPT6 | Helix-turn-helix DNA-binding domain of SPT6 | HHH domain	[935-982] | [610-711] | [450-606] | [17-140] | [726-816]	5.10E-07 | 1.00E-19 | 1.20E-16 | 2.00E-09 | 1.90E-06
	422	UN001040	1	IPR011417	PF07651	ANTH domain	[32-326]	2.3e-86
	423	UN001042	4	IPR035420 | IPR032706 | IPR028231 | IPR041692	PF14633 | PF14635 | PF14639 | PF17674	SH2 domain | Helix-hairpin-helix motif | Holliday-junction resolvase-like of SPT6 | HHH domain	[826-873] | [501-602] | [341-497] | [617-707]	4.40E-07 | 8.70E-20 | 1.00E-16 | 1.70E-06
	424	UN001044	1	IPR019542	PF10513	Enhancer of polycomb-like	[1258-1343]	1.4e-08
	425	UN001046	1	IPR013057	PF01490	Transmembrane amino acid transporter protein	[90-494]	2.8e-58
	426	UN001047	1	IPR019443	PF10351	Golgi-body localisation protein domain	[922-1442]	7.7e-97
	427	UN001048	1	IPR010409	PF06217	GAGA binding protein-like family	[10-343]	8.5e-100
	428	UN001049	2	IPR021843 | IPR032430	PF11919 | PF16507	Domain of unknown function (DUF3437) | Proteasome-substrate-size regulator, mid region	[1729-1813] | [310-502]; [520-826]	1.40E-27 | 9.00E-31; 9.60E-16
	429	UN001050	1	IPR001715	PF00307	Calponin homology (CH) domain	[5-124]	1.1e-12
	430	UN001051	2	IPR001245 | IPR020683	PF07714 | PF12796	Protein tyrosine kinase | Ankyrin repeats (3 copies)	[224-264] | [45-133]	7.60E-08 | 5.20E-12
	431	UN001052	3	IPR003661 | IPR003018 | IPR003594	PF00512 | PF01590 | PF02518	His Kinase A (phospho-acceptor) domain | GAF domain | Histidine kinase-, DNA gyrase B-, and HSP90-like ATPase	[344-408] | [158-307] | [455-585]	2.50E-13 | 6.60E-14 | 9.30E-28
	432	UN001053	1	IPR024372	PF13001	Proteasome stabiliser	[10-490]	1.5e-138
	433	UN001054	2	IPR001680 | IPR001487	PF00400 | PF00439	WD domain, G-beta repeat | Bromodomain	[236-273]; [279-314]; [321-360] | [1654-1709]	2.10E-07; 3.30E-07; 3.70E-06 | 1.00E-07
	434	UN001055	3	IPR001680 | IPR007319 | IPR024977	PF00400 | PF04192 | PF12894	WD domain, G-beta repeat | Utp21 specific WD40 associated putative domain | Anaphase-promoting complex subunit 4 WD40 domain	[561-596] | [690-912] | [194-281]	4.70E-11 | 6.70E-60 | 9.10E-05
	435	UN001056	2	IPR026937 | IPR039187	PF13871 | PF13872	C-terminal domain on Strawberry notch homologue | P-loop containing NTP hydrolase pore-1	[685-974] | [102-402]	1.10E-106 | 4.80E-132
	436	UN001057	1	IPR019542	PF10513	Enhancer of polycomb-like	[1258-1343]	1.4e-08
	437	UN001058	1	IPR008587	PF05911	Filament-like plant protein, long coiled-coil	[86-192]; [200-271]; [306-379]; [385-582]	2.00E-34; 3.60E-20; 4.90E-14; 4.30E-26
	438	UN001059	3	IPR001878 | IPR004859 | IPR041412	PF00098 | PF03159 | PF17846	Zinc knuckle | XRN 5'-3' exonuclease N-terminus | Xrn1 helical domain	[265-279] | [1-255] | [323-427]	4.10E-05 | 6.90E-98 | 1.50E-41
	439	UN001060	2	IPR003121 | IPR004343	PF02201 | PF03126	SWIB/MDM2 domain | Plus-3 domain	[226-298] | [364-467]	8.50E-16 | 6.20E-26
	440	UN001063	3	IPR003661 | IPR003018 | IPR003594	PF00512 | PF01590 | PF02518	His Kinase A (phospho-acceptor) domain | GAF domain | Histidine kinase-, DNA gyrase B-, and HSP90-like ATPase	[311-375] | [125-274] | [422-552]	2.30E-13 | 6.00E-14 | 8.50E-28
	441	UN001064	2	IPR000270 | IPR003035	PF00564 | PF02042	PB1 domain | RWP-RK domain	[816-896] | [550-597]	3.20E-18 | 1.10E-25
	442	UN001065	2	IPR006703 | IPR024283	PF04548 | PF11886	AIG1 family | Translocase of chloroplast 159/132, membrane anchor domain	[272-434] | [638-902]	1.30E-19 | 4.50E-117
	443	UN001067	1	--	PF00122	E1-E2 ATPase	[3-162]; [3-162]	1.80E-41; 1.80E-41
	444	UN001070	1	IPR015412	PF09333	Autophagy-related protein C terminal domain	[1477-1569]	8e-26
	445	UN001071	1	IPR007587	PF04499	SIT4 phosphatase-associated protein	[141-361]; [365-499]	1.40E-32; 5.20E-27
	446	UN001072	1	IPR013103	PF07727	Reverse transcriptase (RNA-dependent DNA polymerase)	[30-249]	2.2e-47
	447	UN001073	1	IPR006852	PF04765	Protein of unknown function (DUF616)	[113-346]	1e-75
	448	UN001074	1	IPR008258	PF01464	Transglycosylase SLT domain	[121-227]	3.9e-12
	449	UN001076	3	IPR003440 | IPR039431 | IPR026899	PF02364 | PF04652 | PF14288	1,3-beta-glucan synthase component | Vta1 like | 1,3-beta-glucan synthase subunit FKS1, domain-1	[1028-1119]; [1122-1718] | [34-160] | [316-427]	6.40E-30; 1.20E-204 | 7.90E-13 | 3.70E-37
	450	UN001077	1	IPR019607	PF10650	Putative zinc-finger domain	[887-907]	1.4e-10
	451	UN001078	3	IPR003661 | IPR003018 | IPR003594	PF00512 | PF01590 | PF02518	His Kinase A (phospho-acceptor) domain | GAF domain | Histidine kinase-, DNA gyrase B-, and HSP90-like ATPase	[288-352] | [102-251] | [399-529]	2.20E-13 | 5.60E-14 | 7.90E-28
	452	UN001081	1	IPR000209	PF00082	Subtilase family	[40-172]	1e-18
	453	UN001082	1	IPR015412	PF09333	Autophagy-related protein C terminal domain	[1472-1564]	8e-26
	454	UN001085	3	-- | IPR032631 | IPR032630	PF13246 | PF16209 | PF16212	Cation transport ATPase (P-type) | Phospholipid-translocating ATPase N-terminal | Phospholipid-translocating P-type ATPase C-terminal	[614-696] | [127-192] | [958-1154]	4.20E-09 | 9.60E-24 | 1.20E-65
	455	UN001086	3	IPR001609 | IPR002710 | IPR004009	PF00063 | PF01843 | PF02736	Myosin head (motor domain) | DIL domain | Myosin N-terminal SH3-like domain	[67-723] | [1351-1446] | [13-48]	5.20E-254 | 6.40E-15 | 1.30E-09
	456	UN001087	1	IPR001715	PF00307	Calponin homology (CH) domain	[5-124]	1.1e-12
	457	UN001088	1	IPR000504	PF00076	RNA recognition motif. (a.k.a. RRM, RBD, or RNP domain)	[276-333]; [438-485]	1.20E-11; 7.10E-10
	458	UN001089	3	IPR010614 | IPR010643 | IPR006555	PF06733 | PF06777 | PF13307	DEAD_2 | Helical and beta-bridge domain | Helicase C-terminal domain	[73-257] | [271-413] | [525-698]	7.60E-52 | 2.10E-27 | 2.50E-41
	459	UN001090	3	IPR003661 | IPR003018 | IPR003594	PF00512 | PF01590 | PF02518	His Kinase A (phospho-acceptor) domain | GAF domain | Histidine kinase-, DNA gyrase B-, and HSP90-like ATPase	[344-408] | [158-307] | [455-585]	2.50E-13 | 6.60E-14 | 9.30E-28
	460	UN001091	1	IPR001394	PF00443	Ubiquitin carboxyl-terminal hydrolase	[240-453]	1e-36
	461	UN001092	1	IPR010347	PF06087	Tyrosyl-DNA phosphodiesterase	[372-596]	1.2e-21
	462	UN001094	2	IPR025724 | --	PF13976 | PF14223	GAG-pre-integrase domain | gag-polypeptide of LTR copia-type	[357-430] | [31-163]	5.00E-09 | 1.50E-12
	463	UN001095	3	IPR033389 | IPR003340 | IPR010525	PF02309 | PF02362 | PF06507	AUX/IAA family | B3 DNA binding domain | Auxin response factor	[943-1033] | [129-230] | [255-337]	2.60E-10 | 1.10E-19 | 1.20E-33
	464	UN001096	3	IPR003439 | IPR013525 | IPR013581	PF00005 | PF01061 | PF08370	ABC transporter | ABC-2 type transporter | Plant PDR ABC transporter associated	[552-704] | [201-413]; [849-1062] | [418-484]	8.20E-20 | 2.40E-41; 1.50E-54 | 1.80E-26
	465	UN001097	1	IPR001272	PF01293	Phosphoenolpyruvate carboxykinase	[140-607]	9.5e-212
	466	UN001099	3	IPR001680 | IPR001194 | IPR005113	PF00400 | PF02141 | PF03456	WD domain, G-beta repeat | DENN (AEX-3) domain | uDENN domain	[951-987] | [124-304] | [35-103]	6.20E-04 | 9.10E-45 | 9.00E-12
	467	UN001100	1	IPR003151	PF02259	FAT domain	[773-1072]	2.8e-37
	468	UN001102	2	IPR000719 | IPR004041	PF00069 | PF03822	Protein kinase domain | NAF domain	[7-262] | [306-366]	2.40E-74 | 1.20E-21
	469	UN001103	2	IPR003891 | IPR003890	PF02847 | PF02854	MA3 domain | MIF4G domain	[1549-1657] | [1099-1321]	7.20E-12 | 1.30E-52
	470	UN001104	1	--	PF00122	E1-E2 ATPase	[1-130]	8.5e-28
	471	UN001105	1	IPR004177	PF02862	DDHD domain	[669-809]	2.5e-32
	472	UN001106	1	IPR010347	PF06087	Tyrosyl-DNA phosphodiesterase	[372-596]	1.2e-21
	473	UN001107	1	IPR005835	PF00483	Nucleotidyl transferase	[100-376]	5.7e-75
	474	UN001108	1	IPR011527	PF00664	ABC transporter transmembrane region	[332-588]	1.4e-29
	475	UN001109	1	IPR019607	PF10650	Putative zinc-finger domain	[887-907]	1.4e-10
	476	UN001111	1	IPR002885	PF13041	PPR repeat family	[128-161]; [191-238]; [292-339]; [392-440]	2.20E-08; 6.80E-11; 5.00E-11; 6.20E-11
	477	UN001112	1	IPR032436	PF16201	Nucleolar pre-ribosomal-associated protein 1	[1204-1393]	5.6e-44
	478	UN001115	4	IPR000547 | IPR022365 | IPR015348 | --	PF00637 | PF01394 | PF09268 | PF13838	Region in Clathrin and VPS | Clathrin propeller repeat | Clathrin, heavy-chain linker | Clathrin-H-link	[557-690]; [701-840]; [850-976]; [993-1132]; [1147-1281]; [1292-1431]; [1440-1579] | [20-55]; [156-197] | [344-367] | [369-434]	1.30E-21; 4.60E-21; 5.50E-27; 8.10E-31; 2.20E-24; 1.10E-28; 1.20E-29 | 3.10E-05; 8.40E-09 | 1.10E-08 | 5.30E-30
	479	UN001116	1	IPR011124	PF07496	CW-type Zinc Finger	[486-523]	1.3e-10
	480	UN001117	3	IPR018957 | IPR000330 | IPR001650	PF00097 | PF00176 | PF00271	Zinc finger, C3HC4 type (RING finger) | SNF2 family N-terminal domain | Helicase conserved C-terminal domain	[660-699] | [251-605] | [729-843]	2.60E-07 | 3.30E-82 | 1.20E-17
	481	UN001118	1	IPR003151	PF02259	FAT domain	[773-1108]	2.4e-39
	482	UN001120	2	IPR000270 | IPR001245	PF00564 | PF07714	PB1 domain | Protein tyrosine kinase	[200-283] | [952-1090]	8.50E-22 | 6.40E-29
	483	UN001121	2	IPR001202 | IPR002013	PF00397 | PF02383	WW domain | SacI homology domain	[504-534] | [80-386]	3.90E-12 | 1.70E-41
	484	UN001123	1	IPR010839	PF07287	Acyclic terpene utilisation family protein AtuA	[3-213]	2.1e-67
	485	UN001124	1	IPR019542	PF10513	Enhancer of polycomb-like	[1255-1340]	1.1e-08
	486	UN001125	1	IPR032436	PF16201	Nucleolar pre-ribosomal-associated protein 1	[1204-1393]	5.6e-44
	487	UN001126	5	IPR035420 | IPR032706 | IPR028231 | IPR028088 | IPR041692	PF14633 | PF14635 | PF14639 | PF14641 | PF17674	SH2 domain | Helix-hairpin-helix motif | Holliday-junction resolvase-like of SPT6 | Helix-turn-helix DNA-binding domain of SPT6 | HHH domain	[1138-1185] | [813-914] | [653-809] | [220-343] | [929-1019]	6.30E-07 | 1.30E-19 | 1.60E-16 | 2.60E-09 | 2.50E-06
	488	UN001128	2	IPR000403 | IPR003151	PF00454 | PF02259	Phosphatidylinositol 3- and 4-kinase | FAT domain	[1241-1487] | [497-832]	5.00E-26 | 3.30E-39
	489	UN001129	1	IPR019443	PF10351	Golgi-body localisation protein domain	[922-1278]	5.9e-71
	490	UN001130	2	IPR001025 | IPR017923	PF01426 | PF08711	BAH domain | TFIIS helical bundle-like domain	[41-151] | [350-399]	5.30E-12 | 2.80E-12
	491	UN001131	3	IPR001245 | IPR013210 | IPR001611	PF07714 | PF08263 | PF13855	Protein tyrosine kinase | Leucine rich repeat N-terminal domain | Leucine rich repeat	[501-714] | [8-38] | [99-157]; [170-229]; [242-301]	5.10E-21 | 1.30E-04 | 2.70E-09; 1.60E-07; 2.60E-08
	492	UN001135	2	IPR028925 | IPR028924	PF15628 | PF15629	RRM in Demeter | Permuted single zf-CXXC unit	[1340-1440] | [1306-1337]	1.30E-55 | 2.90E-16
	493	UN001136	1	IPR000330	PF00176	SNF2 family N-terminal domain	[289-793]	1.9e-85
	494	UN001138	4	IPR001789 | IPR003661 | IPR003594 | IPR006189	PF00072 | PF00512 | PF02518 | PF03924	Response regulator receiver domain | His Kinase A (phospho-acceptor) domain | Histidine kinase-, DNA gyrase B-, and HSP90-like ATPase | CHASE domain	[1144-1276] | [654-718] | [767-964] | [372-566]	1.10E-18 | 2.10E-15 | 3.30E-26 | 1.00E-36
	495	UN001141	2	IPR003440 | IPR026899	PF02364 | PF14288	1,3-beta-glucan synthase component | 1,3-beta-glucan synthase subunit FKS1, domain-1	[775-1495] | [55-167]	6.50E-260 | 3.20E-38
	496	UN001142	1	IPR000504	PF00076	RNA recognition motif. (a.k.a. RRM, RBD, or RNP domain)	[104-173]	8.1e-18
	497	UN001143	5	IPR000904 | IPR015403 | IPR032691 | IPR032817 | IPR032629	PF01369 | PF09324 | PF12783 | PF16206 | PF16213	Sec7 domain | Domain of unknown function (DUF1981) | Guanine nucleotide exchange factor in Golgi transport N-terminal | C-terminal region of Mon2 protein | Dimerisation and cyclophilin-binding domain of Mon2	[606-787] | [1155-1237] | [334-492] | [1258-1393] | [6-208]	3.60E-73 | 7.30E-31 | 7.30E-44 | 2.60E-10 | 2.00E-40
	498	UN001145	1	IPR005135	PF03372	Endonuclease/Exonuclease/phosphatase family	[543-909]	2.7e-15
	499	UN001146	3	IPR006073 | IPR018948 | IPR025867	PF01926 | PF10396 | PF12631	50S ribosome-binding GTPase | GTP-binding protein TrmE N-terminus | MnmE helical domain	[328-449] | [96-231] | [234-570]	1.20E-23 | 1.10E-35 | 2.50E-44
	500	UN001147	1	IPR019443	PF10351	Golgi-body localisation protein domain	[922-1278]	5.9e-71
	501	UN001149	2	IPR001245 | IPR020683	PF07714 | PF12796	Protein tyrosine kinase | Ankyrin repeats (3 copies)	[163-234] | [45-133]	1.00E-11 | 4.00E-12
	502	UN001150	1	IPR000569	PF00632	HECT-domain (ubiquitin-transferase)	[849-1030]	2.5e-40
	503	UN001153	1	IPR004088	PF00013	KH domain	[45-99]; [142-209]; [286-334]; [370-436]	1.40E-10; 2.50E-16; 1.60E-10; 8.00E-12
	504	UN001154	2	IPR026003 | IPR024986	PF12765 | PF12830	HEAT repeat associated with sister chromatid cohesion | Sister chromatid cohesion C-terminus	[86-127] | [582-779]	4.70E-13 | 9.00E-54
	505	UN001155	1	IPR001932	PF00481	Protein phosphatase 2C	[59-210]	5.1e-19
	506	UN001157	2	IPR003439 | IPR011527	PF00005 | PF00664	ABC transporter | ABC transporter transmembrane region	[378-550]; [1037-1185] | [36-309]; [700-968]	1.30E-30; 3.80E-31 | 1.50E-48; 2.60E-50
	507	UN001158	2	-- | --	PF13831 | PF13832	PHD-finger | PHD-zinc-finger like domain	[337-370] | [393-501]	2.00E-09 | 9.80E-24
	508	UN001160	2	IPR001214 | IPR003169	PF00856 | PF02213	SET domain | GYF domain	[1206-1310] | [210-246]	2.90E-20 | 1.90E-06
	509	UN001162	1	IPR009543	PF06650	SHR-binding domain of vacuolar-sorting associated protein 13	[1415-1668]	4.6e-27
	510	UN001163	1	IPR002498	PF01504	Phosphatidylinositol-4-phosphate 5-Kinase	[643-809]	1.1e-32
	511	UN001164	2	IPR001680 | IPR019417	PF00400 | PF10313	WD domain, G-beta repeat | Uncharacterised protein domain (DUF2415)	[198-230] | [246-282]	1.40E-04 | 2.30E-04
	512	UN001165	2	IPR003439 | IPR011527	PF00005 | PF00664	ABC transporter | ABC transporter transmembrane region	[667-803]; [1316-1463] | [335-603]; [960-1201]	1.70E-17; 1.60E-27 | 1.20E-31; 1.90E-26
	513	UN001166	3	IPR002885 | IPR002885 | IPR002885	PF01535 | PF13041 | PF13812	PPR repeat | PPR repeat family | Pentatricopeptide repeat domain	[374-404]; [1005-1033] | [229-273]; [406-453]; [480-523]; [931-980] | [290-349]; [790-837]	1.70E-05; 4.70E-05 | 9.30E-10; 7.80E-13; 7.00E-08; 4.70E-09 | 2.30E-12; 1.60E-05
	514	UN001167	2	IPR041677 | IPR041679	PF13086 | PF13087	AAA domain | AAA domain	[37-383] | [390-586]	1.70E-68 | 5.60E-59
	515	UN001169	2	IPR003439 | IPR011527	PF00005 | PF00664	ABC transporter | ABC transporter transmembrane region	[676-812]; [1303-1450] | [344-612]; [969-1212]	3.10E-17; 1.60E-27 | 1.20E-31; 4.10E-26
	516	UN001170	1	IPR013057	PF01490	Transmembrane amino acid transporter protein	[89-493]	2.8e-58
	517	UN001171	3	IPR000330 | IPR001650 | IPR023780	PF00176 | PF00271 | PF00385	SNF2 family N-terminal domain | Helicase conserved C-terminal domain | Chromo (CHRromatin Organisation MOdifier) domain	[642-926] | [955-1068] | [534-588]	5.10E-64 | 4.60E-21 | 1.70E-15
	518	UN001172	1	IPR001272	PF01293	Phosphoenolpyruvate carboxykinase	[140-607]	9.5e-212
	519	UN001173	1	IPR007855	PF05183	RNA dependent RNA polymerase	[22-214]; [333-748]	1.40E-22; 9.20E-83
	520	UN001174	3	IPR002885 | IPR002885 | IPR002885	PF01535 | PF12854 | PF13041	PPR repeat | PPR repeat | PPR repeat family	[236-265] | [509-542] | [163-211]; [270-312]; [338-387]; [443-489]; [548-597]	1.40E-06 | 1.30E-06 | 1.10E-18; 1.20E-11; 2.10E-16; 8.00E-14; 1.40E-16
	521	UN001176	1	IPR041469	PF17766	Fibronectin type-III domain	[79-176]	1.6e-28
	522	UN001177	1	IPR003675	PF02517	CPBP intramembrane metalloprotease	[1566-1645]	0.0001
	523	UN001178	2	IPR000403 | IPR003151	PF00454 | PF02259	Phosphatidylinositol 3- and 4-kinase | FAT domain	[1517-1763] | [773-1108]	6.30E-26 | 4.20E-39
	524	UN001180	3	IPR006073 | IPR018948 | IPR025867	PF01926 | PF10396 | PF12631	50S ribosome-binding GTPase | GTP-binding protein TrmE N-terminus | MnmE helical domain	[328-347] | [96-231] | [234-327]	5.40E-06 | 4.10E-36 | 3.80E-20
	525	UN001181	1	IPR022542	PF12530	Protein of unknown function (DUF3730)	[82-360]; [535-759]	2.00E-48; 6.60E-55
	526	UN001182	1	IPR015412	PF09333	Autophagy-related protein C terminal domain	[1440-1532]	7.8e-26
	527	UN001183	5	IPR001650 | IPR000999 | IPR003100 | IPR005034 | IPR006935	PF00271 | PF00636 | PF02170 | PF03368 | PF04851	Helicase conserved C-terminal domain | Ribonuclease III domain | PAZ domain | Dicer dimerisation domain | Type III restriction enzyme, res subunit	[426-535] | [1097-1231]; [1309-1416] | [926-1056] | [606-692] | [41-209]	2.10E-17 | 7.40E-23; 1.60E-20 | 1.20E-14 | 2.10E-23 | 1.70E-14
	528	UN001184	2	IPR001680 | IPR001487	PF00400 | PF00439	WD domain, G-beta repeat | Bromodomain	[251-288]; [294-329]; [336-375] | [1724-1779]	2.20E-07; 3.40E-07; 3.80E-06 | 1.10E-07
	529	UN001185	1	IPR009294	PF06105	Aph-1 protein	[2-79]	2.4e-13
	530	UN001186	2	-- | IPR009215	PF06792 | PF09370	Uncharacterised protein family (UPF0261) | Phosphoenolpyruvate hydrolase-like	[2-417] | [475-716]	5.20E-153 | 8.90E-109
	531	UN001187	2	IPR001202 | IPR002013	PF00397 | PF02383	WW domain | SacI homology domain	[508-538] | [84-390]	3.90E-12 | 1.70E-41
	532	UN001191	2	IPR001584 | IPR041588	PF00665 | PF17921	Integrase core domain | Integrase zinc binding domain	[90-187] | [4-56]	3.70E-09 | 5.80E-11
	533	UN001192	1	IPR010409	PF06217	GAGA binding protein-like family	[10-343]	8.5e-100
	534	UN001193	1	IPR015320	PF09239	Topoisomerase VI B subunit, transducer	[3-103]	4e-36
	535	UN001194	2	IPR001609 | IPR000048	PF00063 | PF00612	Myosin head (motor domain) | IQ calmodulin-binding motif	[189-624]; [647-886] | [938-956]	3.10E-155; 6.10E-58 | 3.70E-05
	536	UN001195	1	IPR000504	PF00076	RNA recognition motif. (a.k.a. RRM, RBD, or RNP domain)	[3-47]	4.1e-07
	537	UN001197	1	IPR001680	PF00400	WD domain, G-beta repeat	[300-335]; [429-465]	3.00E-05; 3.00E-04
	538	UN001199	1	IPR000010	PF16845	Aspartic acid proteinase inhibitor	[16-89]	1.5e-17
	539	UN001200	1	--	PF00122	E1-E2 ATPase	[3-162]	1.8e-41
	540	UN001201	4	IPR001609 | IPR000048 | IPR002710 | IPR004009	PF00063 | PF00612 | PF01843 | PF02736	Myosin head (motor domain) | IQ calmodulin-binding motif | DIL domain | Myosin N-terminal SH3-like domain	[72-452]; [482-758] | [775-793]; [870-889] | [1378-1482] | [19-56]	2.30E-146; 2.30E-95 | 4.80E-04; 8.70E-05 | 5.60E-23 | 1.20E-10
	541	UN001202	1	IPR002083	PF00917	MATH domain	[54-169]; [402-508]	1.80E-09; 5.10E-10
	542	UN001203	1	IPR015412	PF09333	Autophagy-related protein C terminal domain	[1343-1435]	7.2e-26
	543	UN001204	2	IPR003439 | IPR011527	PF00005 | PF00664	ABC transporter | ABC transporter transmembrane region	[676-812]; [1303-1450] | [344-612]; [969-1212]	3.10E-17; 1.60E-27 | 1.20E-31; 4.10E-26
	544	UN001205	1	IPR025875	PF12799	Leucine Rich repeats (2 copies)	[311-348]	1.9e-06
	545	UN001206	1	IPR003675	PF02517	CPBP intramembrane metalloprotease	[1566-1645]	0.0001
	546	UN001207	1	IPR005150	PF03552	Cellulose synthase	[105-824]	0
	547	UN001209	1	IPR001025	PF01426	BAH domain	[41-129]	9.7e-09
	548	UN001210	1	IPR001046	PF01566	Natural resistance-associated macrophage protein	[46-399]	3e-77
	549	UN001211	1	IPR000504	PF00076	RNA recognition motif. (a.k.a. RRM, RBD, or RNP domain)	[20-88]; [100-166]; [197-262]	1.50E-19; 4.50E-08; 1.20E-09
	550	UN001212	3	IPR003661 | IPR003018 | IPR003594	PF00512 | PF01590 | PF02518	His Kinase A (phospho-acceptor) domain | GAF domain | Histidine kinase-, DNA gyrase B-, and HSP90-like ATPase	[344-408] | [158-307] | [455-585]	2.50E-13 | 6.60E-14 | 9.30E-28
	551	UN001213	2	IPR001623 | IPR002939	PF00226 | PF01556	DnaJ domain | DnaJ C terminal domain	[9-72] | [170-328]	2.90E-27 | 1.40E-43
	552	UN001214	5	IPR000904 | IPR015403 | IPR032691 | IPR032817 | IPR032629	PF01369 | PF09324 | PF12783 | PF16206 | PF16213	Sec7 domain | Domain of unknown function (DUF1981) | Guanine nucleotide exchange factor in Golgi transport N-terminal | C-terminal region of Mon2 protein | Dimerisation and cyclophilin-binding domain of Mon2	[612-765] | [1133-1215] | [334-492] | [1236-1371] | [6-208]	5.90E-65 | 7.10E-31 | 7.10E-44 | 2.50E-10 | 2.00E-40
	553	UN001215	1	IPR001739	PF01429	Methyl-CpG binding domain	[81-134]	2.5e-10
	554	UN001217	3	IPR003439 | IPR013525 | IPR013581	PF00005 | PF01061 | PF08370	ABC transporter | ABC-2 type transporter | Plant PDR ABC transporter associated	[17-199]; [704-856] | [353-565]; [1028-1241] | [570-636]	9.70E-12; 1.00E-19 | 3.00E-41; 1.90E-54 | 2.10E-26
	555	UN001218	1	IPR001715	PF00307	Calponin homology (CH) domain	[5-124]	1.1e-12
	556	UN001220	1	IPR003675	PF02517	CPBP intramembrane metalloprotease	[1553-1632]	9.9e-05
	557	UN001221	1	IPR002816	PF01963	TraB family	[2-109]	2.6e-16
	558	UN001222	3	IPR002885 | IPR002885 | IPR002885	PF01535 | PF12854 | PF13041	PPR repeat | PPR repeat | PPR repeat family	[236-265] | [509-542] | [163-211]; [270-312]; [338-387]; [443-489]; [548-597]	1.40E-06 | 1.30E-06 | 1.10E-18; 1.20E-11; 2.10E-16; 8.00E-14; 1.40E-16
	559	UN001224	2	-- | --	PF13831 | PF13832	PHD-finger | PHD-zinc-finger like domain	[306-338]; [1106-1139] | [359-473]; [1162-1270]	6.80E-09; 4.50E-09 | 1.70E-24; 2.60E-23
	560	UN001225	1	IPR008587	PF05911	Filament-like plant protein, long coiled-coil	[86-192]; [200-271]; [306-379]; [385-582]	2.00E-34; 3.60E-20; 4.90E-14; 4.30E-26
	561	UN001227	1	IPR002937	PF01593	Flavin containing amine oxidoreductase	[133-218]	0.00013
	562	UN001229	2	IPR002885 | IPR002885	PF13041 | PF13812	PPR repeat family | Pentatricopeptide repeat domain	[90-136]; [160-203] | [442-483]	2.00E-09; 2.10E-12 | 6.50E-07
	563	UN001230	1	IPR015275	PF09192	Actin-fragmin kinase, catalytic	[2-121]	1e-14
	564	UN001231	2	IPR000504 | IPR041591	PF00076 | PF17780	RNA recognition motif. (a.k.a. RRM, RBD, or RNP domain) | OCRE domain	[468-533] | [615-664]	2.60E-16 | 7.10E-19
	565	UN001232	1	IPR009771	PF07064	RIC1	[377-565]	9.1e-45
	566	UN001233	2	IPR000504 | IPR041591	PF00076 | PF17780	RNA recognition motif. (a.k.a. RRM, RBD, or RNP domain) | OCRE domain	[481-546] | [628-677]	2.70E-16 | 7.20E-19
	567	UN001234	2	IPR026937 | IPR039187	PF13871 | PF13872	C-terminal domain on Strawberry notch homologue | P-loop containing NTP hydrolase pore-1	[616-905] | [33-333]	1.00E-106 | 4.30E-132
	568	UN001235	4	IPR013130 | IPR013112 | IPR013121 | IPR013623	PF01794 | PF08022 | PF08030 | PF08414	Ferric reductase like transmembrane component | FAD-binding domain | Ferric reductase NAD binding domain | Respiratory burst NADPH oxidase	[329-485] | [529-644] | [651-817] | [69-167]	1.30E-21 | 4.50E-32 | 6.20E-50 | 1.60E-37
	569	UN001236	2	IPR003891 | IPR003890	PF02847 | PF02854	MA3 domain | MIF4G domain	[1549-1657] | [1099-1321]	7.20E-12 | 1.30E-52
	570	UN001237	1	IPR032190	PF16414	Niemann-Pick C1 N terminus	[26-260]	1.4e-64
	571	UN001239	1	IPR000504	PF00076	RNA recognition motif. (a.k.a. RRM, RBD, or RNP domain)	[45-111]; [142-210]	1.10E-15; 1.20E-10
	572	UN001240	3	IPR002885 | IPR002885 | IPR002885	PF01535 | PF12854 | PF13041	PPR repeat | PPR repeat | PPR repeat family	[236-265] | [509-542] | [163-211]; [270-312]; [338-387]; [443-489]; [548-597]	1.40E-06 | 1.30E-06 | 1.10E-18; 1.20E-11; 2.10E-16; 8.00E-14; 1.40E-16
	573	UN001241	3	IPR002885 | IPR002885 | IPR002885	PF01535 | PF12854 | PF13041	PPR repeat | PPR repeat | PPR repeat family	[566-596] | [735-752] | [286-335]; [356-403]; [462-509]; [598-647]; [668-717]	2.20E-06 | 1.40E-05 | 4.50E-16; 2.10E-14; 3.00E-08; 4.50E-17; 4.70E-14
	574	UN001244	2	IPR003439 | IPR011527	PF00005 | PF00664	ABC transporter | ABC transporter transmembrane region	[247-395] | [2-178]	7.40E-32 | 2.20E-35
	575	UN001246	1	IPR003675	PF02517	CPBP intramembrane metalloprotease	[1553-1632]	9.9e-05
	576	UN001248	2	IPR041677 | IPR041679	PF13086 | PF13087	AAA domain | AAA domain	[37-383] | [390-586]	1.70E-68 | 5.60E-59
	577	UN001250	1	IPR041469	PF17766	Fibronectin type-III domain	[79-176]	1.6e-28
	578	UN001253	2	IPR000504 | IPR041591	PF00076 | PF17780	RNA recognition motif. (a.k.a. RRM, RBD, or RNP domain) | OCRE domain	[112-177] | [259-308]	1.40E-16 | 3.90E-19
	579	UN001254	2	-- | --	PF13831 | PF13832	PHD-finger | PHD-zinc-finger like domain	[306-338]; [1131-1164] | [359-473]; [1187-1295]	6.80E-09; 4.50E-09 | 1.70E-24; 2.60E-23
	580	UN001256	1	IPR019443	PF10351	Golgi-body localisation protein domain	[922-983]	2.7e-08
	581	UN001257	1	IPR005135	PF03372	Endonuclease/Exonuclease/phosphatase family	[535-867]	1e-15
	582	UN001258	2	-- | IPR009215	PF06792 | PF09370	Uncharacterised protein family (UPF0261) | Phosphoenolpyruvate hydrolase-like	[2-417] | [475-716]	5.20E-153 | 8.90E-109
	583	UN001259	1	IPR041469	PF17766	Fibronectin type-III domain	[79-176]	1.6e-28
	584	UN001260	3	IPR000626 | IPR001487 | IPR022591	PF00240 | PF00439 | PF12157	Ubiquitin family | Bromodomain | Protein of unknown function (DUF3591)	[599-669] | [1696-1771] | [514-1083]	1.70E-09 | 4.10E-18 | 1.20E-133
	585	UN001261	1	IPR000209	PF00082	Subtilase family	[40-172]	1e-18
	586	UN001262	1	IPR000225	PF00514	Armadillo/beta-catenin-like repeat	[522-561]	5.5e-05
	587	UN001263	2	IPR000719 | IPR004041	PF00069 | PF03822	Protein kinase domain | NAF domain	[6-97]; [138-302] | [346-406]	4.60E-21; 1.00E-45 | 1.40E-21
	588	UN001266	1	IPR006852	PF04765	Protein of unknown function (DUF616)	[113-346]	1e-75
	589	UN001267	2	IPR001912 | IPR002942	PF00163 | PF01479	Ribosomal protein S4/S9 N-terminal domain | S4 domain	[3-88] | [89-136]	8.30E-21 | 2.60E-18
	590	UN001268	2	IPR001202 | IPR002013	PF00397 | PF02383	WW domain | SacI homology domain	[508-538] | [84-390]	3.90E-12 | 1.70E-41
	591	UN001269	3	IPR009075 | IPR002655 | IPR006091	PF00441 | PF01756 | PF02770	Acyl-CoA dehydrogenase, C-terminal domain | Acyl-CoA oxidase | Acyl-CoA dehydrogenase, middle domain	[325-480] | [544-696] | [177-293]	1.90E-09 | 1.10E-27 | 2.70E-15
	592	UN001270	2	IPR001680 | IPR019417	PF00400 | PF10313	WD domain, G-beta repeat | Uncharacterised protein domain (DUF2415)	[177-214] | [230-266]	2.20E-05 | 2.10E-04
	593	UN001271	2	IPR003440 | IPR026899	PF02364 | PF14288	1,3-beta-glucan synthase component | 1,3-beta-glucan synthase subunit FKS1, domain-1	[835-1447] | [12-124]	7.80E-214 | 1.80E-37
	594	UN001272	4	IPR013130 | IPR013112 | IPR013121 | IPR013623	PF01794 | PF08022 | PF08030 | PF08414	Ferric reductase like transmembrane component | FAD-binding domain | Ferric reductase NAD binding domain | Respiratory burst NADPH oxidase	[329-485] | [529-644] | [651-817] | [69-167]	1.30E-21 | 4.50E-32 | 6.20E-50 | 1.60E-37
	595	UN001273	3	IPR001584 | IPR013103 | IPR025724	PF00665 | PF07727 | PF13976	Integrase core domain | Reverse transcriptase (RNA-dependent DNA polymerase) | GAG-pre-integrase domain	[58-179] | [455-697] | [1-42]	8.10E-17 | 4.60E-79 | 8.50E-09
	596	UN001275	1	IPR003386	PF02450	Lecithin:cholesterol acyltransferase	[87-229]	1.2e-17
	597	UN001276	4	IPR013130 | IPR013112 | IPR013121 | IPR013623	PF01794 | PF08022 | PF08030 | PF08414	Ferric reductase like transmembrane component | FAD-binding domain | Ferric reductase NAD binding domain | Respiratory burst NADPH oxidase	[329-485] | [529-644] | [651-817] | [69-167]	1.30E-21 | 4.50E-32 | 6.20E-50 | 1.60E-37
	598	UN001277	2	IPR000330 | IPR001650	PF00176 | PF00271	SNF2 family N-terminal domain | Helicase conserved C-terminal domain	[289-793] | [1472-1592]	1.90E-85 | 4.90E-05
	599	UN001282	1	IPR000209	PF00082	Subtilase family	[40-172]	1e-18
	600	UN001283	3	IPR002885 | IPR002885 | IPR002885	PF01535 | PF13041 | PF13812	PPR repeat | PPR repeat family | Pentatricopeptide repeat domain	[374-404]; [1005-1033] | [229-273]; [406-453]; [480-521]; [931-980] | [290-349]; [790-837]	1.60E-05; 4.30E-05 | 8.50E-10; 7.10E-13; 9.70E-08; 4.20E-09 | 2.10E-12; 1.50E-05
	601	UN001285	5	IPR001650 | IPR000999 | IPR003100 | IPR005034 | IPR006935	PF00271 | PF00636 | PF02170 | PF03368 | PF04851	Helicase conserved C-terminal domain | Ribonuclease III domain | PAZ domain | Dicer dimerisation domain | Type III restriction enzyme, res subunit	[405-507] | [1069-1203]; [1281-1388] | [898-1028] | [578-664] | [38-206]	3.90E-17 | 7.20E-23; 1.60E-20 | 1.20E-14 | 2.00E-23 | 1.60E-14
	602	UN001286	4	IPR001126 | IPR024728 | IPR017961 | IPR001357	PF00817 | PF11798 | PF11799 | PF16589	impB/mucB/samB family | IMS family HHH motif | impB/mucB/samB family C-terminal domain | BRCT domain, a BRCA1 C-terminus domain	[412-560] | [573-603] | [646-766] | [112-199]	2.00E-40 | 7.20E-06 | 5.40E-14 | 1.90E-06
	603	UN001288	1	IPR008906	PF05699	hAT family C-terminal dimerisation region	[435-502]	4.4e-07
	604	UN001289	1	IPR002192	PF01326	Pyruvate phosphate dikinase, PEP/pyruvate binding domain	[343-655]	4.1e-35
	605	UN001290	4	IPR013130 | IPR013112 | IPR013121 | IPR013623	PF01794 | PF08022 | PF08030 | PF08414	Ferric reductase like transmembrane component | FAD-binding domain | Ferric reductase NAD binding domain | Respiratory burst NADPH oxidase	[329-485] | [529-644] | [651-817] | [69-167]	1.30E-21 | 4.50E-32 | 6.20E-50 | 1.60E-37
	606	UN001291	1	IPR022542	PF12530	Protein of unknown function (DUF3730)	[82-360]; [535-759]	1.00E-48; 3.70E-55
	607	UN001292	1	IPR012936	PF07970	Endoplasmic reticulum vesicle transporter	[52-228]	7.3e-29
	608	UN001293	4	IPR001789 | IPR003661 | IPR003594 | IPR006189	PF00072 | PF00512 | PF02518 | PF03924	Response regulator receiver domain | His Kinase A (phospho-acceptor) domain | Histidine kinase-, DNA gyrase B-, and HSP90-like ATPase | CHASE domain	[1144-1276] | [654-718] | [767-964] | [372-566]	1.10E-18 | 2.10E-15 | 3.30E-26 | 1.00E-36
	609	UN001294	2	IPR001680 | IPR019417	PF00400 | PF10313	WD domain, G-beta repeat | Uncharacterised protein domain (DUF2415)	[198-230] | [246-282]	1.40E-04 | 2.30E-04
	610	UN001295	1	IPR001680	PF00400	WD domain, G-beta repeat	[300-335]; [429-465]	3.00E-05; 3.00E-04
	611	UN001298	3	IPR002885 | IPR002885 | IPR002885	PF01535 | PF12854 | PF13041	PPR repeat | PPR repeat | PPR repeat family	[236-265] | [509-542] | [163-211]; [270-312]; [338-387]; [443-489]; [548-597]	1.40E-06 | 1.30E-06 | 1.10E-18; 1.20E-11; 2.10E-16; 8.00E-14; 1.40E-16
	612	UN001299	4	IPR001650 | IPR000999 | IPR003100 | IPR005034	PF00271 | PF00636 | PF02170 | PF03368	Helicase conserved C-terminal domain | Ribonuclease III domain | PAZ domain | Dicer dimerisation domain	[214-316] | [878-1012]; [1090-1197] | [707-837] | [387-473]	3.30E-17 | 6.10E-23; 1.40E-20 | 9.90E-15 | 1.80E-23
	613	UN001301	3	IPR001584 | IPR013103 | IPR025724	PF00665 | PF07727 | PF13976	Integrase core domain | Reverse transcriptase (RNA-dependent DNA polymerase) | GAG-pre-integrase domain	[58-179] | [447-689] | [1-42]	8.00E-17 | 4.50E-79 | 8.40E-09
	614	UN001302	1	IPR000477	PF00078	Reverse transcriptase (RNA-dependent DNA polymerase)	[64-321]	2e-34
	615	UN001303	1	IPR000061	PF01805	Surp module	[9-56]; [208-255]	3.10E-13; 7.00E-10
	616	UN001304	2	IPR000270 | IPR001245	PF00564 | PF07714	PB1 domain | Protein tyrosine kinase	[200-283] | [952-1134]	8.90E-22 | 8.50E-38
	617	UN001306	4	IPR001126 | IPR024728 | IPR017961 | IPR001357	PF00817 | PF11798 | PF11799 | PF16589	impB/mucB/samB family | IMS family HHH motif | impB/mucB/samB family C-terminal domain | BRCT domain, a BRCA1 C-terminus domain	[366-541] | [554-584] | [627-747] | [66-153]	2.40E-33 | 6.80E-06 | 5.10E-14 | 1.80E-06
	618	UN001307	1	IPR002083	PF00917	MATH domain	[217-323]	4.4e-10
	619	UN001308	2	IPR007759 | IPR028942	PF05066 | PF15612	HB1, ASXL, restriction endonuclease HTH domain | WSTF, HB1, Itc1p, MBD9 motif 1	[16-84] | [224-266]	1.10E-15 | 7.50E-09
	620	UN001309	1	IPR034739	PF00580	UvrD/REP helicase N-terminal domain	[393-493]	1.7e-07
	621	UN001312	2	IPR003439 | IPR011527	PF00005 | PF00664	ABC transporter | ABC transporter transmembrane region	[284-432]; [919-1067] | [5-215]; [582-850]	1.80E-35; 3.30E-31 | 1.60E-37; 2.20E-50
	622	UN001313	2	IPR003439 | IPR011527	PF00005 | PF00664	ABC transporter | ABC transporter transmembrane region	[377-549]; [1036-1184] | [36-308]; [699-967]	1.30E-30; 3.80E-31 | 2.90E-51; 2.50E-50
	623	UN001315	1	IPR002035	PF13768	von Willebrand factor type A domain	[191-278]	1.9e-08
	624	UN001316	1	IPR027450	PF13532	2OG-Fe(II) oxygenase superfamily	[108-325]	4.7e-42
	625	UN001317	2	IPR003439 | IPR011527	PF00005 | PF00664	ABC transporter | ABC transporter transmembrane region	[676-812]; [1303-1450] | [344-612]; [969-1212]	3.10E-17; 1.60E-27 | 1.20E-31; 4.10E-26
	626	UN001318	1	IPR006083	PF00485	Phosphoribulokinase / Uridine kinase family	[107-222]; [519-686]	3.20E-06; 7.90E-16
	627	UN001319	2	IPR003439 | IPR011527	PF00005 | PF00664	ABC transporter | ABC transporter transmembrane region	[642-776]; [1271-1419] | [312-575]; [939-1181]	5.10E-20; 2.60E-29 | 1.10E-23; 1.10E-31
	628	UN001321	1	IPR001739	PF01429	Methyl-CpG binding domain	[81-134]	2.5e-10
	629	UN001322	1	--	PF00122	E1-E2 ATPase	[3-162]	1.8e-41
	630	UN001323	1	IPR005835	PF00483	Nucleotidyl transferase	[100-376]	5.7e-75
	631	UN001324	1	IPR001272	PF01293	Phosphoenolpyruvate carboxykinase	[140-607]	9.5e-212
	632	UN001326	1	IPR002129	PF00282	Pyridoxal-dependent decarboxylase conserved domain	[147-266]	2.7e-06
	633	UN001327	2	IPR026937 | IPR039187	PF13871 | PF13872	C-terminal domain on Strawberry notch homologue | P-loop containing NTP hydrolase pore-1	[692-981] | [102-402]	1.20E-106 | 4.80E-132
	634	UN001328	2	IPR000330 | IPR001650	PF00176 | PF00271	SNF2 family N-terminal domain | Helicase conserved C-terminal domain	[289-793] | [1472-1592]	1.90E-85 | 4.90E-05
	635	UN001329	5	IPR014720 | IPR011545 | IPR001650 | IPR007502 | IPR011709	PF00035 | PF00270 | PF00271 | PF04408 | PF07717	Double-stranded RNA binding motif | DEAD/DEAH box helicase | Helicase conserved C-terminal domain | Helicase associated domain (HA2) | Oligonucleotide/oligosaccharide-binding (OB)-fold	[818-879] | [28-177] | [283-414] | [478-566] | [634-716]	1.00E-06 | 3.60E-07 | 5.60E-15 | 7.60E-21 | 7.70E-17
	636	UN001331	3	IPR001609 | IPR000048 | IPR002710	PF00063 | PF00612 | PF01843	Myosin head (motor domain) | IQ calmodulin-binding motif | DIL domain	[1-276] | [293-311]; [388-407] | [884-988]	3.10E-95 | 3.10E-04; 5.50E-05 | 3.30E-23
	637	UN001332	1	IPR005835	PF00483	Nucleotidyl transferase	[100-376]	5.7e-75
	638	UN001333	1	IPR000225	PF00514	Armadillo/beta-catenin-like repeat	[522-561]	5.5e-05
	639	UN001334	2	IPR005150 | IPR027934	PF03552 | PF14569	Cellulose synthase | Zinc-binding RING-finger	[256-973] | [9-73]	0.00E+00 | 7.70E-16
	640	UN001335	1	IPR025875	PF12799	Leucine Rich repeats (2 copies)	[310-347]	1.9e-06
	641	UN001336	5	IPR035420 | IPR032706 | IPR028231 | IPR028088 | IPR041692	PF14633 | PF14635 | PF14639 | PF14641 | PF17674	SH2 domain | Helix-hairpin-helix motif | Holliday-junction resolvase-like of SPT6 | Helix-turn-helix DNA-binding domain of SPT6 | HHH domain	[1138-1355] | [813-914] | [653-809] | [220-343] | [929-1019]	1.30E-73 | 1.60E-19 | 2.00E-16 | 3.30E-09 | 3.10E-06
	642	UN001338	3	IPR006073 | IPR018948 | IPR025867	PF01926 | PF10396 | PF12631	50S ribosome-binding GTPase | GTP-binding protein TrmE N-terminus | MnmE helical domain	[328-449] | [96-231] | [234-570]	1.20E-23 | 1.10E-35 | 2.50E-44
	643	UN001339	2	IPR003439 | IPR011527	PF00005 | PF00664	ABC transporter | ABC transporter transmembrane region	[646-780]; [1275-1423] | [316-579]; [943-1185]	5.10E-20; 2.60E-29 | 1.10E-23; 1.10E-31
	644	UN001340	1	IPR019378	PF10250	GDP-fucose protein O-fucosyltransferase	[129-487]	3.4e-70
	645	UN001341	3	IPR018957 | IPR000330 | IPR001650	PF00097 | PF00176 | PF00271	Zinc finger, C3HC4 type (RING finger) | SNF2 family N-terminal domain | Helicase conserved C-terminal domain	[660-699] | [251-605] | [729-843]	2.60E-07 | 3.30E-82 | 1.20E-17
	646	UN001342	1	IPR009771	PF07064	RIC1	[377-565]	9.1e-45
	647	UN001344	5	IPR035420 | IPR032706 | IPR028231 | IPR028088 | IPR041692	PF14633 | PF14635 | PF14639 | PF14641 | PF17674	SH2 domain | Helix-hairpin-helix motif | Holliday-junction resolvase-like of SPT6 | Helix-turn-helix DNA-binding domain of SPT6 | HHH domain	[935-1152] | [610-711] | [450-606] | [17-140] | [726-816]	1.10E-73 | 1.40E-19 | 1.80E-16 | 2.90E-09 | 2.80E-06
	648	UN001345	1	IPR002483	PF01480	PWI domain	[46-115]	1.2e-28
	649	UN001346	2	IPR002885 | IPR002885	PF12854 | PF13041	PPR repeat | PPR repeat family	[371-402]; [439-471] | [163-211]; [236-281]; [303-352]; [482-524]; [548-597]	5.60E-10; 1.90E-10 | 3.30E-20; 7.60E-13; 5.50E-16; 1.10E-11; 1.50E-16
	650	UN001347	1	IPR041469	PF17766	Fibronectin type-III domain	[79-176]	1.6e-28
	651	UN001348	2	IPR001683 | IPR025258	PF00787 | PF13901	PX domain | Putative zinc-RING and/or ribbon	[91-181] | [276-325]	2.00E-08 | 2.40E-17
	652	UN001349	1	IPR002885	PF13041	PPR repeat family	[90-134]; [160-203]; [439-485]	4.40E-09; 2.40E-12; 1.40E-07
	653	UN001353	1	IPR009294	PF06105	Aph-1 protein	[2-79]	2.4e-13
	654	UN001354	1	IPR002192	PF01326	Pyruvate phosphate dikinase, PEP/pyruvate binding domain	[343-655]	4.1e-35
	655	UN001355	1	IPR003386	PF02450	Lecithin:cholesterol acyltransferase	[87-223]	2.7e-19
	656	UN001356	4	IPR007123 | IPR006896 | IPR006900 | IPR012990	PF00626 | PF04811 | PF04815 | PF08033	Gelsolin repeat | Sec23/Sec24 trunk domain | Sec23/Sec24 helical domain | Sec23/Sec24 beta-sandwich domain	[342-407] | [1-120] | [220-316] | [125-208]	8.60E-06 | 1.10E-30 | 4.80E-22 | 3.00E-20
	657	UN001358	1	--	PF00122	E1-E2 ATPase	[3-162]	1.8e-41
	658	UN001359	2	IPR000313 | IPR006903	PF00855 | PF04818	PWWP domain | RNA polymerase II-binding domain.	[25-108] | [959-1025]	3.90E-15 | 1.50E-06
	659	UN001363	1	--	PF13920	Zinc finger, C3HC4 type (RING finger)	[504-550]	6.6e-11
	660	UN001366	1	IPR000504	PF00076	RNA recognition motif. (a.k.a. RRM, RBD, or RNP domain)	[45-111]; [142-210]	1.10E-15; 1.20E-10
	661	UN001367	1	IPR004871	PF03178	CPSF A subunit region	[161-473]	4.5e-77
	662	UN001368	1	IPR005835	PF00483	Nucleotidyl transferase	[100-376]	5.7e-75
	663	UN001369	5	IPR001650 | IPR000999 | IPR003100 | IPR005034 | IPR006935	PF00271 | PF00636 | PF02170 | PF03368 | PF04851	Helicase conserved C-terminal domain | Ribonuclease III domain | PAZ domain | Dicer dimerisation domain | Type III restriction enzyme, res subunit	[405-507] | [1069-1203]; [1281-1388] | [898-1028] | [578-664] | [38-206]	3.90E-17 | 7.20E-23; 1.60E-20 | 1.20E-14 | 2.00E-23 | 1.60E-14
	664	UN001370	2	IPR001025 | IPR017923	PF01426 | PF08711	BAH domain | TFIIS helical bundle-like domain	[38-148] | [352-401]	4.80E-10 | 1.80E-11
	665	UN001371	1	IPR041469	PF17766	Fibronectin type-III domain	[79-176]	1.7e-28
	666	UN001373	3	IPR033389 | IPR003340 | IPR010525	PF02309 | PF02362 | PF06507	AUX/IAA family | B3 DNA binding domain | Auxin response factor	[943-1033] | [129-230] | [255-337]	2.60E-10 | 1.10E-19 | 1.20E-33
	667	UN001374	1	IPR005150	PF03552	Cellulose synthase	[105-824]	0
	668	UN001375	1	IPR041469	PF17766	Fibronectin type-III domain	[79-176]	1.6e-28
	669	UN001376	1	IPR006083	PF00485	Phosphoribulokinase / Uridine kinase family	[107-222]; [519-686]	3.20E-06; 7.90E-16
	670	UN001377	1	IPR019443	PF10351	Golgi-body localisation protein domain	[922-1190]	1.8e-42
	671	UN001381	4	IPR001650 | IPR000999 | IPR003100 | IPR005034	PF00271 | PF00636 | PF02170 | PF03368	Helicase conserved C-terminal domain | Ribonuclease III domain | PAZ domain | Dicer dimerisation domain	[214-316] | [878-1012]; [1090-1197] | [707-837] | [387-473]	3.30E-17 | 6.10E-23; 1.40E-20 | 9.90E-15 | 1.80E-23
	672	UN001382	1	IPR019443	PF10351	Golgi-body localisation protein domain	[922-1213]; [1257-1488]	1.10E-51; 4.40E-36
	673	UN001383	6	IPR011545 | IPR001650 | IPR001374 | IPR007502 | IPR011709 | --	PF00270 | PF00271 | PF01424 | PF04408 | PF07717 | PF13857	DEAD/DEAH box helicase | Helicase conserved C-terminal domain | R3H domain | Helicase associated domain (HA2) | Oligonucleotide/oligosaccharide-binding (OB)-fold | Ankyrin repeats (many copies)	[236-391] | [582-711] | [28-84] | [776-893] | [936-1023] | [491-530]	1.70E-07 | 2.80E-14 | 1.00E-10 | 2.80E-15 | 7.40E-11 | 3.00E-06
	674	UN001384	5	IPR001650 | IPR000999 | IPR003100 | IPR005034 | IPR006935	PF00271 | PF00636 | PF02170 | PF03368 | PF04851	Helicase conserved C-terminal domain | Ribonuclease III domain | PAZ domain | Dicer dimerisation domain | Type III restriction enzyme, res subunit	[405-507] | [1069-1203]; [1281-1388] | [898-1028] | [578-664] | [38-206]	3.90E-17 | 7.20E-23; 1.60E-20 | 1.20E-14 | 2.00E-23 | 1.60E-14
	675	UN001385	2	IPR026003 | IPR024986	PF12765 | PF12830	HEAT repeat associated with sister chromatid cohesion | Sister chromatid cohesion C-terminus	[445-486] | [941-1138]	6.80E-13 | 1.50E-53
	676	UN001386	4	IPR000571 | IPR003121 | IPR003169 | IPR004343	PF00642 | PF02201 | PF02213 | PF03126	Zinc finger C-x8-C-x5-C-x3-H type (and similar) | SWIB/MDM2 domain | GYF domain | Plus-3 domain	[1386-1407] | [303-375] | [780-818] | [441-544]	1.60E-04 | 3.40E-15 | 1.20E-11 | 2.80E-25
	677	UN001387	1	IPR004333	PF03110	SBP domain	[111-185]	3e-28
	678	UN001389	2	IPR001683 | IPR025258	PF00787 | PF13901	PX domain | Putative zinc-RING and/or ribbon	[91-181] | [276-325]	2.00E-08 | 2.40E-17
	679	UN001390	3	IPR006073 | IPR018948 | IPR025867	PF01926 | PF10396 | PF12631	50S ribosome-binding GTPase | GTP-binding protein TrmE N-terminus | MnmE helical domain	[328-449] | [96-231] | [234-570]	1.20E-23 | 1.10E-35 | 2.50E-44
	680	UN001393	3	IPR002885 | IPR002885 | IPR032867	PF01535 | PF13041 | PF14432	PPR repeat | PPR repeat family | DYW family of nucleic acid deaminases	[340-368] | [104-153]; [470-517]; [570-618] | [744-858]	6.00E-04 | 5.20E-10; 1.50E-12; 1.20E-09 | 3.10E-26
	681	UN001395	2	IPR000904 | IPR032691	PF01369 | PF12783	Sec7 domain | Guanine nucleotide exchange factor in Golgi transport N-terminal	[274-457] | [28-187]	6.10E-70 | 4.00E-31
	682	UN001396	4	IPR001126 | IPR024728 | IPR017961 | IPR001357	PF00817 | PF11798 | PF11799 | PF16589	impB/mucB/samB family | IMS family HHH motif | impB/mucB/samB family C-terminal domain | BRCT domain, a BRCA1 C-terminus domain	[366-514] | [527-557] | [600-720] | [66-153]	1.80E-40 | 6.60E-06 | 4.90E-14 | 1.70E-06
	683	UN001397	2	IPR001680 | IPR019417	PF00400 | PF10313	WD domain, G-beta repeat | Uncharacterised protein domain (DUF2415)	[177-214] | [230-266]	2.20E-05 | 2.10E-04
	684	UN001398	2	IPR000626 | IPR022591	PF00240 | PF12157	Ubiquitin family | Protein of unknown function (DUF3591)	[328-398] | [243-810]	7.90E-10 | 1.30E-133
	685	UN001399	3	-- | IPR032631 | IPR032630	PF13246 | PF16209 | PF16212	Cation transport ATPase (P-type) | Phospholipid-translocating ATPase N-terminal | Phospholipid-translocating P-type ATPase C-terminal	[614-696] | [127-192] | [958-1154]	4.20E-09 | 9.60E-24 | 1.20E-65
	686	UN001400	1	IPR004159	PF03141	Putative S-adenosyl-L-methionine-dependent methyltransferase	[77-276]	3e-93
	687	UN001401	2	IPR003340 | IPR010525	PF02362 | PF06507	B3 DNA binding domain | Auxin response factor	[22-123] | [148-230]	3.60E-20 | 4.20E-34
	688	UN001404	3	IPR003656 | IPR007021 | IPR008906	PF02892 | PF04937 | PF05699	BED zinc finger | Protein of unknown function (DUF 659) | hAT family C-terminal dimerisation region	[15-41] | [176-328] | [551-619]	5.30E-05 | 3.90E-47 | 4.20E-07
	689	UN001405	2	IPR000719 | IPR004041	PF00069 | PF03822	Protein kinase domain | NAF domain	[7-262] | [306-366]	2.40E-74 | 1.20E-21
	690	UN001406	1	IPR001680	PF00400	WD domain, G-beta repeat	[11-44]	2.8e-06
	691	UN001407	2	IPR002310 | IPR015944	PF02091 | PF02092	Glycyl-tRNA synthetase alpha subunit | Glycyl-tRNA synthetase beta subunit	[2-230] | [266-809]	1.50E-105 | 1.10E-174
	692	UN001408	1	IPR004333	PF03110	SBP domain	[111-185]	2.8e-28
	693	UN001409	3	IPR033389 | IPR003340 | IPR010525	PF02309 | PF02362 | PF06507	AUX/IAA family | B3 DNA binding domain | Auxin response factor	[943-1033] | [129-230] | [255-337]	2.60E-10 | 1.10E-19 | 1.20E-33
	694	UN001410	3	IPR001680 | IPR001194 | IPR005113	PF00400 | PF02141 | PF03456	WD domain, G-beta repeat | DENN (AEX-3) domain | uDENN domain	[951-987] | [124-304] | [35-103]	6.20E-04 | 9.00E-45 | 9.00E-12
	695	UN001411	1	IPR000477	PF00078	Reverse transcriptase (RNA-dependent DNA polymerase)	[484-717]	8.7e-27
	696	UN001413	2	IPR000569 | IPR025527	PF00632 | PF14377	HECT-domain (ubiquitin-transferase) | Ubiquitin binding region	[1249-1559] | [450-478]; [487-517]; [525-556]	4.90E-93 | 7.50E-09; 4.20E-12; 1.20E-06
	697	UN001415	2	IPR002885 | IPR002885	PF12854 | PF13041	PPR repeat | PPR repeat family	[371-402]; [439-471] | [163-211]; [236-281]; [303-352]; [482-524]; [548-597]	5.60E-10; 1.90E-10 | 3.30E-20; 7.60E-13; 5.50E-16; 1.10E-11; 1.50E-16
	698	UN001416	2	IPR001214 | IPR003169	PF00856 | PF02213	SET domain | GYF domain	[1206-1310] | [210-246]	2.90E-20 | 1.90E-06
	699	UN001417	1	IPR007855	PF05183	RNA dependent RNA polymerase	[22-652]	9.5e-110
	700	UN001418	2	IPR026937 | IPR039187	PF13871 | PF13872	C-terminal domain on Strawberry notch homologue | P-loop containing NTP hydrolase pore-1	[685-974] | [102-402]	1.10E-106 | 4.80E-132
	701	UN001421	1	IPR028262	PF15491	CST, telomere maintenance, complex subunit CTC1	[59-345]	1.2e-76
	702	UN001424	1	IPR002156	PF13456	Reverse transcriptase-like	[119-240]	8.4e-29
	703	UN001428	1	IPR002569	PF01625	Peptide methionine sulfoxide reductase	[16-96]	4.3e-33
	704	UN001431	2	IPR001680 | IPR019417	PF00400 | PF10313	WD domain, G-beta repeat | Uncharacterised protein domain (DUF2415)	[198-230] | [246-282]	1.40E-04 | 2.30E-04
	705	UN001432	1	IPR000504	PF00076	RNA recognition motif. (a.k.a. RRM, RBD, or RNP domain)	[541-597]	4.7e-07
	706	UN001433	3	IPR001849 | IPR001164 | --	PF00169 | PF01412 | PF16746	PH domain | Putative GTPase activating protein for Arf | BAR domain of APPL family	[292-424] | [501-588] | [4-228]	1.60E-12 | 2.10E-31 | 2.10E-37
	707	UN001435	1	IPR000330	PF00176	SNF2 family N-terminal domain	[17-403]	2.8e-70
	708	UN001436	6	IPR000313 | IPR001214 | IPR003888 | IPR003889 | -- | --	PF00855 | PF00856 | PF05964 | PF05965 | PF13831 | PF13832	PWWP domain | SET domain | F/Y-rich N-terminus | F/Y rich C-terminus | PHD-finger | PHD-zinc-finger like domain	[255-344] | [885-991] | [404-454] | [463-534] | [584-619] | [629-751]	4.00E-11 | 2.30E-16 | 8.60E-11 | 3.30E-11 | 4.40E-11 | 1.60E-31
	709	UN001437	1	IPR041469	PF17766	Fibronectin type-III domain	[79-176]	1.7e-28
	710	UN001438	3	IPR000209 | IPR010259 | IPR041469	PF00082 | PF05922 | PF17766	Subtilase family | Peptidase inhibitor I9 | Fibronectin type-III domain	[129-619] | [17-60] | [722-816]	5.60E-38 | 5.60E-06 | 5.10E-14
	711	UN001439	4	IPR001878 | IPR001584 | IPR025724 | --	PF00098 | PF00665 | PF13976 | PF14223	Zinc knuckle | Integrase core domain | GAG-pre-integrase domain | gag-polypeptide of LTR copia-type	[204-220] | [445-569] | [357-430] | [27-163]	2.40E-04 | 2.20E-20 | 1.70E-17 | 4.40E-18
	712	UN001440	2	IPR000504 | IPR041591	PF00076 | PF17780	RNA recognition motif. (a.k.a. RRM, RBD, or RNP domain) | OCRE domain	[289-346]; [451-516] | [598-647]	3.10E-11; 2.60E-16 | 6.90E-19
	713	UN001441	2	IPR000330 | IPR001650	PF00176 | PF00271	SNF2 family N-terminal domain | Helicase conserved C-terminal domain	[704-1007] | [1177-1249]	5.70E-51 | 9.70E-12
	714	UN001442	1	IPR009738	PF07001	BAT2 N-terminus	[11-141]	7.2e-07
	715	UN001443	2	IPR001680 | IPR001487	PF00400 | PF00439	WD domain, G-beta repeat | Bromodomain	[251-288]; [294-329]; [336-375] | [1678-1733]	2.20E-07; 3.30E-07; 3.70E-06 | 1.10E-07
	716	UN001444	4	IPR000330 | IPR001650 | IPR001810 | IPR011124	PF00176 | PF00271 | PF00646 | PF07496	SNF2 family N-terminal domain | Helicase conserved C-terminal domain | F-box domain | CW-type Zinc Finger	[293-942] | [1167-1262] | [248-278] | [545-588]	2.00E-96 | 1.60E-07 | 1.20E-04 | 4.10E-14
	717	UN001445	2	IPR000197 | IPR013178	PF02135 | PF08214	TAZ zinc finger | Histone acetylation protein	[654-722] | [1131-1351]	8.70E-13 | 2.50E-32
	718	UN001446	1	IPR032436	PF16201	Nucleolar pre-ribosomal-associated protein 1	[1204-1393]	5.9e-44
	719	UN001447	2	IPR002659 | IPR025298	PF01762 | PF13334	Galactosyltransferase | Domain of unknown function (DUF4094)	[152-348] | [16-112]	1.60E-51 | 4.10E-35
	720	UN001448	1	IPR015590	PF00171	Aldehyde dehydrogenase family	[47-193]	3.4e-39
	721	UN001449	1	IPR000569	PF00632	HECT-domain (ubiquitin-transferase)	[1211-1336]	7.2e-13
	722	UN001450	5	IPR035420 | IPR032706 | IPR028231 | IPR028088 | IPR041692	PF14633 | PF14635 | PF14639 | PF14641 | PF17674	SH2 domain | Helix-hairpin-helix motif | Holliday-junction resolvase-like of SPT6 | Helix-turn-helix DNA-binding domain of SPT6 | HHH domain	[1138-1355] | [813-914] | [653-809] | [220-343] | [929-1019]	1.40E-73 | 1.70E-19 | 2.20E-16 | 3.50E-09 | 3.30E-06
	723	UN001451	4	IPR002885 | IPR002885 | IPR002885 | IPR002885	PF01535 | PF12854 | PF13041 | PF13812	PPR repeat | PPR repeat | PPR repeat family | Pentatricopeptide repeat domain	[113-140] | [2-32] | [39-86]; [146-194]; [322-370]; [451-498] | [204-266]	1.90E-04 | 3.90E-06 | 1.70E-10; 1.30E-10; 6.60E-14; 3.00E-09 | 7.30E-16
	724	UN001452	2	IPR002885 | IPR002885	PF13041 | PF13812	PPR repeat family | Pentatricopeptide repeat domain	[90-136]; [160-203] | [442-483]	2.00E-09; 2.10E-12 | 6.50E-07
	725	UN001453	3	IPR000209 | IPR010259 | IPR041469	PF00082 | PF05922 | PF17766	Subtilase family | Peptidase inhibitor I9 | Fibronectin type-III domain	[129-619] | [17-60] | [722-816]	5.60E-38 | 5.60E-06 | 5.10E-14
	726	UN001454	1	IPR005835	PF00483	Nucleotidyl transferase	[100-376]	5.7e-75
	727	UN001455	2	IPR003439 | IPR011527	PF00005 | PF00664	ABC transporter | ABC transporter transmembrane region	[283-431]; [918-1066] | [5-214]; [581-849]	1.80E-35; 3.30E-31 | 3.20E-40; 2.20E-50
	728	UN001458	1	--	PF00122	E1-E2 ATPase	[3-162]	1.8e-41
	729	UN001460	1	IPR004159	PF03141	Putative S-adenosyl-L-methionine-dependent methyltransferase	[76-581]	1.7e-231
	730	UN001461	2	IPR001214 | IPR003169	PF00856 | PF02213	SET domain | GYF domain	[1206-1310] | [210-246]	2.90E-20 | 1.90E-06
	731	UN001462	2	IPR003440 | IPR026899	PF02364 | PF14288	1,3-beta-glucan synthase component | 1,3-beta-glucan synthase subunit FKS1, domain-1	[848-1254] | [193-248]	1.10E-137 | 2.90E-17
	732	UN001463	1	IPR005202	PF03514	GRAS domain family	[378-748]	6.8e-109
	733	UN001465	1	IPR019542	PF10513	Enhancer of polycomb-like	[1257-1342]	1.1e-08
	734	UN001466	2	IPR002423 | IPR002498	PF00118 | PF01504	TCP-1/cpn60 chaperonin family | Phosphatidylinositol-4-phosphate 5-Kinase	[254-502] | [1348-1497]	2.20E-30 | 2.60E-21
	735	UN001467	2	IPR001683 | IPR025258	PF00787 | PF13901	PX domain | Putative zinc-RING and/or ribbon	[91-181] | [276-325]	2.00E-08 | 2.40E-17
	736	UN001469	1	IPR031330	PF01301	Glycosyl hydrolases family 35	[16-305]	6.4e-112
	737	UN001470	5	IPR006652 | IPR030382 | IPR003827 | -- | --	PF01344 | PF02475 | PF02676 | PF13418 | PF13964	Kelch motif | Met-10+ like-protein | Methyltransferase TYW3 | Galactose oxidase, central domain | Kelch motif	[399-440] | [785-988] | [5-206] | [348-389] | [449-488]	5.50E-10 | 8.60E-29 | 1.70E-63 | 1.30E-09 | 5.80E-08
	738	UN001472	2	IPR001609 | IPR000048	PF00063 | PF00612	Myosin head (motor domain) | IQ calmodulin-binding motif	[190-848] | [900-918]	7.30E-221 | 3.60E-05
	739	UN001473	1	IPR009771	PF07064	RIC1	[678-866]	2e-44
	740	UN001474	1	IPR032436	PF16201	Nucleolar pre-ribosomal-associated protein 1	[1204-1393]	5.9e-44
	741	UN001475	5	IPR014720 | IPR011545 | IPR001650 | IPR007502 | IPR011709	PF00035 | PF00270 | PF00271 | PF04408 | PF07717	Double-stranded RNA binding motif | DEAD/DEAH box helicase | Helicase conserved C-terminal domain | Helicase associated domain (HA2) | Oligonucleotide/oligosaccharide-binding (OB)-fold	[818-879] | [28-177] | [283-414] | [478-566] | [634-716]	1.00E-06 | 3.60E-07 | 5.60E-15 | 7.60E-21 | 7.70E-17
	742	UN001477	1	IPR000225	PF00514	Armadillo/beta-catenin-like repeat	[522-561]	5.5e-05
	743	UN001479	1	IPR002035	PF13768	von Willebrand factor type A domain	[196-283]	1.9e-08
	744	UN001480	1	IPR002423	PF00118	TCP-1/cpn60 chaperonin family	[398-638]	1.6e-32
	745	UN001482	1	IPR007855	PF05183	RNA dependent RNA polymerase	[22-214]; [333-748]	1.40E-22; 9.20E-83
	746	UN001485	1	IPR000073	PF00561	alpha/beta hydrolase fold	[17-75]	3.5e-07
	747	UN001486	3	IPR001789 | IPR003594 | IPR006189	PF00072 | PF02518 | PF03924	Response regulator receiver domain | Histidine kinase-, DNA gyrase B-, and HSP90-like ATPase | CHASE domain	[1141-1273] | [793-961] | [372-566]	1.10E-18 | 3.60E-29 | 1.00E-36
	748	UN001489	1	--	PF00122	E1-E2 ATPase	[3-162]	1.8e-41
	749	UN001490	1	IPR000504	PF00076	RNA recognition motif. (a.k.a. RRM, RBD, or RNP domain)	[20-88]; [100-166]; [197-262]	1.50E-19; 4.50E-08; 1.20E-09
	750	UN001491	1	--	PF00122	E1-E2 ATPase	[3-162]	1.8e-41
	751	UN001493	1	IPR002937	PF01593	Flavin containing amine oxidoreductase	[10-271]	4.7e-21
	752	UN001495	1	IPR003959	PF00004	ATPase family associated with various cellular activities (AAA)	[129-261]	2.4e-47
	753	UN001497	1	IPR007855	PF05183	RNA dependent RNA polymerase	[22-652]	1.4e-109
	754	UN001498	2	IPR003392 | IPR032190	PF02460 | PF16414	Patched family | Niemann-Pick C1 N terminus	[426-881] | [26-260]	8.80E-51 | 1.10E-63
	755	UN001499	1	IPR019378	PF10250	GDP-fucose protein O-fucosyltransferase	[129-487]	3.4e-70
	756	UN001501	2	IPR001584 | IPR025724	PF00665 | PF13976	Integrase core domain | GAG-pre-integrase domain	[143-253] | [85-126]	6.20E-16 | 2.60E-07
	757	UN001502	3	IPR003656 | IPR007021 | IPR008906	PF02892 | PF04937 | PF05699	BED zinc finger | Protein of unknown function (DUF 659) | hAT family C-terminal dimerisation region	[15-41] | [176-328] | [551-619]	5.30E-05 | 3.90E-47 | 4.20E-07
	758	UN001503	1	IPR000571	PF00642	Zinc finger C-x8-C-x5-C-x3-H type (and similar)	[94-113]	0.00013
	759	UN001505	2	IPR000719 | IPR004041	PF00069 | PF03822	Protein kinase domain | NAF domain	[6-97]; [138-302] | [346-406]	4.60E-21; 1.00E-45 | 1.40E-21
	760	UN001506	3	IPR006102 | IPR006103 | IPR006104	PF00703 | PF02836 | PF02837	Glycosyl hydrolases family 2 | Glycosyl hydrolases family 2, TIM barrel domain | Glycosyl hydrolases family 2, sugar binding domain	[269-395] | [402-535] | [96-267]	1.10E-14 | 8.40E-52 | 5.40E-48
	761	UN001507	2	IPR001683 | IPR025258	PF00787 | PF13901	PX domain | Putative zinc-RING and/or ribbon	[91-181] | [276-325]	2.00E-08 | 2.40E-17
	762	UN001508	1	IPR000743	PF00295	Glycosyl hydrolases family 28	[46-111]; [117-285]	5.50E-07; 5.20E-09
	763	UN001510	1	IPR002483	PF01480	PWI domain	[46-115]	7.4e-29
	764	UN001512	2	IPR000330 | IPR001650	PF00176 | PF00271	SNF2 family N-terminal domain | Helicase conserved C-terminal domain	[289-793] | [1472-1592]	1.90E-85 | 4.90E-05
	765	UN001513	5	IPR006652 | IPR030382 | IPR003827 | -- | --	PF01344 | PF02475 | PF02676 | PF13418 | PF13964	Kelch motif | Met-10+ like-protein | Methyltransferase TYW3 | Galactose oxidase, central domain | Kelch motif	[413-453] | [798-998] | [7-208] | [350-391] | [462-501]	8.50E-10 | 1.10E-32 | 1.70E-63 | 1.30E-09 | 5.70E-08
	766	UN001514	2	IPR000504 | IPR009818	PF00076 | PF07145	RNA recognition motif. (a.k.a. RRM, RBD, or RNP domain) | Ataxin-2 C-terminal region	[192-254] | [110-123]	5.20E-13 | 2.20E-05
	767	UN001517	1	IPR019443	PF10351	Golgi-body localisation protein domain	[922-984]	1.6e-08
	768	UN001519	1	IPR002035	PF13768	von Willebrand factor type A domain	[43-130]	3e-09
	769	UN001520	1	IPR009543	PF06650	SHR-binding domain of vacuolar-sorting associated protein 13	[1416-1669]	4.6e-27
	770	UN001521	2	IPR000330 | IPR022707	PF00176 | PF12054	SNF2 family N-terminal domain | Domain of unknown function (DUF3535)	[890-1188] | [203-658]	3.00E-60 | 1.20E-103
	771	UN001522	3	IPR002885 | IPR002885 | IPR002885	PF01535 | PF12854 | PF13041	PPR repeat | PPR repeat | PPR repeat family	[566-596] | [735-752] | [286-335]; [356-403]; [462-509]; [598-647]; [668-717]	2.20E-06 | 1.40E-05 | 4.50E-16; 2.10E-14; 3.00E-08; 4.50E-17; 4.70E-14
	772	UN001523	1	IPR024481	PF12726	SEN1 N terminal	[94-415]	4.4e-14
	773	UN001525	2	IPR024298 | IPR024340	PF12931 | PF12932	Sec23-binding domain of Sec16 | Vesicle coat trafficking protein Sec16 mid-region	[741-1000] | [557-679]	6.80E-52 | 4.10E-22
	774	UN001526	1	IPR012936	PF07970	Endoplasmic reticulum vesicle transporter	[30-206]	5.4e-29
	775	UN001528	1	IPR000504	PF00076	RNA recognition motif. (a.k.a. RRM, RBD, or RNP domain)	[541-597]	6.4e-07
	776	UN001529	1	IPR000313	PF00855	PWWP domain	[3-86]	1.7e-14
	777	UN001530	2	IPR009075 | IPR006091	PF00441 | PF02770	Acyl-CoA dehydrogenase, C-terminal domain | Acyl-CoA dehydrogenase, middle domain	[140-296] | [1-108]	2.40E-10 | 7.80E-11
	778	UN001531	1	IPR019443	PF10351	Golgi-body localisation protein domain	[922-1442]	8.1e-97
	779	UN001532	2	IPR003439 | IPR011527	PF00005 | PF06472	ABC transporter | ABC transporter transmembrane region 2	[409-575] | [37-301]	4.00E-16 | 7.20E-78
	780	UN001533	2	IPR000504 | IPR029123	PF00076 | PF15519	RNA recognition motif. (a.k.a. RRM, RBD, or RNP domain) | linker between RRM2 and RRM3 domains in RBM39 protein	[36-93]; [131-200]; [344-397] | [221-338]	9.80E-09; 5.90E-20; 3.40E-05 | 6.70E-20
	781	UN001534	2	IPR000313 | IPR006903	PF00855 | PF04818	PWWP domain | RNA polymerase II-binding domain.	[25-108] | [958-1024]	3.90E-15 | 1.50E-06
	782	UN001537	3	IPR003822 | IPR013194 | IPR031693	PF02671 | PF08295 | PF16879	Paired amphipathic helix repeat | Sin3 family co-repressor | C-terminal domain of Sin3a protein	[66-110]; [152-194]; [337-380] | [472-564] | [1128-1410]	5.50E-16; 2.30E-18; 2.80E-08 | 3.40E-35 | 6.70E-48
	783	UN001538	2	IPR001680 | IPR019417	PF00400 | PF10313	WD domain, G-beta repeat | Uncharacterised protein domain (DUF2415)	[177-214] | [230-266]	2.20E-05 | 2.10E-04
	784	UN001539	4	IPR002885 | IPR002885 | IPR002885 | IPR002885	PF01535 | PF12854 | PF13041 | PF13812	PPR repeat | PPR repeat | PPR repeat family | Pentatricopeptide repeat domain	[113-140]; [396-423] | [2-32] | [39-86]; [146-194]; [322-370]; [426-473] | [204-266]	1.80E-04; 6.10E-05 | 3.60E-06 | 1.60E-10; 1.20E-10; 6.20E-14; 2.80E-09 | 6.90E-16
	785	UN001541	1	IPR009738	PF07001	BAT2 N-terminus	[11-141]	7.2e-07
	786	UN001542	6	IPR011545 | IPR001650 | IPR001374 | IPR007502 | IPR011709 | --	PF00270 | PF00271 | PF01424 | PF04408 | PF07717 | PF13857	DEAD/DEAH box helicase | Helicase conserved C-terminal domain | R3H domain | Helicase associated domain (HA2) | Oligonucleotide/oligosaccharide-binding (OB)-fold | Ankyrin repeats (many copies)	[229-390] | [581-710] | [28-84] | [775-892] | [935-1022] | [490-529]	7.30E-08 | 2.80E-14 | 1.00E-10 | 2.80E-15 | 7.40E-11 | 3.00E-06
	787	UN001543	1	IPR002130	PF00160	Cyclophilin type peptidyl-prolyl cis-trans isomerase/CLD	[13-81]	2.1e-13
	788	UN001544	4	IPR007120 | IPR007641 | IPR007642 | IPR007645	PF00562 | PF04560 | PF04561 | PF04565	RNA polymerase Rpb2, domain 6 | RNA polymerase Rpb2, domain 7 | RNA polymerase Rpb2, domain 2 | RNA polymerase Rpb2, domain 3	[307-707] | [709-784] | [3-41] | [102-170]	3.90E-120 | 7.00E-21 | 2.90E-08 | 4.10E-24
	789	UN001545	1	IPR000504	PF00076	RNA recognition motif. (a.k.a. RRM, RBD, or RNP domain)	[20-88]; [100-166]; [197-262]; [138-207]	1.50E-19; 4.50E-08; 1.20E-09; 1.00E-17
	790	UN001549	4	IPR001789 | IPR003661 | IPR003594 | IPR006189	PF00072 | PF00512 | PF02518 | PF03924	Response regulator receiver domain | His Kinase A (phospho-acceptor) domain | Histidine kinase-, DNA gyrase B-, and HSP90-like ATPase | CHASE domain	[899-1027] | [438-503] | [550-719] | [155-342]	1.00E-19 | 6.70E-18 | 8.40E-28 | 3.10E-35
	791	UN001550	2	IPR003439 | IPR011527	PF00005 | PF00664	ABC transporter | ABC transporter transmembrane region	[284-432]; [919-1067] | [5-215]; [582-850]	1.80E-35; 3.30E-31 | 1.60E-37; 2.20E-50
	792	UN001551	3	IPR001680 | IPR001194 | IPR005113	PF00400 | PF02141 | PF03456	WD domain, G-beta repeat | DENN (AEX-3) domain | uDENN domain	[951-987] | [124-304] | [35-103]	6.20E-04 | 9.00E-45 | 9.00E-12
	793	UN001552	2	IPR003439 | IPR011527	PF00005 | PF00664	ABC transporter | ABC transporter transmembrane region	[377-549]; [1036-1184] | [36-308]; [699-967]	1.30E-30; 3.80E-31 | 2.90E-51; 2.50E-50
	794	UN001553	1	IPR015590	PF00171	Aldehyde dehydrogenase family	[2-179]	1.6e-48
	795	UN001554	1	IPR012816	PF08719	Domain of unknown function (DUF1768)	[77-230]	3.7e-31
	796	UN001555	5	IPR014720 | IPR011545 | IPR001650 | IPR007502 | IPR011709	PF00035 | PF00270 | PF00271 | PF04408 | PF07717	Double-stranded RNA binding motif | DEAD/DEAH box helicase | Helicase conserved C-terminal domain | Helicase associated domain (HA2) | Oligonucleotide/oligosaccharide-binding (OB)-fold	[818-879] | [28-177] | [283-414] | [478-566] | [634-716]	1.00E-06 | 3.60E-07 | 5.60E-15 | 7.60E-21 | 7.70E-17
	797	UN001556	2	IPR002885 | IPR002885	PF01535 | PF13041	PPR repeat | PPR repeat family	[123-153] | [221-269]; [323-366]; [421-467]	1.70E-06 | 1.50E-09; 2.40E-07; 4.30E-11
	798	UN001557	1	IPR013103	PF07727	Reverse transcriptase (RNA-dependent DNA polymerase)	[2-153]	5.7e-31
	799	UN001559	2	IPR001609 | IPR000048	PF00063 | PF00612	Myosin head (motor domain) | IQ calmodulin-binding motif	[190-848] | [900-918]	7.30E-221 | 3.60E-05
	800	UN001560	5	IPR006652 | IPR030382 | IPR003827 | -- | --	PF01344 | PF02475 | PF02676 | PF13418 | PF13964	Kelch motif | Met-10+ like-protein | Methyltransferase TYW3 | Galactose oxidase, central domain | Kelch motif	[399-440] | [785-988] | [5-206] | [348-389] | [449-488]	5.50E-10 | 8.60E-29 | 1.70E-63 | 1.30E-09 | 5.80E-08
	801	UN001561	4	IPR003439 | IPR013525 | IPR013581 | IPR029481	PF00005 | PF01061 | PF08370 | PF14510	ABC transporter | ABC-2 type transporter | Plant PDR ABC transporter associated | ABC-transporter N-terminal	[183-365] | [519-731] | [736-802] | [79-157]	4.70E-12 | 1.40E-41 | 1.20E-26 | 2.20E-08
	802	UN001563	1	IPR002044	PF00686	Starch binding domain	[95-177]	8.1e-15
	803	UN001564	1	IPR009771	PF07064	RIC1	[678-866]	2e-44
	804	UN001565	1	IPR005202	PF03514	GRAS domain family	[378-748]	6.8e-109
	805	UN001566	2	IPR003439 | IPR011527	PF00005 | PF06472	ABC transporter | ABC transporter transmembrane region 2	[464-609]; [1122-1288] | [91-359]; [750-1014]	6.50E-19; 1.30E-15 | 5.90E-83; 3.10E-77
	806	UN001569	2	IPR001584 | IPR025724	PF00665 | PF13976	Integrase core domain | GAG-pre-integrase domain	[193-317] | [105-178]	1.00E-20 | 9.00E-18
	807	UN001570	4	IPR004843 | IPR011498 | -- | --	PF00149 | PF07646 | PF13415 | PF13418	Calcineurin-like phosphoesterase | Kelch motif | Galactose oxidase, central domain | Galactose oxidase, central domain	[705-917] | [336-382] | [247-291] | [94-171]	2.80E-33 | 2.50E-05 | 1.10E-04 | 3.40E-04
	808	UN001573	2	IPR005559 | IPR020683	PF03859 | PF12796	CG-1 domain | Ankyrin repeats (3 copies)	[31-144] | [570-649]	2.00E-44 | 3.30E-06
	809	UN001574	2	IPR003340 | IPR010525	PF02362 | PF06507	B3 DNA binding domain | Auxin response factor	[22-123] | [148-230]	3.60E-20 | 4.20E-34
	810	UN001575	1	IPR009771	PF07064	RIC1	[678-866]	2e-44
	811	UN001576	1	IPR003890	PF02854	MIF4G domain	[1200-1422]	1.5e-54
	812	UN001577	1	IPR012816	PF08719	Domain of unknown function (DUF1768)	[77-230]	3.5e-31
	813	UN001578	2	IPR000504 | IPR017868	PF00076 | PF00630	RNA recognition motif. (a.k.a. RRM, RBD, or RNP domain) | Filamin/ABP280 repeat	[343-403] | [74-172]	1.70E-12 | 5.30E-19
	814	UN001580	1	IPR005835	PF00483	Nucleotidyl transferase	[100-376]	5.7e-75
	815	UN001581	1	IPR005202	PF03514	GRAS domain family	[378-748]	6.8e-109
	816	UN001582	1	IPR007855	PF05183	RNA dependent RNA polymerase	[22-214]; [333-748]	1.90E-22; 1.40E-82
	817	UN001583	2	IPR002423 | IPR002498	PF00118 | PF01504	TCP-1/cpn60 chaperonin family | Phosphatidylinositol-4-phosphate 5-Kinase	[245-499] | [1364-1529]; [1532-1583]	3.30E-23 | 1.30E-35; 1.10E-07
	818	UN001586	2	IPR003439 | IPR011527	PF00005 | PF00664	ABC transporter | ABC transporter transmembrane region	[644-778]; [1254-1402] | [310-575]; [922-1158]	7.20E-23; 2.10E-27 | 2.30E-22; 1.50E-25
	819	UN001587	1	IPR001487	PF00439	Bromodomain	[55-137]	7.1e-23
	820	UN001588	2	IPR003439 | IPR011527	PF00005 | PF00664	ABC transporter | ABC transporter transmembrane region	[449-594]; [1200-1348] | [81-354]; [860-1126]	4.20E-24; 9.00E-31 | 3.30E-44; 1.30E-39
	821	UN001589	2	IPR003439 | IPR011527	PF00005 | PF00664	ABC transporter | ABC transporter transmembrane region	[449-594]; [1200-1348] | [81-354]; [860-1126]	4.20E-24; 9.00E-31 | 3.30E-44; 1.30E-39
	822	UN001591	2	IPR006906 | IPR007725	PF04821 | PF05029	Timeless protein | Timeless protein C terminal region	[27-285] | [711-1005]	4.60E-58 | 1.80E-29
	823	UN001594	3	IPR009075 | IPR002655 | IPR006091	PF00441 | PF01756 | PF02770	Acyl-CoA dehydrogenase, C-terminal domain | Acyl-CoA oxidase | Acyl-CoA dehydrogenase, middle domain	[325-480] | [544-696] | [177-293]	1.90E-09 | 1.10E-27 | 2.70E-15
	824	UN001596	1	IPR002937	PF01593	Flavin containing amine oxidoreductase	[10-270]	1.7e-21
	825	UN001597	1	IPR000504	PF00076	RNA recognition motif. (a.k.a. RRM, RBD, or RNP domain)	[20-88]; [100-166]; [197-262]	1.50E-19; 4.50E-08; 1.20E-09
	826	UN001598	2	IPR003440 | IPR026899	PF02364 | PF14288	1,3-beta-glucan synthase component | 1,3-beta-glucan synthase subunit FKS1, domain-1	[775-1495] | [55-167]	6.50E-260 | 3.20E-38
	827	UN001601	4	IPR001789 | IPR003661 | IPR003594 | IPR006189	PF00072 | PF00512 | PF02518 | PF03924	Response regulator receiver domain | His Kinase A (phospho-acceptor) domain | Histidine kinase-, DNA gyrase B-, and HSP90-like ATPase | CHASE domain	[1114-1246] | [654-718] | [766-934] | [372-566]	1.10E-18 | 2.00E-15 | 3.60E-29 | 1.00E-36
	828	UN001603	1	IPR000626	PF00240	Ubiquitin family	[26-96]	7e-22
	829	UN001605	1	IPR004156	PF03137	Organic Anion Transporter Polypeptide (OATP) family	[59-127]	4.5e-08
	830	UN001606	2	IPR006906 | IPR007725	PF04821 | PF05029	Timeless protein | Timeless protein C terminal region	[27-285] | [707-1002]	4.60E-58 | 1.90E-29
	831	UN001607	1	IPR001046	PF01566	Natural resistance-associated macrophage protein	[42-394]	3.2e-77
	832	UN001609	1	IPR000569	PF00632	HECT-domain (ubiquitin-transferase)	[1234-1578]	1.5e-76
	833	UN001610	2	IPR003439 | IPR011527	PF00005 | PF00664	ABC transporter | ABC transporter transmembrane region	[640-774]; [1284-1432] | [312-576]; [951-1194]	1.70E-18; 1.20E-29 | 4.60E-30; 8.10E-29
	834	UN001611	1	IPR000313	PF00855	PWWP domain	[3-86]	1.7e-14
	835	UN001612	1	IPR000644	PF00571	CBS domain	[20-73]	3.6e-17
	836	UN001613	1	IPR005793	PF02911	Formyl transferase, C-terminal domain	[34-141]	1.7e-17
	837	UN001617	4	-- | -- | IPR032631 | IPR032630	PF00122 | PF00702 | PF16209 | PF16212	E1-E2 ATPase | haloacid dehalogenase-like hydrolase | Phospholipid-translocating ATPase N-terminal | Phospholipid-translocating P-type ATPase C-terminal	[191-438] | [476-789] | [94-159] | [949-1189]	2.00E-09 | 7.00E-08 | 3.00E-22 | 4.80E-76
	838	UN001618	4	-- | -- | IPR032631 | IPR032630	PF00122 | PF00702 | PF16209 | PF16212	E1-E2 ATPase | haloacid dehalogenase-like hydrolase | Phospholipid-translocating ATPase N-terminal | Phospholipid-translocating P-type ATPase C-terminal	[191-438] | [476-789] | [94-159] | [949-1189]	2.00E-09 | 7.00E-08 | 3.00E-22 | 4.80E-76
	839	UN001621	1	IPR015412	PF09333	Autophagy-related protein C terminal domain	[1477-1569]	8e-26
	840	UN001623	1	IPR000477	PF00078	Reverse transcriptase (RNA-dependent DNA polymerase)	[6-101]	1.4e-09
	841	UN001624	2	IPR003439 | IPR011527	PF00005 | PF06472	ABC transporter | ABC transporter transmembrane region 2	[464-609]; [1110-1276] | [91-359]; [750-1002]	6.50E-19; 1.30E-15 | 1.20E-83; 1.40E-68
	842	UN001626	2	IPR006906 | IPR007725	PF04821 | PF05029	Timeless protein | Timeless protein C terminal region	[62-314] | [740-1035]	6.30E-55 | 2.10E-29
	843	UN001628	1	IPR002934	PF01909	Nucleotidyltransferase domain	[77-144]	0.00013
	844	UN001629	1	IPR015275	PF09192	Actin-fragmin kinase, catalytic	[2-121]	1e-14
	845	UN001630	1	IPR011417	PF07651	ANTH domain	[32-326]	2.3e-86
	846	UN001631	1	IPR004156	PF03137	Organic Anion Transporter Polypeptide (OATP) family	[90-158]	7.2e-08
	847	UN001633	2	IPR003439 | IPR011527	PF00005 | PF00664	ABC transporter | ABC transporter transmembrane region	[378-526]; [1013-1161] | [36-309]; [676-944]	2.00E-35; 3.70E-31 | 1.50E-48; 2.50E-50
	848	UN001635	1	IPR002937	PF01593	Flavin containing amine oxidoreductase	[13-273]	1.7e-21
	849	UN001636	1	IPR004156	PF03137	Organic Anion Transporter Polypeptide (OATP) family	[59-127]	4.5e-08
	850	UN001637	1	IPR015412	PF09333	Autophagy-related protein C terminal domain	[1472-1564]	8e-26
	851	UN001638	2	IPR003439 | IPR011527	PF00005 | PF00664	ABC transporter | ABC transporter transmembrane region	[441-586]; [1192-1340] | [82-371]; [852-1118]	4.20E-24; 8.90E-31 | 4.50E-43; 1.30E-39
	852	UN001639	1	IPR004159	PF03141	Putative S-adenosyl-L-methionine-dependent methyltransferase	[1-314]	1.3e-112
	853	UN001640	2	IPR003439 | IPR011527	PF00005 | PF00664	ABC transporter | ABC transporter transmembrane region	[644-778]; [1254-1402] | [310-575]; [922-1158]	7.20E-23; 2.10E-27 | 2.30E-22; 1.50E-25
	854	UN001642	1	IPR002035	PF13768	von Willebrand factor type A domain	[191-278]	1.9e-08
	855	UN001645	1	IPR002885	PF13041	PPR repeat family	[128-161]; [191-238]; [292-339]; [392-440]	2.20E-08; 6.80E-11; 5.00E-11; 6.20E-11
	856	UN001647	3	IPR001609 | IPR002710 | IPR004009	PF00063 | PF01843 | PF02736	Myosin head (motor domain) | DIL domain | Myosin N-terminal SH3-like domain	[67-723] | [1351-1455] | [13-48]	4.90E-254 | 2.70E-25 | 1.30E-09
	857	UN001648	1	IPR000719	PF00069	Protein kinase domain	[123-330]	1.2e-64
	858	UN001649	4	IPR000547 | IPR022365 | IPR015348 | --	PF00637 | PF01394 | PF09268 | PF13838	Region in Clathrin and VPS | Clathrin propeller repeat | Clathrin, heavy-chain linker | Clathrin-H-link	[444-577]; [588-727]; [737-863]; [880-1019]; [1034-1168]; [1179-1318]; [1327-1466] | [43-84] | [231-254] | [256-321]	1.20E-21; 4.20E-21; 5.00E-27; 7.40E-31; 2.00E-24; 1.00E-28; 1.10E-29 | 7.80E-09 | 9.90E-09 | 4.90E-30
	859	UN001650	2	IPR000504 | IPR029123	PF00076 | PF15519	RNA recognition motif. (a.k.a. RRM, RBD, or RNP domain) | linker between RRM2 and RRM3 domains in RBM39 protein	[36-93]; [131-200]; [344-397] | [221-338]	9.80E-09; 5.90E-20; 3.40E-05 | 6.70E-20
	860	UN001651	1	IPR005061	PF03398	Regulator of Vps4 activity in the MVB pathway	[2-77]	8.4e-20
	861	UN001652	1	IPR020581	PF02347	Glycine cleavage system P-protein	[98-524]; [536-818]	5.10E-180; 6.70E-13
	862	UN001653	1	IPR002129	PF00282	Pyridoxal-dependent decarboxylase conserved domain	[147-266]	2.7e-06
	863	UN001654	2	IPR041677 | IPR041679	PF13086 | PF13087	AAA domain | AAA domain	[104-477] | [485-691]	8.50E-63 | 7.00E-58
	864	UN001656	2	IPR001117 | IPR011707	PF00394 | PF07732	Multicopper oxidase | Multicopper oxidase	[137-287] | [12-123]	2.30E-44 | 1.20E-38
	865	UN001661	1	IPR007587	PF04499	SIT4 phosphatase-associated protein	[138-358]; [362-496]	1.40E-32; 5.10E-27
	866	UN001662	2	IPR000504 | IPR041591	PF00076 | PF17780	RNA recognition motif. (a.k.a. RRM, RBD, or RNP domain) | OCRE domain	[276-333]; [438-503] | [585-634]	3.30E-11; 2.70E-16 | 7.40E-19
	867	UN001663	1	--	PF00122	E1-E2 ATPase	[3-162]	1.8e-41
	868	UN001664	2	IPR000504 | IPR041591	PF00076 | PF17780	RNA recognition motif. (a.k.a. RRM, RBD, or RNP domain) | OCRE domain	[289-346]; [451-516] | [598-647]	3.40E-11; 2.80E-16 | 7.50E-19
	869	UN001665	3	IPR001789 | IPR003594 | IPR006189	PF00072 | PF02518 | PF03924	Response regulator receiver domain | Histidine kinase-, DNA gyrase B-, and HSP90-like ATPase | CHASE domain	[1141-1273] | [793-961] | [372-566]	1.10E-18 | 3.60E-29 | 1.00E-36
	870	UN001666	2	IPR003439 | IPR032781	PF00005 | PF12848	ABC transporter | ABC transporter	[23-76]; [232-362] | [115-187]	5.50E-10; 1.70E-21 | 2.30E-23
	871	UN001667	2	IPR007863 | IPR013578	PF05193 | PF08367	Peptidase M16 inactive domain | Peptidase M16C associated	[3-150] | [228-477]	6.30E-10 | 1.40E-74
	872	UN001668	6	IPR011545 | IPR001650 | IPR001374 | IPR007502 | IPR011709 | --	PF00270 | PF00271 | PF01424 | PF04408 | PF07717 | PF13857	DEAD/DEAH box helicase | Helicase conserved C-terminal domain | R3H domain | Helicase associated domain (HA2) | Oligonucleotide/oligosaccharide-binding (OB)-fold | Ankyrin repeats (many copies)	[200-361] | [552-681] | [28-84] | [746-863] | [906-993] | [461-500]	7.00E-08 | 2.70E-14 | 1.00E-10 | 2.70E-15 | 7.20E-11 | 3.00E-06
	873	UN001669	2	IPR002014 | IPR004152	PF00790 | PF03127	VHS domain | GAT domain	[1-94] | [158-232]	4.40E-19 | 7.20E-17
	874	UN001671	1	IPR002483	PF01480	PWI domain	[46-115]	1.8e-28
	875	UN001672	2	IPR001202 | IPR002713	PF00397 | PF01846	WW domain | FF domain	[220-247]; [263-288] | [479-528]; [546-596]; [615-663]; [688-743]; [824-871]	5.40E-10; 4.80E-07 | 7.40E-16; 1.50E-13; 1.50E-06; 1.40E-05; 1.60E-06
	876	UN001673	2	IPR002885 | IPR033443	PF13041 | PF17177	PPR repeat family | Pentacotripeptide-repeat region of PRORP	[227-270] | [20-185]	1.60E-09 | 7.60E-16
	877	UN001674	1	IPR012936	PF07970	Endoplasmic reticulum vesicle transporter	[52-228]	7.3e-29
	878	UN001675	1	IPR013534	PF08323	Starch synthase catalytic domain	[516-577]; [647-716]	5.80E-15; 8.10E-16
	879	UN001676	3	IPR002885 | IPR002885 | IPR002885	PF01535 | PF12854 | PF13041	PPR repeat | PPR repeat | PPR repeat family	[566-596] | [735-752] | [286-335]; [356-403]; [462-509]; [598-647]; [668-717]	2.20E-06 | 1.40E-05 | 4.50E-16; 2.10E-14; 3.00E-08; 4.50E-17; 4.70E-14
	880	UN001678	2	IPR001623 | IPR024593	PF00226 | PF11926	DnaJ domain | Domain of unknown function (DUF3444)	[73-134] | [525-725]; [806-1006]	1.60E-19 | 6.60E-69; 2.60E-61
	881	UN001679	1	IPR006083	PF00485	Phosphoribulokinase / Uridine kinase family	[107-222]; [513-682]	3.30E-06; 8.00E-16
	882	UN001681	4	IPR007120 | IPR007641 | IPR007642 | IPR007645	PF00562 | PF04560 | PF04561 | PF04565	RNA polymerase Rpb2, domain 6 | RNA polymerase Rpb2, domain 7 | RNA polymerase Rpb2, domain 2 | RNA polymerase Rpb2, domain 3	[307-707] | [709-784] | [3-41] | [102-170]	3.90E-120 | 7.00E-21 | 2.90E-08 | 4.10E-24
	883	UN001682	3	IPR001680 | IPR001194 | IPR005113	PF00400 | PF02141 | PF03456	WD domain, G-beta repeat | DENN (AEX-3) domain | uDENN domain	[951-987] | [124-304] | [35-103]	6.20E-04 | 9.10E-45 | 9.00E-12
	884	UN001684	1	IPR002035	PF13768	von Willebrand factor type A domain	[43-130]	3e-09
	885	UN001685	1	IPR009771	PF07064	RIC1	[678-866]	2e-44
	886	UN001686	4	IPR013130 | IPR013112 | IPR013121 | IPR013623	PF01794 | PF08022 | PF08030 | PF08414	Ferric reductase like transmembrane component | FAD-binding domain | Ferric reductase NAD binding domain | Respiratory burst NADPH oxidase	[329-485] | [529-644] | [651-817] | [69-167]	1.30E-21 | 4.50E-32 | 6.20E-50 | 1.60E-37
	887	UN001687	2	IPR000719 | IPR004041	PF00069 | PF03822	Protein kinase domain | NAF domain	[7-262] | [306-366]	2.40E-74 | 1.20E-21
	888	UN001688	2	IPR003439 | IPR011527	PF00005 | PF00664	ABC transporter | ABC transporter transmembrane region	[640-774]; [1266-1414] | [312-576]; [951-1081]	1.60E-18; 1.20E-29 | 4.50E-30; 6.80E-13
	889	UN001689	2	IPR018834 | IPR019458	PF10373 | PF10374	Est1 DNA/RNA binding domain | Telomerase activating protein Est1	[187-536] | [67-174]	1.20E-42 | 2.00E-15
	890	UN001690	1	IPR020581	PF02347	Glycine cleavage system P-protein	[98-524]; [536-818]	5.10E-180; 6.70E-13
	891	UN001691	1	IPR001789	PF00072	Response regulator receiver domain	[2-90]	6.3e-17
	892	UN001692	1	IPR027450	PF13532	2OG-Fe(II) oxygenase superfamily	[108-325]	4.7e-42
	893	UN001693	2	IPR000330 | IPR001650	PF00176 | PF00271	SNF2 family N-terminal domain | Helicase conserved C-terminal domain	[289-793] | [1433-1553]	1.80E-85 | 4.70E-05
	894	UN001694	1	IPR000504	PF00076	RNA recognition motif. (a.k.a. RRM, RBD, or RNP domain)	[107-176]	1.2e-17
	895	UN001697	5	IPR014720 | IPR011545 | IPR001650 | IPR007502 | IPR011709	PF00035 | PF00270 | PF00271 | PF04408 | PF07717	Double-stranded RNA binding motif | DEAD/DEAH box helicase | Helicase conserved C-terminal domain | Helicase associated domain (HA2) | Oligonucleotide/oligosaccharide-binding (OB)-fold	[1045-1106] | [255-404] | [510-641] | [705-793] | [861-943]	1.40E-06 | 5.00E-07 | 7.60E-15 | 1.00E-20 | 1.00E-16
	896	UN001698	2	IPR003439 | IPR011527	PF00005 | PF00664	ABC transporter | ABC transporter transmembrane region	[646-780]; [1256-1404] | [312-577]; [924-1160]	7.20E-23; 2.10E-27 | 2.30E-22; 1.50E-25
	897	UN001700	1	IPR001046	PF01566	Natural resistance-associated macrophage protein	[10-174]	1.2e-25
	898	UN001701	1	IPR001005	PF00249	Myb-like DNA-binding domain	[46-93]; [99-142]	1.10E-13; 3.80E-15
	899	UN001702	4	IPR001789 | IPR003661 | IPR003594 | IPR006189	PF00072 | PF00512 | PF02518 | PF03924	Response regulator receiver domain | His Kinase A (phospho-acceptor) domain | Histidine kinase-, DNA gyrase B-, and HSP90-like ATPase | CHASE domain	[1091-1223] | [631-695] | [743-911] | [349-543]	1.00E-18 | 2.00E-15 | 3.50E-29 | 9.80E-37
	900	UN001703	5	IPR011766 | IPR012001 | IPR000073 | IPR029065 | IPR032264	PF02775 | PF02776 | PF12697 | PF13378 | PF16582	Thiamine pyrophosphate enzyme, C-terminal TPP binding domain | Thiamine pyrophosphate enzyme, N-terminal TPP binding domain | Alpha/beta hydrolase family | Enolase C-terminal domain-like | Middle domain of thiamine pyrophosphate	[798-922] | [358-506] | [1415-1668] | [1139-1305] | [518-751]	3.60E-08 | 2.10E-26 | 6.80E-21 | 8.00E-24 | 1.80E-21
	901	UN001704	1	IPR005202	PF03514	GRAS domain family	[378-748]	6.8e-109
	902	UN001705	2	IPR006083 | IPR023577	PF00485 | PF01928	Phosphoribulokinase / Uridine kinase family | CYTH domain	[7-87] | [101-254]	3.20E-11 | 1.10E-16
	903	UN001707	3	IPR033389 | IPR003340 | IPR010525	PF02309 | PF02362 | PF06507	AUX/IAA family | B3 DNA binding domain | Auxin response factor	[837-927] | [150-237] | [293-376]	6.40E-12 | 1.00E-19 | 1.50E-31
	904	UN001708	4	IPR001789 | IPR003661 | IPR003594 | IPR006189	PF00072 | PF00512 | PF02518 | PF03924	Response regulator receiver domain | His Kinase A (phospho-acceptor) domain | Histidine kinase-, DNA gyrase B-, and HSP90-like ATPase | CHASE domain	[1090-1222] | [630-694] | [742-910] | [348-542]	1.00E-18 | 2.00E-15 | 3.50E-29 | 9.80E-37
	905	UN001709	2	IPR002423 | IPR002498	PF00118 | PF01504	TCP-1/cpn60 chaperonin family | Phosphatidylinositol-4-phosphate 5-Kinase	[254-502] | [1375-1542]	2.40E-30 | 7.60E-31
	906	UN001710	2	IPR003439 | IPR011527	PF00005 | PF00664	ABC transporter | ABC transporter transmembrane region	[424-569]; [1175-1323] | [81-354]; [835-1101]	4.10E-24; 8.80E-31 | 3.30E-44; 1.30E-39
	907	UN001711	2	IPR003439 | IPR011527	PF00005 | PF00664	ABC transporter | ABC transporter transmembrane region	[424-569]; [1175-1323] | [81-354]; [835-1101]	4.10E-24; 8.80E-31 | 3.30E-44; 1.30E-39
	908	UN001712	1	IPR005835	PF00483	Nucleotidyl transferase	[100-376]	5.7e-75
	909	UN001713	2	IPR000504 | IPR017868	PF00076 | PF00630	RNA recognition motif. (a.k.a. RRM, RBD, or RNP domain) | Filamin/ABP280 repeat	[343-403] | [74-172]	1.70E-12 | 5.30E-19
	910	UN001714	2	IPR003439 | IPR011527	PF00005 | PF00664	ABC transporter | ABC transporter transmembrane region	[646-780]; [1279-1427] | [312-577]; [924-1026]; [1044-1183]	7.30E-23; 2.20E-27 | 2.30E-22; 4.90E-09; 1.10E-09
	911	UN001715	1	IPR007855	PF05183	RNA dependent RNA polymerase	[10-289]	7.3e-55
	912	UN001716	1	IPR001810	PF12937	F-box-like	[118-161]	1.2e-06
	913	UN001717	6	IPR000330 | IPR001650 | IPR023780 | IPR019787 | IPR009462 | IPR009463	PF00176 | PF00271 | PF00385 | PF00628 | PF06461 | PF06465	SNF2 family N-terminal domain | Helicase conserved C-terminal domain | Chromo (CHRromatin Organisation MOdifier) domain | PHD-finger | Domain of Unknown Function (DUF1086) | Domain of Unknown Function (DUF1087)	[317-595] | [619-732] | [102-157]; [194-251] | [54-96] | [950-1079] | [855-916]	7.40E-63 | 9.90E-18 | 1.90E-10; 1.70E-12 | 1.30E-08 | 1.00E-48 | 8.10E-21
	914	UN001719	1	IPR000209	PF00082	Subtilase family	[40-172]	1e-18
	915	UN001720	2	IPR003439 | IPR011527	PF00005 | PF00664	ABC transporter | ABC transporter transmembrane region	[644-778]; [1254-1402] | [310-575]; [922-1158]	7.20E-23; 2.10E-27 | 2.30E-22; 1.50E-25
	916	UN001721	5	IPR011766 | IPR012001 | IPR000073 | IPR029065 | IPR032264	PF02775 | PF02776 | PF12697 | PF13378 | PF16582	Thiamine pyrophosphate enzyme, C-terminal TPP binding domain | Thiamine pyrophosphate enzyme, N-terminal TPP binding domain | Alpha/beta hydrolase family | Enolase C-terminal domain-like | Middle domain of thiamine pyrophosphate	[796-920] | [356-504] | [1413-1666] | [1137-1303] | [516-749]	3.60E-08 | 2.10E-26 | 6.80E-21 | 8.00E-24 | 1.80E-21
	917	UN001722	1	IPR005835	PF00483	Nucleotidyl transferase	[100-376]	5.7e-75
	918	UN001723	2	IPR002885 | IPR002885	PF01535 | PF13041	PPR repeat | PPR repeat family	[123-153] | [221-269]; [323-366]; [421-467]	1.70E-06 | 1.50E-09; 2.40E-07; 4.30E-11
	919	UN001724	2	IPR000330 | IPR001650	PF00176 | PF00271	SNF2 family N-terminal domain | Helicase conserved C-terminal domain	[84-376] | [429-541]	6.80E-48 | 2.80E-18
	920	UN001726	4	-- | -- | IPR032631 | IPR032630	PF00122 | PF00702 | PF16209 | PF16212	E1-E2 ATPase | haloacid dehalogenase-like hydrolase | Phospholipid-translocating ATPase N-terminal | Phospholipid-translocating P-type ATPase C-terminal	[191-438] | [476-792] | [94-159] | [952-1192]	2.00E-09 | 7.70E-08 | 3.00E-22 | 4.80E-76
	921	UN001727	2	IPR031330 | IPR041392	PF01301 | PF17834	Glycosyl hydrolases family 35 | Beta-sandwich domain in beta galactosidase	[3-111] | [119-190]	3.50E-35 | 3.10E-26
	922	UN001728	5	IPR000771 | IPR006115 | IPR010737 | IPR029154 | IPR031475	PF01116 | PF03446 | PF07005 | PF14833 | PF17042	Fructose-bisphosphate aldolase class-II | NAD binding domain of 6-phosphogluconate dehydrogenase | Sugar-binding N-terminal domain | NAD-binding of NADP-dependent 3-hydroxyisobutyrate dehydrogenase | Nucleotide-binding C-terminal domain	[1067-1340] | [13-132]; [292-450] | [624-861] | [139-255]; [457-577] | [886-1052]	2.50E-89 | 2.10E-08; 2.30E-32 | 1.70E-64 | 3.50E-16; 9.50E-27 | 4.30E-37
	923	UN001729	3	IPR003822 | IPR013194 | IPR031693	PF02671 | PF08295 | PF16879	Paired amphipathic helix repeat | Sin3 family co-repressor | C-terminal domain of Sin3a protein	[66-110]; [152-194]; [337-380] | [462-554] | [1118-1366]	5.30E-16; 2.20E-18; 2.70E-08 | 3.30E-35 | 1.20E-52
	924	UN001730	2	IPR002933 | IPR011650	PF01546 | PF07687	Peptidase family M20/M25/M40 | Peptidase dimerisation domain	[2-61] | [62-151]	1.10E-06 | 3.40E-05
	925	UN001732	3	IPR003656 | IPR007021 | IPR008906	PF02892 | PF04937 | PF05699	BED zinc finger | Protein of unknown function (DUF 659) | hAT family C-terminal dimerisation region	[15-41] | [176-328] | [551-619]	5.30E-05 | 3.90E-47 | 4.20E-07
	926	UN001733	2	IPR010347 | IPR014905	PF06087 | PF08797	Tyrosyl-DNA phosphodiesterase | HIRAN domain	[372-598] | [624-732]	5.90E-22 | 7.10E-18
	927	UN001734	3	IPR033389 | IPR003340 | IPR010525	PF02309 | PF02362 | PF06507	AUX/IAA family | B3 DNA binding domain | Auxin response factor	[816-906] | [147-248] | [273-356]	6.20E-12 | 1.30E-21 | 1.50E-31
	928	UN001735	5	IPR000904 | IPR015403 | IPR032691 | IPR032817 | IPR032629	PF01369 | PF09324 | PF12783 | PF16206 | PF16213	Sec7 domain | Domain of unknown function (DUF1981) | Guanine nucleotide exchange factor in Golgi transport N-terminal | C-terminal region of Mon2 protein | Dimerisation and cyclophilin-binding domain of Mon2	[504-682] | [1064-1128] | [230-388] | [1284-1345] | [16-97]	6.50E-66 | 7.30E-22 | 2.00E-44 | 6.90E-07 | 3.90E-18
	929	UN001737	1	IPR006740	PF04646	Protein of unknown function, DUF604	[231-296]	1.4e-34
	930	UN001738	2	IPR003439 | IPR011527	PF00005 | PF00664	ABC transporter | ABC transporter transmembrane region	[283-431]; [918-1066] | [5-214]; [581-849]	1.80E-35; 3.30E-31 | 3.20E-40; 2.20E-50
	931	UN001740	3	IPR013497 | IPR013498 | IPR006171	PF01131 | PF01396 | PF01751	DNA topoisomerase | Topoisomerase DNA binding C4 zinc finger | Toprim domain	[348-783] | [828-860] | [220-333]	6.80E-112 | 1.50E-06 | 5.40E-22
	932	UN001741	4	IPR001789 | IPR003661 | IPR003594 | IPR006189	PF00072 | PF00512 | PF02518 | PF03924	Response regulator receiver domain | His Kinase A (phospho-acceptor) domain | Histidine kinase-, DNA gyrase B-, and HSP90-like ATPase | CHASE domain	[1114-1246] | [654-718] | [766-934] | [372-566]	1.10E-18 | 2.00E-15 | 3.60E-29 | 1.00E-36
	933	UN001742	5	IPR011766 | IPR012001 | IPR000073 | IPR029065 | IPR032264	PF02775 | PF02776 | PF12697 | PF13378 | PF16582	Thiamine pyrophosphate enzyme, C-terminal TPP binding domain | Thiamine pyrophosphate enzyme, N-terminal TPP binding domain | Alpha/beta hydrolase family | Enolase C-terminal domain-like | Middle domain of thiamine pyrophosphate	[500-625] | [58-209] | [1118-1371] | [842-1008] | [221-454]	2.80E-08 | 6.40E-27 | 5.00E-21 | 6.10E-24 | 1.40E-21
	934	UN001743	5	IPR000904 | IPR015403 | IPR032691 | IPR032817 | IPR032629	PF01369 | PF09324 | PF12783 | PF16206 | PF16213	Sec7 domain | Domain of unknown function (DUF1981) | Guanine nucleotide exchange factor in Golgi transport N-terminal | C-terminal region of Mon2 protein | Dimerisation and cyclophilin-binding domain of Mon2	[504-682] | [1077-1159] | [230-388] | [1257-1318] | [16-97]	6.40E-66 | 4.60E-28 | 2.00E-44 | 6.80E-07 | 3.80E-18
	935	UN001744	4	-- | -- | IPR032631 | IPR032630	PF00122 | PF00702 | PF16209 | PF16212	E1-E2 ATPase | haloacid dehalogenase-like hydrolase | Phospholipid-translocating ATPase N-terminal | Phospholipid-translocating P-type ATPase C-terminal	[191-438] | [476-789] | [94-159] | [949-1189]	2.00E-09 | 7.00E-08 | 3.00E-22 | 4.80E-76
	936	UN001745	3	IPR033389 | IPR003340 | IPR010525	PF02309 | PF02362 | PF06507	AUX/IAA family | B3 DNA binding domain | Auxin response factor	[816-906] | [147-248] | [273-356]	6.20E-12 | 1.30E-21 | 1.50E-31
	937	UN001746	1	IPR002035	PF13768	von Willebrand factor type A domain	[43-130]	3e-09
	938	UN001747	1	IPR006083	PF00485	Phosphoribulokinase / Uridine kinase family	[107-222]; [513-682]	3.30E-06; 8.00E-16
	939	UN001748	2	IPR006906 | IPR007725	PF04821 | PF05029	Timeless protein | Timeless protein C terminal region	[27-285] | [711-1006]	4.60E-58 | 1.90E-29
	940	UN001749	1	IPR002934	PF01909	Nucleotidyltransferase domain	[77-144]	0.00012
	941	UN001750	1	IPR031693	PF16879	C-terminal domain of Sin3a protein	[465-561]; [585-739]	5.20E-26; 3.00E-19
	942	UN001751	1	IPR011417	PF07651	ANTH domain	[32-326]	2.3e-86
	943	UN001752	1	IPR013103	PF07727	Reverse transcriptase (RNA-dependent DNA polymerase)	[5-164]	5.6e-44
	944	UN001753	2	IPR005559 | IPR020683	PF03859 | PF12796	CG-1 domain | Ankyrin repeats (3 copies)	[1-80] | [506-585]	2.00E-33 | 3.00E-06
	945	UN001754	4	IPR000722 | IPR007066 | IPR007080 | IPR007083	PF00623 | PF04983 | PF04997 | PF05000	RNA polymerase Rpb1, domain 2 | RNA polymerase Rpb1, domain 3 | RNA polymerase Rpb1, domain 1 | RNA polymerase Rpb1, domain 4	[328-485] | [492-639] | [16-252] | [718-764]	1.40E-33 | 4.60E-16 | 7.60E-11 | 4.20E-09
	946	UN001756	2	IPR001214 | IPR003169	PF00856 | PF02213	SET domain | GYF domain	[1206-1310] | [210-246]	2.90E-20 | 1.90E-06
	947	UN001757	1	IPR000883	PF00115	Cytochrome C and Quinol oxidase polypeptide I	[15-461]	3e-155
	948	UN001758	5	IPR011766 | IPR012001 | IPR000073 | IPR029065 | IPR032264	PF02775 | PF02776 | PF12697 | PF13378 | PF16582	Thiamine pyrophosphate enzyme, C-terminal TPP binding domain | Thiamine pyrophosphate enzyme, N-terminal TPP binding domain | Alpha/beta hydrolase family | Enolase C-terminal domain-like | Middle domain of thiamine pyrophosphate	[787-911] | [329-495] | [1404-1657] | [1128-1294] | [507-740]	3.60E-08 | 3.30E-30 | 6.70E-21 | 7.90E-24 | 1.80E-21
	949	UN001759	1	IPR005835	PF00483	Nucleotidyl transferase	[100-376]	5.7e-75
	950	UN001762	3	IPR000048 | IPR002909 | IPR020683	PF00612 | PF01833 | PF12796	IQ calmodulin-binding motif | IPT/TIG domain | Ankyrin repeats (3 copies)	[527-546] | [91-169] | [300-391]	6.60E-05 | 2.60E-08 | 3.40E-07
	951	UN001763	3	IPR003959 | IPR000642 | IPR041569	PF00004 | PF01434 | PF17862	ATPase family associated with various cellular activities (AAA) | Peptidase family M41 | AAA+ lid domain	[396-536] | [631-825] | [559-602]	1.20E-41 | 1.60E-15 | 3.50E-07
	952	UN001765	6	IPR000313 | IPR001214 | IPR003888 | IPR003889 | -- | --	PF00855 | PF00856 | PF05964 | PF05965 | PF13831 | PF13832	PWWP domain | SET domain | F/Y-rich N-terminus | F/Y rich C-terminus | PHD-finger | PHD-zinc-finger like domain	[255-344] | [885-991] | [404-454] | [463-534] | [584-619] | [629-751]	4.00E-11 | 2.30E-16 | 8.60E-11 | 3.30E-11 | 4.40E-11 | 1.60E-31
	953	UN001767	1	IPR015412	PF09333	Autophagy-related protein C terminal domain	[1440-1532]	7.8e-26
	954	UN001768	1	IPR002937	PF01593	Flavin containing amine oxidoreductase	[13-273]	1.7e-21
	955	UN001769	1	IPR012908	PF07819	PGAP1-like protein	[81-355]	1.2e-82
	956	UN001770	2	IPR003439 | IPR011527	PF00005 | PF00664	ABC transporter | ABC transporter transmembrane region	[676-811]; [1302-1449] | [344-612]; [968-1211]	8.40E-19; 1.50E-27 | 1.10E-31; 4.00E-26
	957	UN001771	4	IPR003439 | IPR013525 | IPR013581 | IPR029481	PF00005 | PF01061 | PF08370 | PF14510	ABC transporter | ABC-2 type transporter | Plant PDR ABC transporter associated | ABC-transporter N-terminal	[212-394]; [899-1051] | [548-760]; [1221-1434] | [765-831] | [112-186]	1.20E-11; 1.20E-19 | 3.70E-41; 2.40E-54 | 2.50E-26 | 2.30E-07
	958	UN001772	5	IPR011766 | IPR012001 | IPR000073 | IPR029065 | IPR032264	PF02775 | PF02776 | PF12697 | PF13378 | PF16582	Thiamine pyrophosphate enzyme, C-terminal TPP binding domain | Thiamine pyrophosphate enzyme, N-terminal TPP binding domain | Alpha/beta hydrolase family | Enolase C-terminal domain-like | Middle domain of thiamine pyrophosphate	[782-906] | [342-490] | [1399-1652] | [1123-1289] | [502-735]	3.50E-08 | 2.00E-26 | 6.70E-21 | 7.90E-24 | 1.80E-21
	959	UN001773	1	IPR012908	PF07819	PGAP1-like protein	[81-355]	1.9e-82
	960	UN001774	2	IPR001202 | IPR002713	PF00397 | PF01846	WW domain | FF domain	[220-247]; [263-288] | [479-528]; [546-596]; [615-663]; [688-743]; [824-871]	5.40E-10; 4.80E-07 | 7.40E-16; 1.50E-13; 1.50E-06; 1.40E-05; 1.60E-06
	961	UN001775	4	IPR001789 | IPR003661 | IPR003594 | IPR006189	PF00072 | PF00512 | PF02518 | PF03924	Response regulator receiver domain | His Kinase A (phospho-acceptor) domain | Histidine kinase-, DNA gyrase B-, and HSP90-like ATPase | CHASE domain	[899-1027] | [438-503] | [550-719] | [155-342]	1.00E-19 | 6.70E-18 | 8.40E-28 | 3.10E-35
	962	UN001778	5	IPR011766 | IPR012001 | IPR000073 | IPR029065 | IPR032264	PF02775 | PF02776 | PF12697 | PF13378 | PF16582	Thiamine pyrophosphate enzyme, C-terminal TPP binding domain | Thiamine pyrophosphate enzyme, N-terminal TPP binding domain | Alpha/beta hydrolase family | Enolase C-terminal domain-like | Middle domain of thiamine pyrophosphate	[764-888] | [306-472] | [1381-1634] | [1105-1271] | [484-717]	3.50E-08 | 3.20E-30 | 6.60E-21 | 7.80E-24 | 1.80E-21
	963	UN001779	1	IPR006083	PF00485	Phosphoribulokinase / Uridine kinase family	[107-222]; [513-680]	3.20E-06; 7.70E-16
	964	UN001780	2	IPR000571 | IPR020683	PF00642 | PF12796	Zinc finger C-x8-C-x5-C-x3-H type (and similar) | Ankyrin repeats (3 copies)	[281-301] | [52-127]	6.80E-05 | 3.00E-09
	965	UN001781	1	IPR015590	PF00171	Aldehyde dehydrogenase family	[47-193]	3.4e-39
	966	UN001783	4	IPR001789 | IPR003661 | IPR003594 | IPR006189	PF00072 | PF00512 | PF02518 | PF03924	Response regulator receiver domain | His Kinase A (phospho-acceptor) domain | Histidine kinase-, DNA gyrase B-, and HSP90-like ATPase | CHASE domain	[1114-1246] | [654-718] | [766-934] | [372-566]	1.10E-18 | 2.00E-15 | 3.60E-29 | 1.00E-36
	967	UN001786	4	IPR000048 | IPR002909 | IPR005559 | IPR020683	PF00612 | PF01833 | PF03859 | PF12796	IQ calmodulin-binding motif | IPT/TIG domain | CG-1 domain | Ankyrin repeats (3 copies)	[926-945] | [502-587] | [23-136] | [704-793]	7.30E-04 | 5.00E-07 | 1.50E-50 | 3.80E-07
	968	UN001787	1	IPR015412	PF09333	Autophagy-related protein C terminal domain	[1343-1435]	7.2e-26
	969	UN001788	2	IPR001650 | IPR006935	PF00271 | PF04851	Helicase conserved C-terminal domain | Type III restriction enzyme, res subunit	[454-575] | [121-274]	1.00E-19 | 4.10E-16
	970	UN001789	2	IPR002885 | IPR033443	PF13041 | PF17177	PPR repeat family | Pentacotripeptide-repeat region of PRORP	[226-269] | [18-184]	8.70E-10 | 2.40E-16
	971	UN001790	1	IPR019378	PF10250	GDP-fucose protein O-fucosyltransferase	[129-487]	3.3e-70
	972	UN001791	1	IPR004088	PF00013	KH domain	[194-259]	4.3e-08
	973	UN001792	5	IPR011766 | IPR012001 | IPR000073 | IPR029065 | IPR032264	PF02775 | PF02776 | PF12697 | PF13378 | PF16582	Thiamine pyrophosphate enzyme, C-terminal TPP binding domain | Thiamine pyrophosphate enzyme, N-terminal TPP binding domain | Alpha/beta hydrolase family | Enolase C-terminal domain-like | Middle domain of thiamine pyrophosphate	[768-892] | [327-476] | [1385-1638] | [1109-1275] | [488-721]	3.50E-08 | 1.30E-26 | 6.60E-21 | 7.80E-24 | 1.80E-21
	974	UN001794	1	IPR041469	PF17766	Fibronectin type-III domain	[79-176]	1.7e-28
	975	UN001796	2	IPR003392 | IPR032190	PF02460 | PF16414	Patched family | Niemann-Pick C1 N terminus	[426-881]; [1048-1177] | [26-260]	9.60E-51; 6.50E-15 | 1.20E-63
	976	UN001797	2	IPR001841 | IPR039525	PF13639 | PF14369	Ring finger domain | zinc-ribbon	[178-220] | [7-37]	2.10E-11 | 6.80E-11
	977	UN001798	2	IPR003439 | IPR011527	PF00005 | PF00664	ABC transporter | ABC transporter transmembrane region	[644-778]; [1254-1402] | [310-575]; [922-1158]	7.20E-23; 2.10E-27 | 2.30E-22; 1.50E-25
	978	UN001800	2	IPR013766 | IPR039542	PF00085 | PF13850	Thioredoxin | Endoplasmic Reticulum-Golgi Intermediate Compartment (ERGIC)	[144-231] | [7-97]	2.80E-15 | 1.30E-24
	979	UN001802	2	IPR003439 | IPR011527	PF00005 | PF00664	ABC transporter | ABC transporter transmembrane region	[377-525]; [1012-1160] | [36-308]; [675-943]	2.00E-35; 3.70E-31 | 2.80E-51; 2.50E-50
	980	UN001804	4	IPR000904 | IPR015403 | IPR032691 | IPR032629	PF01369 | PF09324 | PF12783 | PF16213	Sec7 domain | Domain of unknown function (DUF1981) | Guanine nucleotide exchange factor in Golgi transport N-terminal | Dimerisation and cyclophilin-binding domain of Mon2	[504-682] | [1047-1109] | [230-388] | [16-97]	3.50E-66 | 7.40E-22 | 1.10E-44 | 2.30E-18
	981	UN001806	2	IPR013929 | IPR013930	PF08620 | PF08621	RPAP1-like, C-terminal | RPAP1-like, N-terminal	[361-443] | [234-277]	9.70E-15 | 1.40E-15
	982	UN001807	1	IPR001272	PF01293	Phosphoenolpyruvate carboxykinase	[141-608]	9.6e-212
	983	UN001808	3	IPR015163 | IPR003593 | IPR041083	PF09079 | PF13401 | PF17872	CDC6, C terminal winged helix domain | AAA domain | AAA lid domain	[440-518] | [152-272] | [335-367]	3.30E-15 | 3.10E-16 | 3.30E-05
	984	UN001811	2	IPR014782 | --	PF01433 | PF17900	Peptidase family M1 domain | Peptidase M1 N-terminal domain	[324-462] | [110-283]	5.80E-32 | 4.80E-17
	985	UN001813	1	IPR021883	PF11998	Low psii accumulation1 / Rep27	[22-99]	5.1e-27
	986	UN001814	1	IPR012936	PF07970	Endoplasmic reticulum vesicle transporter	[52-228]	7.3e-29
	987	UN001815	1	IPR000626	PF00240	Ubiquitin family	[26-96]	2.4e-22
	988	UN001816	3	IPR000904 | IPR032691 | IPR032629	PF01369 | PF12783 | PF16213	Sec7 domain | Guanine nucleotide exchange factor in Golgi transport N-terminal | Dimerisation and cyclophilin-binding domain of Mon2	[504-682] | [230-388] | [16-97]	3.00E-66 | 9.40E-45 | 2.00E-18
	989	UN001817	1	IPR000504	PF00076	RNA recognition motif. (a.k.a. RRM, RBD, or RNP domain)	[107-176]	1.2e-17
	990	UN001818	1	IPR000719	PF00069	Protein kinase domain	[123-330]	1.2e-64
	991	UN001819	4	IPR000594 | IPR019572 | IPR032418 | IPR032420	PF00899 | PF10585 | PF16190 | PF16191	ThiF family | Ubiquitin-activating enzyme active site | Ubiquitin-activating enzyme E1 FCCH domain | Ubiquitin-activating enzyme E1 four-helix bundle	[293-479] | [480-700] | [70-141] | [142-211]	7.50E-59 | 2.30E-63 | 3.70E-26 | 1.90E-21
	992	UN001820	2	IPR001650 | IPR006935	PF00271 | PF04851	Helicase conserved C-terminal domain | Type III restriction enzyme, res subunit	[446-567] | [121-266]	1.00E-19 | 5.60E-15
	993	UN001821	1	IPR012908	PF07819	PGAP1-like protein	[81-355]	1.2e-82
	994	UN001822	1	IPR019496	PF10453	Nuclear fragile X mental retardation-interacting protein 1 (NUFIP1)	[20-52]	2e-08
	995	UN001823	1	IPR012908	PF07819	PGAP1-like protein	[81-355]	1.9e-82
	996	UN001824	3	IPR002885 | IPR002885 | IPR002885	PF12854 | PF13041 | PF13812	PPR repeat | PPR repeat family | Pentatricopeptide repeat domain	[206-230] | [244-292]; [316-363]; [384-432]; [454-503]; [525-573]; [763-812]; [869-914] | [617-676]	4.10E-07 | 2.50E-13; 5.70E-16; 1.50E-15; 3.70E-15; 4.70E-18; 2.00E-10; 2.40E-07 | 4.50E-10
	997	UN001825	2	IPR001680 | IPR000357	PF00400 | PF02985	WD domain, G-beta repeat | HEAT repeat	[901-937] | [315-343]	1.90E-06 | 1.10E-04
	998	UN001826	1	IPR012908	PF07819	PGAP1-like protein	[81-355]	1.9e-82
	999	UN001827	1	IPR041577	PF17919	RNase H-like domain found in reverse transcriptase	[16-107]	3.4e-13
	1000	UN001829	4	IPR007967 | IPR033646 | IPR025697 | IPR028275	PF05303 | PF12807 | PF13236 | PF15044	Protein of unknown function (DUF727) | Translation initiation factor eIF3 subunit 135 | Clustered mitochondria | Mitochondrial function, CLU-N-term	[146-212] | [695-877] | [267-551] | [1-62]	2.80E-04 | 1.60E-49 | 1.40E-82 | 1.40E-06
	1001	UN001830	3	IPR041677 | IPR041679 | IPR032174	PF13086 | PF13087 | PF16399	AAA domain | AAA domain | Intron-binding protein aquarius N-terminus	[879-1167] | [1176-1367] | [44-866]	1.10E-27 | 4.10E-24 | 5.40E-297
	1002	UN001831	2	IPR000504 | IPR017868	PF00076 | PF00630	RNA recognition motif. (a.k.a. RRM, RBD, or RNP domain) | Filamin/ABP280 repeat	[343-403] | [74-172]	1.70E-12 | 5.30E-19
	1003	UN001833	1	IPR003154	PF02265	S1/P1 Nuclease	[23-180]	4.3e-52
	1004	UN001834	1	IPR021629	PF11573	Mediator complex subunit 23	[670-1211]	1.5e-27
	1005	UN001835	2	IPR002423 | IPR002498	PF00118 | PF01504	TCP-1/cpn60 chaperonin family | Phosphatidylinositol-4-phosphate 5-Kinase	[1-202] | [1048-1215]	8.30E-25 | 5.50E-31
	1006	UN001836	1	--	PF13923	Zinc finger, C3HC4 type (RING finger)	[21-58]	1.4e-10
	1007	UN001837	4	IPR033646 | IPR025697 | -- | IPR028275	PF12807 | PF13236 | PF13424 | PF15044	Translation initiation factor eIF3 subunit 135 | Clustered mitochondria | Tetratricopeptide repeat | Mitochondrial function, CLU-N-term	[695-877] | [267-551] | [989-1060] | [1-62]	2.30E-49 | 2.10E-82 | 5.00E-13 | 1.80E-06
	1008	UN001838	2	IPR002310 | IPR015944	PF02091 | PF02092	Glycyl-tRNA synthetase alpha subunit | Glycyl-tRNA synthetase beta subunit	[2-204] | [240-413]	1.00E-89 | 4.00E-48
	1009	UN001839	2	IPR001584 | IPR013103	PF00665 | PF07727	Integrase core domain | Reverse transcriptase (RNA-dependent DNA polymerase)	[7-106] | [351-568]	1.60E-18 | 1.00E-49
	1010	UN001841	3	IPR001680 | IPR001194 | IPR005113	PF00400 | PF02141 | PF03456	WD domain, G-beta repeat | DENN (AEX-3) domain | uDENN domain	[951-987] | [124-304] | [35-103]	6.20E-04 | 9.10E-45 | 9.00E-12
	1011	UN001842	4	IPR007967 | IPR033646 | IPR025697 | IPR028275	PF05303 | PF12807 | PF13236 | PF15044	Protein of unknown function (DUF727) | Translation initiation factor eIF3 subunit 135 | Clustered mitochondria | Mitochondrial function, CLU-N-term	[146-212] | [695-877] | [267-551] | [1-62]	2.80E-04 | 1.60E-49 | 1.40E-82 | 1.40E-06
	1012	UN001843	2	IPR000504 | IPR009818	PF00076 | PF07145	RNA recognition motif. (a.k.a. RRM, RBD, or RNP domain) | Ataxin-2 C-terminal region	[192-254] | [110-123]	5.20E-13 | 2.20E-05
	1013	UN001844	1	IPR003890	PF02854	MIF4G domain	[470-654]	8.9e-30
	1014	UN001845	1	IPR000719	PF00069	Protein kinase domain	[123-330]	1.2e-64
	1015	UN001846	1	IPR006083	PF00485	Phosphoribulokinase / Uridine kinase family	[107-222]; [513-680]	3.20E-06; 7.70E-16
	1016	UN001847	2	IPR018834 | IPR019458	PF10373 | PF10374	Est1 DNA/RNA binding domain | Telomerase activating protein Est1	[170-486] | [50-157]	4.90E-52 | 1.90E-15
	1017	UN001848	1	IPR015320	PF09239	Topoisomerase VI B subunit, transducer	[3-103]	4e-36
	1018	UN001849	1	IPR021629	PF11573	Mediator complex subunit 23	[474-1196]	2.6e-28
	1019	UN001850	1	IPR002130	PF00160	Cyclophilin type peptidyl-prolyl cis-trans isomerase/CLD	[13-81]	2.1e-13
	1020	UN001851	1	IPR000569	PF00632	HECT-domain (ubiquitin-transferase)	[1211-1526]	4.3e-78
	1021	UN001852	3	IPR003656 | IPR007021 | IPR008906	PF02892 | PF04937 | PF05699	BED zinc finger | Protein of unknown function (DUF 659) | hAT family C-terminal dimerisation region	[15-41] | [176-328] | [551-619]	5.30E-05 | 3.90E-47 | 4.20E-07
	1022	UN001853	2	IPR011765 | IPR007863	PF00675 | PF05193	Insulinase (Peptidase family M16) | Peptidase M16 inactive domain	[208-342] | [360-598]; [929-1146]	2.20E-21 | 1.40E-36; 8.00E-34
	1023	UN001854	3	IPR006102 | IPR006103 | IPR006104	PF00703 | PF02836 | PF02837	Glycosyl hydrolases family 2 | Glycosyl hydrolases family 2, TIM barrel domain | Glycosyl hydrolases family 2, sugar binding domain	[269-395] | [402-535] | [96-267]	1.10E-14 | 8.40E-52 | 5.40E-48
	1024	UN001855	1	IPR031693	PF16879	C-terminal domain of Sin3a protein	[106-354]; [106-354]	7.30E-54; 7.30E-54
	1025	UN001857	2	IPR033389 | IPR010525	PF02309 | PF06507	AUX/IAA family | Auxin response factor	[601-691] | [57-140]	4.20E-12 | 1.00E-31
	1026	UN001858	4	IPR007120 | IPR007641 | IPR007642 | IPR007645	PF00562 | PF04560 | PF04561 | PF04565	RNA polymerase Rpb2, domain 6 | RNA polymerase Rpb2, domain 7 | RNA polymerase Rpb2, domain 2 | RNA polymerase Rpb2, domain 3	[307-707] | [709-784] | [3-41] | [102-170]	3.90E-120 | 7.00E-21 | 2.90E-08 | 4.10E-24
	1027	UN001859	3	IPR033389 | IPR003340 | IPR010525	PF02309 | PF02362 | PF06507	AUX/IAA family | B3 DNA binding domain | Auxin response factor	[816-906] | [147-248] | [273-356]	6.20E-12 | 1.30E-21 | 1.50E-31
	1028	UN001860	3	IPR019787 | IPR008395 | IPR032308	PF00628 | PF05641 | PF16135	PHD-finger | Agenet domain | TPL-binding domain in jasmonate signalling	[718-759] | [2-68] | [602-674]	3.60E-08 | 4.00E-12 | 3.80E-22
	1029	UN001861	2	IPR000904 | IPR032691	PF01369 | PF12783	Sec7 domain | Guanine nucleotide exchange factor in Golgi transport N-terminal	[499-682] | [253-412]	8.00E-70 | 5.00E-31
	1030	UN001862	1	IPR028925	PF15628	RRM in Demeter	[637-737]	1.4e-47
	1031	UN001864	2	IPR000270 | IPR001245	PF00564 | PF07714	PB1 domain | Protein tyrosine kinase	[200-283] | [952-1090]	8.50E-22 | 6.40E-29
	1032	UN001865	1	IPR001046	PF01566	Natural resistance-associated macrophage protein	[46-170]; [184-426]	3.90E-29; 3.10E-42
	1033	UN001867	3	IPR000048 | IPR002909 | IPR020683	PF00612 | PF01833 | PF12796	IQ calmodulin-binding motif | IPT/TIG domain | Ankyrin repeats (3 copies)	[789-808] | [365-450] | [567-656]	6.30E-04 | 4.20E-07 | 3.10E-07
	1034	UN001868	2	IPR006047 | IPR004193	PF00128 | PF02922	Alpha amylase, catalytic domain | Carbohydrate-binding module 48 (Isoamylase N-terminal domain)	[128-201] | [2-62]	1.10E-11 | 1.70E-09
	1035	UN001870	1	IPR003890	PF02854	MIF4G domain	[1200-1422]	1.4e-54
	1036	UN001871	1	IPR012336	PF13905	Thioredoxin-like	[9-80]	1.1e-07
	1037	UN001873	1	IPR032640	PF16561	Glycogen recognition site of AMP-activated protein kinase	[57-127]	9.9e-17
	1038	UN001874	2	IPR007863 | IPR013578	PF05193 | PF08367	Peptidase M16 inactive domain | Peptidase M16C associated	[3-150] | [228-477]	6.30E-10 | 1.40E-74
	1039	UN001875	1	IPR032308	PF16135	TPL-binding domain in jasmonate signalling	[843-912]	1.3e-18
	1040	UN001876	2	IPR010347 | IPR014905	PF06087 | PF08797	Tyrosyl-DNA phosphodiesterase | HIRAN domain	[372-598] | [624-732]	6.50E-22 | 7.60E-18
	1041	UN001877	3	IPR033389 | IPR003340 | IPR010525	PF02309 | PF02362 | PF06507	AUX/IAA family | B3 DNA binding domain | Auxin response factor	[816-906] | [147-248] | [273-356]	6.20E-12 | 1.30E-21 | 1.50E-31
	1042	UN001878	3	IPR003822 | IPR013194 | IPR031693	PF02671 | PF08295 | PF16879	Paired amphipathic helix repeat | Sin3 family co-repressor | C-terminal domain of Sin3a protein	[66-110]; [152-194]; [337-380] | [472-564] | [1128-1376]	5.40E-16; 2.20E-18; 2.80E-08 | 3.30E-35 | 1.20E-52
	1043	UN001879	1	IPR007855	PF05183	RNA dependent RNA polymerase	[22-652]	1.4e-109
	1044	UN001880	2	-- | IPR009215	PF06792 | PF09370	Uncharacterised protein family (UPF0261) | Phosphoenolpyruvate hydrolase-like	[1-385] | [443-661]	9.60E-145 | 2.00E-107
	1045	UN001881	1	IPR028925	PF15628	RRM in Demeter	[637-737]	1.4e-47
	1046	UN001882	2	IPR002044 | IPR019307	PF00686 | PF10150	Starch binding domain | Ribonuclease E/G family	[91-174] | [594-811]	7.80E-11 | 3.10E-54
	1047	UN001884	4	IPR001789 | IPR003661 | IPR003594 | IPR006189	PF00072 | PF00512 | PF02518 | PF03924	Response regulator receiver domain | His Kinase A (phospho-acceptor) domain | Histidine kinase-, DNA gyrase B-, and HSP90-like ATPase | CHASE domain	[1091-1223] | [631-695] | [743-911] | [349-543]	1.00E-18 | 2.00E-15 | 3.50E-29 | 9.80E-37
	1048	UN001885	6	IPR011545 | IPR001650 | IPR000999 | IPR003100 | IPR005034 | --	PF00270 | PF00271 | PF00636 | PF02170 | PF03368 | PF14709	DEAD/DEAH box helicase | Helicase conserved C-terminal domain | Ribonuclease III domain | PAZ domain | Dicer dimerisation domain | double strand RNA binding domain from DEAD END PROTEIN 1	[45-205] | [391-506] | [1032-1163]; [1239-1348] | [866-989] | [572-657] | [1552-1626]	1.60E-15 | 3.10E-18 | 6.90E-21; 4.90E-21 | 4.20E-10 | 6.70E-20 | 3.40E-14
	1049	UN001886	4	IPR001789 | IPR003661 | IPR003594 | IPR006189	PF00072 | PF00512 | PF02518 | PF03924	Response regulator receiver domain | His Kinase A (phospho-acceptor) domain | Histidine kinase-, DNA gyrase B-, and HSP90-like ATPase | CHASE domain	[1090-1222] | [630-694] | [742-910] | [348-542]	1.00E-18 | 2.00E-15 | 3.50E-29 | 9.80E-37
	1050	UN001887	3	IPR002885 | IPR002885 | IPR032867	PF01535 | PF13041 | PF14432	PPR repeat | PPR repeat family | DYW family of nucleic acid deaminases	[155-182]; [422-448] | [212-260]; [347-394]; [449-496] | [618-741]	3.50E-04; 5.80E-05 | 1.10E-11; 2.80E-10; 1.70E-11 | 2.60E-36
	1051	UN001888	2	IPR033646 | --	PF12807 | PF13424	Translation initiation factor eIF3 subunit 135 | Tetratricopeptide repeat	[21-65] | [135-205]; [219-293]	2.40E-05 | 2.90E-13; 1.70E-11
	1052	UN001889	1	IPR000917	PF00884	Sulfatase	[251-331]	7.1e-06
	1053	UN001890	1	IPR008587	PF05911	Filament-like plant protein, long coiled-coil	[86-192]; [200-271]; [306-379]; [385-582]	2.00E-34; 3.60E-20; 4.90E-14; 4.30E-26
	1054	UN001891	1	IPR000504	PF00076	RNA recognition motif. (a.k.a. RRM, RBD, or RNP domain)	[20-88]; [100-166]; [197-262]	1.50E-19; 4.50E-08; 1.20E-09
	1055	UN001892	1	IPR002129	PF00282	Pyridoxal-dependent decarboxylase conserved domain	[5-313]; [374-418]	1.30E-88; 4.00E-05
	1056	UN001893	3	IPR033389 | IPR003340 | IPR010525	PF02309 | PF02362 | PF06507	AUX/IAA family | B3 DNA binding domain | Auxin response factor	[818-908] | [147-248] | [273-356]	6.20E-12 | 1.30E-21 | 1.50E-31
	1057	UN001894	1	IPR002885	PF13041	PPR repeat family	[48-94]	1.1e-11
	1058	UN001895	5	IPR000904 | IPR015403 | IPR032691 | IPR032817 | IPR032629	PF01369 | PF09324 | PF12783 | PF16206 | PF16213	Sec7 domain | Domain of unknown function (DUF1981) | Guanine nucleotide exchange factor in Golgi transport N-terminal | C-terminal region of Mon2 protein | Dimerisation and cyclophilin-binding domain of Mon2	[504-682] | [1064-1146] | [230-388] | [1244-1305] | [16-97]	6.30E-66 | 4.50E-28 | 1.90E-44 | 6.70E-07 | 3.80E-18
	1059	UN001896	1	IPR022542	PF12530	Protein of unknown function (DUF3730)	[82-360]; [535-753]	1.40E-48; 5.30E-49
	1060	UN001897	1	IPR015590	PF00171	Aldehyde dehydrogenase family	[2-179]	1.6e-48
	1061	UN001898	2	IPR003439 | --	PF00005 | PF12698	ABC transporter | ABC-2 family transporter protein	[421-565] | [44-291]	4.00E-22 | 4.40E-13
	1062	UN001901	1	IPR002044	PF00686	Starch binding domain	[95-177]	8.1e-15
	1063	UN001902	4	IPR003439 | IPR013525 | IPR013581 | IPR029481	PF00005 | PF01061 | PF08370 | PF14510	ABC transporter | ABC-2 type transporter | Plant PDR ABC transporter associated | ABC-transporter N-terminal	[183-365]; [870-1022] | [519-731]; [1167-1380] | [736-802] | [79-157]	1.10E-11; 1.20E-19 | 3.50E-41; 2.20E-54 | 2.40E-26 | 5.30E-08
	1064	UN001903	1	IPR006073	PF01926	50S ribosome-binding GTPase	[21-153]	1.6e-13
	1065	UN001904	1	IPR015590	PF00171	Aldehyde dehydrogenase family	[47-193]	4.2e-39
	1066	UN001905	1	IPR019307	PF10150	Ribonuclease E/G family	[370-587]	1.7e-54
	1067	UN001906	2	IPR013078 | IPR013079	PF00300 | PF01591	Histidine phosphatase superfamily (branch 1) | 6-phosphofructo-2-kinase	[517-699] | [262-437]; [466-514]	3.40E-35 | 1.50E-66; 2.30E-08
	1068	UN001907	1	IPR006189	PF03924	CHASE domain	[241-435]	2.3e-37
	1069	UN001908	2	IPR003392 | IPR032190	PF02460 | PF16414	Patched family | Niemann-Pick C1 N terminus	[426-881]; [1048-1177] | [26-260]	9.60E-51; 6.50E-15 | 1.20E-63
	1070	UN001910	2	IPR003439 | IPR011527	PF00005 | PF00664	ABC transporter | ABC transporter transmembrane region	[378-526]; [1013-1161] | [36-309]; [676-944]	2.00E-35; 3.70E-31 | 1.50E-48; 2.50E-50
	1071	UN001912	3	IPR011766 | IPR012001 | IPR032264	PF02775 | PF02776 | PF16582	Thiamine pyrophosphate enzyme, C-terminal TPP binding domain | Thiamine pyrophosphate enzyme, N-terminal TPP binding domain | Middle domain of thiamine pyrophosphate	[497-622] | [40-206] | [218-451]	9.90E-09 | 8.40E-31 | 4.00E-22
	1072	UN001915	2	IPR031330 | IPR041392	PF01301 | PF17834	Glycosyl hydrolases family 35 | Beta-sandwich domain in beta galactosidase	[16-110]; [146-357] | [365-436]	4.50E-42; 1.90E-65 | 8.60E-26
	1073	UN001917	1	IPR003657	PF03106	WRKY DNA -binding domain	[230-286]; [410-467]	3.10E-24; 2.60E-25
	1074	UN001918	1	IPR000010	PF16845	Aspartic acid proteinase inhibitor	[16-89]	1.5e-17
	1075	UN001921	1	IPR012936	PF07970	Endoplasmic reticulum vesicle transporter	[30-206]	5.4e-29
	1076	UN001924	2	IPR004871 | --	PF03178 | PF10433	CPSF A subunit region | Mono-functional DNA-alkylating methyl methanesulfonate N-term	[1116-1355] | [103-669]	2.10E-27 | 1.70E-92
	1077	UN001926	2	IPR002044 | IPR019307	PF00686 | PF10150	Starch binding domain | Ribonuclease E/G family	[80-163] | [583-800]	7.60E-11 | 3.10E-54
	1078	UN001927	5	IPR006652 | IPR030382 | IPR003827 | -- | --	PF01344 | PF02475 | PF02676 | PF13418 | PF13964	Kelch motif | Met-10+ like-protein | Methyltransferase TYW3 | Galactose oxidase, central domain | Kelch motif	[399-440] | [785-985] | [5-206] | [348-389] | [449-488]	5.30E-10 | 1.10E-32 | 1.60E-63 | 1.30E-09 | 5.70E-08
	1079	UN001930	2	IPR006083 | IPR023577	PF00485 | PF01928	Phosphoribulokinase / Uridine kinase family | CYTH domain	[7-87] | [101-254]	2.20E-11 | 6.60E-17
	1080	UN001931	4	IPR018501 | IPR007759 | IPR028942 | IPR028941	PF02791 | PF05066 | PF15612 | PF15613	DDT domain | HB1, ASXL, restriction endonuclease HTH domain | WSTF, HB1, Itc1p, MBD9 motif 1 | Williams-Beuren syndrome DDT (WSD), D-TOX E motif	[376-431] | [557-624] | [778-820] | [958-1030]	4.50E-18 | 2.50E-15 | 1.10E-08 | 2.30E-13
	1081	UN001932	1	IPR001841	PF13639	Ring finger domain	[343-387]	5.1e-09
	1082	UN001933	1	IPR004364	PF00152	tRNA synthetases class II (D, K and N)	[84-433]	1.7e-83
	1083	UN001934	1	IPR000504	PF00076	RNA recognition motif. (a.k.a. RRM, RBD, or RNP domain)	[45-111]; [142-210]	1.10E-15; 1.20E-10
	1084	UN001936	3	IPR006134 | IPR006133 | IPR024647	PF00136 | PF03104 | PF12254	DNA polymerase family B | DNA polymerase family B, exonuclease domain | DNA polymerase alpha subunit p180 N terminal	[802-1149] | [371-736] | [3-50]	3.00E-90 | 7.10E-24 | 2.40E-13
	1085	UN001937	5	IPR011766 | IPR012001 | IPR000073 | IPR029065 | IPR032264	PF02775 | PF02776 | PF12697 | PF13378 | PF16582	Thiamine pyrophosphate enzyme, C-terminal TPP binding domain | Thiamine pyrophosphate enzyme, N-terminal TPP binding domain | Alpha/beta hydrolase family | Enolase C-terminal domain-like | Middle domain of thiamine pyrophosphate	[782-906] | [342-490] | [1359-1612] | [1083-1249] | [502-735]	3.40E-08 | 2.00E-26 | 6.50E-21 | 7.60E-24 | 1.80E-21
	1086	UN001938	1	IPR022542	PF12530	Protein of unknown function (DUF3730)	[82-360]; [535-759]	1.00E-48; 3.70E-55
	1087	UN001940	3	IPR013497 | IPR013498 | IPR006171	PF01131 | PF01396 | PF01751	DNA topoisomerase | Topoisomerase DNA binding C4 zinc finger | Toprim domain	[348-783] | [828-860] | [220-333]	6.80E-112 | 1.50E-06 | 5.40E-22
	1088	UN001941	2	IPR003439 | IPR011527	PF00005 | PF00664	ABC transporter | ABC transporter transmembrane region	[391-539] | [51-318]; [684-838]	2.10E-34 | 6.50E-45; 1.20E-21
	1089	UN001942	3	IPR000719 | IPR001680 | IPR000357	PF00069 | PF00400 | PF02985	Protein kinase domain | WD domain, G-beta repeat | HEAT repeat	[29-292] | [1123-1159] | [537-565]	1.20E-21 | 2.10E-06 | 1.20E-04
	1090	UN001943	1	IPR003890	PF02854	MIF4G domain	[442-626]	8.3e-30
	1091	UN001944	1	IPR014908	PF08801	Nup133 N terminal like	[54-549]	3.9e-76
	1092	UN001945	2	IPR041677 | IPR041679	PF13086 | PF13087	AAA domain | AAA domain	[37-383] | [390-586]	1.70E-68 | 5.60E-59
	1093	UN001946	1	IPR008906	PF05699	hAT family C-terminal dimerisation region	[435-487]	3.6e-06
	1094	UN001948	1	IPR004181	PF02891	MIZ/SP-RING zinc finger	[309-357]	2.9e-19
	1095	UN001949	1	IPR000719	PF00069	Protein kinase domain	[133-412]	5.3e-67
	1096	UN001950	2	IPR002885 | IPR033443	PF13041 | PF17177	PPR repeat family | Pentacotripeptide-repeat region of PRORP	[226-269] | [18-184]	8.70E-10 | 2.40E-16
	1097	UN001951	1	IPR012908	PF07819	PGAP1-like protein	[81-355]	1.9e-82
	1098	UN001952	2	IPR041677 | IPR041679	PF13086 | PF13087	AAA domain | AAA domain	[37-383] | [390-586]	1.70E-68 | 5.60E-59
	1099	UN001953	2	IPR004827 | IPR025422	PF00170 | PF14144	bZIP transcription factor | Seed dormancy control	[69-109] | [152-226]	7.00E-07 | 2.20E-32
	1100	UN001954	2	IPR000504 | IPR017868	PF00076 | PF00630	RNA recognition motif. (a.k.a. RRM, RBD, or RNP domain) | Filamin/ABP280 repeat	[343-403] | [74-172]	1.70E-12 | 5.30E-19
	1101	UN001956	3	IPR001680 | IPR007319 | IPR024977	PF00400 | PF04192 | PF12894	WD domain, G-beta repeat | Utp21 specific WD40 associated putative domain | Anaphase-promoting complex subunit 4 WD40 domain	[549-584] | [678-900] | [190-277]	4.60E-11 | 6.60E-60 | 9.00E-05
	1102	UN001958	1	IPR000571	PF00642	Zinc finger C-x8-C-x5-C-x3-H type (and similar)	[44-64]	1.6e-05
	1103	UN001959	1	IPR032308	PF16135	TPL-binding domain in jasmonate signalling	[843-912]	1.3e-18
	1104	UN001962	1	IPR005100	PF03439	Early transcription elongation factor of RNA pol II, NGN section	[148-231]	4.3e-20
	1105	UN001964	2	IPR003891 | IPR003890	PF02847 | PF02854	MA3 domain | MIF4G domain	[1414-1522] | [964-1186]	6.50E-12 | 1.10E-52
	1106	UN001965	1	IPR002818	PF01965	DJ-1/PfpI family	[7-171]; [211-371]	4.70E-38; 1.60E-34
	1107	UN001966	1	IPR017852	PF04987	Phosphatidylinositolglycan class N (PIG-N)	[470-669]	7e-41
	1108	UN001968	2	IPR000904 | IPR032691	PF01369 | PF12783	Sec7 domain | Guanine nucleotide exchange factor in Golgi transport N-terminal	[279-462] | [33-192]	6.10E-70 | 4.00E-31
	1109	UN001970	1	IPR002130	PF00160	Cyclophilin type peptidyl-prolyl cis-trans isomerase/CLD	[13-81]	2.1e-13
	1110	UN001971	1	IPR000719	PF00069	Protein kinase domain	[2-181]; [80-348]	1.70E-47; 4.20E-45
	1111	UN001973	1	IPR001046	PF01566	Natural resistance-associated macrophage protein	[46-399]	2.8e-77
	1112	UN001974	2	IPR000719 | IPR000014	PF00069 | PF13426	Protein kinase domain | PAS domain	[643-836] | [177-274]; [462-556]	6.00E-38 | 9.10E-20; 3.20E-19
	1113	UN001975	3	IPR002885 | IPR002885 | IPR002885	PF01535 | PF12854 | PF13041	PPR repeat | PPR repeat | PPR repeat family	[478-508] | [121-154]; [228-258] | [55-103]; [160-209]; [265-314]; [335-384]; [406-454]	9.60E-04 | 7.90E-11; 1.90E-06 | 5.40E-13; 1.40E-16; 4.30E-17; 2.40E-11; 1.50E-09
	1114	UN001976	1	IPR001394	PF00443	Ubiquitin carboxyl-terminal hydrolase	[2-556]	2.7e-62
	1115	UN001977	3	IPR003121 | IPR003169 | IPR004343	PF02201 | PF02213 | PF03126	SWIB/MDM2 domain | GYF domain | Plus-3 domain	[226-298] | [695-733] | [364-467]	3.10E-15 | 1.20E-11 | 2.60E-25
	1116	UN001979	1	IPR021319	PF11145	Protein of unknown function (DUF2921)	[19-886]	6.9e-253
	1117	UN001980	2	IPR003440 | IPR026899	PF02364 | PF14288	1,3-beta-glucan synthase component | 1,3-beta-glucan synthase subunit FKS1, domain-1	[744-1453] | [12-124]	3.60E-240 | 2.00E-37
	1118	UN001981	5	IPR000771 | IPR006115 | IPR010737 | IPR029154 | IPR031475	PF01116 | PF03446 | PF07005 | PF14833 | PF17042	Fructose-bisphosphate aldolase class-II | NAD binding domain of 6-phosphogluconate dehydrogenase | Sugar-binding N-terminal domain | NAD-binding of NADP-dependent 3-hydroxyisobutyrate dehydrogenase | Nucleotide-binding C-terminal domain	[1104-1378] | [12-169]; [329-487] | [661-898] | [176-292]; [494-614] | [923-1089]	4.20E-88 | 2.10E-14; 2.40E-32 | 1.80E-64 | 3.70E-16; 9.90E-27 | 4.50E-37
	1119	UN001984	1	IPR001046	PF01566	Natural resistance-associated macrophage protein	[46-398]	3.2e-77
	1120	UN001985	4	IPR001789 | IPR003661 | IPR003594 | IPR006189	PF00072 | PF00512 | PF02518 | PF03924	Response regulator receiver domain | His Kinase A (phospho-acceptor) domain | Histidine kinase-, DNA gyrase B-, and HSP90-like ATPase | CHASE domain	[899-1027] | [438-503] | [550-719] | [155-342]	1.00E-19 | 6.70E-18 | 8.40E-28 | 3.10E-35
	1121	UN001986	1	IPR001005	PF00249	Myb-like DNA-binding domain	[46-93]; [99-142]	1.30E-13; 4.60E-15
	1122	UN001988	2	IPR001650 | IPR006935	PF00271 | PF04851	Helicase conserved C-terminal domain | Type III restriction enzyme, res subunit	[491-611] | [121-312]	5.70E-20 | 9.90E-15
	1123	UN001989	1	IPR001394	PF00443	Ubiquitin carboxyl-terminal hydrolase	[9-264]	1.1e-34
	1124	UN001990	1	IPR032640	PF16561	Glycogen recognition site of AMP-activated protein kinase	[57-127]	9.9e-17
	1125	UN001991	2	IPR000270 | IPR001245	PF00564 | PF07714	PB1 domain | Protein tyrosine kinase	[200-283] | [952-1090]; [389-561]	8.50E-22 | 6.40E-29; 2.70E-41
	1126	UN001993	5	IPR000904 | IPR015403 | IPR032691 | IPR032817 | IPR032629	PF01369 | PF09324 | PF12783 | PF16206 | PF16213	Sec7 domain | Domain of unknown function (DUF1981) | Guanine nucleotide exchange factor in Golgi transport N-terminal | C-terminal region of Mon2 protein | Dimerisation and cyclophilin-binding domain of Mon2	[504-682] | [1047-1129] | [230-388] | [1227-1288] | [16-97]	6.20E-66 | 4.50E-28 | 1.90E-44 | 6.70E-07 | 3.70E-18
	1127	UN001996	3	IPR000719 | IPR001680 | IPR000357	PF00069 | PF00400 | PF02985	Protein kinase domain | WD domain, G-beta repeat | HEAT repeat	[29-293] | [1124-1160] | [538-565]	8.70E-22 | 4.00E-06 | 5.70E-04
	1128	UN001997	1	IPR002504	PF01513	ATP-NAD kinase	[806-847]	5.2e-09
	1129	UN001999	1	IPR028925	PF15628	RRM in Demeter	[431-531]	4.8e-48
	1130	UN002001	1	IPR012336	PF13905	Thioredoxin-like	[7-71]	2.5e-06
	1131	UN002003	1	IPR007855	PF05183	RNA dependent RNA polymerase	[22-652]	2.6e-109
	1132	UN002004	1	IPR024395	PF12348	CLASP N terminal	[78-293]; [644-833]	2.10E-43; 2.50E-11
	1133	UN002006	2	IPR014782 | --	PF01433 | PF17900	Peptidase family M1 domain | Peptidase M1 N-terminal domain	[297-435] | [83-256]	5.20E-32 | 4.20E-17
	1134	UN002007	1	--	PF13432	Tetratricopeptide repeat	[163-225]	0.0002
	1135	UN002009	2	IPR006085 | IPR006086	PF00752 | PF00867	XPG N-terminal domain | XPG I-region	[9-105] | [867-950]	2.80E-29 | 1.40E-25
	1136	UN002012	1	IPR006073	PF01926	50S ribosome-binding GTPase	[2-131]	1e-11
	1137	UN002013	1	IPR002818	PF01965	DJ-1/PfpI family	[7-171]; [211-371]	4.70E-38; 1.60E-34
	1138	UN002014	3	IPR015163 | IPR003593 | IPR041083	PF09079 | PF13401 | PF17872	CDC6, C terminal winged helix domain | AAA domain | AAA lid domain	[440-518] | [152-272] | [335-367]	3.20E-15 | 3.00E-16 | 3.30E-05
	1139	UN002015	6	IPR011545 | IPR001650 | IPR000999 | IPR003100 | IPR005034 | --	PF00270 | PF00271 | PF00636 | PF02170 | PF03368 | PF14709	DEAD/DEAH box helicase | Helicase conserved C-terminal domain | Ribonuclease III domain | PAZ domain | Dicer dimerisation domain | double strand RNA binding domain from DEAD END PROTEIN 1	[45-205] | [391-506] | [1035-1166]; [1242-1351] | [866-992] | [572-657] | [1525-1599]	1.50E-15 | 3.00E-18 | 6.80E-21; 4.80E-21 | 2.80E-07 | 6.60E-20 | 3.30E-14
	1140	UN002016	2	IPR002423 | IPR002498	PF00118 | PF01504	TCP-1/cpn60 chaperonin family | Phosphatidylinositol-4-phosphate 5-Kinase	[254-502] | [1348-1515]	2.30E-30 | 7.40E-31
	1141	UN002017	1	IPR000891	PF00682	HMGL-like	[133-313]	5.5e-28
	1142	UN002018	1	IPR000719	PF00069	Protein kinase domain	[21-273]	3e-71
	1143	UN002020	1	IPR015320	PF09239	Topoisomerase VI B subunit, transducer	[204-257]	8.1e-16
	1144	UN002021	1	IPR013947	PF08638	Mediator complex subunit MED14	[10-197]	1.8e-49
	1145	UN002022	4	IPR001126 | IPR024728 | IPR017961 | IPR001357	PF00817 | PF11798 | PF11799 | PF16589	impB/mucB/samB family | IMS family HHH motif | impB/mucB/samB family C-terminal domain | BRCT domain, a BRCA1 C-terminus domain	[412-587] | [600-630] | [673-793] | [112-199]	2.60E-33 | 7.30E-06 | 5.60E-14 | 1.90E-06
	1146	UN002023	1	IPR002129	PF00282	Pyridoxal-dependent decarboxylase conserved domain	[154-323]	3.8e-12
	1147	UN002024	3	IPR000795 | IPR004161 | IPR023115	PF00009 | PF03144 | PF11987	Elongation factor Tu GTP binding domain | Elongation factor Tu domain 2 | Translation-initiation factor 2	[226-433] | [461-538] | [561-663]	9.70E-33 | 3.50E-10 | 4.80E-22
	1148	UN002025	1	IPR000504	PF00076	RNA recognition motif. (a.k.a. RRM, RBD, or RNP domain)	[45-111]; [142-210]	1.10E-15; 1.20E-10
	1149	UN002026	3	IPR003864 | IPR032880 | IPR027815	PF02714 | PF13967 | PF14703	Calcium-dependent channel, 7TM region, putative phosphate | Late exocytosis, associated with Golgi transport | Cytosolic domain of 10TM putative phosphate transporter	[267-501] | [1-73] | [94-256]	5.30E-65 | 7.60E-16 | 5.70E-43
	1150	UN002027	1	IPR003675	PF02517	CPBP intramembrane metalloprotease	[186-239]	1.2e-08
	1151	UN002029	1	--	PF13424	Tetratricopeptide repeat	[211-281]	6.9e-09
	1152	UN002031	2	IPR002659 | IPR025298	PF01762 | PF13334	Galactosyltransferase | Domain of unknown function (DUF4094)	[152-348] | [16-112]	1.60E-51 | 4.10E-35
	1153	UN002032	2	IPR033646 | --	PF12807 | PF13424	Translation initiation factor eIF3 subunit 135 | Tetratricopeptide repeat	[21-65] | [135-205]; [219-293]	2.40E-05 | 2.90E-13; 1.70E-11
	1154	UN002033	3	IPR003959 | IPR000642 | IPR041569	PF00004 | PF01434 | PF17862	ATPase family associated with various cellular activities (AAA) | Peptidase family M41 | AAA+ lid domain	[396-536] | [631-825] | [559-602]	1.20E-41 | 1.60E-15 | 3.50E-07
	1155	UN002034	1	IPR001025	PF01426	BAH domain	[41-129]	9.7e-09
	1156	UN002035	1	IPR012908	PF07819	PGAP1-like protein	[81-355]	1.9e-82
	1157	UN002036	2	IPR000477 | --	PF00078 | PF08284	Reverse transcriptase (RNA-dependent DNA polymerase) | Retroviral aspartyl protease	[422-582] | [189-290]	2.70E-17 | 2.10E-10
	1158	UN002037	1	IPR004159	PF03141	Putative S-adenosyl-L-methionine-dependent methyltransferase	[76-581]	1.7e-231
	1159	UN002038	1	IPR000743	PF00295	Glycosyl hydrolases family 28	[46-111]; [117-285]	5.50E-07; 5.20E-09
	1160	UN002039	1	IPR000719	PF00069	Protein kinase domain	[11-174]	6.4e-18
	1161	UN002041	1	IPR005793	PF02911	Formyl transferase, C-terminal domain	[34-141]	1.7e-17
	1162	UN002042	2	IPR000008 | IPR001736	PF00168 | PF00614	C2 domain | Phospholipase D Active site motif	[5-138] | [343-377]	6.00E-24 | 6.40E-06
	1163	UN002043	1	IPR000719	PF00069	Protein kinase domain	[101-442]	2.5e-53
	1164	UN002044	1	IPR018203	PF00996	GDP dissociation inhibitor	[1-256]	3.9e-133
	1165	UN002045	1	IPR002130	PF00160	Cyclophilin type peptidyl-prolyl cis-trans isomerase/CLD	[1-76]	7.4e-16
	1166	UN002046	3	IPR033389 | IPR003340 | IPR010525	PF02309 | PF02362 | PF06507	AUX/IAA family | B3 DNA binding domain | Auxin response factor	[816-906] | [147-248] | [273-356]	6.20E-12 | 1.30E-21 | 1.50E-31
	1167	UN002048	1	IPR000719	PF00069	Protein kinase domain	[21-274]	3.2e-73
	1168	UN002049	1	IPR002129	PF00282	Pyridoxal-dependent decarboxylase conserved domain	[72-282]	1.7e-18
	1169	UN002050	6	IPR011545 | IPR001650 | IPR000999 | IPR003100 | IPR005034 | --	PF00270 | PF00271 | PF00636 | PF02170 | PF03368 | PF14709	DEAD/DEAH box helicase | Helicase conserved C-terminal domain | Ribonuclease III domain | PAZ domain | Dicer dimerisation domain | double strand RNA binding domain from DEAD END PROTEIN 1	[43-203] | [389-504] | [1030-1161]; [1237-1346] | [864-987] | [570-655] | [1520-1594]	1.50E-15 | 3.00E-18 | 6.70E-21; 4.80E-21 | 4.00E-10 | 6.50E-20 | 3.30E-14
	1170	UN002051	2	IPR000904 | IPR032691	PF01369 | PF12783	Sec7 domain | Guanine nucleotide exchange factor in Golgi transport N-terminal	[502-685] | [256-415]	3.40E-70 | 2.20E-31
	1171	UN002052	1	IPR029448	PF14631	Fanconi anaemia protein FancD2 nuclease	[66-906]; [1287-1551]	3.00E-127; 2.70E-23
	1172	UN002053	1	IPR018203	PF00996	GDP dissociation inhibitor	[1-256]	3.9e-133
	1173	UN002054	2	IPR018834 | IPR019458	PF10373 | PF10374	Est1 DNA/RNA binding domain | Telomerase activating protein Est1	[187-503] | [67-174]	5.10E-52 | 1.90E-15
	1174	UN002055	2	IPR001683 | IPR013937	PF00787 | PF08628	PX domain | Sorting nexin C terminal	[271-375] | [574-713]	1.60E-16 | 1.00E-30
	1175	UN002057	2	IPR003959 | IPR041569	PF00004 | PF17862	ATPase family associated with various cellular activities (AAA) | AAA+ lid domain	[210-339] | [363-399]	9.10E-38 | 4.00E-11
	1176	UN002058	1	IPR028925	PF15628	RRM in Demeter	[637-737]	1.4e-47
	1177	UN002059	6	IPR019787 | IPR001606 | IPR003347 | IPR003349 | IPR004198 | IPR013637	PF00628 | PF01388 | PF02373 | PF02375 | PF02928 | PF08429	PHD-finger | ARID/BRIGHT DNA binding domain | JmjC domain, hydroxylase | jmjN domain | C5HC2 zinc finger | PLU-1-like protein	[244-290] | [104-189] | [415-531] | [33-66] | [661-712] | [977-1236]	1.80E-10 | 1.70E-11 | 5.10E-42 | 8.30E-17 | 3.60E-16 | 7.60E-24
	1178	UN002060	1	IPR002192	PF01326	Pyruvate phosphate dikinase, PEP/pyruvate binding domain	[383-459]	1.3e-12
	1179	UN002061	1	IPR001394	PF00443	Ubiquitin carboxyl-terminal hydrolase	[2-556]	2.7e-62
	1180	UN002062	1	IPR004333	PF03110	SBP domain	[157-230]; [139-212]	1.70E-29; 2.50E-29
	1181	UN002064	5	IPR000771 | IPR006115 | IPR010737 | IPR029154 | IPR031475	PF01116 | PF03446 | PF07005 | PF14833 | PF17042	Fructose-bisphosphate aldolase class-II | NAD binding domain of 6-phosphogluconate dehydrogenase | Sugar-binding N-terminal domain | NAD-binding of NADP-dependent 3-hydroxyisobutyrate dehydrogenase | Nucleotide-binding C-terminal domain	[1125-1398] | [10-167]; [327-485] | [659-919] | [174-290]; [492-612] | [944-1110]	2.70E-89 | 2.10E-14; 2.40E-32 | 2.80E-62 | 3.70E-16; 1.00E-26 | 4.60E-37
	1182	UN002065	1	IPR008507	PF05623	Protein of unknown function (DUF789)	[833-1128]	9.9e-61
	1183	UN002067	1	IPR004177	PF02862	DDHD domain	[687-827]	2.6e-32
	1184	UN002068	1	IPR000504	PF00076	RNA recognition motif. (a.k.a. RRM, RBD, or RNP domain)	[19-87]; [99-163]; [197-261]	1.40E-17; 4.50E-07; 1.60E-13
	1185	UN002069	1	IPR000477	PF00078	Reverse transcriptase (RNA-dependent DNA polymerase)	[62-211]	2.9e-19
	1186	UN002070	3	IPR033389 | IPR003340 | IPR010525	PF02309 | PF02362 | PF06507	AUX/IAA family | B3 DNA binding domain | Auxin response factor	[816-906] | [147-248] | [273-356]	6.20E-12 | 1.30E-21 | 1.50E-31
	1187	UN002071	1	IPR022542	PF12530	Protein of unknown function (DUF3730)	[82-360]; [535-753]	1.40E-48; 5.20E-49
	1188	UN002072	1	IPR001263	PF00613	Phosphoinositide 3-kinase family, accessory domain (PIK domain)	[1529-1606]	1.4e-13
	1189	UN002073	1	IPR004364	PF00152	tRNA synthetases class II (D, K and N)	[84-433]	1.7e-83
	1190	UN002074	2	IPR002885 | IPR002885	PF13041 | PF13812	PPR repeat family | Pentatricopeptide repeat domain	[90-136]; [160-203] | [442-483]	2.00E-09; 2.10E-12 | 6.50E-07
	1191	UN002075	5	IPR000904 | IPR015403 | IPR032691 | IPR032817 | IPR032629	PF01369 | PF09324 | PF12783 | PF16206 | PF16213	Sec7 domain | Domain of unknown function (DUF1981) | Guanine nucleotide exchange factor in Golgi transport N-terminal | C-terminal region of Mon2 protein | Dimerisation and cyclophilin-binding domain of Mon2	[504-682] | [1064-1146] | [230-388] | [1213-1274] | [16-97]	6.10E-66 | 4.40E-28 | 1.90E-44 | 6.60E-07 | 3.70E-18
	1192	UN002076	2	IPR001683 | IPR013937	PF00787 | PF08628	PX domain | Sorting nexin C terminal	[271-375] | [583-662]	1.50E-16 | 8.20E-19
	1193	UN002077	1	IPR015590	PF00171	Aldehyde dehydrogenase family	[2-179]	1.6e-48
	1194	UN002078	1	IPR041470	PF17681	Gamma tubulin complex component N-terminal	[59-401]	1.5e-15
	1195	UN002079	5	IPR006652 | IPR030382 | IPR003827 | -- | --	PF01344 | PF02475 | PF02676 | PF13418 | PF13964	Kelch motif | Met-10+ like-protein | Methyltransferase TYW3 | Galactose oxidase, central domain | Kelch motif	[399-440] | [785-985] | [5-206] | [348-389] | [449-488]	5.30E-10 | 1.10E-32 | 1.60E-63 | 1.30E-09 | 5.70E-08
	1196	UN002080	4	IPR003439 | IPR013525 | IPR013581 | IPR029481	PF00005 | PF01061 | PF08370 | PF14510	ABC transporter | ABC-2 type transporter | Plant PDR ABC transporter associated | ABC-transporter N-terminal	[193-375]; [932-1084] | [529-741]; [1230-1443] | [746-810] | [106-168]	3.10E-11; 1.60E-19 | 2.40E-43; 2.30E-58 | 3.00E-27 | 3.00E-11
	1197	UN002081	4	IPR018501 | IPR007759 | IPR028942 | IPR028941	PF02791 | PF05066 | PF15612 | PF15613	DDT domain | HB1, ASXL, restriction endonuclease HTH domain | WSTF, HB1, Itc1p, MBD9 motif 1 | Williams-Beuren syndrome DDT (WSD), D-TOX E motif	[352-407] | [533-600] | [754-796] | [934-1006]	4.40E-18 | 2.50E-15 | 1.10E-08 | 2.30E-13
	1198	UN002082	1	IPR003347	PF02373	JmjC domain, hydroxylase	[321-383]	5.4e-07
	1199	UN002083	2	IPR002205 | IPR006691	PF00521 | PF03989	DNA gyrase/topoisomerase IV, subunit A | DNA gyrase C-terminal domain, beta-propeller	[4-189] | [227-265]; [276-326]; [332-370]; [380-427]	7.70E-39 | 1.50E-08; 1.10E-06; 1.80E-04; 9.40E-05
	1200	UN002084	2	IPR003439 | IPR011527	PF00005 | PF00664	ABC transporter | ABC transporter transmembrane region	[391-539] | [51-318]; [684-838]	2.10E-34 | 6.50E-45; 1.20E-21
	1201	UN002085	1	IPR007309	PF04182	B-block binding subunit of TFIIIC	[118-199]	4.1e-15
	1202	UN002086	1	IPR005793	PF02911	Formyl transferase, C-terminal domain	[34-141]	1.7e-17
	1203	UN002087	6	IPR011545 | IPR001650 | IPR000999 | IPR003100 | IPR005034 | --	PF00270 | PF00271 | PF00636 | PF02170 | PF03368 | PF14709	DEAD/DEAH box helicase | Helicase conserved C-terminal domain | Ribonuclease III domain | PAZ domain | Dicer dimerisation domain | double strand RNA binding domain from DEAD END PROTEIN 1	[43-203] | [389-504] | [1030-1161]; [1237-1346] | [864-987] | [570-655] | [1514-1588]	1.50E-15 | 3.00E-18 | 6.60E-21; 4.70E-21 | 4.00E-10 | 6.50E-20 | 3.30E-14
	1204	UN002088	1	IPR000626	PF00240	Ubiquitin family	[26-96]	6.2e-22
	1205	UN002090	1	IPR015320	PF09239	Topoisomerase VI B subunit, transducer	[204-257]	8.1e-16
	1206	UN002093	5	IPR000771 | IPR006115 | IPR010737 | IPR029154 | IPR031475	PF01116 | PF03446 | PF07005 | PF14833 | PF17042	Fructose-bisphosphate aldolase class-II | NAD binding domain of 6-phosphogluconate dehydrogenase | Sugar-binding N-terminal domain | NAD-binding of NADP-dependent 3-hydroxyisobutyrate dehydrogenase | Nucleotide-binding C-terminal domain	[1105-1378] | [12-169]; [329-487] | [661-899] | [176-292]; [494-614] | [924-1090]	2.60E-89 | 2.10E-14; 2.40E-32 | 3.20E-65 | 3.70E-16; 9.90E-27 | 4.50E-37
	1207	UN002095	2	IPR002885 | IPR002885	PF12854 | PF13041	PPR repeat | PPR repeat family	[88-120] | [23-70]; [127-168]; [197-246]; [268-316]; [337-374]; [407-452]; [506-555]; [612-656]	7.40E-12 | 5.30E-15; 1.40E-13; 2.50E-15; 3.10E-18; 1.40E-08; 2.80E-10; 1.30E-10; 2.00E-07
	1208	UN002097	2	IPR000569 | IPR025527	PF00632 | PF14377	HECT-domain (ubiquitin-transferase) | Ubiquitin binding region	[1235-1569] | [450-478]; [487-517]; [525-556]	9.60E-85 | 7.50E-09; 4.20E-12; 1.20E-06
	1209	UN002098	2	IPR003340 | IPR010525	PF02362 | PF06507	B3 DNA binding domain | Auxin response factor	[131-232] | [257-340]	6.20E-21 | 8.00E-33
	1210	UN002100	2	IPR011765 | IPR007863	PF00675 | PF05193	Insulinase (Peptidase family M16) | Peptidase M16 inactive domain	[205-339] | [357-595]; [926-1148]	2.20E-21 | 1.40E-36; 4.20E-36
	1211	UN002101	3	IPR002885 | IPR002885 | IPR032867	PF01535 | PF13041 | PF14432	PPR repeat | PPR repeat family | DYW family of nucleic acid deaminases	[155-182]; [422-448] | [212-260]; [347-394]; [449-496] | [618-741]	3.50E-04; 5.80E-05 | 1.10E-11; 2.80E-10; 1.70E-11 | 2.60E-36
	1212	UN002102	1	--	PF00122	E1-E2 ATPase	[27-163]	2.3e-29
	1213	UN002103	1	IPR004131	PF03030	Inorganic H+ pyrophosphatase	[1-595]	7.3e-211
	1214	UN002105	3	IPR000873 | IPR025110 | IPR002372	PF00501 | PF13193 | PF13360	AMP-binding enzyme | AMP-binding enzyme C-terminal domain | PQQ-like domain	[147-526] | [535-612] | [868-1000]	3.90E-48 | 5.50E-06 | 9.30E-06
	1215	UN002106	1	IPR000504	PF00076	RNA recognition motif. (a.k.a. RRM, RBD, or RNP domain)	[3-52]; [95-163]	3.20E-09; 3.40E-12
	1216	UN002107	1	IPR001623	PF00226	DnaJ domain	[431-513]	1.4e-16
	1217	UN002108	2	IPR041677 | IPR041679	PF13086 | PF13087	AAA domain | AAA domain	[37-383] | [390-586]	1.70E-68 | 5.60E-59
	1218	UN002110	2	IPR002496 | IPR021130	PF01502 | PF01503	Phosphoribosyl-AMP cyclohydrolase | Phosphoribosyl-ATP pyrophosphohydrolase	[43-116] | [141-228]	2.10E-26 | 1.40E-11
	1219	UN002111	1	IPR001680	PF00400	WD domain, G-beta repeat	[702-734]	9e-05
	1220	UN002112	1	IPR002885	PF13041	PPR repeat family	[138-187]; [208-256]; [281-327]; [348-395]; [418-467]; [490-537]	1.50E-15; 1.20E-17; 2.40E-07; 5.00E-16; 1.20E-15; 9.10E-12
	1221	UN002114	1	IPR011701	PF07690	Major Facilitator Superfamily	[51-203]	7.4e-23
	1222	UN002115	1	IPR000719	PF00069	Protein kinase domain	[16-307]	1.5e-67
	1223	UN002116	1	IPR002495	PF01501	Glycosyl transferase family 8	[288-523]	8.3e-45
	1224	UN002118	1	IPR000477	PF00078	Reverse transcriptase (RNA-dependent DNA polymerase)	[62-211]	2.9e-19
	1225	UN002119	1	IPR003959	PF00004	ATPase family associated with various cellular activities (AAA)	[129-261]	2.4e-47
	1226	UN002120	1	IPR003657	PF03106	WRKY DNA -binding domain	[230-286]; [410-467]	3.10E-24; 2.60E-25
	1227	UN002121	1	IPR018834	PF10373	Est1 DNA/RNA binding domain	[35-268]	5.5e-37
	1228	UN002123	1	IPR008906	PF05699	hAT family C-terminal dimerisation region	[435-502]	4.4e-07
	1229	UN002125	2	IPR005380 | IPR005381	PF03468 | PF03470	XS domain | XS zinc finger domain	[286-400] | [216-254]	3.50E-34 | 1.70E-06
	1230	UN002126	1	IPR004181	PF02891	MIZ/SP-RING zinc finger	[309-357]	2.9e-19
	1231	UN002127	2	IPR003959 | IPR041569	PF00004 | PF17862	ATPase family associated with various cellular activities (AAA) | AAA+ lid domain	[210-342] | [366-401]	7.70E-35 | 8.90E-11
	1232	UN002128	2	IPR011545 | IPR001650	PF00270 | PF00271	DEAD/DEAH box helicase | Helicase conserved C-terminal domain	[331-502] | [540-648]	1.50E-48 | 1.20E-29
	1233	UN002129	2	IPR031330 | IPR041392	PF01301 | PF17834	Glycosyl hydrolases family 35 | Beta-sandwich domain in beta galactosidase	[16-320] | [328-399]	3.00E-116 | 7.70E-26
	1234	UN002130	2	IPR001453 | IPR002500	PF00994 | PF01507	Probable molybdopterin binding domain | Phosphoadenosine phosphosulfate reductase family	[100-200] | [2-33]	2.60E-18 | 7.40E-06
	1235	UN002132	1	IPR024395	PF12348	CLASP N terminal	[48-180]; [275-490]; [841-1030]	5.90E-07; 2.00E-43; 2.50E-11
	1236	UN002133	2	IPR000270 | IPR001245	PF00564 | PF07714	PB1 domain | Protein tyrosine kinase	[200-283] | [952-1134]	8.90E-22 | 8.50E-38
	1237	UN002134	1	IPR002818	PF01965	DJ-1/PfpI family	[7-171]; [211-371]	4.70E-38; 1.60E-34
	1238	UN002135	1	IPR003890	PF02854	MIF4G domain	[1099-1321]	1.2e-52
	1239	UN002136	2	IPR011545 | IPR001650	PF00270 | PF00271	DEAD/DEAH box helicase | Helicase conserved C-terminal domain	[328-499] | [537-645]	1.50E-48 | 1.20E-29
	1240	UN002137	1	IPR004131	PF03030	Inorganic H+ pyrophosphatase	[1-595]	7.3e-211
	1241	UN002138	1	IPR012438	PF07797	Protein of unknown function (DUF1639)	[219-268]	2.3e-20
	1242	UN002139	4	IPR003439 | IPR013525 | IPR013581 | IPR029481	PF00005 | PF01061 | PF08370 | PF14510	ABC transporter | ABC-2 type transporter | Plant PDR ABC transporter associated | ABC-transporter N-terminal	[183-365]; [870-1022] | [519-731]; [1167-1380] | [736-802] | [79-157]	1.10E-11; 1.20E-19 | 3.50E-41; 2.20E-54 | 2.40E-26 | 5.30E-08
	1243	UN002140	1	IPR002129	PF00282	Pyridoxal-dependent decarboxylase conserved domain	[147-266]	2.7e-06
	1244	UN002141	1	--	PF13432	Tetratricopeptide repeat	[163-225]	0.0002
	1245	UN002142	2	IPR011765 | IPR007863	PF00675 | PF05193	Insulinase (Peptidase family M16) | Peptidase M16 inactive domain	[205-339] | [357-595]; [926-1148]	2.20E-21 | 1.40E-36; 4.20E-36
	1246	UN002143	1	IPR008906	PF05699	hAT family C-terminal dimerisation region	[435-502]	4.4e-07
	1247	UN002145	1	IPR024395	PF12348	CLASP N terminal	[48-180]; [275-515]; [866-1055]	7.60E-07; 1.60E-36; 3.20E-11
	1248	UN002146	1	IPR000719	PF00069	Protein kinase domain	[10-210]	2.1e-47
	1249	UN002147	3	IPR000795 | IPR004161 | IPR023115	PF00009 | PF03144 | PF11987	Elongation factor Tu GTP binding domain | Elongation factor Tu domain 2 | Translation-initiation factor 2	[745-952] | [980-1045] | [1148-1250]	2.90E-32 | 4.80E-08 | 1.20E-21
	1250	UN002150	1	IPR007309	PF04182	B-block binding subunit of TFIIIC	[118-199]	5.3e-15
	1251	UN002151	1	IPR011701	PF07690	Major Facilitator Superfamily	[51-203]	7.4e-23
	1252	UN002152	3	IPR000719 | IPR001680 | IPR000357	PF00069 | PF00400 | PF02985	Protein kinase domain | WD domain, G-beta repeat | HEAT repeat	[29-292] | [1123-1159] | [537-565]	1.30E-21 | 2.20E-06 | 1.30E-04
	1253	UN002154	1	IPR001623	PF00226	DnaJ domain	[1306-1389]	1.1e-16
	1254	UN002155	1	IPR001280	PF00223	Photosystem I psaA/psaB protein	[1-334]	5.5e-179
	1255	UN002157	3	IPR018957 | IPR000571 | IPR041367	PF00097 | PF00642 | PF18044	Zinc finger, C3HC4 type (RING finger) | Zinc finger C-x8-C-x5-C-x3-H type (and similar) | CCCH-type zinc finger	[210-267] | [145-167] | [5-26]; [34-53]	4.50E-07 | 2.20E-04 | 1.60E-05; 2.20E-07
	1256	UN002158	3	IPR000330 | IPR001650 | IPR023780	PF00176 | PF00271 | PF00385	SNF2 family N-terminal domain | Helicase conserved C-terminal domain | Chromo (CHRromatin Organisation MOdifier) domain	[642-913] | [942-1055] | [534-588]	2.70E-65 | 5.90E-21 | 2.10E-15
	1257	UN002159	1	IPR006133	PF03104	DNA polymerase family B, exonuclease domain	[1133-1244]	2.6e-11
	1258	UN002160	1	IPR005100	PF03439	Early transcription elongation factor of RNA pol II, NGN section	[149-232]	1.4e-19
	1259	UN002162	3	IPR006068 | -- | --	PF00689 | PF00702 | PF13246	Cation transporting ATPase, C-terminus | haloacid dehalogenase-like hydrolase | Cation transport ATPase (P-type)	[388-426] | [193-317] | [56-128]	2.80E-13 | 1.20E-14 | 5.80E-14
	1260	UN002163	2	IPR001453 | IPR002500	PF00994 | PF01507	Probable molybdopterin binding domain | Phosphoadenosine phosphosulfate reductase family	[100-200] | [2-33]	2.60E-18 | 7.40E-06
	1261	UN002164	2	IPR001453 | IPR002500	PF00994 | PF01507	Probable molybdopterin binding domain | Phosphoadenosine phosphosulfate reductase family	[100-200] | [2-33]	2.60E-18 | 7.40E-06
	1262	UN002165	3	IPR001806 | IPR013566 | IPR013567	PF00071 | PF08355 | PF08356	Ras family | EF hand associated | EF hand associated	[21-181] | [356-424] | [235-319]	4.30E-11 | 1.60E-19 | 2.10E-31
	1263	UN002166	1	IPR000313	PF00855	PWWP domain	[76-163]	2e-15
	1264	UN002167	1	IPR009543	PF06650	SHR-binding domain of vacuolar-sorting associated protein 13	[323-644]	8.4e-16
	1265	UN002169	2	IPR003439 | IPR011527	PF00005 | PF00664	ABC transporter | ABC transporter transmembrane region	[377-525]; [1012-1160] | [36-308]; [675-943]	2.00E-35; 3.70E-31 | 2.80E-51; 2.50E-50
	1266	UN002172	1	IPR002818	PF01965	DJ-1/PfpI family	[7-171]; [211-371]	4.70E-38; 1.60E-34
	1267	UN002173	4	IPR012310 | IPR012308 | IPR011084 | IPR001279	PF01068 | PF04675 | PF07522 | PF12706	ATP dependent DNA ligase domain | DNA ligase N terminus | DNA repair metallo-beta-lactamase | Beta-lactamase superfamily domain	[1016-1236] | [730-906] | [240-343] | [36-162]	7.40E-46 | 1.70E-36 | 5.10E-20 | 6.80E-07
	1268	UN002175	1	IPR001926	PF00291	Pyridoxal-phosphate dependent enzyme	[13-220]	2.5e-50
	1269	UN002176	2	IPR002659 | IPR025298	PF01762 | PF13334	Galactosyltransferase | Domain of unknown function (DUF4094)	[152-348] | [16-112]	2.30E-50 | 4.10E-35
	1270	UN002177	1	--	PF13432	Tetratricopeptide repeat	[163-225]	0.0002
	1271	UN002178	1	IPR002817	PF01964	Radical SAM ThiC family	[167-587]	2.2e-195
	1272	UN002179	1	IPR014908	PF08801	Nup133 N terminal like	[54-549]	1.4e-75
	1273	UN002180	1	IPR000477	PF00078	Reverse transcriptase (RNA-dependent DNA polymerase)	[62-211]	2.9e-19
	1274	UN002182	1	IPR000719	PF00069	Protein kinase domain	[123-415]	1.9e-74
	1275	UN002184	1	IPR003440	PF02364	1,3-beta-glucan synthase component	[226-844]	7.9e-213
	1276	UN002185	1	IPR003959	PF00004	ATPase family associated with various cellular activities (AAA)	[255-387]	4.9e-47
	1277	UN002186	4	IPR000904 | IPR015403 | IPR032691 | IPR032629	PF01369 | PF09324 | PF12783 | PF16213	Sec7 domain | Domain of unknown function (DUF1981) | Guanine nucleotide exchange factor in Golgi transport N-terminal | Dimerisation and cyclophilin-binding domain of Mon2	[504-682] | [1047-1129] | [230-388] | [16-97]	3.60E-66 | 2.80E-28 | 1.10E-44 | 2.30E-18
	1278	UN002187	1	IPR008587	PF05911	Filament-like plant protein, long coiled-coil	[86-192]; [200-271]; [306-379]; [385-582]	2.00E-34; 3.60E-20; 4.90E-14; 4.30E-26
	1279	UN002188	1	IPR012936	PF07970	Endoplasmic reticulum vesicle transporter	[30-206]	5.4e-29
	1280	UN002189	4	IPR001126 | IPR024728 | IPR017961 | IPR001357	PF00817 | PF11798 | PF11799 | PF16589	impB/mucB/samB family | IMS family HHH motif | impB/mucB/samB family C-terminal domain | BRCT domain, a BRCA1 C-terminus domain	[412-560] | [573-603] | [646-766] | [112-199]	2.00E-40 | 7.20E-06 | 5.40E-14 | 1.90E-06
	1281	UN002190	1	IPR001005	PF00249	Myb-like DNA-binding domain	[23-70]; [76-119]	4.00E-14; 1.20E-15
	1282	UN002192	2	IPR005475 | IPR033248	PF02779 | PF02780	Transketolase, pyrimidine binding domain | Transketolase, C-terminal domain	[2-36] | [53-172]	2.70E-04 | 1.30E-37
	1283	UN002196	4	IPR012310 | IPR012308 | IPR011084 | IPR001279	PF01068 | PF04675 | PF07522 | PF12706	ATP dependent DNA ligase domain | DNA ligase N terminus | DNA repair metallo-beta-lactamase | Beta-lactamase superfamily domain	[1050-1270] | [768-940] | [278-381] | [74-200]	7.70E-46 | 5.30E-36 | 5.30E-20 | 7.00E-07
	1284	UN002197	3	IPR011545 | IPR001650 | IPR004179	PF00270 | PF00271 | PF02889	DEAD/DEAH box helicase | Helicase conserved C-terminal domain | Sec63 Brl domain	[554-718] | [824-917] | [204-510]	1.10E-21 | 2.90E-08 | 4.70E-82
	1285	UN002198	2	IPR001609 | IPR000048	PF00063 | PF00612	Myosin head (motor domain) | IQ calmodulin-binding motif	[57-715] | [802-819]	1.30E-241 | 5.50E-05
	1286	UN002200	1	IPR002192	PF01326	Pyruvate phosphate dikinase, PEP/pyruvate binding domain	[383-459]	1.3e-12
	1287	UN002201	1	IPR006073	PF01926	50S ribosome-binding GTPase	[21-153]	3.3e-13
	1288	UN002202	3	IPR002885 | IPR002885 | IPR032867	PF01535 | PF13041 | PF14432	PPR repeat | PPR repeat family | DYW family of nucleic acid deaminases	[142-166]; [170-200] | [69-111]; [269-318]; [373-419] | [546-669]	6.00E-05; 8.90E-04 | 4.30E-11; 9.20E-09; 1.30E-09 | 9.20E-41
	1289	UN002205	1	IPR006903	PF04818	RNA polymerase II-binding domain.	[916-983]	1.2e-06
	1290	UN002206	1	IPR002259	PF01733	Nucleoside transporter	[11-171]	1.4e-45
	1291	UN002207	3	IPR001584 | IPR013103 | IPR025724	PF00665 | PF07727 | PF13976	Integrase core domain | Reverse transcriptase (RNA-dependent DNA polymerase) | GAG-pre-integrase domain	[105-222] | [465-706] | [38-90]	2.00E-21 | 2.20E-71 | 1.00E-11
	1292	UN002209	1	IPR012936	PF07970	Endoplasmic reticulum vesicle transporter	[52-228]	7.3e-29
	1293	UN002210	1	IPR001841	PF14634	zinc-RING finger domain	[108-160]	1.5e-06
	1294	UN002212	5	IPR000771 | IPR006115 | IPR010737 | IPR029154 | IPR031475	PF01116 | PF03446 | PF07005 | PF14833 | PF17042	Fructose-bisphosphate aldolase class-II | NAD binding domain of 6-phosphogluconate dehydrogenase | Sugar-binding N-terminal domain | NAD-binding of NADP-dependent 3-hydroxyisobutyrate dehydrogenase | Nucleotide-binding C-terminal domain	[1075-1348] | [2-140]; [300-458] | [632-869] | [147-263]; [465-585] | [894-1060]	2.50E-89 | 1.10E-09; 2.30E-32 | 1.70E-64 | 3.60E-16; 9.60E-27 | 4.40E-37
	1295	UN002214	2	IPR000504 | IPR000061	PF00076 | PF01805	RNA recognition motif. (a.k.a. RRM, RBD, or RNP domain) | Surp module	[104-176] | [250-301]	5.00E-12 | 1.50E-15
	1296	UN002215	1	IPR000504	PF00076	RNA recognition motif. (a.k.a. RRM, RBD, or RNP domain)	[45-111]; [142-210]	1.10E-15; 1.20E-10
	1297	UN002216	1	IPR001623	PF00226	DnaJ domain	[1107-1189]	4e-16
	1298	UN002217	1	IPR005150	PF03552	Cellulose synthase	[69-829]	0
	1299	UN002218	1	IPR001810	PF12937	F-box-like	[118-161]	1.2e-06
	1300	UN002220	1	IPR000477	PF00078	Reverse transcriptase (RNA-dependent DNA polymerase)	[31-168]	3.7e-18
	1301	UN002221	4	IPR001126 | IPR024728 | IPR017961 | IPR001357	PF00817 | PF11798 | PF11799 | PF16589	impB/mucB/samB family | IMS family HHH motif | impB/mucB/samB family C-terminal domain | BRCT domain, a BRCA1 C-terminus domain	[366-541] | [554-584] | [627-747] | [66-153]	2.40E-33 | 6.80E-06 | 5.10E-14 | 1.80E-06
	1302	UN002222	2	IPR000008 | IPR001736	PF00168 | PF00614	C2 domain | Phospholipase D Active site motif	[5-138] | [343-377]	5.60E-24 | 6.10E-06
	1303	UN002223	3	IPR009075 | IPR002655 | IPR006091	PF00441 | PF01756 | PF02770	Acyl-CoA dehydrogenase, C-terminal domain | Acyl-CoA oxidase | Acyl-CoA dehydrogenase, middle domain	[325-482] | [530-682] | [177-293]	5.70E-10 | 1.10E-27 | 2.60E-15
	1304	UN002225	1	IPR005061	PF03398	Regulator of Vps4 activity in the MVB pathway	[2-135]	4.2e-24
	1305	UN002226	1	IPR009543	PF06650	SHR-binding domain of vacuolar-sorting associated protein 13	[1416-1598]	5.1e-21
	1306	UN002228	2	IPR000504 | IPR001878	PF00076 | PF00098	RNA recognition motif. (a.k.a. RRM, RBD, or RNP domain) | Zinc knuckle	[5-41] | [83-99]	8.70E-08 | 2.10E-08
	1307	UN002229	2	IPR001650 | IPR006935	PF00271 | PF04851	Helicase conserved C-terminal domain | Type III restriction enzyme, res subunit	[453-573] | [121-274]	5.50E-20 | 4.10E-16
	1308	UN002230	4	-- | IPR006068 | IPR004014 | --	PF00122 | PF00689 | PF00690 | PF00702	E1-E2 ATPase | Cation transporting ATPase, C-terminus | Cation transporter/ATPase, N-terminus | haloacid dehalogenase-like hydrolase	[119-319] | [740-778] | [27-66] | [338-669]	1.70E-37 | 5.90E-13 | 1.10E-06 | 4.30E-14
	1309	UN002232	3	IPR004330 | IPR007527 | IPR018289	PF03101 | PF04434 | PF10551	FAR1 DNA-binding domain | SWIM zinc finger | MULE transposase domain	[93-178] | [550-573] | [262-353]	1.40E-25 | 2.00E-07 | 3.20E-25
	1310	UN002233	1	IPR003347	PF02373	JmjC domain, hydroxylase	[261-358]	7.7e-09
	1311	UN002234	1	IPR002129	PF00282	Pyridoxal-dependent decarboxylase conserved domain	[5-362]	4.4e-106
	1312	UN002235	1	IPR015883	PF00728	Glycosyl hydrolase family 20, catalytic domain	[8-83]	2.6e-11
	1313	UN002236	3	IPR002885 | IPR002885 | IPR002885	PF01535 | PF12854 | PF13041	PPR repeat | PPR repeat | PPR repeat family	[478-508] | [121-154]; [228-258] | [55-103]; [160-209]; [265-314]; [335-384]; [406-454]	9.60E-04 | 7.90E-11; 1.90E-06 | 5.40E-13; 1.40E-16; 4.30E-17; 2.40E-11; 1.50E-09
	1314	UN002237	2	IPR003439 | IPR011527	PF00005 | PF00664	ABC transporter | ABC transporter transmembrane region	[633-765]; [1246-1397] | [294-558]; [906-1151]	3.40E-17; 1.70E-24 | 7.80E-20; 9.50E-38
	1315	UN002238	3	IPR014782 | IPR035414 | --	PF01433 | PF11940 | PF17900	Peptidase family M1 domain | Domain of unknown function (DUF3458) Ig-like fold | Peptidase M1 N-terminal domain	[324-535] | [541-600] | [111-283]	9.40E-51 | 3.30E-14 | 8.30E-17
	1316	UN002240	1	IPR000719	PF00069	Protein kinase domain	[801-1088]	5.3e-64
	1317	UN002241	1	IPR002129	PF00282	Pyridoxal-dependent decarboxylase conserved domain	[5-304]; [365-409]	1.50E-92; 4.30E-05
	1318	UN002242	2	IPR001683 | IPR013937	PF00787 | PF08628	PX domain | Sorting nexin C terminal	[271-375] | [574-714]	1.70E-16 | 5.50E-31
	1319	UN002243	4	IPR001126 | IPR024728 | IPR017961 | IPR001357	PF00817 | PF11798 | PF11799 | PF16589	impB/mucB/samB family | IMS family HHH motif | impB/mucB/samB family C-terminal domain | BRCT domain, a BRCA1 C-terminus domain	[366-514] | [527-557] | [600-720] | [66-153]	1.30E-40 | 5.10E-06 | 3.60E-14 | 1.30E-06
	1320	UN002244	2	IPR014012 | --	PF07529 | PF13921	HSA | Myb-like DNA-binding domain	[570-618] | [1096-1145]	2.80E-05 | 2.50E-06
	1321	UN002245	5	IPR007123 | IPR006895 | IPR006896 | IPR006900 | IPR012990	PF00626 | PF04810 | PF04811 | PF04815 | PF08033	Gelsolin repeat | Sec23/Sec24 zinc finger | Sec23/Sec24 trunk domain | Sec23/Sec24 helical domain | Sec23/Sec24 beta-sandwich domain	[665-730] | [128-166] | [203-443] | [543-639] | [448-531]	1.90E-05 | 1.40E-15 | 9.30E-79 | 1.20E-21 | 6.90E-20
	1322	UN002246	2	IPR013601 | IPR013747	PF08392 | PF08541	FAE1/Type III polyketide synthase-like protein | 3-Oxoacyl-[acyl-carrier-protein (ACP)] synthase III C terminal	[3-288] | [307-388]	5.30E-105 | 1.20E-09
	1323	UN002247	2	IPR001117 | IPR011707	PF00394 | PF07732	Multicopper oxidase | Multicopper oxidase	[137-287] | [12-123]	2.30E-44 | 1.20E-38
	1324	UN002248	3	IPR013130 | IPR013112 | IPR013623	PF01794 | PF08022 | PF08414	Ferric reductase like transmembrane component | FAD-binding domain | Respiratory burst NADPH oxidase	[331-487] | [531-612] | [73-170]	1.20E-21 | 5.40E-28 | 2.00E-39
	1325	UN002250	2	IPR002934 | IPR002058	PF01909 | PF03828	Nucleotidyltransferase domain | Cid1 family poly A polymerase	[562-622] | [804-853]	3.30E-07 | 1.20E-05
	1326	UN002251	2	IPR001683 | IPR013937	PF00787 | PF08628	PX domain | Sorting nexin C terminal	[266-370] | [569-709]	1.70E-16 | 5.40E-31
	1327	UN002253	4	IPR001650 | IPR007502 | IPR011709 | --	PF00271 | PF04408 | PF07717 | PF13857	Helicase conserved C-terminal domain | Helicase associated domain (HA2) | Oligonucleotide/oligosaccharide-binding (OB)-fold | Ankyrin repeats (many copies)	[203-332] | [397-514] | [557-644] | [112-151]	1.70E-14 | 1.60E-15 | 4.50E-11 | 1.90E-06
	1328	UN002254	1	IPR001623	PF00226	DnaJ domain	[1306-1389]	1.1e-16
	1329	UN002255	1	IPR000719	PF00069	Protein kinase domain	[11-174]	6.4e-18
	1330	UN002256	1	IPR019133	PF09731	Mitochondrial inner membrane protein	[3-192]	9.7e-48
	1331	UN002257	2	IPR000270 | IPR003035	PF00564 | PF02042	PB1 domain | RWP-RK domain	[805-885] | [539-586]	3.10E-18 | 1.10E-25
	1332	UN002258	2	IPR004871 | --	PF03178 | PF10433	CPSF A subunit region | Mono-functional DNA-alkylating methyl methanesulfonate N-term	[880-1211] | [22-499]	1.20E-82 | 4.90E-31
	1333	UN002259	1	IPR000061	PF01805	Surp module	[9-56]; [208-255]	3.10E-13; 7.00E-10
	1334	UN002262	1	IPR003657	PF03106	WRKY DNA -binding domain	[230-286]; [410-467]	3.10E-24; 2.60E-25
	1335	UN002265	1	IPR005062	PF03399	SAC3/GANP family	[1-144]	7.1e-45
	1336	UN002266	3	-- | IPR032631 | IPR032630	PF13246 | PF16209 | PF16212	Cation transport ATPase (P-type) | Phospholipid-translocating ATPase N-terminal | Phospholipid-translocating P-type ATPase C-terminal	[614-696] | [127-192] | [958-997]	3.50E-09 | 8.00E-24 | 2.80E-17
	1337	UN002268	2	IPR000477 | --	PF00078 | PF08284	Reverse transcriptase (RNA-dependent DNA polymerase) | Retroviral aspartyl protease	[422-582] | [189-290]	2.70E-17 | 2.10E-10
	1338	UN002271	1	IPR000477	PF00078	Reverse transcriptase (RNA-dependent DNA polymerase)	[88-247]	9.8e-17
	1339	UN002272	1	IPR014908	PF08801	Nup133 N terminal like	[54-549]	3.9e-76
	1340	UN002273	2	IPR000504 | --	PF00076 | PF14570	RNA recognition motif. (a.k.a. RRM, RBD, or RNP domain) | RING/Ubox like zinc-binding domain	[115-193] | [12-64]	2.90E-06 | 7.30E-21
	1341	UN002275	1	IPR005062	PF03399	SAC3/GANP family	[1-144]	7.1e-45
	1342	UN002276	2	IPR002885 | IPR002885	PF01535 | PF13041	PPR repeat | PPR repeat family	[217-247]; [419-444] | [114-159]; [518-561]; [620-667]	6.40E-05; 3.70E-05 | 5.10E-08; 1.10E-07; 6.50E-13
	1343	UN002277	1	IPR003675	PF02517	CPBP intramembrane metalloprotease	[1363-1442]	6.9e-05
	1344	UN002278	1	IPR024395	PF12348	CLASP N terminal	[78-293]; [599-788]	2.00E-43; 2.40E-11
	1345	UN002279	2	IPR000270 | IPR003035	PF00564 | PF02042	PB1 domain | RWP-RK domain	[803-883] | [537-584]	3.10E-18 | 1.10E-25
	1346	UN002280	2	IPR001650 | IPR006935	PF00271 | PF04851	Helicase conserved C-terminal domain | Type III restriction enzyme, res subunit	[445-565] | [121-266]	5.50E-20 | 5.60E-15
	1347	UN002281	1	IPR000719	PF00069	Protein kinase domain	[801-1088]	5.3e-64
	1348	UN002282	1	IPR006073	PF01926	50S ribosome-binding GTPase	[21-153]	1.7e-13
	1349	UN002283	1	IPR002921	PF01764	Lipase (class 3)	[14-187]	2.5e-17
	1350	UN002285	2	IPR003439 | IPR011527	PF00005 | PF00664	ABC transporter | ABC transporter transmembrane region	[608-740]; [1221-1372] | [269-533]; [881-1126]	3.30E-17; 1.60E-24 | 7.60E-20; 9.20E-38
	1351	UN002286	2	IPR013078 | IPR013079	PF00300 | PF01591	Histidine phosphatase superfamily (branch 1) | 6-phosphofructo-2-kinase	[482-664] | [262-479]	8.90E-35 | 1.20E-83
	1352	UN002287	4	IPR003439 | IPR013525 | IPR013581 | IPR029481	PF00005 | PF01061 | PF08370 | PF14510	ABC transporter | ABC-2 type transporter | Plant PDR ABC transporter associated | ABC-transporter N-terminal	[191-373]; [930-1082] | [527-739]; [1228-1441] | [744-808] | [106-166]	3.10E-11; 1.60E-19 | 2.40E-43; 2.30E-58 | 3.00E-27 | 3.70E-11
	1353	UN002288	2	IPR004871 | --	PF03178 | PF10433	CPSF A subunit region | Mono-functional DNA-alkylating methyl methanesulfonate N-term	[1083-1322] | [103-669]	1.60E-27 | 1.60E-92
	1354	UN002289	1	IPR031322	PF01202	Shikimate kinase	[62-98]	2.5e-05
	1355	UN002290	1	IPR000719	PF00069	Protein kinase domain	[10-209]	2.3e-42
	1356	UN002291	2	IPR001680 | IPR006692	PF00400 | PF04053	WD domain, G-beta repeat | Coatomer WD associated region	[91-127]; [132-171]; [177-215]; [220-256] | [319-763]	6.40E-06; 1.00E-04; 4.20E-06; 6.20E-09 | 2.10E-163
	1357	UN002292	2	IPR002182 | IPR041118	PF00931 | PF18052	NB-ARC domain | Rx N-terminal domain	[199-402] | [7-97]	8.70E-48 | 1.00E-15
	1358	UN002293	2	IPR004871 | --	PF03178 | PF10433	CPSF A subunit region | Mono-functional DNA-alkylating methyl methanesulfonate N-term	[1116-1375] | [103-669]	1.40E-31 | 1.90E-92
	1359	UN002294	1	IPR002182	PF00931	NB-ARC domain	[95-319]	2.4e-47
	1360	UN002297	1	IPR006145	PF00849	RNA pseudouridylate synthase	[50-217]	2.5e-15
	1361	UN002298	1	IPR019133	PF09731	Mitochondrial inner membrane protein	[3-192]	9.7e-48
	1362	UN002299	2	IPR003439 | IPR032781	PF00005 | PF12848	ABC transporter | ABC transporter	[17-171]; [327-457] | [210-282]	5.30E-22; 2.50E-21 | 3.20E-23
	1363	UN002300	1	IPR006043	PF00860	Permease family	[3-283]	2.7e-50
	1364	UN002301	2	IPR003439 | IPR032781	PF00005 | PF12848	ABC transporter | ABC transporter	[17-171]; [327-457] | [210-282]	5.30E-22; 2.50E-21 | 3.20E-23
	1365	UN002304	5	IPR000904 | IPR015403 | IPR032691 | IPR032817 | IPR032629	PF01369 | PF09324 | PF12783 | PF16206 | PF16213	Sec7 domain | Domain of unknown function (DUF1981) | Guanine nucleotide exchange factor in Golgi transport N-terminal | C-terminal region of Mon2 protein | Dimerisation and cyclophilin-binding domain of Mon2	[504-682] | [1047-1129] | [230-388] | [1178-1239] | [16-97]	6.00E-66 | 4.30E-28 | 1.80E-44 | 6.40E-07 | 3.60E-18
	1366	UN002305	1	IPR000719	PF00069	Protein kinase domain	[80-348]; [80-348]	4.20E-45; 4.20E-45
	1367	UN002307	1	IPR003890	PF02854	MIF4G domain	[1099-1321]	1.1e-52
	1368	UN002308	1	IPR001609	PF00063	Myosin head (motor domain)	[1-408]	2.1e-169
	1369	UN002309	1	IPR024395	PF12348	CLASP N terminal	[48-180]; [275-490]; [841-1030]	7.40E-07; 2.60E-43; 3.10E-11
	1370	UN002310	1	IPR012336	PF13905	Thioredoxin-like	[7-71]; [9-80]	2.50E-06; 1.10E-07
	1371	UN002312	1	IPR024395	PF12348	CLASP N terminal	[48-180]; [275-490]; [796-985]	6.10E-07; 2.10E-43; 2.50E-11
	1372	UN002313	1	IPR002423	PF00118	TCP-1/cpn60 chaperonin family	[170-424]	7.2e-24
	1373	UN002314	1	IPR002921	PF01764	Lipase (class 3)	[14-187]	2.5e-17
	1374	UN002315	1	IPR018834	PF10373	Est1 DNA/RNA binding domain	[35-268]	5.5e-37
	1375	UN002316	2	IPR041577 | IPR041588	PF17919 | PF17921	RNase H-like domain found in reverse transcriptase | Integrase zinc binding domain	[17-108] | [220-275]	2.20E-12 | 2.40E-14
	1376	UN002317	1	IPR000571	PF00642	Zinc finger C-x8-C-x5-C-x3-H type (and similar)	[94-113]	0.00013
	1377	UN002318	1	IPR024041	PF00909	Ammonium Transporter Family	[46-354]	2.4e-57
	1378	UN002319	3	IPR006103 | IPR004199 | IPR032312	PF02836 | PF02929 | PF16353	Glycosyl hydrolases family 2, TIM barrel domain | Beta galactosidase small chain | Domain of unknown function(DUF4981)	[3-147] | [280-563] | [155-247]	1.70E-36 | 3.20E-73 | 1.50E-14
	1379	UN002320	2	IPR001584 | IPR041588	PF00665 | PF17921	Integrase core domain | Integrase zinc binding domain	[73-179] | [1-50]	9.00E-10 | 1.70E-17
	1380	UN002321	1	IPR002818	PF01965	DJ-1/PfpI family	[7-171]; [211-371]	4.70E-38; 1.60E-34
	1381	UN002322	1	IPR003480	PF02458	Transferase family	[3-286]	3.8e-54
	1382	UN002323	1	IPR006849	PF04762	IKI3 family	[3-165]; [166-962]	3.30E-23; 1.00E-202
	1383	UN002324	2	IPR001296 | IPR006380	PF00534 | PF05116	Glycosyl transferases group 1 | Sucrose-6F-phosphate phosphohydrolase	[7-179] | [311-510]	7.50E-26 | 1.20E-08
	1384	UN002325	1	IPR019133	PF09731	Mitochondrial inner membrane protein	[3-192]	9.7e-48
	1385	UN002326	1	IPR000719	PF00069	Protein kinase domain	[21-189]	2.6e-51
	1386	UN002327	1	IPR019787	PF00628	PHD-finger	[181-226]	1.7e-12
	1387	UN002328	4	IPR001789 | IPR003661 | IPR003594 | IPR006189	PF00072 | PF00512 | PF02518 | PF03924	Response regulator receiver domain | His Kinase A (phospho-acceptor) domain | Histidine kinase-, DNA gyrase B-, and HSP90-like ATPase | CHASE domain	[899-1027] | [438-503] | [550-719] | [155-342]	1.00E-19 | 6.70E-18 | 8.40E-28 | 3.10E-35
	1388	UN002329	2	IPR000270 | IPR001245	PF00564 | PF07714	PB1 domain | Protein tyrosine kinase	[200-283] | [953-1214]	9.80E-22 | 4.00E-62
	1389	UN002330	1	IPR002885	PF13041	PPR repeat family	[138-187]; [208-256]; [281-325]; [348-395]	8.10E-16; 6.70E-18; 3.00E-07; 2.80E-16
	1390	UN002331	1	IPR019787	PF00628	PHD-finger	[181-226]	1.7e-12
	1391	UN002332	2	IPR002934 | IPR002058	PF01909 | PF03828	Nucleotidyltransferase domain | Cid1 family poly A polymerase	[562-622] | [801-850]	3.30E-07 | 5.00E-05
	1392	UN002333	1	IPR015942	PF01177	Asp/Glu/Hydantoin racemase	[1-188]	5.5e-16
	1393	UN002334	1	IPR006073	PF01926	50S ribosome-binding GTPase	[2-131]	2.3e-11
	1394	UN002335	1	IPR004131	PF03030	Inorganic H+ pyrophosphatase	[1-595]	7.3e-211
	1395	UN002337	1	IPR012336	PF13905	Thioredoxin-like	[83-154]	7.2e-07
	1396	UN002338	1	IPR015320	PF09239	Topoisomerase VI B subunit, transducer	[204-270]	5.9e-17
	1397	UN002339	2	IPR002885 | IPR002885	PF12854 | PF13041	PPR repeat | PPR repeat family	[88-120] | [23-70]; [127-168]; [197-246]; [268-316]; [337-374]; [407-452]; [506-555]; [612-656]	7.40E-12 | 5.30E-15; 1.40E-13; 2.50E-15; 3.10E-18; 1.40E-08; 2.80E-10; 1.30E-10; 2.00E-07
	1398	UN002340	3	IPR033389 | IPR003340 | IPR010525	PF02309 | PF02362 | PF06507	AUX/IAA family | B3 DNA binding domain | Auxin response factor	[744-834] | [74-175] | [200-283]	5.60E-12 | 1.20E-21 | 1.30E-31
	1399	UN002341	2	IPR000477 | --	PF00078 | PF08284	Reverse transcriptase (RNA-dependent DNA polymerase) | Retroviral aspartyl protease	[422-582] | [189-290]	2.70E-17 | 2.10E-10
	1400	UN002342	2	IPR001683 | IPR013937	PF00787 | PF08628	PX domain | Sorting nexin C terminal	[271-375] | [583-662]	1.50E-16 | 8.20E-19
	1401	UN002343	1	IPR019787	PF00628	PHD-finger	[78-126]	3.8e-07
	1402	UN002344	2	IPR000270 | IPR001245	PF00564 | PF07714	PB1 domain | Protein tyrosine kinase	[50-134] | [869-1144]	8.30E-16 | 4.50E-57
	1403	UN002347	1	IPR003675	PF02517	CPBP intramembrane metalloprotease	[1363-1442]	6.9e-05
	1404	UN002348	1	IPR006740	PF04646	Protein of unknown function, DUF604	[231-296]	1.4e-34
	1405	UN002349	1	IPR001926	PF00291	Pyridoxal-phosphate dependent enzyme	[13-218]	6.2e-52
	1406	UN002351	1	IPR016040	PF13460	NAD(P)H-binding	[161-315]	4.8e-24
	1407	UN002352	3	IPR018957 | IPR000571 | IPR041367	PF00097 | PF00642 | PF18044	Zinc finger, C3HC4 type (RING finger) | Zinc finger C-x8-C-x5-C-x3-H type (and similar) | CCCH-type zinc finger	[210-267] | [145-167] | [34-53]	4.80E-07 | 2.30E-04 | 2.30E-07
	1408	UN002354	1	IPR010734	PF07002	Copine	[9-219]	1e-76
	1409	UN002355	1	IPR002818	PF01965	DJ-1/PfpI family	[7-171]; [211-371]	4.70E-38; 1.60E-34
	1410	UN002356	1	IPR002423	PF00118	TCP-1/cpn60 chaperonin family	[398-638]	1.6e-32
	1411	UN002357	2	IPR001683 | IPR013937	PF00787 | PF08628	PX domain | Sorting nexin C terminal	[271-375] | [583-662]	1.50E-16 | 8.20E-19
	1412	UN002358	2	IPR001245 | --	PF07714 | PF14381	Protein tyrosine kinase | Ethylene-responsive protein kinase Le-CTR1	[756-923] | [128-326]	5.30E-39 | 5.20E-70
	1413	UN002359	1	IPR006849	PF04762	IKI3 family	[3-956]	2.9e-225
	1414	UN002362	1	IPR013932	PF08623	TATA-binding protein interacting (TIP20)	[1041-1115]	6e-27
	1415	UN002364	1	IPR007309	PF04182	B-block binding subunit of TFIIIC	[118-199]	5.1e-15
	1416	UN002365	2	IPR008081 | IPR009828	PF05994 | PF07159	Cytoplasmic Fragile-X interacting family | Protein of unknown function (DUF1394)	[398-1151] | [58-213]	3.50E-261 | 8.10E-06
	1417	UN002366	1	IPR004131	PF03030	Inorganic H+ pyrophosphatase	[1-406]	7e-143
	1418	UN002367	1	IPR002817	PF01964	Radical SAM ThiC family	[167-587]	2.2e-195
	1419	UN002370	1	IPR004131	PF03030	Inorganic H+ pyrophosphatase	[1-595]	7.3e-211
	1420	UN002373	1	IPR015942	PF01177	Asp/Glu/Hydantoin racemase	[1-188]	5.5e-16
	1421	UN002374	1	IPR004131	PF03030	Inorganic H+ pyrophosphatase	[1-595]	7.3e-211
	1422	UN002377	2	IPR004871 | --	PF03178 | PF10433	CPSF A subunit region | Mono-functional DNA-alkylating methyl methanesulfonate N-term	[1093-1424] | [138-712]	1.60E-82 | 1.90E-34
	1423	UN002378	1	IPR000719	PF00069	Protein kinase domain	[21-170]	3.4e-21
	1424	UN002380	2	IPR013534 | IPR005085	PF08323 | PF16760	Starch synthase catalytic domain | Starch/carbohydrate-binding module (family 53)	[717-884] | [286-365]; [460-545]; [623-706]	1.20E-44 | 2.90E-15; 4.20E-18; 8.50E-16
	1425	UN002381	1	IPR000569	PF00632	HECT-domain (ubiquitin-transferase)	[849-1030]	2.5e-40
	1426	UN002383	1	IPR001487	PF00439	Bromodomain	[55-137]	7.1e-23
	1427	UN002384	1	IPR006166	PF02732	ERCC4 domain	[289-445]	1.6e-16
	1428	UN002388	1	IPR004159	PF03141	Putative S-adenosyl-L-methionine-dependent methyltransferase	[77-496]	1.7e-172
	1429	UN002390	1	IPR002504	PF01513	ATP-NAD kinase	[728-896]	3.3e-20
	1430	UN002391	2	IPR000322 | IPR025887	PF01055 | PF13802	Glycosyl hydrolases family 31 | Galactose mutarotase-like	[345-533] | [234-310]	2.00E-52 | 1.20E-19
	1431	UN002393	1	IPR004333	PF03110	SBP domain	[157-230]	1.9e-29
	1432	UN002394	1	IPR006852	PF04765	Protein of unknown function (DUF616)	[113-414]	1.7e-108
	1433	UN002397	1	IPR006630	PF05383	La domain	[375-414]	5.7e-15
	1434	UN002398	1	IPR020581	PF02347	Glycine cleavage system P-protein	[98-524]; [536-818]	5.10E-180; 6.70E-13
	1435	UN002399	1	IPR015320	PF09239	Topoisomerase VI B subunit, transducer	[204-270]	5.9e-17
	1436	UN002400	1	IPR024395	PF12348	CLASP N terminal	[67-199]; [294-509]; [815-1004]	7.10E-07; 2.50E-43; 3.00E-11
	1437	UN002401	3	IPR005481 | IPR005482 | IPR005479	PF00289 | PF02785 | PF02786	Biotin carboxylase, N-terminal domain | Biotin carboxylase C-terminal domain | Carbamoyl-phosphate synthase L chain, ATP binding domain	[68-175] | [401-506] | [180-387]	1.90E-40 | 1.80E-38 | 9.20E-81
	1438	UN002402	2	IPR000270 | IPR001245	PF00564 | PF07714	PB1 domain | Protein tyrosine kinase	[188-270] | [939-1201]	1.10E-20 | 1.20E-61
	1439	UN002403	4	IPR001126 | IPR024728 | IPR017961 | IPR001357	PF00817 | PF11798 | PF11799 | PF16589	impB/mucB/samB family | IMS family HHH motif | impB/mucB/samB family C-terminal domain | BRCT domain, a BRCA1 C-terminus domain	[366-514] | [527-557] | [600-720] | [66-153]	1.80E-40 | 6.60E-06 | 4.90E-14 | 1.70E-06
	1440	UN002404	2	IPR000322 | IPR025887	PF01055 | PF13802	Glycosyl hydrolases family 31 | Galactose mutarotase-like	[345-533] | [234-310]	2.00E-52 | 1.20E-19
	1441	UN002405	1	IPR000192	PF00266	Aminotransferase class-V	[7-161]	4.5e-17
	1442	UN002406	1	IPR002130	PF00160	Cyclophilin type peptidyl-prolyl cis-trans isomerase/CLD	[1-76]	7.4e-16
	1443	UN002407	3	IPR004330 | IPR007527 | IPR018289	PF03101 | PF04434 | PF10551	FAR1 DNA-binding domain | SWIM zinc finger | MULE transposase domain	[93-178] | [550-573] | [262-353]	1.40E-25 | 2.00E-07 | 3.20E-25
	1444	UN002408	1	IPR006073	PF01926	50S ribosome-binding GTPase	[2-131]	1.1e-11
	1445	UN002409	2	IPR000270 | IPR001245	PF00564 | PF07714	PB1 domain | Protein tyrosine kinase	[188-270] | [939-1201]	1.10E-20 | 1.20E-61
	1446	UN002410	4	IPR001609 | IPR000048 | IPR002710 | IPR004009	PF00063 | PF00612 | PF01843 | PF02736	Myosin head (motor domain) | IQ calmodulin-binding motif | DIL domain | Myosin N-terminal SH3-like domain	[72-728] | [745-763]; [840-859] | [1338-1444] | [19-56]	2.90E-251 | 4.60E-04; 8.40E-05 | 1.00E-22 | 1.20E-10
	1447	UN002411	3	IPR000330 | IPR001650 | --	PF00176 | PF00271 | PF13923	SNF2 family N-terminal domain | Helicase conserved C-terminal domain | Zinc finger, C3HC4 type (RING finger)	[116-505] | [642-765] | [571-611]	3.60E-82 | 3.70E-13 | 1.50E-09
	1448	UN002414	3	IPR000330 | IPR001650 | --	PF00176 | PF00271 | PF13923	SNF2 family N-terminal domain | Helicase conserved C-terminal domain | Zinc finger, C3HC4 type (RING finger)	[116-505] | [642-765] | [571-611]	3.60E-82 | 3.70E-13 | 1.50E-09
	1449	UN002418	3	IPR000330 | IPR001650 | --	PF00176 | PF00271 | PF13923	SNF2 family N-terminal domain | Helicase conserved C-terminal domain | Zinc finger, C3HC4 type (RING finger)	[116-505] | [642-765] | [571-611]	3.60E-82 | 3.70E-13 | 1.50E-09
	1450	UN002419	2	IPR001683 | IPR013937	PF00787 | PF08628	PX domain | Sorting nexin C terminal	[271-375] | [574-653]	1.50E-16 | 8.00E-19
	1451	UN002420	2	IPR000270 | IPR001245	PF00564 | PF07714	PB1 domain | Protein tyrosine kinase	[50-134] | [869-1131]	8.20E-16 | 2.20E-60
	1452	UN002421	2	IPR032460 | IPR022075	PF11935 | PF12295	Domain of unknown function (DUF3453) | Symplekin tight junction protein C terminal	[34-259] | [1036-1214]	4.40E-41 | 9.00E-62
	1453	UN002422	1	IPR002129	PF00282	Pyridoxal-dependent decarboxylase conserved domain	[5-296]	7.1e-93
	1454	UN002424	1	IPR001611	PF13855	Leucine rich repeat	[6-57]	7.4e-07
	1455	UN002428	1	IPR006145	PF00849	RNA pseudouridylate synthase	[94-261]	4.2e-15
	1456	UN002432	3	IPR002300 | IPR010663 | IPR013155	PF00133 | PF06827 | PF08264	tRNA synthetases class I (I, L, M and V) | Zinc finger found in FPG and IleRS | Anticodon-binding domain of tRNA	[2-506] | [785-813] | [551-715]	1.00E-130 | 2.90E-06 | 6.30E-29
	1457	UN002433	4	IPR012310 | IPR012308 | IPR011084 | IPR001279	PF01068 | PF04675 | PF07522 | PF12706	ATP dependent DNA ligase domain | DNA ligase N terminus | DNA repair metallo-beta-lactamase | Beta-lactamase superfamily domain	[976-1196] | [730-906] | [240-343] | [36-162]	7.00E-46 | 1.60E-36 | 4.90E-20 | 6.50E-07
	1458	UN002434	1	IPR006867	PF04782	Protein of unknown function (DUF632)	[2-128]	1.2e-33
	1459	UN002435	2	IPR001453 | IPR002500	PF00994 | PF01507	Probable molybdopterin binding domain | Phosphoadenosine phosphosulfate reductase family	[100-200] | [2-33]	2.60E-18 | 7.40E-06
	1460	UN002436	2	IPR007042 | IPR021933	PF04959 | PF12066	Arsenite-resistance protein 2 | Domain of unknown function (DUF3546)	[298-421] | [61-142]	3.30E-31 | 2.30E-23
	1461	UN002437	2	IPR008081 | IPR009828	PF05994 | PF07159	Cytoplasmic Fragile-X interacting family | Protein of unknown function (DUF1394)	[398-1151] | [60-213]	3.50E-261 | 1.00E-05
	1462	UN002438	1	IPR004181	PF02891	MIZ/SP-RING zinc finger	[251-299]	3.5e-21
	1463	UN002439	1	IPR012936	PF07970	Endoplasmic reticulum vesicle transporter	[52-228]	7.3e-29
	1464	UN002440	1	IPR007309	PF04182	B-block binding subunit of TFIIIC	[118-199]	4.1e-15
	1465	UN002442	3	IPR000719 | IPR013210 | IPR001611	PF00069 | PF08263 | PF13855	Protein kinase domain | Leucine rich repeat N-terminal domain | Leucine rich repeat	[932-1224] | [5-40] | [313-373]; [481-541]; [576-636]; [749-805]	3.90E-42 | 1.30E-06 | 7.60E-08; 1.10E-10; 6.20E-07; 5.00E-09
	1466	UN002443	1	IPR019378	PF10250	GDP-fucose protein O-fucosyltransferase	[183-543]	2.2e-67
	1467	UN002446	1	IPR001471	PF00847	AP2 domain	[269-327]; [371-421]	7.00E-11; 1.90E-09
	1468	UN002447	1	IPR011545	PF00270	DEAD/DEAH box helicase	[43-203]	2.7e-17
	1469	UN002449	2	IPR000330 | IPR001650	PF00176 | PF00271	SNF2 family N-terminal domain | Helicase conserved C-terminal domain	[710-1013] | [1094-1217]	5.50E-51 | 6.30E-15
	1470	UN002451	1	IPR003347	PF02373	JmjC domain, hydroxylase	[261-358]	7.1e-09
	1471	UN002454	3	IPR002885 | IPR002885 | IPR032867	PF01535 | PF13041 | PF14432	PPR repeat | PPR repeat family | DYW family of nucleic acid deaminases	[142-166]; [170-200] | [69-111]; [269-318]; [373-419] | [546-669]	6.00E-05; 8.90E-04 | 4.30E-11; 9.20E-09; 1.30E-09 | 9.20E-41
	1472	UN002455	2	IPR000322 | IPR025887	PF01055 | PF13802	Glycosyl hydrolases family 31 | Galactose mutarotase-like	[345-533] | [234-310]	2.00E-52 | 1.20E-19
	1473	UN002456	1	IPR002192	PF01326	Pyruvate phosphate dikinase, PEP/pyruvate binding domain	[931-1007]	3.4e-12
	1474	UN002457	1	IPR020581	PF02347	Glycine cleavage system P-protein	[98-524]; [536-818]	5.10E-180; 6.70E-13
	1475	UN002458	1	IPR000719	PF00069	Protein kinase domain	[123-415]	1.9e-74
	1476	UN002459	4	IPR012310 | IPR012308 | IPR011084 | IPR001279	PF01068 | PF04675 | PF07522 | PF12706	ATP dependent DNA ligase domain | DNA ligase N terminus | DNA repair metallo-beta-lactamase | Beta-lactamase superfamily domain	[1010-1230] | [768-940] | [278-381] | [74-200]	7.30E-46 | 5.00E-36 | 5.10E-20 | 6.80E-07
	1477	UN002460	2	IPR003439 | IPR011527	PF00005 | PF00664	ABC transporter | ABC transporter transmembrane region	[191-323]; [864-999] | [1-116]; [464-709]	2.20E-17; 2.90E-24 | 2.00E-07; 8.10E-38
	1478	UN002461	1	IPR009976	PF07393	Exocyst complex component Sec10	[3-340]	3.8e-86
	1479	UN002462	1	IPR011417	PF07651	ANTH domain	[5-135]	4.6e-45
	1480	UN002463	1	IPR013989	PF10539	Development and cell death domain	[24-102]	7e-30
	1481	UN002464	1	IPR002885	PF13041	PPR repeat family	[178-225]; [283-332]	8.60E-11; 1.50E-14
	1482	UN002466	1	IPR001128	PF00067	Cytochrome P450	[9-483]	6.7e-88
	1483	UN002467	2	IPR001453 | IPR002500	PF00994 | PF01507	Probable molybdopterin binding domain | Phosphoadenosine phosphosulfate reductase family	[100-200] | [2-33]	2.60E-18 | 7.40E-06
	1484	UN002468	2	IPR001453 | IPR002500	PF00994 | PF01507	Probable molybdopterin binding domain | Phosphoadenosine phosphosulfate reductase family	[100-200] | [2-33]	2.60E-18 | 7.40E-06
	1485	UN002469	1	IPR001611	PF13855	Leucine rich repeat	[6-57]	7.4e-07
	1486	UN002470	2	IPR000270 | IPR001245	PF00564 | PF07714	PB1 domain | Protein tyrosine kinase	[188-270] | [939-1201]	1.10E-20 | 1.20E-61
	1487	UN002471	1	IPR013103	PF07727	Reverse transcriptase (RNA-dependent DNA polymerase)	[5-71]	2e-10
	1488	UN002472	1	IPR001487	PF00439	Bromodomain	[1-56]	6.6e-11
	1489	UN002476	2	IPR003439 | IPR011527	PF00005 | PF00664	ABC transporter | ABC transporter transmembrane region	[623-757]; [1245-1338] | [294-552]; [915-1176]	1.10E-20; 1.00E-16 | 1.20E-21; 9.10E-23
	1490	UN002477	2	IPR002885 | IPR002885	PF13041 | PF13812	PPR repeat family | Pentatricopeptide repeat domain	[90-136]; [160-203] | [442-483]	2.00E-09; 2.10E-12 | 6.50E-07
	1491	UN002479	1	IPR003347	PF02373	JmjC domain, hydroxylase	[323-383]	7.7e-07
	1492	UN002480	1	IPR000008	PF00168	C2 domain	[291-400]; [485-583]; [618-714]	3.60E-05; 1.30E-15; 3.40E-19
	1493	UN002481	1	IPR008507	PF05623	Protein of unknown function (DUF789)	[834-1192]	6.3e-71
	1494	UN002482	1	IPR003657	PF03106	WRKY DNA -binding domain	[230-286]; [410-467]	3.10E-24; 2.60E-25
	1495	UN002484	1	IPR001932	PF00481	Protein phosphatase 2C	[62-174]	5.3e-15
	1496	UN002485	1	IPR004364	PF00152	tRNA synthetases class II (D, K and N)	[84-425]	1.6e-79
	1497	UN002486	2	IPR003439 | IPR011527	PF00005 | PF00664	ABC transporter | ABC transporter transmembrane region	[282-427]; [1030-1178] | [3-211]; [690-949]	3.20E-25; 1.10E-30 | 1.10E-36; 1.40E-40
	1498	UN002487	2	IPR003439 | IPR011527	PF00005 | PF00664	ABC transporter | ABC transporter transmembrane region	[282-427]; [1030-1178] | [3-211]; [690-949]	3.20E-25; 1.10E-30 | 1.10E-36; 1.40E-40
	1499	UN002488	1	IPR002192	PF01326	Pyruvate phosphate dikinase, PEP/pyruvate binding domain	[254-458]	2.1e-19
	1500	UN002489	1	IPR000061	PF01805	Surp module	[10-57]; [209-256]	3.20E-13; 7.00E-10
	1501	UN002490	1	IPR004871	PF03178	CPSF A subunit region	[439-770]	4.9e-83
	1502	UN002493	1	IPR001789	PF00072	Response regulator receiver domain	[2-90]	6.3e-17
	1503	UN002494	1	IPR006145	PF00849	RNA pseudouridylate synthase	[47-214]	2.4e-15
	1504	UN002495	1	IPR005150	PF03552	Cellulose synthase	[69-829]	0
	1505	UN002496	1	IPR015275	PF09192	Actin-fragmin kinase, catalytic	[2-121]	1.9e-14
	1506	UN002497	1	IPR041577	PF17919	RNase H-like domain found in reverse transcriptase	[86-172]	3.6e-17
	1507	UN002499	1	IPR000719	PF00069	Protein kinase domain	[123-415]	1.9e-74
	1508	UN002500	2	IPR003439 | IPR011527	PF00005 | PF00664	ABC transporter | ABC transporter transmembrane region	[644-778]; [1254-1402] | [310-575]; [922-1158]	7.00E-23; 2.10E-27 | 2.20E-22; 1.40E-25
	1509	UN002501	2	IPR001305 | IPR002939	PF00684 | PF01556	DnaJ central domain | DnaJ C terminal domain	[96-152] | [69-197]	9.90E-09 | 3.40E-10
	1510	UN002502	3	IPR002885 | IPR002885 | IPR033443	PF01535 | PF13041 | PF17177	PPR repeat | PPR repeat family | Pentacotripeptide-repeat region of PRORP	[379-403] | [623-666] | [418-581]	4.80E-05 | 3.00E-09 | 6.30E-16
	1511	UN002503	1	IPR003959	PF00004	ATPase family associated with various cellular activities (AAA)	[210-339]	6.9e-38
	1512	UN002504	2	IPR001680 | IPR007148	PF00400 | PF04003	WD domain, G-beta repeat | Dip2/Utp12 Family	[384-415]; [506-543] | [788-893]	3.10E-08; 4.90E-07 | 5.10E-25
	1513	UN002505	1	IPR007587	PF04499	SIT4 phosphatase-associated protein	[54-275]; [279-413]	2.10E-30; 3.40E-27
	1514	UN002506	3	IPR019787 | IPR008395 | IPR032308	PF00628 | PF05641 | PF16135	PHD-finger | Agenet domain | TPL-binding domain in jasmonate signalling	[718-759] | [2-68] | [602-674]	3.60E-08 | 4.00E-12 | 3.80E-22
	1515	UN002507	1	--	PF13177	DNA polymerase III, delta subunit	[472-629]	5.4e-22
	1516	UN002508	1	IPR002130	PF00160	Cyclophilin type peptidyl-prolyl cis-trans isomerase/CLD	[5-89]	5.1e-18
	1517	UN002509	1	IPR004088	PF00013	KH domain	[194-259]; [349-411]	7.10E-08; 3.30E-07
	1518	UN002510	1	IPR000477	PF00078	Reverse transcriptase (RNA-dependent DNA polymerase)	[31-168]	3.7e-18
	1519	UN002511	2	IPR000504 | IPR001878	PF00076 | PF00098	RNA recognition motif. (a.k.a. RRM, RBD, or RNP domain) | Zinc knuckle	[3-42] | [84-100]	2.90E-08 | 1.30E-08
	1520	UN002512	1	IPR001594	PF01529	DHHC palmitoyltransferase	[133-231]	4.4e-22
	1521	UN002513	1	IPR003480	PF02458	Transferase family	[3-286]	3.8e-54
	1522	UN002514	3	IPR007120 | IPR007645 | IPR009674	PF00562 | PF04565 | PF06883	RNA polymerase Rpb2, domain 6 | RNA polymerase Rpb2, domain 3 | RNA polymerase I, Rpa2 specific domain	[240-345] | [8-71] | [125-182]	1.50E-32 | 1.10E-26 | 3.10E-17
	1523	UN002515	1	IPR007651	PF04571	lipin, N-terminal conserved region	[14-90]	7.5e-29
	1524	UN002516	3	IPR014782 | IPR035414 | --	PF01433 | PF11940 | PF17900	Peptidase family M1 domain | Domain of unknown function (DUF3458) Ig-like fold | Peptidase M1 N-terminal domain	[297-508] | [514-573] | [84-256]	8.60E-51 | 3.10E-14 | 7.60E-17
	1525	UN002517	1	IPR002130	PF00160	Cyclophilin type peptidyl-prolyl cis-trans isomerase/CLD	[4-147]	1e-10
	1526	UN002519	1	IPR005835	PF00483	Nucleotidyl transferase	[100-376]	5.7e-75
	1527	UN002520	1	IPR003657	PF03106	WRKY DNA -binding domain	[230-286]; [410-467]	3.10E-24; 2.60E-25
	1528	UN002521	1	IPR013216	PF08241	Methyltransferase domain	[70-172]	6.9e-13
	1529	UN002522	1	IPR005178	PF03619	Organic solute transporter Ostalpha	[1-194]	7.7e-56
	1530	UN002523	1	IPR019378	PF10250	GDP-fucose protein O-fucosyltransferase	[183-543]	2.2e-67
	1531	UN002525	1	IPR003480	PF02458	Transferase family	[3-286]	3.8e-54
	1532	UN002527	2	IPR011130 | IPR011115	PF01043 | PF07517	SecA preprotein cross-linking domain | SecA DEAD-like domain	[227-333] | [10-377]	1.00E-35 | 6.10E-124
	1533	UN002528	1	IPR002817	PF01964	Radical SAM ThiC family	[167-587]	2.2e-195
	1534	UN002529	1	IPR001841	PF14634	zinc-RING finger domain	[108-160]	1.5e-06
	1535	UN002530	1	IPR000719	PF00069	Protein kinase domain	[102-335]	4.7e-50
	1536	UN002531	1	IPR014908	PF08801	Nup133 N terminal like	[54-549]	1.4e-75
	1537	UN002532	2	IPR002423 | IPR002498	PF00118 | PF01504	TCP-1/cpn60 chaperonin family | Phosphatidylinositol-4-phosphate 5-Kinase	[162-416] | [1281-1446]; [1449-1500]	3.10E-23 | 1.20E-35; 1.00E-07
	1538	UN002533	1	IPR002818	PF01965	DJ-1/PfpI family	[7-171]; [211-371]	4.70E-38; 1.60E-34
	1539	UN002536	1	IPR003151	PF02259	FAT domain	[773-1108]	2.9e-39
	1540	UN002537	1	IPR002818	PF01965	DJ-1/PfpI family	[7-171]; [211-371]	4.70E-38; 1.60E-34
	1541	UN002538	3	IPR006068 | -- | --	PF00689 | PF00702 | PF13246	Cation transporting ATPase, C-terminus | haloacid dehalogenase-like hydrolase | Cation transport ATPase (P-type)	[388-426] | [193-317] | [56-128]	2.80E-13 | 1.20E-14 | 5.80E-14
	1542	UN002541	2	IPR000197 | IPR013178	PF02135 | PF08214	TAZ zinc finger | Histone acetylation protein	[654-722] | [1131-1351]	8.70E-13 | 2.50E-32
	1543	UN002542	1	IPR000061	PF01805	Surp module	[9-56]; [208-255]	3.10E-13; 7.00E-10
	1544	UN002545	1	IPR000477	PF00078	Reverse transcriptase (RNA-dependent DNA polymerase)	[65-216]	1.2e-28
	1545	UN002546	1	IPR031322	PF01202	Shikimate kinase	[62-131]	6.1e-08
	1546	UN002547	2	IPR006047 | IPR004193	PF00128 | PF02922	Alpha amylase, catalytic domain | Carbohydrate-binding module 48 (Isoamylase N-terminal domain)	[128-201] | [2-62]	1.10E-11 | 1.70E-09
	1547	UN002548	2	IPR003672 | IPR022571	PF02514 | PF11965	CobN/Magnesium Chelatase | Domain of unknown function (DUF3479)	[261-512]; [542-1406] | [95-257]	1.30E-46; 1.90E-282 | 7.90E-48
	1548	UN002550	1	IPR002130	PF00160	Cyclophilin type peptidyl-prolyl cis-trans isomerase/CLD	[4-147]	1e-10
	1549	UN002551	4	IPR000722 | IPR007066 | IPR007081 | IPR007083	PF00623 | PF04983 | PF04998 | PF05000	RNA polymerase Rpb1, domain 2 | RNA polymerase Rpb1, domain 3 | RNA polymerase Rpb1, domain 5 | RNA polymerase Rpb1, domain 4	[12-89] | [94-293] | [450-627] | [339-443]	9.30E-36 | 2.90E-27 | 1.00E-43 | 8.30E-23
	1550	UN002554	4	IPR013130 | IPR013112 | IPR013121 | IPR013623	PF01794 | PF08022 | PF08030 | PF08414	Ferric reductase like transmembrane component | FAD-binding domain | Ferric reductase NAD binding domain | Respiratory burst NADPH oxidase	[332-488] | [532-648] | [655-821] | [74-171]	2.00E-21 | 5.90E-33 | 3.70E-50 | 3.00E-39
	1551	UN002555	2	IPR000357 | --	PF02985 | PF13513	HEAT repeat | HEAT-like repeat	[222-249] | [72-125]	4.10E-05 | 7.00E-07
	1552	UN002556	1	IPR002075	PF02136	Nuclear transport factor 2 (NTF2) domain	[14-128]	4e-24
	1553	UN002557	2	IPR002496 | IPR021130	PF01502 | PF01503	Phosphoribosyl-AMP cyclohydrolase | Phosphoribosyl-ATP pyrophosphohydrolase	[43-116] | [141-228]	2.10E-26 | 1.40E-11
	1554	UN002560	3	IPR000719 | IPR013210 | IPR001611	PF00069 | PF08263 | PF13855	Protein kinase domain | Leucine rich repeat N-terminal domain | Leucine rich repeat	[964-1256] | [37-72] | [345-405]; [513-573]; [608-668]; [781-837]	4.10E-42 | 1.40E-06 | 7.50E-08; 1.10E-10; 6.40E-07; 5.10E-09
	1555	UN002561	2	IPR000357 | --	PF02985 | PF13513	HEAT repeat | HEAT-like repeat	[222-249] | [72-125]	4.10E-05 | 7.00E-07
	1556	UN002562	1	IPR013932	PF08623	TATA-binding protein interacting (TIP20)	[1041-1115]	6e-27
	1557	UN002563	1	IPR000477	PF00078	Reverse transcriptase (RNA-dependent DNA polymerase)	[31-168]	3.7e-18
	1558	UN002564	3	IPR006102 | IPR006103 | IPR006104	PF00703 | PF02836 | PF02837	Glycosyl hydrolases family 2 | Glycosyl hydrolases family 2, TIM barrel domain | Glycosyl hydrolases family 2, sugar binding domain	[269-395] | [402-627] | [96-267]	1.40E-14 | 1.90E-77 | 7.30E-48
	1559	UN002565	1	IPR000340	PF00782	Dual specificity phosphatase, catalytic domain	[80-208]	1.7e-25
	1560	UN002566	2	IPR003439 | IPR011527	PF00005 | PF00664	ABC transporter | ABC transporter transmembrane region	[633-765]; [1245-1392] | [294-558]; [906-1151]	3.30E-17; 1.70E-27 | 7.80E-20; 9.40E-38
	1561	UN002567	2	IPR008081 | IPR009828	PF05994 | PF07159	Cytoplasmic Fragile-X interacting family | Protein of unknown function (DUF1394)	[398-1151] | [58-213]	3.50E-261 | 8.10E-06
	1562	UN002568	1	IPR022776	PF05253	U11-48K-like CHHC zinc finger	[41-62]	1.4e-05
	1563	UN002572	1	IPR006849	PF04762	IKI3 family	[3-165]; [166-962]	3.30E-23; 1.00E-202
	1564	UN002573	2	IPR001494 | IPR013598	PF03810 | PF08389	Importin-beta N-terminal domain | Exportin 1-like protein	[26-91] | [98-243]	1.70E-05 | 3.60E-19
	1565	UN002574	3	IPR001320 | IPR001638 | IPR001828	PF00060 | PF00497 | PF01094	Ligand-gated ion channel | Bacterial extracellular solute-binding proteins, family 3 | Receptor family ligand binding region	[936-968] | [582-935] | [70-449]	7.50E-20 | 1.10E-16 | 3.50E-73
	1566	UN002575	1	IPR000873	PF00501	AMP-binding enzyme	[111-331]	2.8e-49
	1567	UN002576	2	IPR000904 | IPR032691	PF01369 | PF12783	Sec7 domain | Guanine nucleotide exchange factor in Golgi transport N-terminal	[476-659] | [230-389]	7.80E-70 | 4.80E-31
	1568	UN002577	2	IPR001830 | IPR003337	PF00982 | PF02358	Glycosyltransferase family 20 | Trehalose-phosphatase	[53-536] | [586-747]; [772-843]	1.90E-187 | 1.60E-52; 1.70E-17
	1569	UN002578	3	IPR033389 | IPR003340 | IPR010525	PF02309 | PF02362 | PF06507	AUX/IAA family | B3 DNA binding domain | Auxin response factor	[744-834] | [74-175] | [200-283]	5.60E-12 | 1.20E-21 | 1.30E-31
	1570	UN002579	1	IPR006166	PF02732	ERCC4 domain	[289-445]	1.6e-16
	1571	UN002580	3	IPR009075 | IPR002655 | IPR006091	PF00441 | PF01756 | PF02770	Acyl-CoA dehydrogenase, C-terminal domain | Acyl-CoA oxidase | Acyl-CoA dehydrogenase, middle domain	[325-482] | [530-682] | [177-293]	5.70E-10 | 1.10E-27 | 2.60E-15
	1572	UN002581	1	IPR019378	PF10250	GDP-fucose protein O-fucosyltransferase	[183-543]	2.2e-67
	1573	UN002583	2	IPR000477 | --	PF00078 | PF08284	Reverse transcriptase (RNA-dependent DNA polymerase) | Retroviral aspartyl protease	[422-582] | [189-290]	2.70E-17 | 2.10E-10
	1574	UN002585	1	IPR013951	PF08642	Histone deacetylation protein Rxt3	[462-505]	3.3e-09
	1575	UN002588	1	IPR006852	PF04765	Protein of unknown function (DUF616)	[113-414]	1.7e-108
	1576	UN002589	3	-- | IPR004014 | --	PF00122 | PF00690 | PF00702	E1-E2 ATPase | Cation transporter/ATPase, N-terminus | haloacid dehalogenase-like hydrolase	[147-332] | [34-93] | [348-650]	7.70E-36 | 1.90E-10 | 1.50E-16
	1577	UN002590	3	IPR031330 | IPR025300 | IPR041392	PF01301 | PF13364 | PF17834	Glycosyl hydrolases family 35 | Beta-galactosidase jelly roll domain | Beta-sandwich domain in beta galactosidase	[1-160] | [287-367] | [169-238]	8.90E-44 | 1.80E-04 | 6.60E-23
	1578	UN002591	4	IPR000722 | IPR007066 | IPR007081 | IPR007083	PF00623 | PF04983 | PF04998 | PF05000	RNA polymerase Rpb1, domain 2 | RNA polymerase Rpb1, domain 3 | RNA polymerase Rpb1, domain 5 | RNA polymerase Rpb1, domain 4	[12-89] | [94-293] | [450-627] | [339-443]	9.30E-36 | 2.90E-27 | 1.00E-43 | 8.30E-23
	1579	UN002592	1	IPR000719	PF00069	Protein kinase domain	[11-174]	1e-18
	1580	UN002594	2	IPR004871 | --	PF03178 | PF10433	CPSF A subunit region | Mono-functional DNA-alkylating methyl methanesulfonate N-term	[938-1197] | [7-524]	1.00E-31 | 1.70E-76
	1581	UN002595	3	IPR004088 | IPR000504 | IPR032570	PF00013 | PF00076 | PF16275	KH domain | RNA recognition motif. (a.k.a. RRM, RBD, or RNP domain) | Splicing factor 1 helix-hairpin domain	[190-263] | [418-487] | [64-171]	1.30E-06 | 5.10E-19 | 4.30E-27
	1582	UN002597	1	IPR003890	PF02854	MIF4G domain	[1099-1321]	1.1e-52
	1583	UN002598	1	IPR006852	PF04765	Protein of unknown function (DUF616)	[113-414]	1.7e-108
	1584	UN002599	2	IPR003439 | IPR011527	PF00005 | PF00664	ABC transporter | ABC transporter transmembrane region	[412-566]; [1169-1317] | [72-341]; [829-1088]	1.30E-22; 1.30E-30 | 2.20E-42; 1.60E-40
	1585	UN002600	2	IPR003439 | IPR011527	PF00005 | PF00664	ABC transporter | ABC transporter transmembrane region	[412-566]; [1169-1317] | [72-341]; [829-1088]	1.30E-22; 1.30E-30 | 2.20E-42; 1.60E-40
	1586	UN002601	1	IPR002130	PF00160	Cyclophilin type peptidyl-prolyl cis-trans isomerase/CLD	[1-76]	7.4e-16
	1587	UN002603	1	IPR004131	PF03030	Inorganic H+ pyrophosphatase	[1-595]	7.3e-211
	1588	UN002604	1	IPR001606	PF01388	ARID/BRIGHT DNA binding domain	[1-82]	3.2e-16
	1589	UN002605	2	IPR000270 | IPR001245	PF00564 | PF07714	PB1 domain | Protein tyrosine kinase	[187-269] | [962-1223]	1.60E-16 | 1.60E-61
	1590	UN002606	1	IPR028262	PF15491	CST, telomere maintenance, complex subunit CTC1	[59-345]	1.1e-76
	1591	UN002607	2	IPR001680 | IPR007148	PF00400 | PF04003	WD domain, G-beta repeat | Dip2/Utp12 Family	[384-415]; [506-543] | [788-893]	3.10E-08; 4.90E-07 | 5.10E-25
	1592	UN002608	3	IPR001017 | IPR005475 | IPR032106	PF00676 | PF02779 | PF16078	Dehydrogenase E1 component | Transketolase, pyrimidine binding domain | 2-oxoglutarate dehydrogenase N-terminus	[246-567] | [637-788] | [66-105]	9.90E-66 | 2.70E-50 | 1.30E-16
	1593	UN002609	1	IPR006903	PF04818	RNA polymerase II-binding domain.	[892-958]	1.4e-06
	1594	UN002610	1	IPR024395	PF12348	CLASP N terminal	[48-180]; [275-490]; [796-985]	7.10E-07; 2.50E-43; 3.00E-11
	1595	UN002611	2	IPR000504 | IPR009818	PF00076 | PF07145	RNA recognition motif. (a.k.a. RRM, RBD, or RNP domain) | Ataxin-2 C-terminal region	[194-256]; [291-337] | [112-125]	7.40E-13; 1.30E-04 | 2.80E-05
	1596	UN002612	1	IPR000477	PF00078	Reverse transcriptase (RNA-dependent DNA polymerase)	[4-201]	4.1e-24
	1597	UN002613	2	IPR000330 | IPR001650	PF00176 | PF00271	SNF2 family N-terminal domain | Helicase conserved C-terminal domain	[704-1007] | [1088-1211]	5.50E-51 | 6.30E-15
	1598	UN002614	3	IPR003959 | IPR011546 | IPR041569	PF00004 | PF06480 | PF17862	ATPase family associated with various cellular activities (AAA) | FtsH Extracellular | AAA+ lid domain	[322-450] | [92-235] | [482-520]	4.10E-44 | 8.10E-07 | 5.70E-12
	1599	UN002615	1	IPR021827	PF11894	Nuclear pore complex scaffold, nucleoporins 186/192/205	[27-1564]	1.5e-111
	1600	UN002616	2	IPR003661 | IPR003018	PF00512 | PF01590	His Kinase A (phospho-acceptor) domain | GAF domain	[344-408] | [158-307]	2.10E-13 | 5.30E-14
	1601	UN002617	2	IPR003439 | IPR011527	PF00005 | PF00664	ABC transporter | ABC transporter transmembrane region	[608-740]; [1220-1367] | [269-533]; [881-1126]	3.30E-17; 1.70E-27 | 7.60E-20; 9.20E-38
	1602	UN002619	4	IPR006895 | IPR006896 | IPR006900 | IPR012990	PF04810 | PF04811 | PF04815 | PF08033	Sec23/Sec24 zinc finger | Sec23/Sec24 trunk domain | Sec23/Sec24 helical domain | Sec23/Sec24 beta-sandwich domain	[189-227] | [271-497] | [619-716] | [513-606]	2.00E-09 | 7.40E-15 | 1.70E-12 | 2.20E-12
	1603	UN002620	1	IPR002618	PF01704	UTP--glucose-1-phosphate uridylyltransferase	[5-217]	4.9e-21
	1604	UN002621	1	--	PF13854	Kelch motif	[97-135]	1.5e-06
	1605	UN002622	2	IPR003439 | IPR011527	PF00005 | PF00664	ABC transporter | ABC transporter transmembrane region	[382-530]; [1012-1160] | [42-309]; [675-946]	3.70E-34; 7.90E-35 | 1.30E-44; 8.60E-46
	1606	UN002623	1	IPR010844	PF07303	Occludin homology domain	[1130-1226]	5.6e-15
	1607	UN002624	4	IPR000722 | IPR007066 | IPR007081 | IPR007083	PF00623 | PF04983 | PF04998 | PF05000	RNA polymerase Rpb1, domain 2 | RNA polymerase Rpb1, domain 3 | RNA polymerase Rpb1, domain 5 | RNA polymerase Rpb1, domain 4	[12-89] | [94-293] | [450-627] | [339-443]	9.30E-36 | 2.90E-27 | 1.00E-43 | 8.30E-23
	1608	UN002625	1	IPR002129	PF00282	Pyridoxal-dependent decarboxylase conserved domain	[72-282]	1.7e-18
	1609	UN002626	1	IPR013103	PF07727	Reverse transcriptase (RNA-dependent DNA polymerase)	[5-71]	2e-10
	1610	UN002627	1	IPR000008	PF00168	C2 domain	[8-112]; [188-283]	3.40E-25; 1.80E-24
	1611	UN002630	1	IPR002885	PF13041	PPR repeat family	[48-94]	1.1e-11
	1612	UN002631	2	IPR001584 | IPR041588	PF00665 | PF17921	Integrase core domain | Integrase zinc binding domain	[73-179] | [1-50]	9.00E-10 | 1.70E-17
	1613	UN002632	1	IPR013932	PF08623	TATA-binding protein interacting (TIP20)	[671-745]	3.6e-27
	1614	UN002635	2	IPR001245 | IPR013210	PF07714 | PF08263	Protein tyrosine kinase | Leucine rich repeat N-terminal domain	[475-627] | [20-59]	2.10E-25 | 4.00E-05
	1615	UN002636	1	IPR002129	PF00282	Pyridoxal-dependent decarboxylase conserved domain	[5-353]	5.2e-110
	1616	UN002637	2	IPR000225 | IPR003613	PF00514 | PF04564	Armadillo/beta-catenin-like repeat | U-box domain	[104-143]; [187-225]; [269-308] | [1-48]	4.50E-10; 3.00E-08; 1.40E-04 | 1.40E-08
	1617	UN002639	1	IPR004240	PF02990	Endomembrane protein 70	[34-334]	7.2e-81
	1618	UN002640	1	IPR025192	PF13085	2Fe-2S iron-sulfur cluster binding domain	[45-153]	3.1e-32
	1619	UN002641	3	IPR001584 | IPR013103 | IPR025724	PF00665 | PF07727 | PF13976	Integrase core domain | Reverse transcriptase (RNA-dependent DNA polymerase) | GAG-pre-integrase domain	[105-222] | [465-706] | [38-90]	2.00E-21 | 2.20E-71 | 1.00E-11
	1620	UN002642	1	IPR000477	PF00078	Reverse transcriptase (RNA-dependent DNA polymerase)	[21-178]	6.8e-30
	1621	UN002643	1	IPR015412	PF09333	Autophagy-related protein C terminal domain	[1477-1569]	8e-26
	1622	UN002644	1	IPR003657	PF03106	WRKY DNA -binding domain	[230-286]; [385-442]	2.90E-24; 2.40E-25
	1623	UN002646	4	IPR001609 | IPR000048 | IPR002710 | IPR004009	PF00063 | PF00612 | PF01843 | PF02736	Myosin head (motor domain) | IQ calmodulin-binding motif | DIL domain | Myosin N-terminal SH3-like domain	[64-720] | [737-755]; [832-851] | [1328-1434] | [11-48]	2.90E-251 | 4.60E-04; 8.40E-05 | 1.00E-22 | 1.20E-10
	1624	UN002647	1	IPR000719	PF00069	Protein kinase domain	[10-228]	1.2e-29
	1625	UN002648	1	--	PF13415	Galactose oxidase, central domain	[33-87]	5.9e-07
	1626	UN002650	3	IPR000477 | IPR005135 | IPR026960	PF00078 | PF03372 | PF13966	Reverse transcriptase (RNA-dependent DNA polymerase) | Endonuclease/Exonuclease/phosphatase family | zinc-binding in reverse transcriptase	[491-746] | [6-217] | [929-995]	2.30E-49 | 5.20E-07 | 1.50E-15
	1627	UN002651	1	IPR002314	PF00587	tRNA synthetase class II core domain (G, H, P, S and T)	[248-545]	1.5e-09
	1628	UN002652	1	IPR003347	PF02373	JmjC domain, hydroxylase	[261-358]	7.7e-09
	1629	UN002653	1	IPR001245	PF07714	Protein tyrosine kinase	[408-489]	1.8e-13
	1630	UN002655	4	IPR001017 | IPR005475 | IPR032106 | IPR031717	PF00676 | PF02779 | PF16078 | PF16870	Dehydrogenase E1 component | Transketolase, pyrimidine binding domain | 2-oxoglutarate dehydrogenase N-terminus | 2-oxoglutarate dehydrogenase C-terminal	[246-567] | [637-903] | [66-105] | [924-1064]	1.90E-65 | 3.80E-61 | 1.90E-16 | 2.30E-50
	1631	UN002656	1	IPR019378	PF10250	GDP-fucose protein O-fucosyltransferase	[183-543]	2.2e-67
	1632	UN002657	3	IPR007759 | IPR028942 | IPR028941	PF05066 | PF15612 | PF15613	HB1, ASXL, restriction endonuclease HTH domain | WSTF, HB1, Itc1p, MBD9 motif 1 | Williams-Beuren syndrome DDT (WSD), D-TOX E motif	[16-84] | [224-266] | [403-475]	3.20E-15 | 2.00E-08 | 8.00E-12
	1633	UN002659	1	IPR000547	PF00637	Region in Clathrin and VPS	[159-310]	9.9e-14
	1634	UN002660	1	IPR001789	PF00072	Response regulator receiver domain	[2-90]	6.3e-17
	1635	UN002662	2	IPR001356 | IPR002913	PF00046 | PF01852	Homeodomain | START domain	[3-58] | [184-392]	7.50E-16 | 5.30E-52
	1636	UN002663	2	IPR032460 | IPR022075	PF11935 | PF12295	Domain of unknown function (DUF3453) | Symplekin tight junction protein C terminal	[97-322] | [1099-1277]	4.70E-41 | 9.70E-62
	1637	UN002664	1	IPR001012	PF00789	UBX domain	[327-385]	4.8e-11
	1638	UN002665	1	IPR001128	PF00067	Cytochrome P450	[9-483]	6.7e-88
	1639	UN002666	4	IPR006134 | IPR006133 | IPR015088 | IPR024647	PF00136 | PF03104 | PF08996 | PF12254	DNA polymerase family B | DNA polymerase family B, exonuclease domain | DNA Polymerase alpha zinc finger | DNA polymerase alpha subunit p180 N terminal	[814-1274] | [383-748] | [1314-1522] | [2-62]	1.50E-118 | 1.20E-23 | 3.40E-42 | 3.00E-14
	1640	UN002667	1	IPR024041	PF00909	Ammonium Transporter Family	[28-452]	1.5e-78
	1641	UN002668	2	IPR003959 | IPR041569	PF00004 | PF17862	ATPase family associated with various cellular activities (AAA) | AAA+ lid domain	[210-339] | [363-398]	7.60E-38 | 8.80E-11
	1642	UN002670	1	IPR004131	PF03030	Inorganic H+ pyrophosphatase	[1-406]	7e-143
	1643	UN002671	3	IPR002885 | IPR002885 | IPR002885	PF01535 | PF13041 | PF13812	PPR repeat | PPR repeat family | Pentatricopeptide repeat domain	[374-404]; [1005-1033] | [229-273]; [406-453]; [480-523]; [931-980] | [290-349]; [790-837]	1.70E-05; 4.70E-05 | 9.30E-10; 7.80E-13; 7.00E-08; 4.70E-09 | 2.30E-12; 1.60E-05
	1644	UN002672	1	IPR001611	PF13855	Leucine rich repeat	[6-57]	7.4e-07
	1645	UN002674	1	IPR001932	PF00481	Protein phosphatase 2C	[62-188]	2.6e-19
	1646	UN002675	1	IPR002885	PF13041	PPR repeat family	[108-154]; [209-255]; [274-321]; [376-423]; [477-524]; [579-623]; [782-829]	1.30E-10; 4.70E-11; 4.50E-08; 1.30E-11; 1.20E-08; 5.00E-08; 2.50E-12
	1647	UN002676	2	IPR003395 | IPR010935	PF02463 | PF06470	RecF/RecN/SMC N terminal domain | SMC proteins Flexible Hinge Domain	[10-466] | [518-633]	5.70E-21 | 1.10E-23
	1648	UN002677	2	IPR003439 | IPR011527	PF00005 | PF00664	ABC transporter | ABC transporter transmembrane region	[362-507]; [1110-1258] | [22-291]; [770-1029]	3.50E-25; 1.20E-30 | 2.10E-42; 1.50E-40
	1649	UN002678	2	IPR003439 | IPR011527	PF00005 | PF00664	ABC transporter | ABC transporter transmembrane region	[362-507]; [1110-1258] | [22-291]; [770-1029]	3.50E-25; 1.20E-30 | 2.10E-42; 1.50E-40
	1650	UN002680	1	IPR001594	PF01529	DHHC palmitoyltransferase	[187-285]	5.4e-22
	1651	UN002681	1	IPR002569	PF01625	Peptide methionine sulfoxide reductase	[52-132]	1.2e-32
	1652	UN002682	2	IPR002934 | IPR002058	PF01909 | PF03828	Nucleotidyltransferase domain | Cid1 family poly A polymerase	[588-648] | [827-876]	3.40E-07 | 5.10E-05
	1653	UN002683	1	IPR001841	PF14634	zinc-RING finger domain	[108-160]	1.5e-06
	1654	UN002684	4	IPR006895 | IPR006896 | IPR006900 | IPR012990	PF04810 | PF04811 | PF04815 | PF08033	Sec23/Sec24 zinc finger | Sec23/Sec24 trunk domain | Sec23/Sec24 helical domain | Sec23/Sec24 beta-sandwich domain	[189-227] | [271-497] | [619-716] | [513-606]	2.00E-09 | 7.40E-15 | 1.70E-12 | 2.20E-12
	1655	UN002685	2	IPR040457 | IPR041470	PF04130 | PF17681	Gamma tubulin complex component C-terminal | Gamma tubulin complex component N-terminal	[629-816] | [33-333]	8.10E-41 | 1.20E-26
	1656	UN002686	1	IPR008258	PF01464	Transglycosylase SLT domain	[121-227]	3.9e-12
	1657	UN002687	2	IPR000719 | IPR000014	PF00069 | PF13426	Protein kinase domain | PAS domain	[643-836] | [177-274]; [462-556]	6.00E-38 | 9.10E-20; 3.20E-19
	1658	UN002688	2	IPR002182 | IPR041118	PF00931 | PF18052	NB-ARC domain | Rx N-terminal domain	[199-402] | [7-97]	8.70E-48 | 1.00E-15
	1659	UN002689	1	IPR007854	PF05182	Fip1 motif	[245-283]	6.4e-19
	1660	UN002691	1	IPR000014	PF13426	PAS domain	[177-274]; [462-556]	5.30E-20; 1.90E-19
	1661	UN002692	1	--	PF00122	E1-E2 ATPase	[3-162]	1.8e-41
	1662	UN002693	3	IPR000182 | IPR019787 | IPR032308	PF00583 | PF00628 | PF16135	Acetyltransferase (GNAT) family | PHD-finger | TPL-binding domain in jasmonate signalling	[298-380] | [109-150] | [5-65]	3.00E-04 | 1.90E-08 | 3.60E-17
	1663	UN002694	1	IPR010734	PF07002	Copine	[9-86]; [130-264]	2.10E-25; 1.10E-43
	1664	UN002695	1	IPR001005	PF00249	Myb-like DNA-binding domain	[3-50]; [56-99]	1.20E-13; 4.10E-15
	1665	UN002696	1	IPR008507	PF05623	Protein of unknown function (DUF789)	[804-1162]	6e-71
	1666	UN002698	1	IPR001609	PF00063	Myosin head (motor domain)	[1-408]	2.1e-169
	1667	UN002701	1	IPR032308	PF16135	TPL-binding domain in jasmonate signalling	[843-912]	1.5e-18
	1668	UN002702	2	IPR001214 | IPR003169	PF00856 | PF02213	SET domain | GYF domain	[1206-1310] | [210-246]	2.90E-20 | 1.90E-06
	1669	UN002703	1	IPR013216	PF08241	Methyltransferase domain	[70-172]	6.9e-13
	1670	UN002704	1	IPR001606	PF01388	ARID/BRIGHT DNA binding domain	[49-133]	6.1e-17
	1671	UN002705	1	IPR006630	PF05383	La domain	[375-414]	5.7e-15
	1672	UN002706	3	IPR003439 | IPR013525 | IPR013581	PF00005 | PF01061 | PF08370	ABC transporter | ABC-2 type transporter | Plant PDR ABC transporter associated	[97-279]; [788-940] | [433-644]; [1086-1272] | [649-711]	1.00E-15; 4.20E-20 | 2.20E-37; 7.00E-49 | 1.50E-22
	1673	UN002707	2	IPR018834 | IPR019458	PF10373 | PF10374	Est1 DNA/RNA binding domain | Telomerase activating protein Est1	[205-540] | [69-191]	1.10E-64 | 2.40E-18
	1674	UN002708	4	IPR002885 | IPR002885 | IPR002885 | IPR002885	PF01535 | PF12854 | PF13041 | PF13812	PPR repeat | PPR repeat | PPR repeat family | Pentatricopeptide repeat domain	[113-140] | [2-32] | [39-86]; [146-194]; [322-370]; [451-498] | [204-266]; [580-636]	2.40E-04 | 4.90E-06 | 2.20E-10; 1.60E-10; 8.60E-14; 3.90E-09 | 9.70E-16; 3.40E-07
	1675	UN002709	2	IPR004871 | --	PF03178 | PF10433	CPSF A subunit region | Mono-functional DNA-alkylating methyl methanesulfonate N-term	[1083-1342] | [103-669]	1.20E-31 | 1.80E-92
	1676	UN002710	1	IPR004333	PF03110	SBP domain	[157-230]	1.7e-29
	1677	UN002711	1	IPR013103	PF07727	Reverse transcriptase (RNA-dependent DNA polymerase)	[5-71]	2e-10
	1678	UN002713	1	IPR002129	PF00282	Pyridoxal-dependent decarboxylase conserved domain	[154-323]	3.8e-12
	1679	UN002714	1	IPR000626	PF00240	Ubiquitin family	[26-96]	6.1e-22
	1680	UN002716	1	IPR002130	PF00160	Cyclophilin type peptidyl-prolyl cis-trans isomerase/CLD	[5-89]	5.1e-18
	1681	UN002717	2	IPR003661 | IPR006189	PF00512 | PF03924	His Kinase A (phospho-acceptor) domain | CHASE domain	[291-356] | [11-203]	7.00E-19 | 3.10E-35
	1682	UN002718	2	IPR041677 | IPR041679	PF13086 | PF13087	AAA domain | AAA domain	[708-1054] | [1061-1257]	1.10E-67 | 1.80E-58
	1683	UN002720	2	IPR001683 | IPR025258	PF00787 | PF13901	PX domain | Putative zinc-RING and/or ribbon	[91-180] | [276-400]	3.00E-08 | 9.60E-32
	1684	UN002721	2	IPR000477 | --	PF00078 | PF08284	Reverse transcriptase (RNA-dependent DNA polymerase) | Retroviral aspartyl protease	[422-582] | [189-290]	2.70E-17 | 2.10E-10
	1685	UN002722	1	IPR015016	PF08920	Splicing factor 3B subunit 1	[289-418]	1.3e-42
	1686	UN002725	3	IPR007651 | IPR013209 | IPR031703	PF04571 | PF08235 | PF16876	lipin, N-terminal conserved region | LNS2 (Lipin/Ned1/Smp2) | Lipin/Ned1/Smp2 multi-domain protein middle domain	[17-93] | [838-1061] | [679-787]	1.30E-27 | 2.70E-93 | 5.10E-12
	1687	UN002726	1	IPR006852	PF04765	Protein of unknown function (DUF616)	[113-439]	2e-102
	1688	UN002727	5	IPR003100 | IPR003165 | IPR014811 | IPR032474 | IPR032472	PF02170 | PF02171 | PF08699 | PF16486 | PF16488	PAZ domain | Piwi domain | Argonaute linker 1 domain | N-terminal domain of argonaute | Argonaute linker 2 domain	[309-429] | [590-721] | [249-297] | [105-239] | [440-486]	5.60E-27 | 1.40E-33 | 8.50E-22 | 2.10E-34 | 1.80E-13
	1689	UN002728	2	IPR006085 | IPR006086	PF00752 | PF00867	XPG N-terminal domain | XPG I-region	[9-105] | [867-950]	3.40E-29 | 1.70E-25
	1690	UN002729	1	IPR000477	PF00078	Reverse transcriptase (RNA-dependent DNA polymerase)	[27-284]	1.2e-43
	1691	UN002730	1	IPR001611	PF13855	Leucine rich repeat	[6-57]	7.4e-07
	1692	UN002731	1	IPR000504	PF00076	RNA recognition motif. (a.k.a. RRM, RBD, or RNP domain)	[39-109]; [119-181]; [213-282]	3.30E-15; 3.20E-08; 4.00E-16
	1693	UN002732	1	IPR012978	PF08161	NUC173 domain	[390-592]	4.5e-58
	1694	UN002733	1	IPR006166	PF02732	ERCC4 domain	[289-445]	1.6e-16
	1695	UN002734	2	IPR003672 | IPR022571	PF02514 | PF11965	CobN/Magnesium Chelatase | Domain of unknown function (DUF3479)	[255-1386] | [89-251]	0.00E+00 | 7.80E-48
	1696	UN002735	4	IPR001609 | IPR000048 | IPR002710 | IPR004009	PF00063 | PF00612 | PF01843 | PF02736	Myosin head (motor domain) | IQ calmodulin-binding motif | DIL domain | Myosin N-terminal SH3-like domain	[72-728] | [745-763]; [840-859] | [1338-1442] | [19-56]	2.90E-251 | 4.60E-04; 8.40E-05 | 5.40E-23 | 1.20E-10
	1697	UN002736	2	IPR003439 | IPR011527	PF00005 | PF00664	ABC transporter | ABC transporter transmembrane region	[624-758]; [1262-1410] | [295-553]; [916-1177]	1.20E-20; 2.20E-29 | 1.40E-21; 1.10E-22
	1698	UN002737	1	IPR003347	PF02373	JmjC domain, hydroxylase	[263-349]	2e-08
	1699	UN002738	1	IPR009543	PF06650	SHR-binding domain of vacuolar-sorting associated protein 13	[1073-1255]	4.4e-21
	1700	UN002739	1	IPR041470	PF17681	Gamma tubulin complex component N-terminal	[59-401]	3.8e-16
	1701	UN002740	5	IPR013506 | IPR002205 | IPR006171 | IPR003594 | IPR031660	PF00204 | PF00521 | PF01751 | PF02518 | PF16898	DNA gyrase B | DNA gyrase/topoisomerase IV, subunit A | Toprim domain | Histidine kinase-, DNA gyrase B-, and HSP90-like ATPase | C-terminal associated domain of TOPRIM	[260-417] | [692-822] | [448-546] | [69-215] | [562-689]	4.00E-24 | 1.10E-52 | 1.40E-07 | 2.00E-12 | 1.90E-52
	1702	UN002741	2	IPR001680 | IPR007148	PF00400 | PF04003	WD domain, G-beta repeat | Dip2/Utp12 Family	[384-415]; [506-543] | [788-893]	3.10E-08; 4.90E-07 | 5.10E-25
	1703	UN002742	1	IPR002817	PF01964	Radical SAM ThiC family	[167-587]	2.2e-195
	1704	UN002743	1	IPR005062	PF03399	SAC3/GANP family	[1-255]	2.6e-65
	1705	UN002744	2	IPR000922 | IPR041392	PF02140 | PF17834	Galactose binding lectin domain | Beta-sandwich domain in beta galactosidase	[439-481] | [25-96]	1.50E-06 | 7.60E-26
	1706	UN002745	2	IPR002885 | IPR002885	PF01535 | PF13041	PPR repeat | PPR repeat family	[123-153] | [221-269]; [323-366]; [421-467]	1.70E-06 | 1.50E-09; 2.40E-07; 4.30E-11
	1707	UN002746	2	IPR001296 | IPR006380	PF00534 | PF05116	Glycosyl transferases group 1 | Sucrose-6F-phosphate phosphohydrolase	[8-180] | [312-549]	9.90E-26 | 6.40E-14
	1708	UN002747	1	IPR005202	PF03514	GRAS domain family	[378-748]	6.8e-109
	1709	UN002748	1	--	PF13920	Zinc finger, C3HC4 type (RING finger)	[785-831]	1.1e-10
	1710	UN002749	3	IPR003439 | IPR013525 | IPR013581	PF00005 | PF01061 | PF08370	ABC transporter | ABC-2 type transporter | Plant PDR ABC transporter associated	[97-279]; [788-940] | [433-644]; [1086-1299] | [649-711]	9.90E-16; 4.00E-20 | 2.10E-37; 4.20E-58 | 1.50E-22
	1711	UN002750	1	IPR013598	PF08389	Exportin 1-like protein	[70-228]	1.1e-21
	1712	UN002751	1	IPR013989	PF10539	Development and cell death domain	[24-102]	7e-30
	1713	UN002752	2	IPR000504 | IPR000571	PF00076 | PF00642	RNA recognition motif. (a.k.a. RRM, RBD, or RNP domain) | Zinc finger C-x8-C-x5-C-x3-H type (and similar)	[15-71] | [81-108]	1.60E-04 | 3.00E-07
	1714	UN002755	1	IPR000873	PF00501	AMP-binding enzyme	[103-445]	9.1e-63
	1715	UN002757	1	IPR017852	PF04987	Phosphatidylinositolglycan class N (PIG-N)	[463-662]	6.9e-41
	1716	UN002758	2	IPR018834 | IPR019458	PF10373 | PF10374	Est1 DNA/RNA binding domain | Telomerase activating protein Est1	[205-540] | [69-191]	1.10E-64 | 2.40E-18
	1717	UN002759	1	IPR001606	PF01388	ARID/BRIGHT DNA binding domain	[1-82]	5.2e-16
	1718	UN002760	1	IPR041577	PF17919	RNase H-like domain found in reverse transcriptase	[16-107]	3.4e-13
	1719	UN002761	2	IPR000547 | IPR007810	PF00637 | PF05131	Region in Clathrin and VPS | Pep3/Vps18/deep orange family	[596-746] | [249-403]	3.30E-13 | 3.60E-37
	1720	UN002762	1	IPR000298	PF00510	Cytochrome c oxidase subunit III	[9-265]	1.6e-117
	1721	UN002764	1	IPR005062	PF03399	SAC3/GANP family	[1-255]	2.6e-65
	1722	UN002765	1	IPR011531	PF00955	HCO3- transporter family	[4-191]; [212-386]; [474-564]	6.70E-32; 8.70E-23; 5.00E-20
	1723	UN002766	1	IPR000477	PF00078	Reverse transcriptase (RNA-dependent DNA polymerase)	[88-247]	9.8e-17
	1724	UN002769	1	IPR015275	PF09192	Actin-fragmin kinase, catalytic	[2-121]	1.9e-14
	1725	UN002770	2	IPR001356 | IPR002913	PF00046 | PF01852	Homeodomain | START domain	[3-58] | [147-355]	5.60E-16 | 3.40E-52
	1726	UN002771	3	IPR002885 | IPR002885 | IPR032867	PF01535 | PF13041 | PF14432	PPR repeat | PPR repeat family | DYW family of nucleic acid deaminases	[150-180]; [223-248] | [249-296]; [350-397]; [450-497] | [624-748]	2.10E-06; 3.50E-04 | 4.60E-12; 3.40E-11; 2.80E-08 | 1.20E-37
	1727	UN002772	1	IPR001609	PF00063	Myosin head (motor domain)	[167-825]	2.1e-241
	1728	UN002773	2	IPR003439 | IPR013525	PF00005 | PF01061	ABC transporter | ABC-2 type transporter	[28-179] | [349-492]	3.60E-28 | 2.00E-27
	1729	UN002774	4	IPR001126 | IPR024728 | IPR017961 | IPR001357	PF00817 | PF11798 | PF11799 | PF16589	impB/mucB/samB family | IMS family HHH motif | impB/mucB/samB family C-terminal domain | BRCT domain, a BRCA1 C-terminus domain	[366-514] | [527-557] | [600-720] | [66-153]	1.80E-40 | 6.50E-06 | 4.80E-14 | 1.70E-06
	1730	UN002777	1	IPR010734	PF07002	Copine	[12-222]	1.1e-76
	1731	UN002779	1	IPR005178	PF03619	Organic solute transporter Ostalpha	[1-194]	7.7e-56
	1732	UN002780	1	IPR006043	PF00860	Permease family	[29-433]	4.7e-67
	1733	UN002781	1	IPR002885	PF13041	PPR repeat family	[108-154]; [209-255]; [274-321]; [376-423]; [477-524]; [579-623]; [782-829]	1.30E-10; 4.70E-11; 4.50E-08; 1.30E-11; 1.20E-08; 5.00E-08; 2.50E-12
	1734	UN002782	1	IPR000477	PF00078	Reverse transcriptase (RNA-dependent DNA polymerase)	[21-178]	6.8e-30
	1735	UN002783	1	IPR012416	PF07887	Calmodulin binding protein-like	[15-306]	1.6e-128
	1736	UN002784	3	IPR002885 | IPR002885 | IPR032867	PF01535 | PF13041 | PF14432	PPR repeat | PPR repeat family | DYW family of nucleic acid deaminases	[37-67]; [68-98]; [99-129]; [130-158]; [164-191]; [192-221]; [223-249]; [255-282]; [286-314] | [383-430] | [557-682]	1.80E-04; 2.20E-06; 1.60E-06; 1.30E-05; 1.50E-06; 1.20E-04; 3.00E-07; 1.10E-05; 3.80E-06 | 2.30E-11 | 1.70E-41
	1737	UN002785	1	IPR019448	PF10358	N-terminal C2 in EEIG1 and EHBP1 proteins	[83-226]	2.2e-13
	1738	UN002786	3	IPR000330 | IPR001650 | IPR032001	PF00176 | PF00271 | PF16719	SNF2 family N-terminal domain | Helicase conserved C-terminal domain | SAWADEE domain	[823-1076] | [1192-1302] | [56-140]	1.80E-17 | 3.70E-12 | 1.30E-06
	1739	UN002788	2	IPR006047 | IPR004193	PF00128 | PF02922	Alpha amylase, catalytic domain | Carbohydrate-binding module 48 (Isoamylase N-terminal domain)	[128-201] | [2-62]	1.00E-11 | 1.70E-09
	1740	UN002789	4	IPR001650 | IPR002867 | IPR007502 | IPR011709	PF00271 | PF01485 | PF04408 | PF07717	Helicase conserved C-terminal domain | IBR domain, a half RING-finger domain | Helicase associated domain (HA2) | Oligonucleotide/oligosaccharide-binding (OB)-fold	[52-173] | [1174-1231] | [235-328] | [398-477]	3.50E-12 | 9.50E-08 | 3.50E-08 | 1.90E-10
	1741	UN002790	1	IPR000873	PF00501	AMP-binding enzyme	[111-331]	2.8e-49
	1742	UN002791	1	IPR013103	PF07727	Reverse transcriptase (RNA-dependent DNA polymerase)	[3-136]	6.3e-30
	1743	UN002794	1	IPR022175	PF12490	Breast carcinoma amplified sequence 3	[496-716]	3e-68
	1744	UN002795	1	IPR004333	PF03110	SBP domain	[139-212]	3e-29
	1745	UN002796	2	IPR001830 | IPR003337	PF00982 | PF02358	Glycosyltransferase family 20 | Trehalose-phosphatase	[53-536] | [586-816]	1.80E-187 | 4.50E-78
	1746	UN002798	2	IPR040457 | IPR041470	PF04130 | PF17681	Gamma tubulin complex component C-terminal | Gamma tubulin complex component N-terminal	[964-1278] | [59-401]	2.60E-49 | 3.50E-15
	1747	UN002799	1	IPR000408	PF00415	Regulator of chromosome condensation (RCC1) repeat	[33-87]; [90-139]; [195-253]	4.20E-07; 8.50E-13; 1.20E-08
	1748	UN002800	2	IPR000719 | IPR000014	PF00069 | PF13426	Protein kinase domain | PAS domain	[643-836] | [177-274]; [462-556]	6.00E-38 | 9.10E-20; 3.20E-19
	1749	UN002801	1	IPR038729	PF13476	AAA domain	[29-242]	1e-10
	1750	UN002802	1	IPR021773	PF11817	Foie gras liver health family 1	[40-308]	2e-65
	1751	UN002803	2	IPR003347 | IPR018866	PF02373 | PF10497	JmjC domain, hydroxylase | Zinc-finger domain of monoamine-oxidase A repressor R1	[604-679] | [12-78]	3.70E-09 | 5.60E-08
	1752	UN002806	1	IPR004274	PF03031	NLI interacting factor-like phosphatase	[744-900]	9.3e-21
	1753	UN002807	1	IPR021883	PF11998	Low psii accumulation1 / Rep27	[22-99]	1.8e-26
	1754	UN002808	1	IPR000061	PF01805	Surp module	[10-57]; [209-256]	3.20E-13; 7.00E-10
	1755	UN002810	1	IPR000073	PF00561	alpha/beta hydrolase fold	[16-72]	1.3e-07
	1756	UN002811	3	IPR000719 | IPR013210 | IPR001611	PF00069 | PF08263 | PF13855	Protein kinase domain | Leucine rich repeat N-terminal domain | Leucine rich repeat	[932-1224] | [5-40] | [313-373]; [481-541]; [576-636]; [749-805]	3.90E-42 | 1.30E-06 | 7.60E-08; 1.10E-10; 6.20E-07; 5.00E-09
	1757	UN002812	1	IPR038729	PF13476	AAA domain	[29-242]	5.3e-11
	1758	UN002814	3	IPR000719 | IPR013210 | IPR001611	PF00069 | PF08263 | PF13855	Protein kinase domain | Leucine rich repeat N-terminal domain | Leucine rich repeat	[932-1224] | [5-40] | [313-373]; [481-541]; [576-636]; [749-805]	3.90E-42 | 1.30E-06 | 7.60E-08; 1.10E-10; 6.20E-07; 5.00E-09
	1759	UN002815	3	IPR003439 | IPR013525 | IPR013581	PF00005 | PF01061 | PF08370	ABC transporter | ABC-2 type transporter | Plant PDR ABC transporter associated	[97-279]; [788-940] | [433-644]; [1086-1299] | [649-711]	9.90E-16; 4.00E-20 | 2.10E-37; 4.20E-58 | 1.50E-22
	1760	UN002816	1	IPR021827	PF11894	Nuclear pore complex scaffold, nucleoporins 186/192/205	[14-1166]	9.7e-93
	1761	UN002818	1	IPR000209	PF00082	Subtilase family	[40-172]	1e-18
	1762	UN002820	1	IPR010720	PF06964	Alpha-L-arabinofuranosidase C-terminal domain	[312-475]	8.7e-34
	1763	UN002821	1	IPR000719	PF00069	Protein kinase domain	[123-415]	1.9e-74
	1764	UN002822	1	IPR001606	PF01388	ARID/BRIGHT DNA binding domain	[1-82]	4.8e-16
	1765	UN002823	1	IPR004240	PF02990	Endomembrane protein 70	[46-511]	7.5e-135
	1766	UN002824	1	IPR007275	PF04146	YT521-B-like domain	[285-427]	1.2e-35
	1767	UN002825	1	IPR000504	PF00076	RNA recognition motif. (a.k.a. RRM, RBD, or RNP domain)	[8-69]; [108-165]	3.90E-16; 3.00E-15
	1768	UN002826	2	IPR013534 | IPR005085	PF08323 | PF16760	Starch synthase catalytic domain | Starch/carbohydrate-binding module (family 53)	[727-915] | [296-375]; [470-555]; [633-716]	9.20E-46 | 2.90E-15; 4.20E-18; 8.50E-16
	1769	UN002827	4	IPR001752 | IPR019748 | IPR000857 | IPR018979	PF00225 | PF00373 | PF00784 | PF09379	Kinesin motor domain | FERM central domain | MyTH4 domain | FERM N-terminal domain	[911-1235] | [394-505] | [170-278] | [289-360]	6.80E-101 | 2.90E-16 | 8.30E-24 | 2.30E-06
	1770	UN002828	1	IPR015016	PF08920	Splicing factor 3B subunit 1	[289-418]	1.3e-42
	1771	UN002829	1	IPR013819	PF00305	Lipoxygenase	[1-323]	8.4e-158
	1772	UN002831	3	IPR002015 | -- | IPR040623	PF01851 | PF13646 | PF18004	Proteasome/cyclosome repeat | HEAT repeats | 26S proteasome regulatory subunit RPN2 C-terminal domain	[286-319] | [409-501] | [595-756]	1.90E-05 | 2.40E-13 | 1.60E-47
	1773	UN002832	1	IPR012438	PF07797	Protein of unknown function (DUF1639)	[219-268]	2.3e-20
	1774	UN002833	1	IPR013989	PF10539	Development and cell death domain	[24-102]	7e-30
	1775	UN002834	1	IPR005120	PF03467	Smg-4/UPF3 family	[4-69]	5.1e-12
	1776	UN002835	1	IPR012438	PF07797	Protein of unknown function (DUF1639)	[109-144]	3.1e-15
	1777	UN002836	2	IPR003439 | IPR011527	PF00005 | PF00664	ABC transporter | ABC transporter transmembrane region	[195-327]; [807-954] | [2-120]; [468-713]	2.00E-17; 1.00E-27 | 2.00E-08; 7.50E-38
	1778	UN002837	1	IPR006852	PF04765	Protein of unknown function (DUF616)	[113-414]	1.7e-108
	1779	UN002838	4	IPR001789 | IPR003661 | IPR003018 | IPR003594	PF00072 | PF00512 | PF01590 | PF02518	Response regulator receiver domain | His Kinase A (phospho-acceptor) domain | GAF domain | Histidine kinase-, DNA gyrase B-, and HSP90-like ATPase	[583-694] | [311-375] | [125-274] | [422-552]	1.40E-15 | 2.90E-13 | 8.10E-14 | 1.10E-27
	1780	UN002839	1	IPR004963	PF03283	Pectinacetylesterase	[24-114]; [155-177]	1.90E-38; 7.30E-09
	1781	UN002842	1	IPR007863	PF05193	Peptidase M16 inactive domain	[419-565]	5.5e-10
	1782	UN002845	1	IPR013103	PF07727	Reverse transcriptase (RNA-dependent DNA polymerase)	[1-156]	4e-39
	1783	UN002846	2	IPR001680 | IPR006692	PF00400 | PF04053	WD domain, G-beta repeat | Coatomer WD associated region	[119-155]; [160-199]; [205-243]; [248-284] | [347-791]	6.70E-06; 1.10E-04; 4.40E-06; 6.40E-09 | 2.30E-163
	1784	UN002847	1	IPR001680	PF00400	WD domain, G-beta repeat	[677-715]	2.2e-05
	1785	UN002849	2	IPR003439 | IPR011527	PF00005 | PF00664	ABC transporter | ABC transporter transmembrane region	[630-764]; [1252-1400] | [301-559]; [922-1183]	1.20E-20; 2.20E-29 | 1.40E-21; 1.10E-22
	1786	UN002850	4	IPR007123 | IPR006896 | IPR006900 | IPR012990	PF00626 | PF04811 | PF04815 | PF08033	Gelsolin repeat | Sec23/Sec24 trunk domain | Sec23/Sec24 helical domain | Sec23/Sec24 beta-sandwich domain	[403-468] | [4-181] | [281-377] | [186-269]	1.20E-05 | 4.80E-51 | 7.00E-22 | 4.20E-20
	1787	UN002851	2	IPR001609 | IPR002710	PF00063 | PF01843	Myosin head (motor domain) | DIL domain	[4-613] | [1240-1344]	1.10E-226 | 1.50E-24
	1788	UN002852	5	-- | IPR006068 | IPR004014 | IPR024750 | --	PF00122 | PF00689 | PF00690 | PF12515 | PF13246	E1-E2 ATPase | Cation transporting ATPase, C-terminus | Cation transporter/ATPase, N-terminus | Ca2+-ATPase N terminal autoinhibitory domain | Cation transport ATPase (P-type)	[238-432] | [841-941] | [119-185] | [12-49] | [515-593]	7.10E-39 | 4.20E-25 | 1.90E-11 | 8.80E-17 | 6.70E-18
	1789	UN002853	1	IPR015412	PF09333	Autophagy-related protein C terminal domain	[1477-1557]	1.5e-19
	1790	UN002855	3	IPR001584 | IPR002156 | IPR041588	PF00665 | PF13456 | PF17921	Integrase core domain | Reverse transcriptase-like | Integrase zinc binding domain	[269-363] | [2-87] | [177-232]	9.00E-10 | 4.80E-16 | 1.40E-06
	1791	UN002857	1	IPR004333	PF03110	SBP domain	[139-212]	3e-29
	1792	UN002860	2	IPR001683 | IPR025258	PF00787 | PF13901	PX domain | Putative zinc-RING and/or ribbon	[644-727] | [829-958]	2.70E-07 | 2.80E-32
	1793	UN002861	1	IPR033371	PF15346	Arginine and glutamate-rich 1	[40-85]	3.9e-09
	1794	UN002862	1	IPR001680	PF00400	WD domain, G-beta repeat	[51-86]; [180-216]	6.30E-06; 8.70E-06
	1795	UN002863	1	IPR041577	PF17919	RNase H-like domain found in reverse transcriptase	[86-172]	3.6e-17
	1796	UN002864	2	IPR001680 | IPR007148	PF00400 | PF04003	WD domain, G-beta repeat | Dip2/Utp12 Family	[384-415]; [506-543] | [788-893]	3.10E-08; 4.90E-07 | 5.10E-25
	1797	UN002865	1	IPR005552	PF03803	Scramblase	[5-43]	3e-08
	1798	UN002866	3	IPR000330 | IPR001810 | IPR011124	PF00176 | PF00646 | PF07496	SNF2 family N-terminal domain | F-box domain | CW-type Zinc Finger	[136-785] | [91-121] | [388-431]	1.40E-96 | 1.00E-04 | 3.60E-14
	1799	UN002867	2	IPR002014 | IPR004152	PF00790 | PF03127	VHS domain | GAT domain	[1-94] | [158-232]	4.40E-19 | 7.20E-17
	1800	UN002868	2	IPR001251 | IPR011074	PF00650 | PF03765	CRAL/TRIO domain | CRAL/TRIO, N-terminal domain	[150-312] | [96-122]	2.80E-34 | 1.50E-06
	1801	UN002869	2	IPR011765 | IPR007863	PF00675 | PF05193	Insulinase (Peptidase family M16) | Peptidase M16 inactive domain	[208-342] | [360-598]; [929-1146]	2.20E-21 | 1.40E-36; 8.00E-34
	1802	UN002870	3	IPR003656 | IPR007021 | IPR008906	PF02892 | PF04937 | PF05699	BED zinc finger | Protein of unknown function (DUF 659) | hAT family C-terminal dimerisation region	[15-41] | [176-328] | [551-619]	5.30E-05 | 3.90E-47 | 4.20E-07
	1803	UN002871	2	IPR001828 | IPR019594	PF01094 | PF10613	Receptor family ligand binding region | Ligated ion channel L-glutamate- and glycine-binding site	[22-417] | [493-579]	7.70E-74 | 2.20E-08
	1804	UN002872	1	--	PF13854	Kelch motif	[97-135]	1.5e-06
	1805	UN002874	3	IPR006068 | -- | --	PF00689 | PF00702 | PF13246	Cation transporting ATPase, C-terminus | haloacid dehalogenase-like hydrolase | Cation transport ATPase (P-type)	[388-426] | [193-317] | [56-128]	2.80E-13 | 1.20E-14 | 5.80E-14
	1806	UN002875	1	IPR004240	PF02990	Endomembrane protein 70	[46-511]	7.5e-135
	1807	UN002876	1	IPR031322	PF01202	Shikimate kinase	[112-133]	5.7e-06
	1808	UN002877	1	IPR032308	PF16135	TPL-binding domain in jasmonate signalling	[843-912]	1.5e-18
	1809	UN002878	2	IPR002659 | IPR025298	PF01762 | PF13334	Galactosyltransferase | Domain of unknown function (DUF4094)	[152-348] | [16-112]	1.10E-51 | 3.20E-35
	1810	UN002880	1	IPR007309	PF04182	B-block binding subunit of TFIIIC	[118-199]	4.9e-15
	1811	UN002881	2	IPR000904 | IPR032691	PF01369 | PF12783	Sec7 domain | Guanine nucleotide exchange factor in Golgi transport N-terminal	[476-659] | [230-389]	3.20E-70 | 2.00E-31
	1812	UN002882	1	IPR006115	PF03446	NAD binding domain of 6-phosphogluconate dehydrogenase	[2-72]	6.5e-18
	1813	UN002883	1	IPR000477	PF00078	Reverse transcriptase (RNA-dependent DNA polymerase)	[28-286]	1.9e-41
	1814	UN002884	1	IPR041588	PF17921	Integrase zinc binding domain	[66-119]	1.4e-14
	1815	UN002886	1	IPR024395	PF12348	CLASP N terminal	[48-180]; [275-490]; [796-985]	7.10E-07; 2.50E-43; 3.00E-11
	1816	UN002887	2	IPR011545 | IPR001650	PF00270 | PF00271	DEAD/DEAH box helicase | Helicase conserved C-terminal domain	[65-227] | [267-346]	2.00E-39 | 4.20E-17
	1817	UN002888	1	IPR004932	PF03248	Rer1 family	[9-170]	2.2e-71
	1818	UN002889	1	IPR016040	PF13460	NAD(P)H-binding	[2-109]	1.1e-15
	1819	UN002890	2	IPR000357 | --	PF02985 | PF13513	HEAT repeat | HEAT-like repeat	[222-249] | [72-125]	1.10E-04 | 2.00E-06
	1820	UN002891	1	IPR033471	PF06584	DIRP	[126-226]	1.6e-31
	1821	UN002893	1	IPR027806	PF13359	DDE superfamily endonuclease	[3-120]	1.7e-11
	1822	UN002894	1	--	PF11523	Protein of unknown function (DUF3223)	[82-128]	1.1e-08
	1823	UN002895	4	IPR001789 | IPR003661 | IPR003018 | IPR003594	PF00072 | PF00512 | PF01590 | PF02518	Response regulator receiver domain | His Kinase A (phospho-acceptor) domain | GAF domain | Histidine kinase-, DNA gyrase B-, and HSP90-like ATPase	[616-727] | [344-408] | [158-307] | [455-585]	1.50E-15 | 3.10E-13 | 8.70E-14 | 1.20E-27
	1824	UN002896	1	IPR005178	PF03619	Organic solute transporter Ostalpha	[1-194]	7.7e-56
	1825	UN002898	1	--	PF13177	DNA polymerase III, delta subunit	[472-629]	5.8e-22
	1826	UN002900	1	IPR000313	PF00855	PWWP domain	[76-163]	2e-15
	1827	UN002901	4	IPR004843 | IPR011498 | -- | --	PF00149 | PF07646 | PF13415 | PF13418	Calcineurin-like phosphoesterase | Kelch motif | Galactose oxidase, central domain | Galactose oxidase, central domain	[706-918] | [336-382] | [247-291] | [94-171]	3.70E-31 | 2.50E-05 | 1.10E-04 | 3.40E-04
	1828	UN002902	2	IPR000504 | --	PF00076 | PF14570	RNA recognition motif. (a.k.a. RRM, RBD, or RNP domain) | RING/Ubox like zinc-binding domain	[82-160] | [1-31]	2.50E-06 | 8.70E-09
	1829	UN002903	1	IPR000477	PF00078	Reverse transcriptase (RNA-dependent DNA polymerase)	[65-216]	1.2e-28
	1830	UN002904	1	IPR013103	PF07727	Reverse transcriptase (RNA-dependent DNA polymerase)	[5-71]; [5-71]	2.00E-10; 2.00E-10
	1831	UN002906	1	IPR002921	PF01764	Lipase (class 3)	[2-80]	1.7e-14
	1832	UN002907	2	IPR013534 | IPR005085	PF08323 | PF16760	Starch synthase catalytic domain | Starch/carbohydrate-binding module (family 53)	[717-905] | [286-365]; [460-545]; [623-706]	9.10E-46 | 2.90E-15; 4.10E-18; 8.40E-16
	1833	UN002908	1	IPR000477	PF00078	Reverse transcriptase (RNA-dependent DNA polymerase)	[31-168]	3.7e-18
	1834	UN002909	1	IPR001680	PF00400	WD domain, G-beta repeat	[368-400]	4.2e-05
	1835	UN002910	1	IPR002818	PF01965	DJ-1/PfpI family	[7-171]; [211-371]	4.70E-38; 1.60E-34
	1836	UN002912	4	IPR002885 | IPR002885 | IPR002885 | IPR002885	PF01535 | PF12854 | PF13041 | PF13812	PPR repeat | PPR repeat | PPR repeat family | Pentatricopeptide repeat domain	[113-140]; [396-423] | [2-32] | [39-86]; [146-194]; [322-370]; [426-473] | [204-266]; [555-611]	2.30E-04; 7.90E-05 | 4.70E-06 | 2.10E-10; 1.60E-10; 8.20E-14; 3.70E-09 | 9.20E-16; 3.30E-07
	1837	UN002913	3	IPR001584 | IPR013103 | IPR025724	PF00665 | PF07727 | PF13976	Integrase core domain | Reverse transcriptase (RNA-dependent DNA polymerase) | GAG-pre-integrase domain	[181-295] | [540-673] | [118-168]	3.10E-21 | 8.10E-41 | 2.40E-08
	1838	UN002914	2	IPR009401 | IPR041285	PF06333 | PF18296	Mediator complex subunit 13 C-terminal domain | MID domain of medPIWI	[1060-1452] | [658-893]	2.30E-12 | 1.90E-40
	1839	UN002915	1	IPR024395	PF12348	CLASP N terminal	[48-180]; [275-490]; [796-985]	7.10E-07; 2.50E-43; 3.00E-11
	1840	UN002917	3	IPR003959 | IPR001487 | IPR041569	PF00004 | PF00439 | PF17862	ATPase family associated with various cellular activities (AAA) | Bromodomain | AAA+ lid domain	[416-551] | [905-975] | [579-615]	1.80E-39 | 2.10E-13 | 1.20E-10
	1841	UN002920	2	IPR000432 | IPR007861	PF00488 | PF05190	MutS domain V | MutS family domain IV	[264-432] | [70-170]	5.90E-39 | 4.50E-05
	1842	UN002922	1	IPR001680	PF00400	WD domain, G-beta repeat	[1093-1125]	0.00014
	1843	UN002923	1	IPR000408	PF00415	Regulator of chromosome condensation (RCC1) repeat	[64-110]; [114-168]; [173-220]; [223-274]	9.70E-07; 7.20E-09; 2.30E-11; 1.40E-10
	1844	UN002924	1	--	PF14566	Inositol hexakisphosphate	[39-193]; [455-611]	1.40E-52; 2.30E-52
	1845	UN002925	1	IPR018289	PF10551	MULE transposase domain	[3-68]	3.6e-08
	1846	UN002926	1	IPR002075	PF02136	Nuclear transport factor 2 (NTF2) domain	[14-128]	4e-24
	1847	UN002927	1	IPR033471	PF06584	DIRP	[126-226]	1.6e-31
	1848	UN002929	1	IPR000073	PF12697	Alpha/beta hydrolase family	[69-328]	6.7e-10
	1849	UN002930	1	IPR000086	PF00293	NUDIX domain	[2-124]	2.2e-14
	1850	UN002931	1	IPR033753	PF01597	Glycine cleavage H-protein	[56-175]	2.4e-47
	1851	UN002932	1	IPR013819	PF00305	Lipoxygenase	[2-192]	2.9e-97
	1852	UN002934	1	IPR006852	PF04765	Protein of unknown function (DUF616)	[113-414]	1.7e-108
	1853	UN002935	5	IPR000722 | IPR007066 | IPR007080 | IPR007081 | IPR007083	PF00623 | PF04983 | PF04997 | PF04998 | PF05000	RNA polymerase Rpb1, domain 2 | RNA polymerase Rpb1, domain 3 | RNA polymerase Rpb1, domain 1 | RNA polymerase Rpb1, domain 5 | RNA polymerase Rpb1, domain 4	[359-525] | [528-706] | [19-357] | [844-1322] | [734-837]	8.00E-74 | 2.40E-30 | 2.90E-71 | 2.10E-82 | 1.80E-26
	1854	UN002936	1	IPR000504	PF00076	RNA recognition motif. (a.k.a. RRM, RBD, or RNP domain)	[4-62]; [96-147]	8.20E-13; 2.30E-11
	1855	UN002937	1	IPR021864	PF11961	Domain of unknown function (DUF3475)	[159-215]	5.3e-23
	1856	UN002938	1	IPR003959	PF00004	ATPase family associated with various cellular activities (AAA)	[129-261]	3.4e-47
	1857	UN002942	1	IPR000719	PF00069	Protein kinase domain	[2-181]	1.7e-47
	1858	UN002943	3	IPR002885 | IPR002885 | IPR002885	PF01535 | PF13041 | PF13812	PPR repeat | PPR repeat family | Pentatricopeptide repeat domain	[374-404]; [1005-1033] | [229-273]; [406-453]; [480-521]; [931-980] | [290-349]; [790-837]	1.60E-05; 4.30E-05 | 8.50E-10; 7.10E-13; 9.70E-08; 4.20E-09 | 2.10E-12; 1.50E-05
	1859	UN002945	5	IPR013506 | IPR002205 | IPR006171 | IPR003594 | IPR031660	PF00204 | PF00521 | PF01751 | PF02518 | PF16898	DNA gyrase B | DNA gyrase/topoisomerase IV, subunit A | Toprim domain | Histidine kinase-, DNA gyrase B-, and HSP90-like ATPase | C-terminal associated domain of TOPRIM	[260-417] | [692-1152] | [448-546] | [69-215] | [562-689]	8.80E-24 | 6.30E-132 | 3.00E-07 | 4.30E-12 | 4.00E-52
	1860	UN002946	1	IPR013598	PF08389	Exportin 1-like protein	[107-260]	3.5e-37
	1861	UN002947	1	IPR016040	PF13460	NAD(P)H-binding	[59-266]	2.2e-26
	1862	UN002948	2	IPR013078 | IPR013079	PF00300 | PF01591	Histidine phosphatase superfamily (branch 1) | 6-phosphofructo-2-kinase	[517-695] | [262-437]; [466-514]	6.00E-37 | 1.50E-66; 2.30E-08
	1863	UN002949	2	IPR003439 | IPR011527	PF00005 | PF00664	ABC transporter | ABC transporter transmembrane region	[289-434]; [1040-1188] | [2-219]; [700-966]	3.60E-24; 7.60E-31 | 2.30E-40; 1.10E-39
	1864	UN002950	2	IPR003439 | IPR011527	PF00005 | PF00664	ABC transporter | ABC transporter transmembrane region	[289-434]; [1040-1188] | [2-219]; [700-966]	3.60E-24; 7.60E-31 | 2.30E-40; 1.10E-39
	1865	UN002951	1	IPR002314	PF00587	tRNA synthetase class II core domain (G, H, P, S and T)	[130-427]	9.1e-10
	1866	UN002952	2	IPR000504 | IPR002483	PF00076 | PF01480	RNA recognition motif. (a.k.a. RRM, RBD, or RNP domain) | PWI domain	[69-138] | [719-783]	3.30E-07 | 3.40E-14
	1867	UN002953	1	IPR035426	PF04938	Survival motor neuron (SMN) interacting protein 1 (SIP1)	[34-303]	9.1e-68
	1868	UN002954	4	IPR000330 | IPR001650 | IPR001810 | IPR011124	PF00176 | PF00271 | PF00646 | PF07496	SNF2 family N-terminal domain | Helicase conserved C-terminal domain | F-box domain | CW-type Zinc Finger	[136-785] | [1037-1132] | [91-121] | [388-431]	1.50E-96 | 1.40E-07 | 1.10E-04 | 3.70E-14
	1869	UN002955	1	IPR007863	PF05193	Peptidase M16 inactive domain	[419-593]	3e-14
	1870	UN002956	3	IPR004088 | IPR000504 | IPR032570	PF00013 | PF00076 | PF16275	KH domain | RNA recognition motif. (a.k.a. RRM, RBD, or RNP domain) | Splicing factor 1 helix-hairpin domain	[190-263] | [418-487] | [64-171]	1.30E-06 | 5.10E-19 | 4.30E-27
	1871	UN002957	1	IPR001926	PF00291	Pyridoxal-phosphate dependent enzyme	[13-220]	2.5e-50
	1872	UN002958	1	IPR006166	PF02732	ERCC4 domain	[289-445]	1.6e-16
	1873	UN002960	2	IPR002310 | IPR015944	PF02091 | PF02092	Glycyl-tRNA synthetase alpha subunit | Glycyl-tRNA synthetase beta subunit	[16-155] | [191-734]	8.80E-45 | 5.80E-175
	1874	UN002961	1	--	PF13424	Tetratricopeptide repeat	[65-139]	6.7e-11
	1875	UN002962	2	IPR006094 | IPR015345	PF01565 | PF09265	FAD binding domain | Cytokinin dehydrogenase 1, FAD and cytokinin binding	[75-218] | [277-371]	2.00E-22 | 3.90E-22
	1876	UN002963	1	IPR005202	PF03514	GRAS domain family	[378-748]	6.8e-109
	1877	UN002964	5	IPR000594 | IPR018965 | IPR019572 | IPR032418 | IPR032420	PF00899 | PF09358 | PF10585 | PF16190 | PF16191	ThiF family | Ubiquitin fold domain | Ubiquitin-activating enzyme active site | Ubiquitin-activating enzyme E1 FCCH domain | Ubiquitin-activating enzyme E1 four-helix bundle	[293-791] | [804-893] | [480-733] | [70-141] | [142-211]	2.00E-72 | 3.10E-20 | 1.20E-82 | 5.20E-26 | 2.60E-21
	1878	UN002965	2	IPR013534 | IPR005085	PF08323 | PF16760	Starch synthase catalytic domain | Starch/carbohydrate-binding module (family 53)	[717-896] | [286-365]; [460-545]; [623-706]	2.10E-42 | 2.80E-15; 4.10E-18; 8.30E-16
	1879	UN002966	2	IPR001356 | IPR002913	PF00046 | PF01852	Homeodomain | START domain	[18-76] | [202-410]	3.60E-16 | 5.90E-52
	1880	UN002967	2	IPR001214 | IPR003169	PF00856 | PF02213	SET domain | GYF domain	[1206-1310] | [210-246]	2.90E-20 | 1.90E-06
	1881	UN002968	3	IPR011765 | IPR007863 | IPR032632	PF00675 | PF05193 | PF16187	Insulinase (Peptidase family M16) | Peptidase M16 inactive domain | Middle or third domain of peptidase_M16	[119-239] | [275-444]; [769-953] | [462-764]	5.00E-32 | 4.50E-13; 1.60E-11 | 8.50E-73
	1882	UN002969	3	IPR002553 | IPR003164 | IPR008152	PF01602 | PF02296 | PF02883	Adaptin N terminal region | Alpha adaptin AP2, C-terminal domain | Adaptin C-terminal domain	[28-581] | [867-948] | [759-853]	1.30E-112 | 4.40E-10 | 2.90E-12
	1883	UN002970	2	IPR041677 | IPR041679	PF13086 | PF13087	AAA domain | AAA domain	[708-1054] | [1061-1257]	1.10E-67 | 1.80E-58
	1884	UN002971	1	IPR009737	PF06999	Sucrase/ferredoxin-like	[6-98]	1.3e-24
	1885	UN002973	1	IPR026960	PF13966	zinc-binding in reverse transcriptase	[4-84]	2.3e-19
	1886	UN002974	1	IPR023485	PF01451	Low molecular weight phosphotyrosine protein phosphatase	[17-170]	1.2e-40
	1887	UN002975	1	IPR006968	PF04884	Vitamin B6 photo-protection and homoeostasis	[5-190]	1e-36
	1888	UN002976	3	IPR007759 | IPR028942 | IPR028941	PF05066 | PF15612 | PF15613	HB1, ASXL, restriction endonuclease HTH domain | WSTF, HB1, Itc1p, MBD9 motif 1 | Williams-Beuren syndrome DDT (WSD), D-TOX E motif	[16-84] | [224-266] | [403-475]	3.20E-15 | 2.00E-08 | 8.00E-12
	1889	UN002977	4	IPR013515 | IPR013767 | IPR003018 | IPR013654	PF00360 | PF00989 | PF01590 | PF08446	Phytochrome region | PAS fold | GAF domain | PAS fold	[393-567] | [599-713]; [729-851] | [198-380] | [49-164]	5.70E-54 | 1.50E-20; 5.10E-24 | 8.20E-35 | 2.20E-37
	1890	UN002979	2	IPR003439 | --	PF00005 | PF12698	ABC transporter | ABC-2 family transporter protein	[421-565] | [44-291]	4.60E-22 | 5.60E-13
	1891	UN002980	5	IPR000795 | IPR000640 | IPR004161 | IPR005517 | IPR041095	PF00009 | PF00679 | PF03144 | PF03764 | PF14492	Elongation factor Tu GTP binding domain | Elongation factor G C-terminus | Elongation factor Tu domain 2 | Elongation factor G, domain IV | Elongation Factor G, domain II	[1-312] | [694-781] | [364-437] | [581-692] | [457-519]	9.10E-55 | 5.30E-20 | 4.20E-09 | 5.20E-31 | 6.50E-12
	1892	UN002981	2	IPR002300 | IPR013155	PF00133 | PF08264	tRNA synthetases class I (I, L, M and V) | Anticodon-binding domain of tRNA	[22-102]; [183-752] | [792-913]	5.50E-09; 6.10E-30 | 1.70E-12
	1893	UN002983	3	IPR003439 | IPR013525 | IPR013581	PF00005 | PF01061 | PF08370	ABC transporter | ABC-2 type transporter | Plant PDR ABC transporter associated	[97-279]; [788-940] | [433-644]; [1086-1299] | [649-711]	9.90E-16; 4.00E-20 | 2.10E-37; 1.90E-58 | 1.50E-22
	1894	UN002984	1	IPR003958	PF00808	Histone-like transcription factor (CBF/NF-Y) and archaeal histone	[8-71]	2.5e-19
	1895	UN002985	1	IPR025422	PF14144	Seed dormancy control	[27-102]	2.8e-29
	1896	UN002986	2	IPR001609 | IPR002710	PF00063 | PF01843	Myosin head (motor domain) | DIL domain	[4-613] | [1257-1325]	1.10E-226 | 8.10E-09
	1897	UN002987	1	IPR000719	PF00069	Protein kinase domain	[21-273]	3.5e-43
	1898	UN002988	1	IPR012438	PF07797	Protein of unknown function (DUF1639)	[109-142]	1.4e-14
	1899	UN002989	2	IPR002182 | IPR041118	PF00931 | PF18052	NB-ARC domain | Rx N-terminal domain	[212-412] | [11-101]	1.10E-44 | 1.80E-18
	1900	UN002992	1	IPR005150	PF03552	Cellulose synthase	[69-829]	0
	1901	UN002993	1	IPR033371	PF15346	Arginine and glutamate-rich 1	[40-85]	3.9e-09
	1902	UN002994	1	IPR022776	PF05253	U11-48K-like CHHC zinc finger	[41-62]	1.4e-05
	1903	UN002998	1	IPR013598	PF08389	Exportin 1-like protein	[70-228]	1e-21
	1904	UN002999	1	IPR005202	PF03514	GRAS domain family	[378-748]	6.8e-109
	1905	UN003000	2	IPR000270 | IPR001245	PF00564 | PF07714	PB1 domain | Protein tyrosine kinase	[188-270] | [939-1201]	1.10E-20 | 1.20E-61
	1906	UN003002	3	-- | IPR004014 | --	PF00122 | PF00690 | PF00702	E1-E2 ATPase | Cation transporter/ATPase, N-terminus | haloacid dehalogenase-like hydrolase	[147-332] | [34-93] | [348-650]	7.70E-36 | 1.90E-10 | 1.50E-16
	1907	UN003003	1	IPR007855	PF05183	RNA dependent RNA polymerase	[408-1040]	5.1e-175
	1908	UN003004	2	IPR002310 | IPR015944	PF02091 | PF02092	Glycyl-tRNA synthetase alpha subunit | Glycyl-tRNA synthetase beta subunit	[79-356] | [392-935]	9.60E-130 | 1.20E-174
	1909	UN003005	1	IPR001128	PF00067	Cytochrome P450	[2-126]	2.2e-36
	1910	UN003006	1	IPR000719	PF00069	Protein kinase domain	[123-415]	1.9e-74
	1911	UN003007	1	IPR012438	PF07797	Protein of unknown function (DUF1639)	[109-142]	1.4e-14
	1912	UN003009	2	IPR006085 | IPR006086	PF00752 | PF00867	XPG N-terminal domain | XPG I-region	[11-107] | [869-952]	3.30E-29 | 1.60E-25
	1913	UN003010	4	IPR001609 | IPR000048 | IPR002710 | IPR004009	PF00063 | PF00612 | PF01843 | PF02736	Myosin head (motor domain) | IQ calmodulin-binding motif | DIL domain | Myosin N-terminal SH3-like domain	[64-720] | [737-755]; [832-851] | [1328-1432] | [11-48]	2.90E-251 | 4.60E-04; 8.30E-05 | 5.40E-23 | 1.20E-10
	1914	UN003014	2	IPR000270 | IPR001245	PF00564 | PF07714	PB1 domain | Protein tyrosine kinase	[188-270] | [939-1201]	1.10E-20 | 1.20E-61
	1915	UN003016	4	IPR006134 | IPR006133 | IPR015088 | IPR024647	PF00136 | PF03104 | PF08996 | PF12254	DNA polymerase family B | DNA polymerase family B, exonuclease domain | DNA Polymerase alpha zinc finger | DNA polymerase alpha subunit p180 N terminal	[800-1260] | [369-734] | [1300-1508] | [3-50]	1.50E-118 | 1.20E-23 | 3.30E-42 | 3.20E-13
	1916	UN003017	2	IPR003672 | IPR022571	PF02514 | PF11965	CobN/Magnesium Chelatase | Domain of unknown function (DUF3479)	[259-1376] | [93-255]	0.00E+00 | 7.70E-48
	1917	UN003018	2	IPR002934 | IPR002058	PF01909 | PF03828	Nucleotidyltransferase domain | Cid1 family poly A polymerase	[562-622] | [801-850]	3.30E-07 | 5.00E-05
	1918	UN003020	2	IPR000270 | IPR001245	PF00564 | PF07714	PB1 domain | Protein tyrosine kinase	[188-270] | [939-1201]	1.10E-20 | 1.20E-61
	1919	UN003021	2	IPR015425 | IPR014020	PF02181 | PF10409	Formin Homology 2 Domain | C2 domain of PTEN tumour-suppressor protein	[777-1148] | [200-336]	3.60E-109 | 5.70E-28
	1920	UN003023	2	IPR000504 | IPR002075	PF00076 | PF02136	RNA recognition motif. (a.k.a. RRM, RBD, or RNP domain) | Nuclear transport factor 2 (NTF2) domain	[324-391] | [14-128]	1.20E-08 | 1.50E-23
	1921	UN003024	3	IPR005481 | IPR005482 | IPR005479	PF00289 | PF02785 | PF02786	Biotin carboxylase, N-terminal domain | Biotin carboxylase C-terminal domain | Carbamoyl-phosphate synthase L chain, ATP binding domain	[94-201] | [427-532] | [206-413]	2.10E-40 | 1.90E-38 | 1.00E-80
	1922	UN003025	1	IPR001005	PF00249	Myb-like DNA-binding domain	[3-50]; [56-99]	1.20E-13; 4.10E-15
	1923	UN003026	1	IPR001623	PF00226	DnaJ domain	[291-373]	9.5e-17
	1924	UN003027	4	IPR001752 | IPR019748 | IPR000857 | IPR018979	PF00225 | PF00373 | PF00784 | PF09379	Kinesin motor domain | FERM central domain | MyTH4 domain | FERM N-terminal domain	[902-1226] | [394-505] | [170-278] | [289-360]	6.70E-101 | 2.90E-16 | 8.30E-24 | 2.30E-06
	1925	UN003028	1	IPR001128	PF00067	Cytochrome P450	[3-390]	2.9e-69
	1926	UN003030	3	IPR031330 | IPR025300 | IPR041392	PF01301 | PF13364 | PF17834	Glycosyl hydrolases family 35 | Beta-galactosidase jelly roll domain | Beta-sandwich domain in beta galactosidase	[1-160] | [287-367] | [169-238]	7.50E-44 | 1.60E-04 | 5.80E-23
	1927	UN003031	2	IPR001683 | IPR025258	PF00787 | PF13901	PX domain | Putative zinc-RING and/or ribbon	[644-727] | [829-958]	2.70E-07 | 2.80E-32
	1928	UN003038	1	IPR013103	PF07727	Reverse transcriptase (RNA-dependent DNA polymerase)	[3-136]	7.2e-30
	1929	UN003039	2	IPR001245 | --	PF07714 | PF14381	Protein tyrosine kinase | Ethylene-responsive protein kinase Le-CTR1	[700-872] | [128-326]	5.80E-41 | 4.70E-70
	1930	UN003040	1	IPR000719	PF00069	Protein kinase domain	[2-181]	1.7e-47
	1931	UN003041	1	IPR007863	PF05193	Peptidase M16 inactive domain	[419-593]	3e-14
	1932	UN003042	1	IPR000477	PF00078	Reverse transcriptase (RNA-dependent DNA polymerase)	[347-435]	4.4e-12
	1933	UN003043	1	IPR029448	PF14631	Fanconi anaemia protein FancD2 nuclease	[66-906]; [1253-1483]	2.70E-127; 9.80E-33
	1934	UN003044	1	IPR000270	PF00564	PB1 domain	[250-324]	3e-13
	1935	UN003045	1	IPR002192	PF01326	Pyruvate phosphate dikinase, PEP/pyruvate binding domain	[254-458]	2.1e-19
	1936	UN003046	2	IPR001214 | IPR003169	PF00856 | PF02213	SET domain | GYF domain	[972-1076] | [7-43]	2.20E-20 | 1.50E-06
	1937	UN003047	3	IPR007759 | IPR028942 | IPR028941	PF05066 | PF15612 | PF15613	HB1, ASXL, restriction endonuclease HTH domain | WSTF, HB1, Itc1p, MBD9 motif 1 | Williams-Beuren syndrome DDT (WSD), D-TOX E motif	[16-84] | [224-266] | [403-475]	3.20E-15 | 2.00E-08 | 8.00E-12
	1938	UN003048	2	IPR002885 | IPR002885	PF01535 | PF13041	PPR repeat | PPR repeat family	[123-153] | [221-269]; [323-366]; [421-467]	1.70E-06 | 1.50E-09; 2.40E-07; 4.30E-11
	1939	UN003049	1	IPR007275	PF04146	YT521-B-like domain	[285-425]	2.5e-38
	1940	UN003050	2	IPR001245 | --	PF07714 | PF14381	Protein tyrosine kinase | Ethylene-responsive protein kinase Le-CTR1	[840-1090] | [228-430]	1.40E-66 | 2.00E-70
	1941	UN003051	2	IPR000719 | IPR000014	PF00069 | PF13426	Protein kinase domain | PAS domain	[643-836] | [177-274]; [462-556]	6.00E-38 | 9.10E-20; 3.20E-19
	1942	UN003053	2	IPR003439 | IPR011527	PF00005 | PF06472	ABC transporter | ABC transporter transmembrane region 2	[464-609]; [1122-1288] | [91-359]; [750-1014]	6.30E-19; 1.30E-15 | 5.70E-83; 3.00E-77
	1943	UN003054	1	IPR003657	PF03106	WRKY DNA -binding domain	[10-65]; [212-269]	7.70E-23; 6.20E-27
	1944	UN003056	2	IPR002885 | IPR002885	PF12854 | PF13041	PPR repeat | PPR repeat family	[482-513]; [867-899]; [941-970] | [135-183]; [205-254]; [275-324]; [383-429]; [527-569]; [591-639]; [697-745]; [977-1023]	1.20E-05; 3.20E-06; 1.70E-05 | 2.30E-07; 1.20E-16; 9.30E-16; 1.30E-16; 1.40E-09; 7.10E-14; 6.50E-14; 1.50E-13
	1945	UN003057	1	IPR000719	PF00069	Protein kinase domain	[47-187]; [315-391]	1.90E-19; 9.30E-14
	1946	UN003058	1	IPR024084	PF00180	Isocitrate/isopropylmalate dehydrogenase	[42-364]	2.9e-79
	1947	UN003059	2	IPR003439 | IPR011527	PF00005 | PF00664	ABC transporter | ABC transporter transmembrane region	[624-758]; [1246-1394] | [295-553]; [916-1177]	1.20E-20; 2.20E-29 | 1.40E-21; 1.00E-22
	1948	UN003060	1	IPR003594	PF02518	Histidine kinase-, DNA gyrase B-, and HSP90-like ATPase	[110-267]	8.8e-13
	1949	UN003061	1	IPR012438	PF07797	Protein of unknown function (DUF1639)	[109-142]	1.4e-14
	1950	UN003063	2	IPR001680 | IPR006692	PF00400 | PF04053	WD domain, G-beta repeat | Coatomer WD associated region	[91-127]; [132-171]; [177-215]; [220-256] | [319-763]	6.40E-06; 1.00E-04; 4.20E-06; 6.20E-09 | 2.10E-163
	1951	UN003064	1	IPR003121	PF02201	SWIB/MDM2 domain	[1-52]; [89-123]	4.20E-20; 3.90E-06
	1952	UN003065	2	IPR013134 | IPR038729	PF04423 | PF13476	Rad50 zinc hook motif | AAA domain	[689-724] | [10-253]	1.80E-05 | 1.70E-34
	1953	UN003067	3	-- | IPR006068 | --	PF00122 | PF00689 | PF00702	E1-E2 ATPase | Cation transporting ATPase, C-terminus | haloacid dehalogenase-like hydrolase	[31-216] | [604-770] | [232-534]	6.10E-36 | 7.50E-11 | 1.20E-16
	1954	UN003068	1	IPR003395	PF02463	RecF/RecN/SMC N terminal domain	[207-525]	5.4e-30
	1955	UN003069	1	IPR006852	PF04765	Protein of unknown function (DUF616)	[113-414]	1.7e-108
	1956	UN003071	1	IPR001841	PF14634	zinc-RING finger domain	[108-160]	1.5e-06
	1957	UN003073	1	IPR012438	PF07797	Protein of unknown function (DUF1639)	[109-142]	1.4e-14
	1958	UN003074	2	IPR006047 | IPR004193	PF00128 | PF02922	Alpha amylase, catalytic domain | Carbohydrate-binding module 48 (Isoamylase N-terminal domain)	[128-201] | [2-62]	1.10E-11 | 1.70E-09
	1959	UN003075	2	IPR006906 | IPR007725	PF04821 | PF05029	Timeless protein | Timeless protein C terminal region	[2-146] | [572-795]	3.70E-26 | 1.20E-28
	1960	UN003077	1	IPR010720	PF06964	Alpha-L-arabinofuranosidase C-terminal domain	[312-475]	8.7e-34
	1961	UN003078	4	IPR007120 | IPR007641 | IPR007642 | IPR007645	PF00562 | PF04560 | PF04561 | PF04565	RNA polymerase Rpb2, domain 6 | RNA polymerase Rpb2, domain 7 | RNA polymerase Rpb2, domain 2 | RNA polymerase Rpb2, domain 3	[307-707] | [709-784] | [3-41] | [102-170]	3.90E-120 | 7.00E-21 | 2.90E-08 | 4.10E-24
	1962	UN003079	1	IPR001128	PF00067	Cytochrome P450	[66-427]	1.6e-72
	1963	UN003080	1	IPR000477	PF00078	Reverse transcriptase (RNA-dependent DNA polymerase)	[21-178]	6.8e-30
	1964	UN003081	2	IPR040457 | IPR041470	PF04130 | PF17681	Gamma tubulin complex component C-terminal | Gamma tubulin complex component N-terminal	[910-1253] | [69-411]	5.50E-49 | 3.30E-15
	1965	UN003083	1	IPR000719	PF00069	Protein kinase domain	[10-228]	1.2e-29
	1966	UN003084	1	IPR016040	PF13460	NAD(P)H-binding	[2-154]	2.1e-23
	1967	UN003085	1	IPR013103	PF07727	Reverse transcriptase (RNA-dependent DNA polymerase)	[1-177]	6.7e-56
	1968	UN003086	2	IPR000270 | IPR001245	PF00564 | PF07714	PB1 domain | Protein tyrosine kinase	[188-270] | [939-1201]	1.10E-20 | 1.20E-61
	1969	UN003087	1	--	PF13923	Zinc finger, C3HC4 type (RING finger)	[21-58]	1.4e-10
	1970	UN003088	2	IPR040457 | IPR041470	PF04130 | PF17681	Gamma tubulin complex component C-terminal | Gamma tubulin complex component N-terminal	[629-816] | [33-333]	8.10E-41 | 1.20E-26
	1971	UN003089	1	IPR002885	PF13041	PPR repeat family	[108-154]; [209-255]; [274-321]; [376-423]; [477-524]; [579-623]; [782-829]	1.30E-10; 4.70E-11; 4.50E-08; 1.30E-11; 1.20E-08; 5.00E-08; 2.50E-12
	1972	UN003090	2	IPR015425 | IPR014020	PF02181 | PF10409	Formin Homology 2 Domain | C2 domain of PTEN tumour-suppressor protein	[777-1148] | [200-336]	3.60E-109 | 5.70E-28
	1973	UN003091	3	IPR002110 | IPR020683 | --	PF00023 | PF12796 | PF13637	Ankyrin repeat | Ankyrin repeats (3 copies) | Ankyrin repeats (many copies)	[118-138] | [181-252] | [52-104]	2.90E-04 | 4.10E-12 | 2.20E-12
	1974	UN003092	2	IPR001117 | IPR011707	PF00394 | PF07732	Multicopper oxidase | Multicopper oxidase	[156-203] | [31-143]	1.00E-06 | 2.70E-39
	1975	UN003093	1	IPR000873	PF00501	AMP-binding enzyme	[103-445]	9.1e-63
	1976	UN003095	1	IPR013103	PF07727	Reverse transcriptase (RNA-dependent DNA polymerase)	[1-177]	6.7e-56
	1977	UN003097	3	IPR007759 | IPR028942 | IPR028941	PF05066 | PF15612 | PF15613	HB1, ASXL, restriction endonuclease HTH domain | WSTF, HB1, Itc1p, MBD9 motif 1 | Williams-Beuren syndrome DDT (WSD), D-TOX E motif	[16-84] | [224-266] | [403-475]	3.20E-15 | 2.00E-08 | 8.00E-12
	1978	UN003099	1	IPR019496	PF10453	Nuclear fragile X mental retardation-interacting protein 1 (NUFIP1)	[20-52]	2e-08
	1979	UN003102	1	IPR015942	PF01177	Asp/Glu/Hydantoin racemase	[1-188]	5.5e-16
	1980	UN003104	2	IPR002205 | IPR006691	PF00521 | PF03989	DNA gyrase/topoisomerase IV, subunit A | DNA gyrase C-terminal domain, beta-propeller	[4-189] | [227-265]; [276-326]	4.80E-39 | 1.10E-08; 8.40E-07
	1981	UN003105	1	IPR007632	PF04547	Calcium-activated chloride channel	[133-614]	2.1e-91
	1982	UN003106	2	IPR000357 | --	PF02985 | PF13513	HEAT repeat | HEAT-like repeat	[222-249] | [72-125]	1.10E-04 | 2.00E-06
	1983	UN003107	1	IPR000719	PF00069	Protein kinase domain	[256-392]	2.8e-15
	1984	UN003108	4	IPR033646 | -- | -- | IPR028275	PF12807 | PF13374 | PF13424 | PF15044	Translation initiation factor eIF3 subunit 135 | Tetratricopeptide repeat | Tetratricopeptide repeat | Mitochondrial function, CLU-N-term	[739-827] | [1056-1095] | [972-1042] | [45-115]	2.10E-20 | 3.30E-06 | 2.10E-13 | 2.50E-09
	1985	UN003109	2	IPR003959 | IPR015342	PF00004 | PF09262	ATPase family associated with various cellular activities (AAA) | Peroxisome biogenesis factor 1, N-terminal	[590-735] | [96-170]	1.40E-12 | 2.40E-23
	1986	UN003111	1	IPR012416	PF07887	Calmodulin binding protein-like	[15-306]	1.6e-128
	1987	UN003112	1	IPR024326	PF12923	Ribosomal RNA-processing protein 7 (RRP7) C-terminal domain	[2-99]	6.4e-22
	1988	UN003113	1	IPR019354	PF10220	Smg8_Smg9	[38-129]; [484-620]; [648-694]; [989-1097]	8.90E-06; 6.10E-35; 1.50E-06; 1.20E-07
	1989	UN003114	1	IPR006968	PF04884	Vitamin B6 photo-protection and homoeostasis	[7-158]	1.9e-26
	1990	UN003115	3	IPR002885 | IPR002885 | IPR033443	PF01535 | PF13041 | PF17177	PPR repeat | PPR repeat family | Pentacotripeptide-repeat region of PRORP	[412-436] | [656-699] | [451-614]	5.00E-05 | 3.20E-09 | 6.90E-16
	1991	UN003116	1	IPR000023	PF00365	Phosphofructokinase	[88-394]	8.7e-61
	1992	UN003117	2	IPR013534 | IPR005085	PF08323 | PF16760	Starch synthase catalytic domain | Starch/carbohydrate-binding module (family 53)	[717-905] | [286-365]; [460-545]; [623-706]	9.10E-46 | 2.90E-15; 4.10E-18; 8.40E-16
	1993	UN003118	1	IPR001272	PF01293	Phosphoenolpyruvate carboxykinase	[141-608]	9.6e-212
	1994	UN003120	1	IPR011701	PF07690	Major Facilitator Superfamily	[25-352]	8.9e-36
	1995	UN003122	1	IPR005150	PF03552	Cellulose synthase	[69-829]	0
	1996	UN003123	2	IPR000626 | IPR019103	PF00240 | PF09668	Ubiquitin family | Aspartyl protease	[3-70] | [175-210]	2.40E-15 | 1.10E-08
	1997	UN003124	1	IPR000719	PF00069	Protein kinase domain	[47-187]; [315-391]	1.90E-19; 9.30E-14
	1998	UN003125	2	IPR006083 | IPR023577	PF00485 | PF01928	Phosphoribulokinase / Uridine kinase family | CYTH domain	[11-92] | [107-259]	2.50E-11 | 1.40E-16
[truncated: 86,614 more rows]

## Sheet: Table S5
	Table S5. Single-copy nuclear eudicotyledons genes. This table contains the subset of seventeen genes derived from BUSCO analysis which were identified in all compared species and were used to resolve the multigene-Bayesian phylogenetic tree (Figure 2). For each compared plant species (rows) the distinct Genbank accession numbers corresponding to each of the genes (columns) are shown.
		GeneBank accession numbers
		1	2	3	4	5	6	7	8	9	10	11	12	13	14	15	16	17
	A. trichopoda	XP_006854415.1	XP_006832910.1	XP_011624969.1	XP_011627151.1	XP_006857648.1	XP_006846842.1	XP_006858457.1	XP_006840560.1	XP_006848125.1	XP_006853034.1	XP_006851826.1	XP_011622402.1	XP_006838454.1	XP_006855302.1	XP_006857926.1	XP_011627601.1	XP_020519764.1
	A. thaliana	AT1G47750.1	AT3G56940.1	AT1G11780.1	AT1G65030.1	AT1G55760.1	AT4G24930.1	AT1G21370.1	AT1G02870.1	AT5G57460.1	AT3G06730.1	AT3G14900.1	AT1G55480.1	AT3G07790.1	AT3G62580.1	AT5G62140.1	AT5G54980.1	AT2G32120.1
	C. sinensis	XP_006473464.1	XP_006481986.1	XP_006484103.1	XP_006468054.1	XP_006474798.1	XP_006493211.1	XP_006472938.1	XP_006479941.1	XP_006474180.1	XP_006465751.1	XP_006477745.1	XP_006488948.1	XP_006469520.1	XP_006492313.1	XP_006490316.1	XP_006475055.1	XP_006489373.1
	C. arabica	XP_027090859.1	XP_027071221.1	XP_027097807.1	XP_027072439.1	XP_027064145.1	XP_027122928.1	XP_027090044.1	XP_027117473.1	XP_027068271.1	XP_027083165.1	XP_027064176.1	XP_027072380.1	XP_027104958.1	XP_027118366.1	XP_027103876.1	XP_027061595.1	XP_027116276.1
	C. melo	XP_008444688.1	XP_008465236.1	XP_008446031.1	XP_008439607.1	XP_008447790.1	XP_008439847.1	XP_008461498.1	XP_008451586.1	XP_016901426.1	XP_008445409.1	XP_008463741.1	XP_008449894.1	XP_008462095.1	XP_008451494.1	XP_008439159.1	XP_008463406.1	XP_008438682.1
	D. carota	XP_017252380.1	XP_017252793.1	XP_017226859.1	XP_017220403.1	XP_017250010.1	XP_017231091.1	XP_017232225.1	XP_017234450.1	XP_017253389.1	XP_017225533.1	XP_017256833.1	XP_017215544.1	XP_017253099.1	XP_017233337.1	XP_017253772.1	XP_017259052.1	XP_017224110.1
	E. grandis	XP_010027036.1	XP_010055439.2	XP_010025311.2	XP_010056917.1	XP_010061411.2	XP_010026426.2	XP_010063885.2	XP_010069943.2	XP_010048629.2	XP_010067721.2	XP_010036531.2	XP_010032852.1	XP_010035444.2	XP_010038275.2	XP_010035087.1	XP_010060333.2	XP_010024339.2
	G. max	XP_040865256.1	NP_001235719.2	XP_003551252.1	XP_003533839.1	XP_003551376.1	XP_003523151.1	XP_003541701.1	XP_003536167.1	XP_003555740.1	XP_003522899.1	XP_003544191.1	NP_001235451.2	XP_003519669.1	NP_001235713.1	XP_003533233.1	NP_001235047.1	NP_001344302.1
	H. annuus	XP_021983669.1	XP_021988249.1	XP_021976020.1	XP_022021036.1	XP_022010412.1	XP_022011610.1	XP_021976834.1	XP_021968958.1	XP_021989587.1	XP_021993899.1	XP_022011656.1	XP_021972333.1	XP_022036282.1	XP_021969375.1	XP_022011350.1	XP_022039495.1	XP_022015817.1
	J. regia	XP_018826641.2	XP_018826459.1	XP_018836764.1	XP_018819739.1	XP_018813714.1	XP_018824976.1	XP_018839870.1	XP_018813582.1	XP_018831162.2	XP_018849413.1	XP_018849291.1	XP_018837365.2	XP_018824696.1	XP_035538724.1	XP_018810412.1	XP_018822388.1	XP_018856416.1
	N. colorata	XP_031478875.1	XP_031493690.1	XP_031490892.1	XP_031504730.1	XP_031481235.1	XP_031475045.1	XP_031484989.1	XP_031497628.1	XP_031501127.1	XP_031478273.1	XP_031482223.1	XP_031473451.1	XP_031491047.1	XP_031484768.1	XP_031477109.1	XP_031505699.1	XP_031488512.1
	O. europaea	XP_022852448.1	XP_022882752.1	XP_022887661.1	XP_022855235.1	XP_022877708.1	XP_022852286.1	XP_022850210.1	XP_022863274.1	XP_022854001.1	XP_022864456.1	XP_022848492.1	XP_022884846.1	XP_022850448.1	XP_022898098.1	XP_022888320.1	XP_022848436.1	XP_022862811.1
	P. somniferum	XP_026456128.1	XP_026413580.1	XP_026385502.1	XP_026405656.1	XP_026381395.1	XP_026385481.1	XP_026405192.1	XP_026453524.1	XP_026404013.1	XP_026417820.1	XP_026398614.1	XP_026413045.1	XP_026433171.1	XP_026435685.1	XP_026408238.1	XP_026410030.1	XP_026422855.1
	P. trichocarpa	XP_006375076.1	XP_002308846.2	XP_024452601.1	XP_002318775.2	XP_002299061.1	XP_002322266.2	XP_002300936.2	XP_002321010.2	XP_024459766.1	XP_002299198.3	XP_006370145.1	XP_002303984.2	XP_002301584.1	XP_002302753.1	XP_002318249.1	XP_002315238.2	XP_002311619.1
	P. persica	XP_007226019.1	XP_020423578.1	XP_007222157.1	XP_007214716.1	XP_007205531.1	XP_020418886.1	XP_007199226.1	XP_007201346.1	XP_007220637.1	XP_007219644.1	XP_007214411.1	XP_007205501.1	XP_007215265.1	XP_007200488.1	XP_007221039.1	XP_007212114.1	XP_007225647.1
	P. shiedeanus	UN023256	UN028322	UN070669	UN067964	UN048650	UN079084	UN062130	UN077809	UN015381	UN128189	UN030904	UN056636	UN041714	UN081431	UN075931	UN093272	UN014489
	S. album	00g196530.m01	00g620100.m01	00g544230.m01	00g453720.m01	00g472160.m01	00g029830.m01	00g266930.m01	00g089240.m01	00g626120.m01	00g122280.m01	00g098730.m01	00g717110.m01	00g365590.m01	00g638710.m01	00g116130.m01	00g463440.m01	00g437230.m01
	S. lycopersicum	XP_010320374.1	NP_001332768.1	XP_004237564.1	XP_004232823.1	XP_004244017.1	XP_004234307.1	XP_004242017.1	XP_004247426.1	XP_004249173.1	NP_001234469.1	XP_010324394.1	XP_004228646.1	XP_010323878.1	XP_004229403.1	XP_004234348.1	XP_004251465.1	XP_004247363.1
	T. cacao	XP_007017468.2	XP_017977699.1	XP_007044013.2	XP_007025019.2	XP_017979521.1	XP_007037995.2	XP_007019417.2	XP_007050901.1	XP_007014211.2	XP_007010928.1	XP_007021788.2	XP_007014614.2	XP_017969719.1	XP_007051074.2	XP_007038578.1	XP_007020792.2	XP_007034742.2
	T. wilfordii	XP_038703485.1	XP_038721186.1	XP_038704948.1	XP_038711425.1	XP_038691316.1	XP_038686725.1	XP_038700380.1	XP_038682860.1	XP_038725735.1	XP_038689692.1	XP_038690662.1	XP_038696566.1	XP_038703370.1	XP_038712945.1	XP_038709137.1	XP_038691300.1	XP_038705021.1
	V. vinifera	XP_019082290.1	XP_002283892.1	XP_002277768.1	XP_002267244.1	XP_002276318.1	XP_002280221.1	XP_002262900.1	XP_002265366.1	XP_002271128.1	XP_002264063.1	XP_010644116.1	XP_002285744.1	XP_002272703.1	XP_002275502.1	XP_002280422.2	XP_002279766.1	XP_002282143.1

## Sheet: Table S6
	Table S6. Gene ontology-based functional characterization of the Psittacanthus schiedeanus uniGenes.
		UniGenes' identifier	Number of GO terms	Molecular Function [MF]	Biological Process [BP]	Cellular Component [CC]
	1	UN000001	2	GO:0005524 [ATP binding]; GO:0016887 [ATP hydrolysis activity]	---	---
	2	UN000008	1	GO:0004842 [ubiquitin-protein transferase activity]	---	---
	3	UN000011	4	GO:0004674 [protein serine/threonine kinase activity]; GO:0005515 [protein binding]	GO:0000184 [nuclear-transcribed mRNA catabolic process, nonsense-mediated decay]; GO:0016310 [phosphorylation]	---
	4	UN000025	1	GO:0005515 [protein binding]	---	---
	5	UN000026	1	GO:0005515 [protein binding]	---	---
	6	UN000028	2	GO:0005524 [ATP binding]; GO:0042393 [histone binding]	---	---
	7	UN000048	4	GO:0003777 [microtubule motor activity]; GO:0005524 [ATP binding]; GO:0008017 [microtubule binding]	GO:0007018 [microtubule-based movement]	---
	8	UN000061	1	GO:0005515 [protein binding]	---	---
	9	UN000069	2	GO:0004198 [calcium-dependent cysteine-type endopeptidase activity]	GO:0006508 [proteolysis]	---
	10	UN000076	1	GO:0005515 [protein binding]	---	---
	11	UN000083	2	GO:0008184 [glycogen phosphorylase activity]	GO:0005975 [carbohydrate metabolic process]	---
	12	UN000084	1	GO:0005515 [protein binding]	---	---
	13	UN000086	5	GO:0019887 [protein kinase regulator activity]; GO:0019901 [protein kinase binding]; GO:0043022 [ribosome binding]	GO:0006417 [regulation of translation]; GO:0033674 [positive regulation of kinase activity]	---
	14	UN000088	2	GO:0008381 [mechanosensitive ion channel activity]	---	GO:0016021 [integral component of membrane]
	15	UN000089	4	GO:0003843 [1,3-beta-D-glucan synthase activity]	GO:0006075 [(1->3)-beta-D-glucan biosynthetic process]	GO:0000148 [1,3-beta-D-glucan synthase complex]; GO:0016020 [membrane]
	16	UN000103	1	GO:0008270 [zinc ion binding]	---	---
	17	UN000104	1	---	GO:0006890 [retrograde vesicle-mediated transport, Golgi to endoplasmic reticulum]	---
	18	UN000105	3	---	GO:0006886 [intracellular protein transport]; GO:0006888 [endoplasmic reticulum to Golgi vesicle-mediated transport]	GO:0030127 [COPII vesicle coat]
	19	UN000107	1	GO:0005515 [protein binding]	---	---
	20	UN000111	1	GO:0005524 [ATP binding]	---	---
	21	UN000112	3	GO:0003677 [DNA binding]; GO:0003899 [DNA-directed 5'-3' RNA polymerase activity]	GO:0006351 [transcription, DNA-templated]	---
	22	UN000138	2	---	GO:0009306 [protein secretion]	GO:0005887 [integral component of plasma membrane]
	23	UN000139	6	GO:0015930 [glutamate synthase activity]; GO:0016638 [oxidoreductase activity, acting on the CH-NH2 group of donors]; GO:0016491 [oxidoreductase activity]	GO:0006537 [glutamate biosynthetic process]; GO:0055114 [obsolete oxidation-reduction process]; GO:0055114 [obsolete oxidation-reduction process]	---
	24	UN000140	2	---	GO:0006886 [intracellular protein transport]	GO:0017119 [Golgi transport complex]
	25	UN000142	1	---	GO:0007064 [mitotic sister chromatid cohesion]	---
	26	UN000156	5	GO:0003677 [DNA binding]; GO:0003887 [DNA-directed DNA polymerase activity]; GO:0003887 [DNA-directed DNA polymerase activity]	GO:0006260 [DNA replication]; GO:0006261 [DNA-dependent DNA replication]	---
	27	UN000158	8	GO:0016168 [chlorophyll binding]; GO:0045156 [electron transporter, transferring electrons within the cyclic electron transport pathway of photosynthesis activity]	GO:0009767 [photosynthetic electron transport chain]; GO:0019684 [photosynthesis, light reaction]; GO:0009772 [photosynthetic electron transport in photosystem II]; GO:0019684 [photosynthesis, light reaction]	GO:0009521 [photosystem]; GO:0016020 [membrane]
	28	UN000162	1	GO:0008270 [zinc ion binding]	---	---
	29	UN000169	3	GO:0000155 [phosphorelay sensor kinase activity]	GO:0007165 [signal transduction]; GO:0000160 [phosphorelay signal transduction system]	---
	30	UN000170	6	GO:0003677 [DNA binding]; GO:0003916 [DNA topoisomerase activity]; GO:0003677 [DNA binding]; GO:0003917 [DNA topoisomerase type I (single strand cut, ATP-independent) activity]	GO:0006265 [DNA topological change]; GO:0006265 [DNA topological change]	---
	31	UN000171	5	GO:0005515 [protein binding]; GO:0008270 [zinc ion binding]; GO:0018024 [histone-lysine N-methyltransferase activity]	GO:0034968 [histone lysine methylation]	GO:0005634 [nucleus]
	32	UN000176	9	GO:0015930 [glutamate synthase activity]; GO:0016638 [oxidoreductase activity, acting on the CH-NH2 group of donors]; GO:0015930 [glutamate synthase activity]; GO:0016491 [oxidoreductase activity]	GO:0006537 [glutamate biosynthetic process]; GO:0055114 [obsolete oxidation-reduction process]; GO:0006807 [nitrogen compound metabolic process]; GO:0055114 [obsolete oxidation-reduction process]; GO:0055114 [obsolete oxidation-reduction process]	---
	33	UN000188	3	GO:0003712 [transcription coregulator activity]	GO:0006357 [regulation of transcription by RNA polymerase II]	GO:0016592 [mediator complex]
	34	UN000189	1	GO:0005524 [ATP binding]	---	---
	35	UN000190	1	GO:0005515 [protein binding]	---	---
	36	UN000192	2	GO:0004672 [protein kinase activity]	GO:0006468 [protein phosphorylation]	---
	37	UN000197	4	GO:0005247 [voltage-gated chloride channel activity]	GO:0006821 [chloride transport]; GO:0055085 [transmembrane transport]	GO:0016020 [membrane]
	38	UN000200	1	GO:0005524 [ATP binding]	---	---
	39	UN000207	2	GO:0003676 [nucleic acid binding]; GO:0005524 [ATP binding]	---	---
	40	UN000208	4	GO:0005247 [voltage-gated chloride channel activity]	GO:0006821 [chloride transport]; GO:0055085 [transmembrane transport]	GO:0016020 [membrane]
	41	UN000210	4	GO:0005247 [voltage-gated chloride channel activity]	GO:0006821 [chloride transport]; GO:0055085 [transmembrane transport]	GO:0016020 [membrane]
	42	UN000218	3	GO:0003677 [DNA binding]; GO:0005515 [protein binding]	---	GO:0042025 [host cell nucleus]
	43	UN000220	1	GO:0005515 [protein binding]	---	---
	44	UN000222	1	GO:0008270 [zinc ion binding]	---	---
	45	UN000223	1	GO:0003779 [actin binding]	---	---
	46	UN000227	3	GO:0000155 [phosphorelay sensor kinase activity]	GO:0007165 [signal transduction]; GO:0000160 [phosphorelay signal transduction system]	---
	47	UN000230	5	GO:0016597 [amino acid binding]; GO:0016743 [carboxyl- or carbamoyltransferase activity]; GO:0016743 [carboxyl- or carbamoyltransferase activity]	GO:0006520 [cellular amino acid metabolic process]; GO:0006520 [cellular amino acid metabolic process]	---
	48	UN000233	1	GO:0003682 [chromatin binding]	---	---
	49	UN000237	1	GO:0003676 [nucleic acid binding]	---	---
	50	UN000240	1	GO:0046912 [acyltransferase, acyl groups converted into alkyl on transfer]	---	---
	51	UN000245	2	GO:0061630 [ubiquitin protein ligase activity]	GO:0071596 [ubiquitin-dependent protein catabolic process via the N-end rule pathway]	---
	52	UN000251	8	GO:0000166 [nucleotide binding]; GO:0003676 [nucleic acid binding]; GO:0003887 [DNA-directed DNA polymerase activity]; GO:0000166 [nucleotide binding]; GO:0003677 [DNA binding]	GO:0006281 [DNA repair]; GO:0019985 [translesion synthesis]	GO:0016035 [zeta DNA polymerase complex]
	53	UN000255	1	GO:0003676 [nucleic acid binding]	---	---
	54	UN000256	5	GO:0005515 [protein binding]	GO:0006355 [regulation of transcription, DNA-templated]; GO:0006355 [regulation of transcription, DNA-templated]; GO:0009584 [detection of visible light]; GO:0018298 [protein-chromophore linkage]	---
	55	UN000261	1	---	GO:0000902 [cell morphogenesis]	---
	56	UN000262	2	---	GO:0006886 [intracellular protein transport]	GO:0017119 [Golgi transport complex]
	57	UN000263	4	GO:0003989 [acetyl-CoA carboxylase activity]; GO:0005524 [ATP binding]; GO:0005524 [ATP binding]	GO:0006633 [fatty acid biosynthetic process]	---
	58	UN000297	16	GO:0003676 [nucleic acid binding]; GO:0004386 [helicase activity]; GO:0005524 [ATP binding]; GO:0016818 [hydrolase activity, acting on acid anhydrides, in phosphorus-containing anhydrides]; GO:0003677 [DNA binding]; GO:0003678 [DNA helicase activity]; GO:0005524 [ATP binding]; GO:0003677 [DNA binding]; GO:0003678 [DNA helicase activity]; GO:0005524 [ATP binding]; GO:0016818 [hydrolase activity, a…	GO:0006139 [nucleobase-containing compound metabolic process]; GO:0006289 [nucleotide-excision repair]	GO:0005634 [nucleus]
	59	UN000304	2	GO:0005515 [protein binding]	GO:0007040 [lysosome organization]	---
	60	UN000309	2	GO:0005515 [protein binding]	---	GO:0005737 [cytoplasm]
	61	UN000313	2	GO:0051539 [4 iron, 4 sulfur cluster binding]	GO:0006284 [base-excision repair]	---
	62	UN000318	3	GO:0008270 [zinc ion binding]; GO:0061630 [ubiquitin protein ligase activity]	GO:0071596 [ubiquitin-dependent protein catabolic process via the N-end rule pathway]	---
	63	UN000326	9	GO:0005515 [protein binding]; GO:0005524 [ATP binding]; GO:0005524 [ATP binding]; GO:0008094 [ATPase, acting on DNA]	GO:0006355 [regulation of transcription, DNA-templated]; GO:0006355 [regulation of transcription, DNA-templated]; GO:0040029 [regulation of gene expression, epigenetic]; GO:0043044 [ATP-dependent chromatin remodeling]	GO:0005634 [nucleus]
	64	UN000327	1	GO:0005524 [ATP binding]	---	---
	65	UN000337	3	GO:0005515 [protein binding]; GO:0016491 [oxidoreductase activity]	GO:0055114 [obsolete oxidation-reduction process]	---
	66	UN000347	6	GO:0004672 [protein kinase activity]; GO:0005524 [ATP binding]; GO:0004672 [protein kinase activity]; GO:0005515 [protein binding]	GO:0006468 [protein phosphorylation]; GO:0006468 [protein phosphorylation]	---
	67	UN000349	1	GO:0005515 [protein binding]	---	---
	68	UN000360	2	GO:0016491 [oxidoreductase activity]	GO:0055114 [obsolete oxidation-reduction process]	---
	69	UN000363	4	GO:0003843 [1,3-beta-D-glucan synthase activity]	GO:0006075 [(1->3)-beta-D-glucan biosynthetic process]	GO:0000148 [1,3-beta-D-glucan synthase complex]; GO:0016020 [membrane]
	70	UN000364	2	---	GO:0046854 [phosphatidylinositol phosphate biosynthetic process]; GO:0048015 [phosphatidylinositol-mediated signaling]	---
	71	UN000368	1	---	GO:0000723 [telomere maintenance]	---
	72	UN000371	8	GO:0016168 [chlorophyll binding]; GO:0045156 [electron transporter, transferring electrons within the cyclic electron transport pathway of photosynthesis activity]	GO:0009767 [photosynthetic electron transport chain]; GO:0019684 [photosynthesis, light reaction]; GO:0009772 [photosynthetic electron transport in photosystem II]; GO:0019684 [photosynthesis, light reaction]	GO:0009521 [photosystem]; GO:0016020 [membrane]
	73	UN000376	1	---	GO:0000723 [telomere maintenance]	---
	74	UN000378	2	GO:0003682 [chromatin binding]	GO:0010468 [regulation of gene expression]	---
	75	UN000381	1	GO:0003676 [nucleic acid binding]	---	---
	76	UN000384	3	GO:0008417 [fucosyltransferase activity]	GO:0006486 [protein glycosylation]	GO:0016020 [membrane]
	77	UN000386	2	GO:0005515 [protein binding]	GO:0007040 [lysosome organization]	---
	78	UN000387	14	GO:0000166 [nucleotide binding]; GO:0003676 [nucleic acid binding]; GO:0003887 [DNA-directed DNA polymerase activity]; GO:0000166 [nucleotide binding]; GO:0003677 [DNA binding]; GO:0003677 [DNA binding]; GO:0003887 [DNA-directed DNA polymerase activity]; GO:0003887 [DNA-directed DNA polymerase activity]; GO:0008270 [zinc ion binding]	GO:0006260 [DNA replication]; GO:0006281 [DNA repair]; GO:0006260 [DNA replication]	GO:0008622 [epsilon DNA polymerase complex]; GO:0005634 [nucleus]
	79	UN000388	6	GO:0003677 [DNA binding]; GO:0003916 [DNA topoisomerase activity]; GO:0003677 [DNA binding]; GO:0003917 [DNA topoisomerase type I (single strand cut, ATP-independent) activity]	GO:0006265 [DNA topological change]; GO:0006265 [DNA topological change]	---
	80	UN000407	1	---	---	GO:0005680 [anaphase-promoting complex]
	81	UN000417	1	GO:0005515 [protein binding]	---	---
	82	UN000418	3	---	GO:0006397 [mRNA processing]; GO:0006406 [mRNA export from nucleus]	GO:0000347 [THO complex]
	83	UN000419	1	GO:0005524 [ATP binding]	---	---
	84	UN000421	3	GO:0004672 [protein kinase activity]; GO:0005515 [protein binding]	GO:0006468 [protein phosphorylation]	---
	85	UN000422	5	GO:0003677 [DNA binding]; GO:0003677 [DNA binding]	GO:0006355 [regulation of transcription, DNA-templated]; GO:0009725 [response to hormone]	GO:0005634 [nucleus]
	86	UN000447	1	---	GO:0000723 [telomere maintenance]	---
	87	UN000450	4	GO:0005515 [protein binding]; GO:0010997 [anaphase-promoting complex binding]; GO:0097027 [ubiquitin-protein transferase activator activity]	GO:1904668 [positive regulation of ubiquitin protein ligase activity]	---
	88	UN000452	2	GO:0005085 [guanyl-nucleotide exchange factor activity]	GO:0007264 [small GTPase mediated signal transduction]	---
	89	UN000453	7	GO:0003677 [DNA binding]; GO:0005524 [ATP binding]; GO:0016787 [hydrolase activity]; GO:0004525 [ribonuclease III activity]; GO:0005515 [protein binding]; GO:0016891 [endoribonuclease activity, producing 5'-phosphomonoesters]	GO:0006396 [RNA processing]	---
	90	UN000468	1	GO:0008270 [zinc ion binding]	---	---
	91	UN000474	3	GO:0008233 [peptidase activity]	GO:0006508 [proteolysis]	GO:0005634 [nucleus]
	92	UN000477	2	GO:0003676 [nucleic acid binding]; GO:0005524 [ATP binding]	---	---
	93	UN000480	2	GO:0016779 [nucleotidyltransferase activity]	GO:0009058 [biosynthetic process]	---
	94	UN000492	3	GO:0005515 [protein binding]; GO:0005524 [ATP binding]; GO:0008270 [zinc ion binding]	---	---
	95	UN000497	3	GO:0005524 [ATP binding]; GO:0016307 [phosphatidylinositol phosphate kinase activity]	GO:0046488 [phosphatidylinositol metabolic process]	---
	96	UN000498	1	GO:0005524 [ATP binding]	---	---
	97	UN000502	1	GO:0000829 [inositol heptakisphosphate kinase activity]	---	---
	98	UN000505	3	GO:0004672 [protein kinase activity]; GO:0005524 [ATP binding]	GO:0006468 [protein phosphorylation]	---
	99	UN000507	2	GO:0005515 [protein binding]	GO:0007040 [lysosome organization]	---
	100	UN000511	4	GO:0003843 [1,3-beta-D-glucan synthase activity]	GO:0006075 [(1->3)-beta-D-glucan biosynthetic process]	GO:0000148 [1,3-beta-D-glucan synthase complex]; GO:0016020 [membrane]
	101	UN000516	2	GO:0003676 [nucleic acid binding]; GO:0004523 [RNA-DNA hybrid ribonuclease activity]	---	---
	102	UN000522	2	GO:0004722 [protein serine/threonine phosphatase activity]	GO:0006470 [protein dephosphorylation]	---
	103	UN000524	3	GO:0003735 [structural constituent of ribosome]	GO:0006412 [translation]	GO:0005840 [ribosome]
	104	UN000536	1	---	GO:0006336 [DNA replication-independent nucleosome assembly]	---
	105	UN000540	4	GO:0005515 [protein binding]; GO:0010997 [anaphase-promoting complex binding]; GO:0097027 [ubiquitin-protein transferase activator activity]	GO:1904668 [positive regulation of ubiquitin protein ligase activity]	---
	106	UN000542	1	---	GO:0015031 [protein transport]	---
	107	UN000546	3	GO:0004674 [protein serine/threonine kinase activity]; GO:0005515 [protein binding]; GO:0044877 [protein-containing complex binding]	---	---
	108	UN000552	3	GO:0003677 [DNA binding]	GO:0006139 [nucleobase-containing compound metabolic process]; GO:0032968 [positive regulation of transcription elongation from RNA polymerase II promoter]	---
	109	UN000558	1	---	GO:0015074 [DNA integration]	---
	110	UN000562	1	GO:0005515 [protein binding]	---	---
	111	UN000570	1	---	---	GO:0031011 [Ino80 complex]
	112	UN000572	1	---	GO:0006342 [chromatin silencing]	---
	113	UN000575	3	GO:0003676 [nucleic acid binding]; GO:0005524 [ATP binding]; GO:0004386 [helicase activity]	---	---
	114	UN000580	1	GO:0005515 [protein binding]	---	---
	115	UN000590	2	GO:0003677 [DNA binding]; GO:0005515 [protein binding]	---	---
	116	UN000596	2	GO:0003676 [nucleic acid binding]; GO:0004523 [RNA-DNA hybrid ribonuclease activity]	---	---
	117	UN000617	3	GO:0003677 [DNA binding]; GO:0003899 [DNA-directed 5'-3' RNA polymerase activity]	GO:0006351 [transcription, DNA-templated]	---
	118	UN000621	1	GO:0005515 [protein binding]	---	---
	119	UN000624	2	GO:0004674 [protein serine/threonine kinase activity]; GO:0005515 [protein binding]	---	---
	120	UN000627	3	GO:0004674 [protein serine/threonine kinase activity]; GO:0005515 [protein binding]; GO:0044877 [protein-containing complex binding]	---	---
	121	UN000634	1	GO:0005515 [protein binding]	---	---
	122	UN000635	2	GO:0003676 [nucleic acid binding]; GO:0004523 [RNA-DNA hybrid ribonuclease activity]	---	---
	123	UN000637	2	GO:0005515 [protein binding]	GO:0007040 [lysosome organization]	---
	124	UN000641	2	---	GO:0006139 [nucleobase-containing compound metabolic process]; GO:0032968 [positive regulation of transcription elongation from RNA polymerase II promoter]	---
	125	UN000642	1	GO:0003676 [nucleic acid binding]	---	---
	126	UN000644	3	GO:0003677 [DNA binding]; GO:0003899 [DNA-directed 5'-3' RNA polymerase activity]	GO:0006351 [transcription, DNA-templated]	---
	127	UN000645	3	GO:0022857 [transmembrane transporter activity]	GO:0055085 [transmembrane transport]	GO:0016020 [membrane]
	128	UN000647	3	GO:0004672 [protein kinase activity]; GO:0005524 [ATP binding]	GO:0006468 [protein phosphorylation]	---
	129	UN000648	5	GO:0000287 [magnesium ion binding]; GO:0005524 [ATP binding]; GO:0140326 [ATPase-coupled intramembrane lipid transporter activity]	GO:0015914 [phospholipid transport]	GO:0016021 [integral component of membrane]
	130	UN000649	9	GO:0003712 [transcription coregulator activity]; GO:0004402 [histone acetyltransferase activity]; GO:0008270 [zinc ion binding]; GO:0004402 [histone acetyltransferase activity]; GO:0008270 [zinc ion binding]	GO:0006355 [regulation of transcription, DNA-templated]; GO:0006355 [regulation of transcription, DNA-templated]; GO:0016573 [histone acetylation]	GO:0042025 [host cell nucleus]
	131	UN000653	3	GO:0003735 [structural constituent of ribosome]	GO:0006412 [translation]	GO:0005840 [ribosome]
	132	UN000654	5	GO:0000287 [magnesium ion binding]; GO:0005524 [ATP binding]; GO:0140326 [ATPase-coupled intramembrane lipid transporter activity]	GO:0015914 [phospholipid transport]	GO:0016021 [integral component of membrane]
	133	UN000655	5	GO:0000287 [magnesium ion binding]; GO:0005524 [ATP binding]; GO:0140326 [ATPase-coupled intramembrane lipid transporter activity]	GO:0015914 [phospholipid transport]	GO:0016021 [integral component of membrane]
	134	UN000657	3	GO:0004674 [protein serine/threonine kinase activity]; GO:0005515 [protein binding]; GO:0044877 [protein-containing complex binding]	---	---
	135	UN000658	1	GO:0005515 [protein binding]	---	---
	136	UN000665	1	GO:0005524 [ATP binding]	---	---
	137	UN000666	2	---	GO:0046854 [phosphatidylinositol phosphate biosynthetic process]; GO:0048015 [phosphatidylinositol-mediated signaling]	---
	138	UN000667	3	GO:0003774 [motor activity]; GO:0005524 [ATP binding]	---	GO:0016459 [myosin complex]
	139	UN000669	2	GO:0003755 [peptidyl-prolyl cis-trans isomerase activity]	GO:0000413 [protein peptidyl-prolyl isomerization]	---
	140	UN000671	1	GO:0005515 [protein binding]	---	---
	141	UN000673	3	GO:0004674 [protein serine/threonine kinase activity]; GO:0005515 [protein binding]; GO:0044877 [protein-containing complex binding]	---	---
	142	UN000674	2	GO:0005515 [protein binding]	GO:0007040 [lysosome organization]	---
	143	UN000677	2	GO:0005085 [guanyl-nucleotide exchange factor activity]	GO:0007264 [small GTPase mediated signal transduction]	---
	144	UN000679	1	---	GO:0000723 [telomere maintenance]	---
	145	UN000682	1	---	GO:0006336 [DNA replication-independent nucleosome assembly]	---
	146	UN000683	3	GO:0003676 [nucleic acid binding]; GO:0005524 [ATP binding]; GO:0004386 [helicase activity]	---	---
	147	UN000685	4	GO:0003843 [1,3-beta-D-glucan synthase activity]	GO:0006075 [(1->3)-beta-D-glucan biosynthetic process]	GO:0000148 [1,3-beta-D-glucan synthase complex]; GO:0016020 [membrane]
	148	UN000690	7	GO:0000155 [phosphorelay sensor kinase activity]; GO:0005515 [protein binding]	GO:0007165 [signal transduction]; GO:0006355 [regulation of transcription, DNA-templated]; GO:0006355 [regulation of transcription, DNA-templated]; GO:0009584 [detection of visible light]; GO:0018298 [protein-chromophore linkage]	---
	149	UN000693	9	GO:0003712 [transcription coregulator activity]; GO:0004402 [histone acetyltransferase activity]; GO:0008270 [zinc ion binding]; GO:0004402 [histone acetyltransferase activity]; GO:0008270 [zinc ion binding]	GO:0006355 [regulation of transcription, DNA-templated]; GO:0006355 [regulation of transcription, DNA-templated]; GO:0016573 [histone acetylation]	GO:0042025 [host cell nucleus]
	150	UN000694	1	GO:0005524 [ATP binding]	---	---
	151	UN000695	6	GO:0005524 [ATP binding]; GO:0042626 [ATPase-coupled transmembrane transporter activity]; GO:0005524 [ATP binding]; GO:0016887 [ATP hydrolysis activity]	GO:0055085 [transmembrane transport]	GO:0016021 [integral component of membrane]
	152	UN000698	1	GO:0005515 [protein binding]	---	---
	153	UN000700	4	GO:0003676 [nucleic acid binding]	GO:0006397 [mRNA processing]; GO:0006396 [RNA processing]	GO:0005634 [nucleus]
	154	UN000702	1	GO:0005515 [protein binding]	---	---
	155	UN000704	3	GO:0003677 [DNA binding]	GO:0006139 [nucleobase-containing compound metabolic process]; GO:0032968 [positive regulation of transcription elongation from RNA polymerase II promoter]	---
	156	UN000706	3	GO:0004672 [protein kinase activity]; GO:0005524 [ATP binding]	GO:0006468 [protein phosphorylation]	---
	157	UN000707	1	GO:0005515 [protein binding]	---	---
	158	UN000710	5	GO:0000287 [magnesium ion binding]; GO:0005524 [ATP binding]; GO:0140326 [ATPase-coupled intramembrane lipid transporter activity]	GO:0015914 [phospholipid transport]	GO:0016021 [integral component of membrane]
	159	UN000714	1	GO:0008270 [zinc ion binding]	---	---
	160	UN000715	4	GO:0003777 [microtubule motor activity]; GO:0005524 [ATP binding]; GO:0008017 [microtubule binding]	GO:0007018 [microtubule-based movement]	---
	161	UN000717	3	GO:0003677 [DNA binding]; GO:0003899 [DNA-directed 5'-3' RNA polymerase activity]	GO:0006351 [transcription, DNA-templated]	---
	162	UN000722	6	GO:0005524 [ATP binding]; GO:0042626 [ATPase-coupled transmembrane transporter activity]; GO:0005524 [ATP binding]; GO:0016887 [ATP hydrolysis activity]	GO:0055085 [transmembrane transport]	GO:0016021 [integral component of membrane]
	163	UN000729	1	GO:0008168 [methyltransferase activity]	---	---
	164	UN000730	2	GO:0003677 [DNA binding]	---	GO:0042025 [host cell nucleus]
	165	UN000732	1	GO:0004842 [ubiquitin-protein transferase activity]	---	---
	166	UN000734	1	---	GO:0015031 [protein transport]	---
	167	UN000736	3	GO:0003824 [catalytic activity]; GO:0004722 [protein serine/threonine phosphatase activity]	GO:0006470 [protein dephosphorylation]	---
	168	UN000737	3	GO:0022857 [transmembrane transporter activity]	GO:0055085 [transmembrane transport]	GO:0016020 [membrane]
	169	UN000740	1	GO:0016779 [nucleotidyltransferase activity]	---	---
	170	UN000742	3	GO:0022857 [transmembrane transporter activity]	GO:0055085 [transmembrane transport]	GO:0016020 [membrane]
	171	UN000743	9	GO:0015930 [glutamate synthase activity]; GO:0016638 [oxidoreductase activity, acting on the CH-NH2 group of donors]; GO:0015930 [glutamate synthase activity]; GO:0016491 [oxidoreductase activity]	GO:0006537 [glutamate biosynthetic process]; GO:0055114 [obsolete oxidation-reduction process]; GO:0006807 [nitrogen compound metabolic process]; GO:0055114 [obsolete oxidation-reduction process]; GO:0055114 [obsolete oxidation-reduction process]	---
	172	UN000745	2	---	GO:0046854 [phosphatidylinositol phosphate biosynthetic process]; GO:0048015 [phosphatidylinositol-mediated signaling]	---
	173	UN000746	2	GO:0016307 [phosphatidylinositol phosphate kinase activity]	GO:0046488 [phosphatidylinositol metabolic process]	---
	174	UN000752	2	GO:0005085 [guanyl-nucleotide exchange factor activity]	GO:0007264 [small GTPase mediated signal transduction]	---
	175	UN000754	3	GO:0003735 [structural constituent of ribosome]	GO:0006412 [translation]	GO:0005840 [ribosome]
	176	UN000755	3	GO:0003677 [DNA binding]; GO:0003899 [DNA-directed 5'-3' RNA polymerase activity]	GO:0006351 [transcription, DNA-templated]	---
	177	UN000759	1	GO:0005515 [protein binding]	---	---
	178	UN000760	3	GO:0003676 [nucleic acid binding]; GO:0005524 [ATP binding]; GO:0004386 [helicase activity]	---	---
	179	UN000761	4	GO:0003777 [microtubule motor activity]; GO:0005524 [ATP binding]; GO:0008017 [microtubule binding]	GO:0007018 [microtubule-based movement]	---
	180	UN000762	1	GO:0004386 [helicase activity]	---	---
	181	UN000763	1	GO:0003779 [actin binding]	---	---
	182	UN000764	3	GO:0003677 [DNA binding]	GO:0006351 [transcription, DNA-templated]; GO:0006355 [regulation of transcription, DNA-templated]	---
	183	UN000765	1	GO:0000829 [inositol heptakisphosphate kinase activity]	---	---
	184	UN000768	5	GO:0000287 [magnesium ion binding]; GO:0005524 [ATP binding]; GO:0140326 [ATPase-coupled intramembrane lipid transporter activity]	GO:0015914 [phospholipid transport]	GO:0016021 [integral component of membrane]
	185	UN000773	1	GO:0004386 [helicase activity]	---	---
	186	UN000774	1	GO:0000829 [inositol heptakisphosphate kinase activity]	---	---
	187	UN000776	9	GO:0003677 [DNA binding]; GO:0003899 [DNA-directed 5'-3' RNA polymerase activity]; GO:0003899 [DNA-directed 5'-3' RNA polymerase activity]; GO:0003899 [DNA-directed 5'-3' RNA polymerase activity]; GO:0032549 [ribonucleoside binding]	GO:0006351 [transcription, DNA-templated]; GO:0006351 [transcription, DNA-templated]; GO:0006351 [transcription, DNA-templated]	GO:0005634 [nucleus]
	188	UN000783	2	GO:0004672 [protein kinase activity]	GO:0006468 [protein phosphorylation]	---
	189	UN000784	1	GO:0005515 [protein binding]	---	---
	190	UN000785	2	GO:0003723 [RNA binding]; GO:0005515 [protein binding]	---	---
	191	UN000789	2	---	GO:0006887 [exocytosis]	GO:0000145 [exocyst]
	192	UN000790	1	GO:0003779 [actin binding]	---	---
	193	UN000791	2	GO:0003677 [DNA binding]	---	GO:0042025 [host cell nucleus]
	194	UN000792	3	GO:0005096 [GTPase activator activity]; GO:0005515 [protein binding]	---	GO:0005737 [cytoplasm]
	195	UN000796	1	GO:0003676 [nucleic acid binding]	---	---
	196	UN000797	2	GO:0003755 [peptidyl-prolyl cis-trans isomerase activity]	GO:0000413 [protein peptidyl-prolyl isomerization]	---
	197	UN000798	3	GO:0003676 [nucleic acid binding]; GO:0005524 [ATP binding]; GO:0004386 [helicase activity]	---	---
	198	UN000799	1	GO:0005524 [ATP binding]	---	---
	199	UN000800	2	---	GO:0046854 [phosphatidylinositol phosphate biosynthetic process]; GO:0048015 [phosphatidylinositol-mediated signaling]	---
	200	UN000803	3	GO:0003824 [catalytic activity]; GO:0004722 [protein serine/threonine phosphatase activity]	GO:0006470 [protein dephosphorylation]	---
	201	UN000805	1	GO:0016787 [hydrolase activity]	---	---
	202	UN000806	3	GO:0004375 [glycine dehydrogenase (decarboxylating) activity]	GO:0006546 [glycine catabolic process]; GO:0055114 [obsolete oxidation-reduction process]	---
	203	UN000808	1	GO:0005515 [protein binding]	---	---
	204	UN000809	3	GO:0003676 [nucleic acid binding]; GO:0005524 [ATP binding]; GO:0004386 [helicase activity]	---	---
	205	UN000810	3	GO:0003677 [DNA binding]	GO:0006351 [transcription, DNA-templated]; GO:0006355 [regulation of transcription, DNA-templated]	---
	206	UN000813	6	GO:0003723 [RNA binding]; GO:0017070 [U6 snRNA binding]; GO:0030623 [U5 snRNA binding]	GO:0000398 [mRNA splicing, via spliceosome]; GO:0000398 [mRNA splicing, via spliceosome]	GO:0005681 [spliceosomal complex]
	207	UN000817	2	GO:0003682 [chromatin binding]	---	GO:0005634 [nucleus]
	208	UN000821	1	GO:0005515 [protein binding]	---	---
	209	UN000823	1	---	GO:0015074 [DNA integration]	---
	210	UN000824	1	---	GO:0006508 [proteolysis]	---
	211	UN000830	3	GO:0003676 [nucleic acid binding]; GO:0005524 [ATP binding]; GO:0004386 [helicase activity]	---	---
	212	UN000831	6	GO:0005524 [ATP binding]; GO:0042626 [ATPase-coupled transmembrane transporter activity]; GO:0005524 [ATP binding]; GO:0016887 [ATP hydrolysis activity]	GO:0055085 [transmembrane transport]	GO:0016021 [integral component of membrane]
	213	UN000832	1	GO:0016787 [hydrolase activity]	---	---
	214	UN000835	1	GO:0008270 [zinc ion binding]	---	---
	215	UN000837	3	GO:0005096 [GTPase activator activity]; GO:0005515 [protein binding]	---	GO:0005737 [cytoplasm]
	216	UN000839	1	GO:0005515 [protein binding]	---	---
	217	UN000842	1	GO:0008270 [zinc ion binding]	---	---
	218	UN000844	3	GO:0003824 [catalytic activity]; GO:0004722 [protein serine/threonine phosphatase activity]	GO:0006470 [protein dephosphorylation]	---
	219	UN000845	1	---	GO:0006886 [intracellular protein transport]	---
	220	UN000848	2	GO:0003682 [chromatin binding]	---	GO:0005634 [nucleus]
	221	UN000849	3	GO:0022857 [transmembrane transporter activity]	GO:0055085 [transmembrane transport]	GO:0016020 [membrane]
	222	UN000850	2	GO:0005515 [protein binding]	---	GO:0005634 [nucleus]
	223	UN000851	2	GO:0003755 [peptidyl-prolyl cis-trans isomerase activity]	GO:0000413 [protein peptidyl-prolyl isomerization]	---
	224	UN000852	2	GO:0005085 [guanyl-nucleotide exchange factor activity]	GO:0007264 [small GTPase mediated signal transduction]	---
	225	UN000854	3	GO:0022857 [transmembrane transporter activity]	GO:0055085 [transmembrane transport]	GO:0016020 [membrane]
	226	UN000856	1	GO:0003723 [RNA binding]	---	---
	227	UN000857	1	GO:0005515 [protein binding]	---	---
	228	UN000858	2	GO:0003677 [DNA binding]; GO:0046983 [protein dimerization activity]	---	---
	229	UN000859	1	GO:0005515 [protein binding]	---	---
	230	UN000860	1	GO:0005515 [protein binding]	---	---
	231	UN000861	1	GO:0005515 [protein binding]	---	---
	232	UN000862	3	GO:0022857 [transmembrane transporter activity]	GO:0055085 [transmembrane transport]	GO:0016020 [membrane]
	233	UN000863	2	GO:0005515 [protein binding]	GO:0016567 [protein ubiquitination]	---
	234	UN000865	1	GO:0005515 [protein binding]	---	---
	235	UN000866	2	GO:0005515 [protein binding]	GO:0016567 [protein ubiquitination]	---
	236	UN000867	3	GO:0022857 [transmembrane transporter activity]	GO:0055085 [transmembrane transport]	GO:0016020 [membrane]
	237	UN000868	6	GO:0004672 [protein kinase activity]; GO:0005524 [ATP binding]; GO:0004672 [protein kinase activity]; GO:0005515 [protein binding]	GO:0006468 [protein phosphorylation]; GO:0006468 [protein phosphorylation]	---
	238	UN000869	1	GO:0003779 [actin binding]	---	---
	239	UN000871	2	GO:0003723 [RNA binding]; GO:0005515 [protein binding]	---	---
	240	UN000873	2	GO:0005515 [protein binding]	GO:0016567 [protein ubiquitination]	---
	241	UN000880	1	---	---	GO:0005643 [nuclear pore]
	242	UN000881	1	GO:0005515 [protein binding]	---	---
	243	UN000882	4	GO:0003843 [1,3-beta-D-glucan synthase activity]	GO:0006075 [(1->3)-beta-D-glucan biosynthetic process]	GO:0000148 [1,3-beta-D-glucan synthase complex]; GO:0016020 [membrane]
	244	UN000884	3	GO:0003824 [catalytic activity]; GO:0004722 [protein serine/threonine phosphatase activity]	GO:0006470 [protein dephosphorylation]	---
	245	UN000888	1	GO:0003676 [nucleic acid binding]	---	---
	246	UN000890	1	---	---	GO:0005759 [mitochondrial matrix]
	247	UN000895	1	GO:0005515 [protein binding]	---	---
	248	UN000896	6	GO:0005524 [ATP binding]; GO:0042626 [ATPase-coupled transmembrane transporter activity]; GO:0005524 [ATP binding]; GO:0016887 [ATP hydrolysis activity]	GO:0055085 [transmembrane transport]	GO:0016021 [integral component of membrane]
	249	UN000898	2	---	GO:0006355 [regulation of transcription, DNA-templated]	GO:0016592 [mediator complex]
	250	UN000899	1	GO:0005524 [ATP binding]	---	---
	251	UN000901	7	GO:0005198 [structural molecule activity]	GO:0006886 [intracellular protein transport]; GO:0016192 [vesicle-mediated transport]; GO:0006886 [intracellular protein transport]; GO:0016192 [vesicle-mediated transport]	GO:0030130 [clathrin coat of trans-Golgi network vesicle]; GO:0030132 [clathrin coat of coated pit]
	252	UN000903	9	GO:0003677 [DNA binding]; GO:0003899 [DNA-directed 5'-3' RNA polymerase activity]; GO:0003899 [DNA-directed 5'-3' RNA polymerase activity]; GO:0003899 [DNA-directed 5'-3' RNA polymerase activity]; GO:0032549 [ribonucleoside binding]	GO:0006351 [transcription, DNA-templated]; GO:0006351 [transcription, DNA-templated]; GO:0006351 [transcription, DNA-templated]	GO:0005634 [nucleus]
	253	UN000904	1	---	---	GO:0005759 [mitochondrial matrix]
	254	UN000905	2	GO:0003723 [RNA binding]; GO:0005515 [protein binding]	---	---
	255	UN000906	2	---	GO:0006886 [intracellular protein transport]; GO:0016192 [vesicle-mediated transport]	---
	256	UN000908	3	GO:0003712 [transcription coregulator activity]	GO:0006357 [regulation of transcription by RNA polymerase II]	GO:0016592 [mediator complex]
	257	UN000911	1	GO:0005515 [protein binding]	---	---
	258	UN000912	2	GO:0060090 [molecular adaptor activity]	GO:0043248 [proteasome assembly]	---
	259	UN000913	1	GO:0003676 [nucleic acid binding]	---	---
	260	UN000916	3	GO:0022857 [transmembrane transporter activity]	GO:0055085 [transmembrane transport]	GO:0016020 [membrane]
	261	UN000917	3	GO:0003824 [catalytic activity]; GO:0004722 [protein serine/threonine phosphatase activity]	GO:0006470 [protein dephosphorylation]	---
	262	UN000918	1	---	---	GO:0005643 [nuclear pore]
	263	UN000920	3	GO:0008081 [phosphoric diester hydrolase activity]	GO:0006281 [DNA repair]	GO:0005634 [nucleus]
	264	UN000921	1	GO:0005515 [protein binding]	---	---
	265	UN000922	3	GO:0061630 [ubiquitin protein ligase activity]	GO:1990116 [ribosome-associated ubiquitin-dependent protein catabolic process]	GO:1990112 [RQC complex]
	266	UN000923	2	---	GO:0006355 [regulation of transcription, DNA-templated]; GO:0007623 [circadian rhythm]	---
	267	UN000925	3	GO:0003676 [nucleic acid binding]; GO:0005524 [ATP binding]; GO:0004386 [helicase activity]	---	---
	268	UN000927	1	GO:0003676 [nucleic acid binding]	---	---
	269	UN000928	1	GO:0005524 [ATP binding]	---	---
	270	UN000929	2	GO:0005085 [guanyl-nucleotide exchange factor activity]	GO:0007264 [small GTPase mediated signal transduction]	---
	271	UN000931	2	---	GO:0006887 [exocytosis]	GO:0000145 [exocyst]
	272	UN000932	3	GO:0022857 [transmembrane transporter activity]	GO:0055085 [transmembrane transport]	GO:0016020 [membrane]
	273	UN000935	1	---	GO:0006355 [regulation of transcription, DNA-templated]	---
	274	UN000936	3	GO:0008081 [phosphoric diester hydrolase activity]	GO:0006281 [DNA repair]	GO:0005634 [nucleus]
	275	UN000937	1	GO:0005515 [protein binding]	---	---
	276	UN000938	2	---	GO:0006355 [regulation of transcription, DNA-templated]	GO:0016592 [mediator complex]
	277	UN000941	3	GO:0022857 [transmembrane transporter activity]	GO:0055085 [transmembrane transport]	GO:0016020 [membrane]
	278	UN000944	2	---	GO:0016485 [protein processing]	GO:0016021 [integral component of membrane]
	279	UN000946	3	GO:0004402 [histone acetyltransferase activity]; GO:0005515 [protein binding]; GO:0008080 [N-acetyltransferase activity]	---	---
	280	UN000947	2	---	GO:0006486 [protein glycosylation]	GO:0016020 [membrane]
	281	UN000949	3	GO:0022857 [transmembrane transporter activity]	GO:0055085 [transmembrane transport]	GO:0016020 [membrane]
	282	UN000952	1	GO:0005515 [protein binding]	---	---
	283	UN000953	1	GO:0004386 [helicase activity]	---	---
	284	UN000957	3	GO:0046873 [metal ion transmembrane transporter activity]	GO:0030001 [metal ion transport]	GO:0016020 [membrane]
	285	UN000960	4	GO:0003843 [1,3-beta-D-glucan synthase activity]	GO:0006075 [(1->3)-beta-D-glucan biosynthetic process]	GO:0000148 [1,3-beta-D-glucan synthase complex]; GO:0016020 [membrane]
	286	UN000965	7	GO:0005198 [structural molecule activity]	GO:0006886 [intracellular protein transport]; GO:0016192 [vesicle-mediated transport]; GO:0006886 [intracellular protein transport]; GO:0016192 [vesicle-mediated transport]	GO:0030130 [clathrin coat of trans-Golgi network vesicle]; GO:0030132 [clathrin coat of coated pit]
	287	UN000966	1	GO:0005524 [ATP binding]	---	---
	288	UN000969	1	GO:0003723 [RNA binding]	---	---
	289	UN000971	3	GO:0004375 [glycine dehydrogenase (decarboxylating) activity]	GO:0006546 [glycine catabolic process]; GO:0055114 [obsolete oxidation-reduction process]	---
	290	UN000973	1	GO:0003723 [RNA binding]	---	---
	291	UN000979	3	GO:0016504 [peptidase activator activity]; GO:0070577 [lysine-acetylated histone binding]; GO:0070628 [proteasome binding]	---	---
	292	UN000980	3	GO:0016504 [peptidase activator activity]; GO:0070577 [lysine-acetylated histone binding]; GO:0070628 [proteasome binding]	---	---
	293	UN000983	1	GO:0005525 [GTP binding]	---	---
	294	UN000984	2	---	GO:0006886 [intracellular protein transport]	GO:0034066 [Ric1-Rgp1 guanyl-nucleotide exchange factor complex]
	295	UN000988	1	GO:0005524 [ATP binding]	---	---
	296	UN000989	1	---	GO:0006355 [regulation of transcription, DNA-templated]	---
	297	UN000991	1	GO:0005525 [GTP binding]	---	---
	298	UN000993	6	GO:0005524 [ATP binding]; GO:0042626 [ATPase-coupled transmembrane transporter activity]; GO:0005524 [ATP binding]; GO:0016887 [ATP hydrolysis activity]	GO:0055085 [transmembrane transport]	GO:0016021 [integral component of membrane]
	299	UN000995	3	GO:0005524 [ATP binding]; GO:0016887 [ATP hydrolysis activity]	---	GO:0016020 [membrane]
	300	UN000996	4	GO:0003843 [1,3-beta-D-glucan synthase activity]	GO:0006075 [(1->3)-beta-D-glucan biosynthetic process]	GO:0000148 [1,3-beta-D-glucan synthase complex]; GO:0016020 [membrane]
	301	UN001000	4	GO:0005524 [ATP binding]; GO:0042626 [ATPase-coupled transmembrane transporter activity]	GO:0055085 [transmembrane transport]	GO:0016021 [integral component of membrane]
	302	UN001001	3	GO:0061630 [ubiquitin protein ligase activity]	GO:1990116 [ribosome-associated ubiquitin-dependent protein catabolic process]	GO:1990112 [RQC complex]
	303	UN001003	2	---	GO:0030036 [actin cytoskeleton organization]	GO:0005856 [cytoskeleton]
	304	UN001004	1	GO:0008168 [methyltransferase activity]	---	---
	305	UN001006	1	GO:0005524 [ATP binding]	---	---
	306	UN001007	6	GO:0003677 [DNA binding]; GO:0003899 [DNA-directed 5'-3' RNA polymerase activity]; GO:0003899 [DNA-directed 5'-3' RNA polymerase activity]; GO:0032549 [ribonucleoside binding]	GO:0006351 [transcription, DNA-templated]; GO:0006351 [transcription, DNA-templated]	---
	307	UN001011	3	GO:0008081 [phosphoric diester hydrolase activity]	GO:0006281 [DNA repair]	GO:0005634 [nucleus]
	308	UN001012	1	GO:0003676 [nucleic acid binding]	---	---
	309	UN001013	4	GO:0003843 [1,3-beta-D-glucan synthase activity]	GO:0006075 [(1->3)-beta-D-glucan biosynthetic process]	GO:0000148 [1,3-beta-D-glucan synthase complex]; GO:0016020 [membrane]
	310	UN001014	1	---	---	GO:0005759 [mitochondrial matrix]
	311	UN001017	2	---	GO:0006887 [exocytosis]	GO:0000145 [exocyst]
	312	UN001018	4	GO:0004525 [ribonuclease III activity]; GO:0005515 [protein binding]; GO:0016891 [endoribonuclease activity, producing 5'-phosphomonoesters]	GO:0006396 [RNA processing]	---
	313	UN001020	2	GO:0003677 [DNA binding]; GO:0005515 [protein binding]	---	---
	314	UN001022	2	GO:0005086 ]	GO:0005086 ]; GO:0032012 [regulation of ARF protein signal transduction]	GO:0005086 ]
	315	UN001024	4	GO:0004672 [protein kinase activity]; GO:0005524 [ATP binding]	GO:0006468 [protein phosphorylation]; GO:0007165 [signal transduction]	---
	316	UN001025	3	GO:0008081 [phosphoric diester hydrolase activity]	GO:0006281 [DNA repair]	GO:0005634 [nucleus]
	317	UN001027	1	GO:0003676 [nucleic acid binding]	---	---
	318	UN001028	4	GO:0003676 [nucleic acid binding]; GO:0004527 [exonuclease activity]; GO:0003676 [nucleic acid binding]; GO:0008270 [zinc ion binding]	---	---
	319	UN001029	1	GO:0005515 [protein binding]	---	---
	320	UN001033	4	GO:0003843 [1,3-beta-D-glucan synthase activity]	GO:0006075 [(1->3)-beta-D-glucan biosynthetic process]	GO:0000148 [1,3-beta-D-glucan synthase complex]; GO:0016020 [membrane]
	321	UN001034	7	GO:0005198 [structural molecule activity]	GO:0006886 [intracellular protein transport]; GO:0016192 [vesicle-mediated transport]; GO:0006886 [intracellular protein transport]; GO:0016192 [vesicle-mediated transport]	GO:0030130 [clathrin coat of trans-Golgi network vesicle]; GO:0030132 [clathrin coat of coated pit]
	322	UN001035	3	GO:0003677 [DNA binding]	GO:0006139 [nucleobase-containing compound metabolic process]; GO:0032968 [positive regulation of transcription elongation from RNA polymerase II promoter]	---
	323	UN001036	6	GO:0005524 [ATP binding]; GO:0042626 [ATPase-coupled transmembrane transporter activity]; GO:0005524 [ATP binding]; GO:0016887 [ATP hydrolysis activity]	GO:0055085 [transmembrane transport]	GO:0016021 [integral component of membrane]
	324	UN001037	2	GO:0005085 [guanyl-nucleotide exchange factor activity]	GO:0007264 [small GTPase mediated signal transduction]	---
	325	UN001038	1	GO:0005515 [protein binding]	---	---
	326	UN001039	3	GO:0003677 [DNA binding]	GO:0006139 [nucleobase-containing compound metabolic process]; GO:0032968 [positive regulation of transcription elongation from RNA polymerase II promoter]	---
	327	UN001040	1	GO:0005543 [phospholipid binding]	---	---
	328	UN001042	2	---	GO:0006139 [nucleobase-containing compound metabolic process]; GO:0032968 [positive regulation of transcription elongation from RNA polymerase II promoter]	---
	329	UN001049	3	GO:0016504 [peptidase activator activity]; GO:0070577 [lysine-acetylated histone binding]; GO:0070628 [proteasome binding]	---	---
	330	UN001050	1	GO:0005515 [protein binding]	---	---
	331	UN001051	2	GO:0004672 [protein kinase activity]	GO:0006468 [protein phosphorylation]	---
	332	UN001052	3	GO:0000155 [phosphorelay sensor kinase activity]; GO:0005515 [protein binding]	GO:0007165 [signal transduction]	---
	333	UN001053	2	GO:0060090 [molecular adaptor activity]	GO:0043248 [proteasome assembly]	---
	334	UN001054	1	GO:0005515 [protein binding]	---	---
	335	UN001055	3	GO:0005515 [protein binding]	GO:0006364 [rRNA processing]	GO:0032040 [small-subunit processome]
	336	UN001056	1	---	GO:0006355 [regulation of transcription, DNA-templated]	---
	337	UN001059	4	GO:0003676 [nucleic acid binding]; GO:0004527 [exonuclease activity]; GO:0003676 [nucleic acid binding]; GO:0008270 [zinc ion binding]	---	---
	338	UN001060	2	GO:0003677 [DNA binding]; GO:0005515 [protein binding]	---	---
	339	UN001061	2	---	GO:0030036 [actin cytoskeleton organization]	GO:0005856 [cytoskeleton]
	340	UN001063	3	GO:0000155 [phosphorelay sensor kinase activity]; GO:0005515 [protein binding]	GO:0007165 [signal transduction]	---
	341	UN001064	1	GO:0005515 [protein binding]	---	---
	342	UN001065	1	GO:0005525 [GTP binding]	---	---
	343	UN001070	3	---	GO:0006914 [autophagy]; GO:0006914 [autophagy]; GO:0030242 [autophagy of peroxisome]	---
	344	UN001071	2	GO:0019903 [protein phosphatase binding]	GO:0043666 [regulation of phosphoprotein phosphatase activity]	---
	345	UN001076	4	GO:0003843 [1,3-beta-D-glucan synthase activity]	GO:0006075 [(1->3)-beta-D-glucan biosynthetic process]	GO:0000148 [1,3-beta-D-glucan synthase complex]; GO:0016020 [membrane]
	346	UN001078	3	GO:0000155 [phosphorelay sensor kinase activity]; GO:0005515 [protein binding]	GO:0007165 [signal transduction]	---
	347	UN001080	2	---	GO:0006355 [regulation of transcription, DNA-templated]	GO:0016592 [mediator complex]
	348	UN001081	2	GO:0004252 [serine-type endopeptidase activity]	GO:0006508 [proteolysis]	---
	349	UN001082	3	---	GO:0006914 [autophagy]; GO:0006914 [autophagy]; GO:0030242 [autophagy of peroxisome]	---
	350	UN001085	5	GO:0000287 [magnesium ion binding]; GO:0005524 [ATP binding]; GO:0140326 [ATPase-coupled intramembrane lipid transporter activity]	GO:0015914 [phospholipid transport]	GO:0016021 [integral component of membrane]
	351	UN001086	3	GO:0003774 [motor activity]; GO:0005524 [ATP binding]	---	GO:0016459 [myosin complex]
	352	UN001087	1	GO:0005515 [protein binding]	---	---
	353	UN001088	1	GO:0003676 [nucleic acid binding]	---	---
	354	UN001089	16	GO:0003676 [nucleic acid binding]; GO:0004386 [helicase activity]; GO:0005524 [ATP binding]; GO:0016818 [hydrolase activity, acting on acid anhydrides, in phosphorus-containing anhydrides]; GO:0003677 [DNA binding]; GO:0003678 [DNA helicase activity]; GO:0005524 [ATP binding]; GO:0003677 [DNA binding]; GO:0003678 [DNA helicase activity]; GO:0005524 [ATP binding]; GO:0016818 [hydrolase activity, a…	GO:0006139 [nucleobase-containing compound metabolic process]; GO:0006289 [nucleotide-excision repair]	GO:0005634 [nucleus]
	355	UN001090	3	GO:0000155 [phosphorelay sensor kinase activity]; GO:0005515 [protein binding]	GO:0007165 [signal transduction]	---
	356	UN001091	2	---	GO:0016579 [protein deubiquitination]; GO:0036459 ]	---
	357	UN001092	3	GO:0008081 [phosphoric diester hydrolase activity]	GO:0006281 [DNA repair]	GO:0005634 [nucleus]
	358	UN001095	5	GO:0003677 [DNA binding]; GO:0003677 [DNA binding]	GO:0006355 [regulation of transcription, DNA-templated]; GO:0009725 [response to hormone]	GO:0005634 [nucleus]
	359	UN001096	3	GO:0005524 [ATP binding]; GO:0016887 [ATP hydrolysis activity]	---	GO:0016020 [membrane]
	360	UN001097	3	GO:0004612 [phosphoenolpyruvate carboxykinase (ATP) activity]; GO:0005524 [ATP binding]	GO:0006094 [gluconeogenesis]	---
	361	UN001099	1	GO:0005515 [protein binding]	---	---
	362	UN001100	1	GO:0005515 [protein binding]	---	---
	363	UN001102	4	GO:0004672 [protein kinase activity]; GO:0005524 [ATP binding]	GO:0006468 [protein phosphorylation]; GO:0007165 [signal transduction]	---
	364	UN001103	2	GO:0003723 [RNA binding]; GO:0005515 [protein binding]	---	---
	365	UN001105	1	GO:0046872 [metal ion binding]	---	---
	366	UN001106	3	GO:0008081 [phosphoric diester hydrolase activity]	GO:0006281 [DNA repair]	GO:0005634 [nucleus]
	367	UN001107	2	GO:0016779 [nucleotidyltransferase activity]	GO:0009058 [biosynthetic process]	---
	368	UN001108	4	GO:0005524 [ATP binding]; GO:0042626 [ATPase-coupled transmembrane transporter activity]	GO:0055085 [transmembrane transport]	GO:0016021 [integral component of membrane]
	369	UN001115	7	GO:0005198 [structural molecule activity]	GO:0006886 [intracellular protein transport]; GO:0016192 [vesicle-mediated transport]; GO:0006886 [intracellular protein transport]; GO:0016192 [vesicle-mediated transport]	GO:0030130 [clathrin coat of trans-Golgi network vesicle]; GO:0030132 [clathrin coat of coated pit]
	370	UN001116	1	GO:0008270 [zinc ion binding]	---	---
	371	UN001117	2	GO:0005524 [ATP binding]; GO:0046872 [metal ion binding]	---	---
	372	UN001118	1	GO:0005515 [protein binding]	---	---
	373	UN001120	6	GO:0004672 [protein kinase activity]; GO:0005524 [ATP binding]; GO:0004672 [protein kinase activity]; GO:0005515 [protein binding]	GO:0006468 [protein phosphorylation]; GO:0006468 [protein phosphorylation]	---
	374	UN001121	2	GO:0005515 [protein binding]; GO:0042578 [phosphoric ester hydrolase activity]	---	---
	375	UN001126	3	GO:0003677 [DNA binding]	GO:0006139 [nucleobase-containing compound metabolic process]; GO:0032968 [positive regulation of transcription elongation from RNA polymerase II promoter]	---
	376	UN001128	1	GO:0005515 [protein binding]	---	---
	377	UN001130	2	GO:0003682 [chromatin binding]	---	GO:0005634 [nucleus]
	378	UN001131	3	GO:0004672 [protein kinase activity]; GO:0005515 [protein binding]	GO:0006468 [protein phosphorylation]	---
	379	UN001135	2	GO:0051539 [4 iron, 4 sulfur cluster binding]	GO:0006284 [base-excision repair]	---
	380	UN001136	1	GO:0005524 [ATP binding]	---	---
	381	UN001138	3	GO:0000155 [phosphorelay sensor kinase activity]	GO:0007165 [signal transduction]; GO:0000160 [phosphorelay signal transduction system]	---
	382	UN001141	4	GO:0003843 [1,3-beta-D-glucan synthase activity]	GO:0006075 [(1->3)-beta-D-glucan biosynthetic process]	GO:0000148 [1,3-beta-D-glucan synthase complex]; GO:0016020 [membrane]
	383	UN001142	1	GO:0003676 [nucleic acid binding]	---	---
	384	UN001143	2	GO:0005086 ]	GO:0005086 ]; GO:0032012 [regulation of ARF protein signal transduction]	GO:0005086 ]
	385	UN001145	1	---	GO:0046856 [phosphatidylinositol dephosphorylation]	---
	386	UN001146	1	GO:0005525 [GTP binding]	---	---
	387	UN001149	2	GO:0004672 [protein kinase activity]	GO:0006468 [protein phosphorylation]	---
	388	UN001150	1	GO:0004842 [ubiquitin-protein transferase activity]	---	---
	389	UN001153	2	GO:0003676 [nucleic acid binding]; GO:0003723 [RNA binding]	---	---
	390	UN001154	2	GO:0003682 [chromatin binding]	GO:0010468 [regulation of gene expression]	---
	391	UN001155	3	GO:0003824 [catalytic activity]; GO:0004722 [protein serine/threonine phosphatase activity]	GO:0006470 [protein dephosphorylation]	---
	392	UN001157	6	GO:0005524 [ATP binding]; GO:0042626 [ATPase-coupled transmembrane transporter activity]; GO:0005524 [ATP binding]; GO:0016887 [ATP hydrolysis activity]	GO:0055085 [transmembrane transport]	GO:0016021 [integral component of membrane]
	393	UN001160	1	GO:0005515 [protein binding]	---	---
	394	UN001161	2	---	GO:0006355 [regulation of transcription, DNA-templated]	GO:0016592 [mediator complex]
	395	UN001163	2	GO:0016307 [phosphatidylinositol phosphate kinase activity]	GO:0046488 [phosphatidylinositol metabolic process]	---
	396	UN001164	1	GO:0005515 [protein binding]	---	---
	397	UN001165	6	GO:0005524 [ATP binding]; GO:0042626 [ATPase-coupled transmembrane transporter activity]; GO:0005524 [ATP binding]; GO:0016887 [ATP hydrolysis activity]	GO:0055085 [transmembrane transport]	GO:0016021 [integral component of membrane]
	398	UN001168	1	---	GO:0007064 [mitotic sister chromatid cohesion]	---
	399	UN001169	6	GO:0005524 [ATP binding]; GO:0042626 [ATPase-coupled transmembrane transporter activity]; GO:0005524 [ATP binding]; GO:0016887 [ATP hydrolysis activity]	GO:0055085 [transmembrane transport]	GO:0016021 [integral component of membrane]
	400	UN001171	1	GO:0005524 [ATP binding]	---	---
	401	UN001172	3	GO:0004612 [phosphoenolpyruvate carboxykinase (ATP) activity]; GO:0005524 [ATP binding]	GO:0006094 [gluconeogenesis]	---
	402	UN001173	1	GO:0003968 [RNA-directed 5'-3' RNA polymerase activity]	---	---
	403	UN001177	3	GO:0004197 [cysteine-type endopeptidase activity]	GO:0071586 [CAAX-box protein processing]	GO:0016020 [membrane]
	404	UN001178	1	GO:0005515 [protein binding]	---	---
	405	UN001180	1	GO:0005525 [GTP binding]	---	---
	406	UN001182	3	---	GO:0006914 [autophagy]; GO:0006914 [autophagy]; GO:0030242 [autophagy of peroxisome]	---
	407	UN001183	7	GO:0003677 [DNA binding]; GO:0005524 [ATP binding]; GO:0016787 [hydrolase activity]; GO:0004525 [ribonuclease III activity]; GO:0005515 [protein binding]; GO:0016891 [endoribonuclease activity, producing 5'-phosphomonoesters]	GO:0006396 [RNA processing]	---
	408	UN001184	1	GO:0005515 [protein binding]	---	---
	409	UN001185	3	---	GO:0016485 [protein processing]; GO:0043085 [positive regulation of catalytic activity]	GO:0016021 [integral component of membrane]
	410	UN001187	2	GO:0005515 [protein binding]; GO:0042578 [phosphoric ester hydrolase activity]	---	---
	411	UN001189	2	---	GO:0006355 [regulation of transcription, DNA-templated]; GO:0007623 [circadian rhythm]	---
	412	UN001191	1	---	GO:0015074 [DNA integration]	---
	413	UN001193	7	GO:0003677 [DNA binding]; GO:0003918 [DNA topoisomerase type II (double strand cut, ATP-hydrolyzing) activity]; GO:0005524 [ATP binding]; GO:0003677 [DNA binding]; GO:0003918 [DNA topoisomerase type II (double strand cut, ATP-hydrolyzing) activity]	GO:0006265 [DNA topological change]; GO:0006265 [DNA topological change]	---
	414	UN001194	4	GO:0003774 [motor activity]; GO:0005524 [ATP binding]; GO:0005515 [protein binding]	---	GO:0016459 [myosin complex]
	415	UN001195	1	GO:0003676 [nucleic acid binding]	---	---
	416	UN001196	2	---	GO:0006886 [intracellular protein transport]	GO:0034066 [Ric1-Rgp1 guanyl-nucleotide exchange factor complex]
	417	UN001197	4	GO:0005515 [protein binding]; GO:0010997 [anaphase-promoting complex binding]; GO:0097027 [ubiquitin-protein transferase activator activity]	GO:1904668 [positive regulation of ubiquitin protein ligase activity]	---
	418	UN001198	2	---	GO:0006886 [intracellular protein transport]	GO:0034066 [Ric1-Rgp1 guanyl-nucleotide exchange factor complex]
	419	UN001199	1	GO:0004869 [cysteine-type endopeptidase inhibitor activity]	---	---
	420	UN001201	4	GO:0003774 [motor activity]; GO:0005524 [ATP binding]; GO:0005515 [protein binding]	---	GO:0016459 [myosin complex]
	421	UN001202	1	GO:0005515 [protein binding]	---	---
	422	UN001203	3	---	GO:0006914 [autophagy]; GO:0006914 [autophagy]; GO:0030242 [autophagy of peroxisome]	---
	423	UN001204	6	GO:0005524 [ATP binding]; GO:0042626 [ATPase-coupled transmembrane transporter activity]; GO:0005524 [ATP binding]; GO:0016887 [ATP hydrolysis activity]	GO:0055085 [transmembrane transport]	GO:0016021 [integral component of membrane]
	424	UN001206	3	GO:0004197 [cysteine-type endopeptidase activity]	GO:0071586 [CAAX-box protein processing]	GO:0016020 [membrane]
	425	UN001207	3	GO:0016760 [cellulose synthase (UDP-forming) activity]	GO:0030244 [cellulose biosynthetic process]	GO:0016020 [membrane]
	426	UN001208	2	---	GO:0006355 [regulation of transcription, DNA-templated]	GO:0016592 [mediator complex]
	427	UN001209	1	GO:0003682 [chromatin binding]	---	---
	428	UN001210	3	GO:0046873 [metal ion transmembrane transporter activity]	GO:0030001 [metal ion transport]	GO:0016020 [membrane]
	429	UN001211	1	GO:0003676 [nucleic acid binding]	---	---
	430	UN001212	3	GO:0000155 [phosphorelay sensor kinase activity]; GO:0005515 [protein binding]	GO:0007165 [signal transduction]	---
	431	UN001214	2	GO:0005086 ]	GO:0005086 ]; GO:0032012 [regulation of ARF protein signal transduction]	GO:0005086 ]
	432	UN001215	2	GO:0003677 [DNA binding]	---	GO:0042025 [host cell nucleus]
	433	UN001216	2	---	GO:0006355 [regulation of transcription, DNA-templated]; GO:0007623 [circadian rhythm]	---
	434	UN001217	3	GO:0005524 [ATP binding]; GO:0016887 [ATP hydrolysis activity]	---	GO:0016020 [membrane]
	435	UN001218	1	GO:0005515 [protein binding]	---	---
	436	UN001220	3	GO:0004197 [cysteine-type endopeptidase activity]	GO:0071586 [CAAX-box protein processing]	GO:0016020 [membrane]
	437	UN001227	2	GO:0016491 [oxidoreductase activity]	GO:0055114 [obsolete oxidation-reduction process]	---
	438	UN001230	3	GO:0004721 [phosphoprotein phosphatase activity]	GO:0009737 [response to abscisic acid]; GO:0043622 [cortical microtubule organization]	---
	439	UN001231	1	GO:0003676 [nucleic acid binding]	---	---
	440	UN001232	2	---	GO:0006886 [intracellular protein transport]	GO:0034066 [Ric1-Rgp1 guanyl-nucleotide exchange factor complex]
	441	UN001233	1	GO:0003676 [nucleic acid binding]	---	---
	442	UN001234	1	---	GO:0006355 [regulation of transcription, DNA-templated]	---
	443	UN001235	5	GO:0004601 [peroxidase activity]; GO:0050664 [oxidoreductase activity, acting on NAD(P)H, oxygen as acceptor]; GO:0016491 [oxidoreductase activity]	GO:0055114 [obsolete oxidation-reduction process]; GO:0055114 [obsolete oxidation-reduction process]	---
	444	UN001236	2	GO:0003723 [RNA binding]; GO:0005515 [protein binding]	---	---
	445	UN001239	1	GO:0003676 [nucleic acid binding]	---	---
	446	UN001244	6	GO:0005524 [ATP binding]; GO:0042626 [ATPase-coupled transmembrane transporter activity]; GO:0005524 [ATP binding]; GO:0016887 [ATP hydrolysis activity]	GO:0055085 [transmembrane transport]	GO:0016021 [integral component of membrane]
	447	UN001246	3	GO:0004197 [cysteine-type endopeptidase activity]	GO:0071586 [CAAX-box protein processing]	GO:0016020 [membrane]
	448	UN001253	1	GO:0003676 [nucleic acid binding]	---	---
	449	UN001257	1	---	GO:0046856 [phosphatidylinositol dephosphorylation]	---
	450	UN001260	1	GO:0005515 [protein binding]	---	---
	451	UN001261	2	GO:0004252 [serine-type endopeptidase activity]	GO:0006508 [proteolysis]	---
	452	UN001262	1	GO:0005515 [protein binding]	---	---
	453	UN001263	4	GO:0004672 [protein kinase activity]; GO:0005524 [ATP binding]	GO:0006468 [protein phosphorylation]; GO:0007165 [signal transduction]	---
	454	UN001267	2	GO:0003723 [RNA binding]; GO:0019843 [rRNA binding]	---	---
	455	UN001268	2	GO:0005515 [protein binding]; GO:0042578 [phosphoric ester hydrolase activity]	---	---
	456	UN001269	5	GO:0003997 [acyl-CoA oxidase activity]; GO:0016627 [oxidoreductase activity, acting on the CH-CH group of donors]	GO:0006635 [fatty acid beta-oxidation]; GO:0055114 [obsolete oxidation-reduction process]	GO:0005777 [peroxisome]
	457	UN001270	1	GO:0005515 [protein binding]	---	---
	458	UN001271	5	GO:0003843 [1,3-beta-D-glucan synthase activity]; GO:0003843 [1,3-beta-D-glucan synthase activity]	GO:0006075 [(1->3)-beta-D-glucan biosynthetic process]	GO:0000148 [1,3-beta-D-glucan synthase complex]; GO:0016020 [membrane]
	459	UN001272	5	GO:0004601 [peroxidase activity]; GO:0050664 [oxidoreductase activity, acting on NAD(P)H, oxygen as acceptor]; GO:0016491 [oxidoreductase activity]	GO:0055114 [obsolete oxidation-reduction process]; GO:0055114 [obsolete oxidation-reduction process]	---
	460	UN001273	1	---	GO:0015074 [DNA integration]	---
	461	UN001275	2	GO:0008374 [O-acyltransferase activity]	GO:0006629 [lipid metabolic process]	---
	462	UN001276	5	GO:0004601 [peroxidase activity]; GO:0050664 [oxidoreductase activity, acting on NAD(P)H, oxygen as acceptor]; GO:0016491 [oxidoreductase activity]	GO:0055114 [obsolete oxidation-reduction process]; GO:0055114 [obsolete oxidation-reduction process]	---
	463	UN001277	1	GO:0005524 [ATP binding]	---	---
	464	UN001282	2	GO:0004252 [serine-type endopeptidase activity]	GO:0006508 [proteolysis]	---
	465	UN001285	7	GO:0003677 [DNA binding]; GO:0005524 [ATP binding]; GO:0016787 [hydrolase activity]; GO:0004525 [ribonuclease III activity]; GO:0005515 [protein binding]; GO:0016891 [endoribonuclease activity, producing 5'-phosphomonoesters]	GO:0006396 [RNA processing]	---
	466	UN001286	3	GO:0003684 [damaged DNA binding]	GO:0006281 [DNA repair]; GO:0006281 [DNA repair]	---
	467	UN001288	1	GO:0046983 [protein dimerization activity]	---	---
	468	UN001289	3	GO:0005524 [ATP binding]; GO:0016301 [kinase activity]	GO:0016310 [phosphorylation]	---
	469	UN001290	5	GO:0004601 [peroxidase activity]; GO:0050664 [oxidoreductase activity, acting on NAD(P)H, oxygen as acceptor]; GO:0016491 [oxidoreductase activity]	GO:0055114 [obsolete oxidation-reduction process]; GO:0055114 [obsolete oxidation-reduction process]	---
	470	UN001293	3	GO:0000155 [phosphorelay sensor kinase activity]	GO:0007165 [signal transduction]; GO:0000160 [phosphorelay signal transduction system]	---
	471	UN001294	1	GO:0005515 [protein binding]	---	---
	472	UN001295	4	GO:0005515 [protein binding]; GO:0010997 [anaphase-promoting complex binding]; GO:0097027 [ubiquitin-protein transferase activator activity]	GO:1904668 [positive regulation of ubiquitin protein ligase activity]	---
	473	UN001299	4	GO:0004525 [ribonuclease III activity]; GO:0005515 [protein binding]; GO:0016891 [endoribonuclease activity, producing 5'-phosphomonoesters]	GO:0006396 [RNA processing]	---
	474	UN001301	1	---	GO:0015074 [DNA integration]	---
	475	UN001303	2	GO:0003723 [RNA binding]	GO:0006396 [RNA processing]	---
	476	UN001304	6	GO:0004672 [protein kinase activity]; GO:0005524 [ATP binding]; GO:0004672 [protein kinase activity]; GO:0005515 [protein binding]	GO:0006468 [protein phosphorylation]; GO:0006468 [protein phosphorylation]	---
	477	UN001306	3	GO:0003684 [damaged DNA binding]	GO:0006281 [DNA repair]; GO:0006281 [DNA repair]	---
	478	UN001307	1	GO:0005515 [protein binding]	---	---
	479	UN001308	2	---	GO:0006351 [transcription, DNA-templated]; GO:0006355 [regulation of transcription, DNA-templated]	---
	480	UN001309	1	GO:0005524 [ATP binding]	---	---
	481	UN001311	2	---	GO:0006355 [regulation of transcription, DNA-templated]	GO:0016592 [mediator complex]
	482	UN001312	6	GO:0005524 [ATP binding]; GO:0042626 [ATPase-coupled transmembrane transporter activity]; GO:0005524 [ATP binding]; GO:0016887 [ATP hydrolysis activity]	GO:0055085 [transmembrane transport]	GO:0016021 [integral component of membrane]
	483	UN001313	6	GO:0005524 [ATP binding]; GO:0042626 [ATPase-coupled transmembrane transporter activity]; GO:0005524 [ATP binding]; GO:0016887 [ATP hydrolysis activity]	GO:0055085 [transmembrane transport]	GO:0016021 [integral component of membrane]
	484	UN001316	1	---	GO:0055114 [obsolete oxidation-reduction process]	---
	485	UN001317	6	GO:0005524 [ATP binding]; GO:0042626 [ATPase-coupled transmembrane transporter activity]; GO:0005524 [ATP binding]; GO:0016887 [ATP hydrolysis activity]	GO:0055085 [transmembrane transport]	GO:0016021 [integral component of membrane]
	486	UN001318	2	GO:0005524 [ATP binding]; GO:0016301 [kinase activity]	---	---
	487	UN001319	6	GO:0005524 [ATP binding]; GO:0042626 [ATPase-coupled transmembrane transporter activity]; GO:0005524 [ATP binding]; GO:0016887 [ATP hydrolysis activity]	GO:0055085 [transmembrane transport]	GO:0016021 [integral component of membrane]
	488	UN001321	2	GO:0003677 [DNA binding]	---	GO:0042025 [host cell nucleus]
	489	UN001323	2	GO:0016779 [nucleotidyltransferase activity]	GO:0009058 [biosynthetic process]	---
	490	UN001324	3	GO:0004612 [phosphoenolpyruvate carboxykinase (ATP) activity]; GO:0005524 [ATP binding]	GO:0006094 [gluconeogenesis]	---
	491	UN001326	3	GO:0016831 [carboxy-lyase activity]; GO:0030170 [pyridoxal phosphate binding]	GO:0019752 [carboxylic acid metabolic process]	---
	492	UN001327	1	---	GO:0006355 [regulation of transcription, DNA-templated]	---
	493	UN001328	1	GO:0005524 [ATP binding]	---	---
	494	UN001329	3	GO:0003676 [nucleic acid binding]; GO:0005524 [ATP binding]; GO:0004386 [helicase activity]	---	---
	495	UN001331	4	GO:0003774 [motor activity]; GO:0005524 [ATP binding]; GO:0005515 [protein binding]	---	GO:0016459 [myosin complex]
	496	UN001332	2	GO:0016779 [nucleotidyltransferase activity]	GO:0009058 [biosynthetic process]	---
	497	UN001333	1	GO:0005515 [protein binding]	---	---
	498	UN001334	3	GO:0016760 [cellulose synthase (UDP-forming) activity]	GO:0030244 [cellulose biosynthetic process]	GO:0016020 [membrane]
	499	UN001336	3	GO:0003677 [DNA binding]	GO:0006139 [nucleobase-containing compound metabolic process]; GO:0032968 [positive regulation of transcription elongation from RNA polymerase II promoter]	---
	500	UN001338	1	GO:0005525 [GTP binding]	---	---
	501	UN001339	6	GO:0005524 [ATP binding]; GO:0042626 [ATPase-coupled transmembrane transporter activity]; GO:0005524 [ATP binding]; GO:0016887 [ATP hydrolysis activity]	GO:0055085 [transmembrane transport]	GO:0016021 [integral component of membrane]
	502	UN001341	2	GO:0005524 [ATP binding]; GO:0046872 [metal ion binding]	---	---
	503	UN001342	2	---	GO:0006886 [intracellular protein transport]	GO:0034066 [Ric1-Rgp1 guanyl-nucleotide exchange factor complex]
	504	UN001344	3	GO:0003677 [DNA binding]	GO:0006139 [nucleobase-containing compound metabolic process]; GO:0032968 [positive regulation of transcription elongation from RNA polymerase II promoter]	---
	505	UN001345	1	---	GO:0006397 [mRNA processing]	---
	506	UN001348	1	GO:0035091 [phosphatidylinositol binding]	---	---
	507	UN001350	5	GO:0019887 [protein kinase regulator activity]; GO:0019901 [protein kinase binding]; GO:0043022 [ribosome binding]	GO:0006417 [regulation of translation]; GO:0033674 [positive regulation of kinase activity]	---
	508	UN001353	3	---	GO:0016485 [protein processing]; GO:0043085 [positive regulation of catalytic activity]	GO:0016021 [integral component of membrane]
	509	UN001354	3	GO:0005524 [ATP binding]; GO:0016301 [kinase activity]	GO:0016310 [phosphorylation]	---
	510	UN001355	2	GO:0008374 [O-acyltransferase activity]	GO:0006629 [lipid metabolic process]	---
	511	UN001356	3	---	GO:0006886 [intracellular protein transport]; GO:0006888 [endoplasmic reticulum to Golgi vesicle-mediated transport]	GO:0030127 [COPII vesicle coat]
	512	UN001366	1	GO:0003676 [nucleic acid binding]	---	---
	513	UN001367	3	GO:0003676 [nucleic acid binding]	GO:0006281 [DNA repair]	GO:0005634 [nucleus]
	514	UN001368	2	GO:0016779 [nucleotidyltransferase activity]	GO:0009058 [biosynthetic process]	---
	515	UN001369	7	GO:0003677 [DNA binding]; GO:0005524 [ATP binding]; GO:0016787 [hydrolase activity]; GO:0004525 [ribonuclease III activity]; GO:0005515 [protein binding]; GO:0016891 [endoribonuclease activity, producing 5'-phosphomonoesters]	GO:0006396 [RNA processing]	---
	516	UN001370	2	GO:0003682 [chromatin binding]	---	GO:0005634 [nucleus]
	517	UN001373	5	GO:0003677 [DNA binding]; GO:0003677 [DNA binding]	GO:0006355 [regulation of transcription, DNA-templated]; GO:0009725 [response to hormone]	GO:0005634 [nucleus]
	518	UN001374	3	GO:0016760 [cellulose synthase (UDP-forming) activity]	GO:0030244 [cellulose biosynthetic process]	GO:0016020 [membrane]
	519	UN001376	2	GO:0005524 [ATP binding]; GO:0016301 [kinase activity]	---	---
	520	UN001381	4	GO:0004525 [ribonuclease III activity]; GO:0005515 [protein binding]; GO:0016891 [endoribonuclease activity, producing 5'-phosphomonoesters]	GO:0006396 [RNA processing]	---
	521	UN001383	4	GO:0003676 [nucleic acid binding]; GO:0003676 [nucleic acid binding]; GO:0005524 [ATP binding]; GO:0004386 [helicase activity]	---	---
	522	UN001384	7	GO:0003677 [DNA binding]; GO:0005524 [ATP binding]; GO:0016787 [hydrolase activity]; GO:0004525 [ribonuclease III activity]; GO:0005515 [protein binding]; GO:0016891 [endoribonuclease activity, producing 5'-phosphomonoesters]	GO:0006396 [RNA processing]	---
	523	UN001385	2	GO:0003682 [chromatin binding]	GO:0010468 [regulation of gene expression]	---
	524	UN001386	3	GO:0003677 [DNA binding]; GO:0005515 [protein binding]; GO:0046872 [metal ion binding]	---	---
	525	UN001387	2	GO:0003677 [DNA binding]	---	GO:0042025 [host cell nucleus]
	526	UN001389	1	GO:0035091 [phosphatidylinositol binding]	---	---
	527	UN001390	1	GO:0005525 [GTP binding]	---	---
	528	UN001391	2	---	GO:0006355 [regulation of transcription, DNA-templated]	GO:0016592 [mediator complex]
	529	UN001393	1	GO:0008270 [zinc ion binding]	---	---
	530	UN001395	2	GO:0005086 ]	GO:0005086 ]; GO:0032012 [regulation of ARF protein signal transduction]	GO:0005086 ]
	531	UN001396	3	GO:0003684 [damaged DNA binding]	GO:0006281 [DNA repair]; GO:0006281 [DNA repair]	---
	532	UN001397	1	GO:0005515 [protein binding]	---	---
	533	UN001398	1	GO:0005515 [protein binding]	---	---
	534	UN001399	5	GO:0000287 [magnesium ion binding]; GO:0005524 [ATP binding]; GO:0140326 [ATPase-coupled intramembrane lipid transporter activity]	GO:0015914 [phospholipid transport]	GO:0016021 [integral component of membrane]
	535	UN001400	1	GO:0008168 [methyltransferase activity]	---	---
	536	UN001401	5	GO:0003677 [DNA binding]; GO:0003677 [DNA binding]	GO:0006355 [regulation of transcription, DNA-templated]; GO:0009725 [response to hormone]	GO:0005634 [nucleus]
	537	UN001402	2	---	GO:0006355 [regulation of transcription, DNA-templated]	GO:0016592 [mediator complex]
	538	UN001404	2	GO:0003677 [DNA binding]; GO:0046983 [protein dimerization activity]	---	---
	539	UN001405	4	GO:0004672 [protein kinase activity]; GO:0005524 [ATP binding]	GO:0006468 [protein phosphorylation]; GO:0007165 [signal transduction]	---
	540	UN001406	1	GO:0005515 [protein binding]	---	---
	541	UN001407	5	GO:0000166 [nucleotide binding]; GO:0004820 [glycine-tRNA ligase activity]; GO:0005524 [ATP binding]	GO:0006426 [glycyl-tRNA aminoacylation]	GO:0005737 [cytoplasm]
	542	UN001408	2	GO:0003677 [DNA binding]	---	GO:0042025 [host cell nucleus]
	543	UN001409	5	GO:0003677 [DNA binding]; GO:0003677 [DNA binding]	GO:0006355 [regulation of transcription, DNA-templated]; GO:0009725 [response to hormone]	GO:0005634 [nucleus]
	544	UN001410	1	GO:0005515 [protein binding]	---	---
	545	UN001413	1	GO:0004842 [ubiquitin-protein transferase activity]	---	---
	546	UN001416	1	GO:0005515 [protein binding]	---	---
	547	UN001417	1	GO:0003968 [RNA-directed 5'-3' RNA polymerase activity]	---	---
	548	UN001418	1	---	GO:0006355 [regulation of transcription, DNA-templated]	---
	549	UN001421	1	---	GO:0000723 [telomere maintenance]	---
	550	UN001424	2	GO:0003676 [nucleic acid binding]; GO:0004523 [RNA-DNA hybrid ribonuclease activity]	---	---
	551	UN001428	2	GO:0008113 [peptide-methionine (S)-S-oxide reductase activity]	GO:0055114 [obsolete oxidation-reduction process]	---
	552	UN001431	1	GO:0005515 [protein binding]	---	---
	553	UN001432	1	GO:0003676 [nucleic acid binding]	---	---
	554	UN001433	3	GO:0005096 [GTPase activator activity]; GO:0005515 [protein binding]	---	GO:0005737 [cytoplasm]
	555	UN001435	1	GO:0005524 [ATP binding]	---	---
	556	UN001436	2	GO:0005515 [protein binding]	---	GO:0005634 [nucleus]
	557	UN001438	2	GO:0004252 [serine-type endopeptidase activity]	GO:0006508 [proteolysis]	---
	558	UN001439	3	GO:0003676 [nucleic acid binding]; GO:0008270 [zinc ion binding]	GO:0015074 [DNA integration]	---
	559	UN001440	1	GO:0003676 [nucleic acid binding]	---	---
	560	UN001441	1	GO:0005524 [ATP binding]	---	---
	561	UN001443	1	GO:0005515 [protein binding]	---	---
	562	UN001444	3	GO:0005515 [protein binding]; GO:0005524 [ATP binding]; GO:0008270 [zinc ion binding]	---	---
	563	UN001445	8	GO:0003712 [transcription coregulator activity]; GO:0004402 [histone acetyltransferase activity]; GO:0008270 [zinc ion binding]; GO:0004402 [histone acetyltransferase activity]	GO:0006355 [regulation of transcription, DNA-templated]; GO:0006355 [regulation of transcription, DNA-templated]; GO:0016573 [histone acetylation]	GO:0042025 [host cell nucleus]
	564	UN001447	2	---	GO:0006486 [protein glycosylation]	GO:0016020 [membrane]
	565	UN001448	4	GO:0004491 [methylmalonate-semialdehyde dehydrogenase (acylating) activity]; GO:0016491 [oxidoreductase activity]	GO:0055114 [obsolete oxidation-reduction process]; GO:0055114 [obsolete oxidation-reduction process]	---
	566	UN001449	1	GO:0004842 [ubiquitin-protein transferase activity]	---	---
	567	UN001450	3	GO:0003677 [DNA binding]	GO:0006139 [nucleobase-containing compound metabolic process]; GO:0032968 [positive regulation of transcription elongation from RNA polymerase II promoter]	---
	568	UN001453	2	GO:0004252 [serine-type endopeptidase activity]	GO:0006508 [proteolysis]	---
	569	UN001454	2	GO:0016779 [nucleotidyltransferase activity]	GO:0009058 [biosynthetic process]	---
	570	UN001455	6	GO:0005524 [ATP binding]; GO:0042626 [ATPase-coupled transmembrane transporter activity]; GO:0005524 [ATP binding]; GO:0016887 [ATP hydrolysis activity]	GO:0055085 [transmembrane transport]	GO:0016021 [integral component of membrane]
	571	UN001459	2	---	GO:0006355 [regulation of transcription, DNA-templated]	GO:0016592 [mediator complex]
	572	UN001460	1	GO:0008168 [methyltransferase activity]	---	---
	573	UN001461	1	GO:0005515 [protein binding]	---	---
	574	UN001462	4	GO:0003843 [1,3-beta-D-glucan synthase activity]	GO:0006075 [(1->3)-beta-D-glucan biosynthetic process]	GO:0000148 [1,3-beta-D-glucan synthase complex]; GO:0016020 [membrane]
	575	UN001466	3	GO:0005524 [ATP binding]; GO:0016307 [phosphatidylinositol phosphate kinase activity]	GO:0046488 [phosphatidylinositol metabolic process]	---
	576	UN001467	1	GO:0035091 [phosphatidylinositol binding]	---	---
	577	UN001469	2	GO:0004553 [hydrolase activity, hydrolyzing O-glycosyl compounds]	GO:0005975 [carbohydrate metabolic process]	---
	578	UN001470	1	GO:0005515 [protein binding]	---	---
	579	UN001472	4	GO:0003774 [motor activity]; GO:0005524 [ATP binding]; GO:0005515 [protein binding]	---	GO:0016459 [myosin complex]
	580	UN001473	2	---	GO:0006886 [intracellular protein transport]	GO:0034066 [Ric1-Rgp1 guanyl-nucleotide exchange factor complex]
	581	UN001475	3	GO:0003676 [nucleic acid binding]; GO:0005524 [ATP binding]; GO:0004386 [helicase activity]	---	---
	582	UN001477	1	GO:0005515 [protein binding]	---	---
	583	UN001480	1	GO:0005524 [ATP binding]	---	---
	584	UN001482	1	GO:0003968 [RNA-directed 5'-3' RNA polymerase activity]	---	---
	585	UN001484	2	---	GO:0006355 [regulation of transcription, DNA-templated]	GO:0016592 [mediator complex]
	586	UN001486	3	GO:0000155 [phosphorelay sensor kinase activity]	GO:0007165 [signal transduction]; GO:0000160 [phosphorelay signal transduction system]	---
	587	UN001490	1	GO:0003676 [nucleic acid binding]	---	---
	588	UN001493	2	GO:0016491 [oxidoreductase activity]	GO:0055114 [obsolete oxidation-reduction process]	---
	589	UN001495	1	GO:0005524 [ATP binding]	---	---
	590	UN001497	1	GO:0003968 [RNA-directed 5'-3' RNA polymerase activity]	---	---
	591	UN001498	1	---	---	GO:0016021 [integral component of membrane]
	592	UN001501	1	---	GO:0015074 [DNA integration]	---
	593	UN001502	2	GO:0003677 [DNA binding]; GO:0046983 [protein dimerization activity]	---	---
	594	UN001503	4	GO:0003723 [RNA binding]; GO:0046872 [metal ion binding]	GO:0000398 [mRNA splicing, via spliceosome]	GO:0089701 [U2AF complex]
	595	UN001505	4	GO:0004672 [protein kinase activity]; GO:0005524 [ATP binding]	GO:0006468 [protein phosphorylation]; GO:0007165 [signal transduction]	---
	596	UN001506	3	GO:0004553 [hydrolase activity, hydrolyzing O-glycosyl compounds]; GO:0016798 [hydrolase activity, acting on glycosyl bonds]	GO:0005975 [carbohydrate metabolic process]	---
	597	UN001507	1	GO:0035091 [phosphatidylinositol binding]	---	---
	598	UN001508	2	GO:0004650 [polygalacturonase activity]	GO:0005975 [carbohydrate metabolic process]	---
	599	UN001510	1	---	GO:0006397 [mRNA processing]	---
	600	UN001512	1	GO:0005524 [ATP binding]	---	---
	601	UN001513	1	GO:0005515 [protein binding]	---	---
	602	UN001514	1	GO:0003676 [nucleic acid binding]	---	---
	603	UN001521	1	GO:0005524 [ATP binding]	---	---
	604	UN001528	1	GO:0003676 [nucleic acid binding]	---	---
[truncated: 62,146 more rows]

## Sheet: Table S7
	Table S7. OrthoMCL-defined protein families shared between some representative angiosperms plant species including Psittacanthus schiedeanus. The analysis to identify orthologs was performed comparing same species used on the homology-based annotation process (Table S3).
[truncated: 68,071 more rows]
