# Supplementary material for: Transcriptional Basis for Haustorium Formation and Host Establishment in Hemiparasitic Psittacanthus schiedeanus Mistletoes
Source: Front Genet. 2022 Jun 13;13:929490. doi: 10.3389/fgene.2022.929490 (PMC9235361; doi:10.3389/fgene.2022.929490)
Supplement: Supplementary file 2 [file Table3.XLSX]

## Sheet: Table S8
	Table S8. Expression profile matrix of Psittacanthus schiedeanus uniGenes. Annotated P. shiedeanus uniGenes (rows) and expected counts (EC) and TPM values calculated for each sampling point (columns). RPKM values were (Fragments Per Kilo Base per Million mapped reads) eliminated from this table in order to maintain an appropriate size file. The EC values represent the expression levels and were c…
		UniGenes' identifier	T0 (Pre-sprouting seeds)							T1 (7 dag: days after germination)							T2 (14 dag: days after germination)							T3 (21 dag: days after germination)							T4 (28 dag: days after germination)
			Replica 1 (library: EILTMU01)		Replica 2 (library: EILTMU02)		Replica 3 (library: EILTMU03)			Replica 1 (library: EILTMU04)		Replica 2 (library: EILTMU05)		Replica 3 (library: EILTMU06)			Replica 1 (library: EILTMU07)		Replica 2 (library: EILTMU08)		Replica 3 (library: EILTMU09)			Replica 1 (library: EILTMU10)		Replica 2 (library: EILTMU11)		Replica 3 (library: EILTMU12)			Replica 1 (library: EILTMU13)		Replica 2 (library: EILTMU14)		Replica 3 (library: EILTMU15)
			Expected count (EC)	Transcripts Per Million (TPM)	EC	TPM	EC	TPM		EC	TPM	EC	TPM	EC	TPM		EC	TPM	EC	TPM	EC	TPM		EC	TPM	EC	TPM	EC	TPM		EC	TPM	EC	TPM	EC	TPM
	1	UN000001	207	2.25	236	2.31	130	1.3		140	1.49	529	5.36	427	3.88		454	4.4	618	5.83	709	7.51		351	3.3	376	3.97	294	2.67		546	4.86	735	8.68	945	8.78
	2	UN000004	127.99	1.62	172.57	1.96	56.84	0.66		62.26	0.77	212.71	2.5	191.53	2.02		285	3.2	332.7	3.63	418.03	5.13		153.82	1.68	139.41	1.71	155.39	1.64		274.16	2.83	271.96	3.72	363.37	3.91
	3	UN000006	143.42	1.97	180.31	2.22	89.09	1.12		79.05	1.06	222.94	2.84	250.88	2.87		404.38	4.93	408.16	4.84	559.27	7.46		174.87	2.07	158.06	2.1	169.72	1.94		365.24	4.09	281.87	4.19	476.7	5.58
	4	UN000008	850	12.69	1089	14.61	555	7.63		486	7.11	1496	20.79	1492	18.57		2159	28.66	2154	27.84	2344	34.03		1199	15.47	1216	17.6	1163	14.48		2464	30.05	2023	32.74	3121	39.77
	5	UN000011	66.51	1	91.91	1.25	28.78	0.4		41.01	0.61	167.22	2.35	159.66	2.01		237.78	3.19	247.12	3.23	290.02	4.26		128.57	1.68	100.74	1.47	91.75	1.16		276.83	3.41	212.23	3.47	367.1	4.73
	6	UN000025	0	0	98.03	1.5	0	0		0	0	370	5.87	211.75	3.01		246.28	3.73	371.73	5.49	364.65	6.05		311	4.58	266	4.4	270.21	3.84		219.93	3.06	273.64	5.06	526.23	7.66
	7	UN000026	133.27	2.29	34.94	0.54	85	1.34		116.77	1.97	0	0	111.53	1.6		158.47	2.42	122.67	1.82	148.54	2.48		0	0	0	0	0	0		189.18	2.66	123.12	2.29	32.96	0.48
	8	UN000028	218.96	3.9	290	4.64	234.4	3.84		151	2.64	401.61	6.66	344.8	5.12		516.68	8.18	619.38	9.55	666.19	11.54		399	6.14	353	6.1	439	6.52		469.45	6.83	473.32	9.14	673.25	10.23
	9	UN000030	106	1.94	101	1.66	58	0.98		86	1.55	230	3.93	198	3.03		227	3.7	267	4.24	297	5.3		225	3.57	179	3.18	210	3.21		291	4.36	238	4.73	365	5.72
	10	UN000032	159.32	2.94	324.86	5.38	115.22	1.96		174.77	3.16	647.98	11.12	599.72	9.22		534.86	8.77	435.87	6.96	1019.76	18.28		413.4	6.59	490.04	8.76	505.46	7.77		438.9	6.61	497.79	9.95	626.46	9.86
	11	UN000041	89.57	1.68	118	1.99	76.26	1.32		66.56	1.23	207.29	3.63	202.67	3.18		202.71	3.39	305.71	4.97	294.71	5.39		161.11	2.62	145.96	2.66	180.87	2.83		234.67	3.6	247.98	5.05	338.91	5.44
	12	UN000048	22.88	0.44	50	0.86	19	0.33		85.9	1.61	109.98	1.96	171.94	2.74		141.36	2.4	134.09	2.22	110.69	2.06		126.76	2.09	103.77	1.92	60.09	0.96		98.12	1.53	122.68	2.54	137.89	2.25
	13	UN000058	19.06	0.38	0	0	0	0		0	0	72.04	1.33	54.51	0.9		62.09	1.09	104.28	1.78	129.35	2.49		59.95	1.02	34.48	0.66	23.02	0.38		83.89	1.35	60.79	1.3	53.07	0.9
	14	UN000061	110.53	2.22	137.48	2.48	78.83	1.46		67	1.32	231.26	4.33	212.24	3.56		355.18	6.35	329.43	5.73	326.07	6.37		203.37	3.53	177.81	3.46	172.04	2.88		327.71	5.38	274.09	5.97	398.74	6.84
	15	UN000067	61	1.25	70	1.28	59	1.11		74	1.48	199	3.78	226	3.85		168	3.05	218.37	3.86	269.77	5.36		180	3.18	173	3.43	163	2.78		272	4.54	313	6.93	318.3	5.55
	16	UN000069	111.87	2.29	76.18	1.4	66.69	1.26		77.75	1.56	232.39	4.43	217.52	3.72		187.92	3.43	232.62	4.13	281.98	5.62		161.56	2.86	201.11	4	162.58	2.78		273.93	4.59	257.14	5.71	310.07	5.43
	17	UN000070	159	3.26	275	5.06	146	2.76		139	2.79	328	6.26	354	6.05		352	6.42	458	8.13	513	10.23		336	5.96	286	5.69	326	5.57		499	8.36	448	9.95	573	10.03
	18	UN000075	102.8	2.12	129.23	2.39	96.6	1.83		128.11	2.59	315.71	6.06	337.06	5.79		370.55	6.79	368.81	6.58	423.34	8.49		260.65	4.64	237.58	4.75	279.35	4.8		417.11	7.02	387.99	8.67	569.66	10.02
	19	UN000076	0	0	0	0	0	0		0	0	0	0	0	0		0	0	0	0	0	0		0	0	0	0	0	0		0	0	0	0	10.18	0.18
	20	UN000083	129.06	2.72	41.67	0.79	30.78	0.6		62.78	1.3	210.15	4.12	137.88	2.42		158.29	2.96	187.63	3.42	440.64	9.02		93.65	1.7	81.61	1.67	99.66	1.75		249.14	4.29	325.52	7.43	469.85	8.44
	21	UN000084	50.32	1.07	34.3	0.66	36.83	0.72		20.08	0.42	75.45	1.5	104.43	1.85		121.4	2.3	94.39	1.74	106.43	2.2		104.48	1.92	49.79	1.03	80.17	1.42		158.6	2.76	121.44	2.8	136.81	2.49
	22	UN000086	35.42	0.76	29.95	0.58	29.9	0.59		32.65	0.68	84.33	1.68	233.73	4.17		266.69	5.07	286.86	5.31	331.83	6.9		92.49	1.71	76.2	1.58	68.13	1.21		274.84	4.8	253.31	5.87	413.35	7.54
	23	UN000088	65.64	1.41	104.88	2.03	47.52	0.94		104.29	2.2	293.83	5.88	236.56	4.24		313.02	5.98	341.88	6.36	328.64	6.87		199.57	3.71	196.79	4.1	208.83	3.74		345.4	6.07	285.79	6.66	464.19	8.52
	24	UN000089	31.37	0.67	0	0	0	0		0	0	3.12	0.06	52.71	0.95		46.29	0.89	23.8	0.44	99.8	2.09		6.38	0.12	16.11	0.34	8.61	0.15		49.32	0.87	26.07	0.61	46.57	0.86
	25	UN000097	0	0	29.83	0.58	64.29	1.29		86	1.83	59.66	1.21	104.19	1.89		54.24	1.05	125.34	2.36	160.66	3.4		59.5	1.12	49.1	1.04	29.87	0.54		106.52	1.89	149.26	3.52	213.1	3.96
	26	UN000098	124.37	2.71	153.4	3	248.91	4.99		152.62	3.26	405.45	8.22	412.1	7.49		375.06	7.26	387.95	7.32	403.95	8.56		354.05	6.67	346.15	7.31	363.4	6.6		488.46	8.69	442.71	10.45	530.55	9.87
	27	UN000099	27.24	0.59	6.6	0.13	27.15	0.54		13.74	0.29	75.04	1.52	47.3	0.86		41.69	0.81	62.16	1.17	160.61	3.4		121.44	2.29	55.22	1.17	73.92	1.34		105.44	1.88	81.63	1.93	156.95	2.92
	28	UN000103	24.48	0.53	15.81	0.31	2.29	0.05		15	0.32	40.94	0.83	42.39	0.77		73.67	1.43	69.29	1.31	90.53	1.92		29.9	0.56	18.71	0.4	17.28	0.31		89.22	1.59	66.61	1.57	93.59	1.74
	29	UN000104	355	7.75	342	6.71	251	5.05		240	5.14	447	9.09	529	9.64		555	10.78	489	9.25	393	8.35		514	9.7	419	8.87	458	8.34		491	8.76	396	9.37	579	10.8
	30	UN000105	118.38	2.59	151.02	2.97	115.88	2.34		157.5	3.38	331.53	6.76	294.73	5.39		301.81	5.88	315.69	5.99	237.05	5.05		269.73	5.11	237.64	5.05	246.51	4.5		485.25	8.69	274.42	6.52	347.6	6.5
	31	UN000107	26.8	0.59	51.08	1.01	66.15	1.34		49.8	1.07	105.25	2.15	107.27	1.97		134.11	2.62	171.26	3.26	226.86	4.85		69.03	1.31	84.15	1.79	66.61	1.22		162.26	2.91	171.69	4.09	221.39	4.15
	32	UN000109	83.74	1.84	107.13	2.12	46.65	0.95		37.79	0.82	133.25	2.73	225.55	4.14		313.03	6.13	274.32	5.23	311.28	6.66		83.57	1.59	77.26	1.65	80.53	1.48		261.74	4.71	247.92	5.91	450.29	8.46
	33	UN000111	55.19	1.22	78.54	1.56	49.4	1.01		59.28	1.29	187.82	3.87	142.83	2.64		197.08	3.88	185.71	3.56	234.33	5.04		201.13	3.85	128.76	2.76	122.22	2.25		260.31	4.71	182.87	4.39	299.83	5.66
	34	UN000112	18.98	0.42	15.78	0.31	5.44	0.11		5.11	0.11	49.85	1.03	59.66	1.1		47.84	0.94	80.27	1.54	70.42	1.52		30.3	0.58	40.55	0.87	17.63	0.33		57.21	1.04	47.59	1.14	67.24	1.27
	35	UN000114	0	0	0	0	0	0		0	0	0	0	17.69	0.33		26.25	0.52	13.08	0.25	71.27	1.54		0	0	0	0	0	0		28.8	0.52	0	0	11.5	0.22
	36	UN000126	83	1.89	56	1.14	23	0.48		18	0.4	35	0.74	127	2.41		232	4.69	248	4.89	353	7.81		32	0.63	30	0.66	25	0.47		163	3.03	133.93	3.3	249.96	4.86
	37	UN000128	24.05	0.55	33.04	0.68	25.64	0.54		27.86	0.62	139.04	2.95	97.33	1.85		129.42	2.62	205.69	4.06	172.78	3.83		116.31	2.29	99.85	2.21	105.22	2		68.04	1.27	75.92	1.88	103.02	2
	38	UN000129	0	0	0	0	26.02	0.55		0	0	15.46	0.33	0	0		83.51	1.69	19.46	0.38	32.8	0.73		0	0	89.38	1.98	29.3	0.56		0	0	29.17	0.72	80.4	1.57
	39	UN000138	129	2.97	167	3.46	96	2.04		133	3.01	350	7.52	326	6.27		349	7.16	385	7.69	437	9.81		362	7.22	279	6.24	358	6.89		330	6.22	337	8.43	500	9.85
	40	UN000139	12.94	0.3	21.51	0.45	0	0		3.35	0.08	3.15	0.07	33.55	0.65		43.66	0.9	67.17	1.35	161.45	3.64		26.58	0.53	32.41	0.73	13.26	0.26		51.71	0.98	61.48	1.54	100.53	1.99
	41	UN000140	144.63	3.35	107.8	2.24	101.06	2.16		82.68	1.88	170.56	3.68	163.57	3.16		255.16	5.26	205.41	4.12	135.22	3.05		214.04	4.29	144.49	3.25	172.69	3.34		222.06	4.2	146.96	3.69	254.89	5.04
	42	UN000142	47.86	1.11	25.31	0.53	33.05	0.71		31.51	0.72	97.53	2.11	124.15	2.41		155.68	3.22	181.61	3.65	194.2	4.39		98.46	1.98	51.96	1.17	108.26	2.1		200.42	3.81	162.87	4.1	215.77	4.28
	43	UN000145	78	1.82	53.17	1.11	61.7	1.33		0	0	82.89	1.8	18.12	0.35		0	0	17.79	0.36	0	0		139.5	2.81	19.52	0.44	137.84	2.68		79.68	1.52	24.56	0.62	0	0
	44	UN000150	63.37	1.49	59.24	1.25	95.88	2.07		68.15	1.57	190.91	4.17	163.23	3.19		189.07	3.94	172.78	3.51	212.3	4.84		182.28	3.7	207.21	4.71	155.45	3.04		207.76	3.98	187.44	4.77	300.4	6.02
	45	UN000155	56	1.32	86	1.82	37	0.8		93.25	2.15	210.89	4.63	230.94	4.54		261.99	5.49	257.32	5.25	204.93	4.7		198.91	4.05	208	4.75	181	3.56		250.97	4.83	213.49	5.45	303	6.1
	46	UN000156	11.38	0.27	2.26	0.05	9.06	0.2		9.03	0.21	11.29	0.25	52.01	1.02		33.85	0.71	26.71	0.55	57.26	1.31		13.11	0.27	22.62	0.52	8.48	0.17		55.48	1.07	24.89	0.64	58.67	1.18
	47	UN000158	201.72	4.76	686.51	14.56	629.58	13.69		637.42	14.75	118.14	2.6	337.54	6.65		90.35	1.9	239.3	4.89	630.5	14.48		252.82	5.16	197.8	4.53	208.04	4.1		290.98	5.61	148.09	3.79	135.25	2.73
	48	UN000159	77.54	1.83	46.66	0.99	57	1.24		61	1.41	193	4.24	187.75	3.7		219.81	4.62	232.6	4.76	290.27	6.67		210.17	4.29	180.93	4.14	177.26	3.49		282.66	5.46	270.1	6.91	331.88	6.69
	49	UN000162	446	10.54	553	11.75	233	5.07		321	7.44	833	18.34	718	14.17		958	20.15	916	18.76	957	22.02		839	17.16	728	16.7	858	16.92		1106	21.38	848	21.74	1303	26.32
	50	UN000163	98	2.32	139	2.96	110	2.4		90	2.09	236	5.21	222	4.39		284	5.99	308	6.32	382	8.81		254	5.2	214	4.92	213	4.21		336	6.51	293	7.52	439	8.88
	51	UN000167	239.23	5.68	151.7	3.24	137.82	3.02		148.82	3.47	513.15	11.36	380.48	7.54		370.46	7.83	456.74	9.4	584.74	13.52		568.28	11.68	382.29	8.81	514.53	10.2		482.27	9.37	434.75	11.2	588.99	11.96
	52	UN000168	14.18	0.34	8.39	0.18	0	0		5.28	0.12	0	0	85.63	1.7		0	0	0	0	0	0		0	0	30.6	0.71	29.2	0.58		0	0	3.5	0.09	97.88	1.99
	53	UN000169	0	0	0	0	0	0		0	0	1.63	0.04	26.44	0.52		47.35	1	23.88	0.49	81.94	1.9		28.88	0.59	8.23	0.19	0.05	0		19.16	0.37	30.35	0.78	38.07	0.77
	54	UN000170	0	0	0	0	8.94	0.2		12.24	0.29	33.84	0.75	27.56	0.55		46.41	0.98	17.5	0.36	48.86	1.13		22.08	0.45	13.25	0.31	28.26	0.56		35.95	0.7	46.54	1.2	45.62	0.93
	55	UN000171	93.79	2.24	60.56	1.3	53.41	1.17		56.32	1.32	256.22	5.7	215.86	4.3		211.53	4.49	277.69	5.74	284.97	6.62		214.04	4.42	178.76	4.14	202.97	4.04		262.49	5.12	198.46	5.14	275.21	5.61
	56	UN000173	0.01	0	0	0	0	0		36.34	0.85	46.87	1.04	0	0		74.81	1.59	73.65	1.52	85.34	1.98		84.08	1.74	31.82	0.74	59.58	1.19		95.26	1.86	60.74	1.57	0	0
	57	UN000176	247.25	5.93	158	3.41	231.92	5.13		132.06	3.11	422.57	9.44	343.27	6.87		519.08	11.08	646.93	13.44	649.58	15.17		403.01	8.36	360.56	8.39	388.64	7.78		530.46	10.4	391.45	10.18	743.38	15.23
	58	UN000177	0	0	0	0	7.26	0.16		0	0	0	0	4.24	0.08		5.6	0.12	9.6	0.2	0	0		0	0	8.82	0.21	0	0		0	0	3.01	0.08	11.4	0.23
	59	UN000188	70.85	1.71	77.23	1.67	83.82	1.86		66.85	1.58	213.33	4.79	224.61	4.51		289.95	6.21	276.5	5.77	286	6.7		203.92	4.25	178.29	4.17	200.7	4.03		333.63	6.57	244.14	6.38	356.18	7.33
	60	UN000189	85	2.05	133	2.88	67	1.49		70	1.65	110.57	2.48	206	4.14		230	4.93	242	5.05	197.54	4.63		200	4.17	190	4.44	0	0		117.92	2.32	117.76	3.08	178.48	3.67
	61	UN000190	159.59	3.84	227.43	4.92	177.54	3.94		96.91	2.29	369.52	8.29	396.19	7.97		481.51	10.32	501.22	10.46	579.45	13.59		423.86	8.83	339.97	7.95	405.18	8.14		504.82	9.94	528.81	13.81	706.92	14.55
	62	UN000192	92.61	2.23	109.6	2.38	48.12	1.07		151.6	3.59	357.49	8.03	316.94	6.38		278.12	5.97	209.34	4.37	198.27	4.66		291.01	6.07	270.84	6.34	248.13	4.99		238.02	4.69	214.02	5.6	284.35	5.86
	63	UN000196	33.24	0.81	26.63	0.58	23.86	0.53		45	1.07	78.77	1.78	74.32	1.5		45.98	0.99	92.34	1.94	108.05	2.55		91.96	1.93	66.19	1.56	90	1.82		109.79	2.17	77.04	2.02	104.49	2.16
	64	UN000197	0	0	0	0	0	0		7.45	0.18	25.28	0.57	0	0		24.37	0.53	29.86	0.63	54.45	1.29		22.29	0.47	13.02	0.31	0	0		0	0	13.86	0.36	45.92	0.95
	65	UN000200	0	0	0	0	0	0		0	0	123.43	2.79	0	0		0	0	0	0	88.46	2.09		0	0	0	0	203	4.12		125.08	2.49	60.24	1.59	104.52	2.17
	66	UN000207	258	6.31	407	8.95	301	6.78		174	4.17	546	12.44	561	11.45		682	14.84	674	14.28	905	21.54		570	12.06	488	11.58	554	11.3		847	16.93	552	14.64	945	19.74
	67	UN000208	17.23	0.42	0	0	0	0		0	0	0.1	0	35.43	0.72		10.35	0.23	24.68	0.52	35.67	0.85		0	0	0	0	3.94	0.08		27.09	0.54	0	0	0	0
	68	UN000210	0	0	0	0	0	0		0	0	0.12	0	0	0		0	0	0	0	0	0		0	0	0	0	0	0		0	0	29.88	0.79	0	0
	69	UN000211	133.38	3.28	184.47	4.08	98.69	2.24		154.43	3.73	313.24	7.18	322.85	6.63		400	8.76	377.66	8.05	359.66	8.62		359.56	7.66	308.71	7.37	298.71	6.13		378.58	7.62	420.86	11.23	524.6	11.03
	70	UN000218	56.75	1.4	61	1.35	67	1.53		57	1.38	128.89	2.97	118.26	2.44		146	3.21	146.32	3.13	188.98	4.54		121	2.59	134.89	3.23	123	2.54		165.49	3.34	145	3.88	214.71	4.53
	71	UN000220	189.69	4.69	168	3.73	159.64	3.64		126.86	3.07	386.71	8.9	353	7.28		372	8.18	462	9.89	531.02	12.78		333	7.12	315.42	7.57	329	6.78		458.58	9.27	398.96	10.69	578.16	12.21
	72	UN000222	126	3.12	143	3.18	156	3.56		82	1.99	225	5.19	205	4.24		243	5.36	244	5.24	289.51	6.98		194	4.16	183	4.4	201	4.15		315.82	6.4	267	7.17	389.67	8.25
	73	UN000223	197	4.88	241	5.37	101	2.31		267	6.49	424	9.79	563	11.65		464	10.24	467	10.03	440	10.62		341	7.31	338	8.13	310	6.41		400	8.11	426	11.45	668	14.15
	74	UN000227	23.7	0.59	10.07	0.22	0	0		0	0	36.22	0.84	13.84	0.29		5.44	0.12	48.23	1.04	59.26	1.43		9.03	0.19	8.05	0.19	14.45	0.3		24.01	0.49	8.04	0.22	38.19	0.81
	75	UN000230	147.08	3.66	219.21	4.9	123	2.82		268.67	6.55	547.71	12.69	409.82	8.51		427.34	9.46	430.23	9.27	409.03	9.9		452.67	9.74	452.13	10.91	437.44	9.08		519.89	10.57	453.2	12.22	533.57	11.34
	76	UN000233	8.1	0.2	4.32	0.1	0	0		2.94	0.07	27.78	0.64	42.3	0.88		11.57	0.26	37.05	0.8	77.11	1.87		34.38	0.74	30.53	0.74	34.04	0.71		45.86	0.93	58.73	1.59	56.58	1.2
	77	UN000235	41	1.02	57	1.28	31	0.71		48	1.18	149	3.47	118	2.46		153	3.4	130	2.81	122	2.97		131	2.83	120	2.91	119	2.48		163	3.33	142	3.85	179	3.82
	78	UN000237	10.87	0.27	0	0	2.73	0.06		8.08	0.2	15.5	0.36	13.18	0.27		13.79	0.31	18.27	0.4	49.84	1.21		14.48	0.31	12.83	0.31	7.87	0.16		29.75	0.61	14	0.38	46.8	1
	79	UN000240	948.21	23.72	661.15	14.87	682.01	15.72		512.29	12.57	1053.24	24.55	864.84	18.06		1313.87	29.26	1015.97	22.02	743.21	18.1		1121.8	24.28	1026.97	24.93	1352.77	28.24		1223.28	25.03	1021.34	27.71	1305.65	27.91
	80	UN000245	96	2.41	111	2.5	67	1.55		103	2.53	301	7.03	303	6.34		362	8.07	398	8.64	326	7.95		286	6.2	223	5.42	251	5.25		437	8.95	321	8.72	478	10.23
	81	UN000246	10.75	0.27	15.01	0.34	4.86	0.11		0	0	59.03	1.38	25.89	0.54		31.38	0.7	28.62	0.62	44.83	1.1		42.79	0.93	14.2	0.35	20.9	0.44		25.31	0.52	63.02	1.72	77.83	1.67
	82	UN000251	70.99	1.79	67.24	1.52	59	1.37		76.1	1.88	175.7	4.12	180.9	3.8		205.47	4.6	191.49	4.18	199.1	4.88		185.79	4.05	165.84	4.05	194.24	4.08		182.04	3.75	212.51	5.8	325.42	7
	83	UN000255	25.76	0.65	26.85	0.61	11.08	0.26		24.55	0.61	60.2	1.41	51.02	1.07		73.43	1.65	74.75	1.63	91.44	2.24		60.73	1.32	47.28	1.16	53.51	1.12		83.5	1.72	63.14	1.73	98.34	2.12
	84	UN000256	23.52	0.59	4.02	0.09	4.5	0.1		15.76	0.39	33	0.77	33.93	0.71		44.48	1	47	1.03	45.78	1.12		78.14	1.7	41.89	1.02	54.94	1.16		34.82	0.72	45.65	1.25	68.71	1.48
	85	UN000261	308	7.79	317	7.21	144	3.36		208	5.16	694	16.35	574	12.12		772	17.38	791	17.33	691	17.01		608	13.31	510	12.52	592	12.49		801	16.57	638	17.5	990	21.4
	86	UN000262	134.35	3.4	83.25	1.89	84.4	1.97		123.76	3.07	170.3	4.01	125.72	2.66		95.61	2.15	136.69	3	197.08	4.85		275.06	6.02	206.92	5.08	243.77	5.15		176.98	3.66	222.61	6.11	243.39	5.26
	87	UN000263	158	4	158	3.59	79	1.84		120	2.98	222	5.23	197	4.16		266	5.99	391	8.57	312	7.69		223	4.88	214	5.25	207	4.37		374	7.74	403	11.06	705	15.24
	88	UN000290	13.33	0.34	6.6	0.15	0	0		20.13	0.51	31.69	0.76	32.08	0.69		55.87	1.27	40.37	0.9	54.89	1.37		76.81	1.7	18.13	0.45	27.83	0.59		73.37	1.54	42.67	1.18	54.62	1.19
	89	UN000297	8.22	0.21	3.29	0.08	0	0		10.89	0.27	118.44	2.83	93.07	1.99		130.71	2.99	173.71	3.86	166.95	4.17		126.74	2.82	61.6	1.53	81.05	1.74		82.93	1.74	95.94	2.67	144.04	3.16
	90	UN000298	32.37	0.83	18.15	0.42	10.24	0.24		50.14	1.26	127.87	3.06	135.53	2.9		63.57	1.45	118.19	2.63	130.3	3.26		115.83	2.57	65.46	1.63	62.78	1.34		126.52	2.66	120.99	3.37	161.26	3.54
	91	UN000304	0	0	12.51	0.29	0	0		0	0	27.83	0.67	22.39	0.48		20.44	0.47	0	0	0	0		0	0	18.64	0.47	59.28	1.27		27.51	0.58	0	0	124.96	2.75
	92	UN000309	27.45	0.71	0	0	6.38	0.15		10.86	0.27	15.46	0.37	47.17	1.01		38.64	0.89	64.48	1.44	86.33	2.17		89.4	1.99	64.51	1.61	78.03	1.68		71.59	1.51	77.15	2.16	117.18	2.58
	93	UN000313	59.47	1.54	69.85	1.62	22.04	0.53		60.27	1.53	149.93	3.61	181.02	3.91		211.02	4.86	238.85	5.35	164.48	4.14		109.33	2.45	89.54	2.25	105.71	2.28		386.6	8.18	221.09	6.2	321.08	7.1
	94	UN000316	59.09	1.53	0	0	72.58	1.73		52.55	1.33	84.85	2.05	108.9	2.35		131.04	3.02	152.69	3.42	83.32	2.1		55.24	1.24	0	0	88.09	1.9		157.62	3.33	155.63	4.37	218.57	4.83
	95	UN000318	163	4.22	192	4.47	129	3.08		178	4.52	446	10.76	453	9.79		460	10.61	482	10.82	464	11.7		406	9.1	314	7.89	340	7.35		438	9.28	417	11.71	621	13.75
	96	UN000319	0	0	53.93	1.26	0	0		0	0	59.03	1.43	18.64	0.4		0	0	0	0	57.93	1.46		60.24	1.35	96.33	2.42	0	0		0	0	0	0	0	0
	97	UN000326	301	7.83	510	11.92	370	8.87		243	6.2	672	16.28	511	11.1		688	15.93	620	13.97	775	19.63		779	17.53	613	15.47	839	18.21		740	15.74	587	16.56	916	20.36
	98	UN000327	52.63	1.37	0.67	0.02	37.42	0.9		0	0	73.41	1.78	81.79	1.78		167.16	3.87	152.04	3.43	98.18	2.49		29.79	0.67	20.96	0.53	25.59	0.56		115.01	2.45	108.12	3.05	134.77	3
	99	UN000329	236.75	6.17	261.73	6.13	282.31	6.78		218.61	5.59	462.98	11.24	457.5	9.96		380.84	8.84	481.69	10.88	367.42	9.33		476.74	10.75	478.35	12.1	503.74	10.96		471.44	10.05	426.19	12.05	601.15	13.39
	100	UN000337	82	2.14	33.8	0.79	0	0		59.73	1.53	198.23	4.82	167.3	3.65		165.05	3.84	251.79	5.7	259.46	6.6		99.18	2.24	102.08	2.59	156.12	3.4		149.83	3.2	198.66	5.62	332.79	7.43
	101	UN000342	0	0	0	0	5.52	0.13		0	0	0	0	0	0		7.29	0.17	0	0	16.84	0.43		8.89	0.2	6.56	0.17	0	0		18.4	0.39	0	0	0	0
	102	UN000347	10.25	0.27	12.45	0.29	6.76	0.16		13	0.33	40.24	0.98	20.42	0.45		22.38	0.52	28.24	0.64	42.26	1.08		39.43	0.89	23.23	0.59	16.52	0.36		58.72	1.26	16.4	0.47	52.83	1.18
	103	UN000349	166	4.36	161	3.8	219	5.3		110	2.83	398	9.73	251	5.5		353	8.25	369	8.39	398	10.17		361	8.2	303	7.72	371	8.12		412	8.84	375	10.67	517	11.59
	104	UN000350	0	0	0	0	6.01	0.15		0	0	2.13	0.05	0	0		0	0	23.85	0.54	20.1	0.51		0	0	0	0	0	0		18.37	0.39	19.46	0.55	24.5	0.55
	105	UN000355	136	3.58	191	4.52	120	2.91		150	3.87	358	8.77	341	7.49		361	8.45	354	8.07	454	11.63		401	9.13	290	7.4	330	7.24		413	8.89	421	12.01	541	12.16
	106	UN000360	0	0	50.72	1.2	66	1.6		0	0	21.87	0.54	0	0		25.79	0.61	0	0	0	0		68.67	1.57	60.99	1.56	0	0		99.71	2.15	27.3	0.78	0	0
	107	UN000361	0	0	0	0	0	0		20.9	0.54	13.33	0.33	0	0		31.06	0.73	24.08	0.55	26.53	0.68		26.13	0.6	26.29	0.67	28.89	0.64		23.24	0.5	32.23	0.92	31.27	0.71
	108	UN000363	6.1	0.16	0	0	5.45	0.13		11.55	0.3	26.01	0.64	19.37	0.43		42.09	0.99	43.74	1	62.88	1.62		34.01	0.78	19.84	0.51	62.99	1.39		32.8	0.71	31.49	0.9	50.87	1.15
	109	UN000364	47.7	1.26	87.49	2.08	51.54	1.26		56.13	1.46	164.69	4.06	194.04	4.28		225.08	5.3	230.52	5.28	169.23	4.36		128.25	2.94	111.42	2.86	101.7	2.24		221.63	4.79	191.64	5.5	200.31	4.53
	110	UN000368	0	0	0	0	0	0		0	0	1.2	0.03	27.13	0.6		17.4	0.41	0	0	10.31	0.27		0	0	0	0	0	0		0	0	0	0	0	0
	111	UN000371	106.28	2.82	560.49	13.37	443.42	10.84		483.58	12.58	115.86	2.86	62.46	1.38		39.65	0.94	184.7	4.25	866.5	22.38		29.18	0.67	84.2	2.17	158.96	3.52		53.02	1.15	80.91	2.33	118.75	2.69
	112	UN000376	0	0	0	0	12.67	0.31		0	0	15.73	0.39	0	0		9.38	0.22	0	0	0	0		0	0	0	0	0	0		0	0	0	0	35.54	0.81
	113	UN000378	8.88	0.24	0	0	4.34	0.11		7.12	0.19	13.65	0.34	30	0.67		25.93	0.61	28.47	0.66	35.41	0.92		29.18	0.67	25.16	0.65	11.49	0.26		33.2	0.72	65.29	1.89	88.99	2.02
	114	UN000379	9	0.24	6	0.14	0	0		6	0.16	11	0.27	10	0.22		12	0.28	27	0.62	77	2		3	0.07	3	0.08	4	0.09		10	0.22	10	0.29	15	0.34
	115	UN000381	26.21	0.7	8.99	0.22	0	0		18.11	0.47	16.83	0.42	57.98	1.29		56.02	1.33	59.42	1.37	61.57	1.6		45.91	1.06	36.07	0.93	36.02	0.8		86.44	1.88	57.94	1.67	88.11	2.01
	116	UN000382	6.75	0.18	0	0	0	0		0	0	29.38	0.73	19.42	0.43		0	0	57.84	1.34	32.3	0.84		13.36	0.31	6.83	0.18	21.43	0.48		13.84	0.3	13.7	0.4	20.69	0.47
	117	UN000384	9.15	0.24	0	0	4.71	0.12		16.09	0.42	4.58	0.11	4.45	0.1		14.77	0.35	22.16	0.51	8.7	0.23		13.76	0.32	22.62	0.59	27.28	0.61		21.79	0.48	4.86	0.14	48.8	1.11
	118	UN000386	0	0	44.25	1.06	0	0		0	0	0	0	0	0		28.59	0.68	34.22	0.79	47.42	1.23		36.36	0.84	55.43	1.44	0	0		31.12	0.68	54.51	1.58	0	0
	119	UN000387	42	1.12	47	1.13	31	0.76		82	2.15	153	3.81	193	4.3		171	4.06	119	2.75	129	3.35		164	3.79	145	3.76	132	2.94		167	3.65	143	4.14	234	5.34
	120	UN000388	0	0	8.27	0.2	0	0		4.89	0.13	12.61	0.31	21.21	0.47		10.26	0.24	39.1	0.9	44.26	1.15		6.81	0.16	26.14	0.68	4.51	0.1		16.59	0.36	20.17	0.58	80.21	1.83
	121	UN000391	6.76	0.18	0	0	4.93	0.12		21.93	0.58	34.09	0.85	67.25	1.5		29	0.69	51.13	1.19	54.37	1.42		29.83	0.69	37.16	0.97	14.61	0.33		38.07	0.83	36.65	1.06	50.54	1.16
	122	UN000392	27.43	0.73	4.14	0.1	5.78	0.14		11.04	0.29	37.31	0.93	31.77	0.71		24.84	0.59	40.63	0.94	70.96	1.85		24.71	0.57	24.61	0.64	26.56	0.59		42.23	0.93	46.17	1.34	54.67	1.25
	123	UN000402	292.8	7.88	483.07	11.68	411	10.19		240.68	6.35	852.4	21.36	859.43	19.3		1201.32	28.77	1082.9	25.24	1034.22	27.09		875.09	20.37	699.1	18.25	725.75	16.29		1226.76	26.99	1015.19	29.62	1368.07	31.45
	124	UN000405	0	0	0	0	17.17	0.43		77.62	2.05	132.57	3.32	27.05	0.61		96.54	2.31	0	0	89.33	2.34		0	0	10.56	0.28	0	0		317.74	7	15.51	0.45	0	0
	125	UN000407	47	1.27	58	1.41	48	1.19		61	1.61	165	4.14	154	3.47		170	4.08	156	3.64	179	4.7		140	3.27	95	2.49	118	2.65		207	4.56	152	4.44	207	4.77
	126	UN000413	34.02	0.92	53.58	1.3	0	0		0	0	58	1.46	110.7	2.5		0.37	0.01	104.26	2.44	0.02	0		69.44	1.62	0	0	84.91	1.91		0	0	108.03	3.16	58.21	1.34
	127	UN000414	46.2	1.25	17.3	0.42	23.63	0.59		38.81	1.03	62.38	1.57	35.96	0.81		80.79	1.94	109.32	2.56	158.5	4.17		103.76	2.42	63.1	1.65	65.4	1.47		141.1	3.12	91.82	2.69	137.41	3.17
	128	UN000417	26.55	0.72	11.42	0.28	23.11	0.58		8.94	0.24	39.01	0.98	50.23	1.13		38.44	0.93	30.44	0.71	29.47	0.78		38.45	0.9	12.62	0.33	44.16	1		29.79	0.66	45.97	1.35	58.26	1.35
	129	UN000418	152	4.11	150.26	3.65	146.02	3.64		174.91	4.64	353.32	8.9	263.09	5.94		312.17	7.52	382.95	8.97	352.74	9.29		351.05	8.22	307.32	8.07	340.99	7.69		383.59	8.48	339.36	9.95	496.09	11.47
	130	UN000419	71.34	1.93	68.13	1.66	18.45	0.46		17.96	0.48	166.2	4.19	233.69	5.28		358.73	8.64	313.95	7.36	285.29	7.51		117.41	2.75	77.36	2.03	95.82	2.16		280.23	6.2	266.56	7.82	295.34	6.83
	131	UN000421	74.21	2.01	84.14	2.05	51.82	1.29		90.02	2.39	155.55	3.92	147.87	3.34		147.33	3.55	152.38	3.57	113.03	2.98		203.03	4.75	128.79	3.38	245.15	5.54		144.11	3.19	173.85	5.1	223.37	5.17
	132	UN000422	10.05	0.27	2.38	0.06	0	0		10.77	0.29	34.52	0.87	9.61	0.22		16.3	0.39	35.15	0.82	23.82	0.63		15.56	0.36	33.7	0.89	18.15	0.41		23.75	0.53	26.3	0.77	22.68	0.52
	133	UN000426	44.63	1.21	60	1.46	65.57	1.64		69.69	1.85	142.33	3.6	135.01	3.06		156.68	3.78	160.48	3.77	146.43	3.87		148.8	3.49	96.65	2.54	117.68	2.66		155.42	3.45	132.98	3.91	221.3	5.13
	134	UN000439	12.44	0.34	0	0	7.05	0.18		5.22	0.14	0	0	3.95	0.09		14.4	0.35	0	0	30.48	0.81		12.29	0.29	31.69	0.84	11.61	0.26		4.41	0.1	31.33	0.92	20.62	0.48
	135	UN000444	1.73	0.05	3.04	0.07	0	0		1.23	0.03	0	0	7.72	0.18		7.25	0.18	8.6	0.2	8.8	0.23		0	0	0	0	1.79	0.04		1.88	0.04	2.24	0.07	4.81	0.11
	136	UN000447	0	0	0	0	0	0		20.19	0.54	31.82	0.81	0	0		0	0	0	0	0	0		41.34	0.98	21.44	0.57	24.07	0.55		29.93	0.67	0	0	23.15	0.54
	137	UN000450	0	0	0	0	0	0		0	0	0	0	3.12	0.07		0	0	3.42	0.08	9.54	0.25		3.69	0.09	0	0	0	0		4.04	0.09	10.48	0.31	2.23	0.05
	138	UN000451	3.63	0.1	0	0	9.72	0.24		9.92	0.27	6.21	0.16	13.91	0.32		5.3	0.13	23.44	0.55	27.76	0.74		32.75	0.77	11.92	0.32	7.75	0.18		50.22	1.12	22.01	0.65	20.26	0.47
	139	UN000452	6.54	0.18	0	0	0	0		8.01	0.21	39.2	1	67.16	1.53		55.57	1.35	49.48	1.17	76.47	2.03		14.81	0.35	36.16	0.96	15.09	0.34		52.54	1.17	38.17	1.13	59.44	1.39
	140	UN000453	223	6.09	179	4.4	127	3.2		121	3.24	434	11.05	361	8.23		368	8.95	399	9.45	442	11.76		321	7.59	311	8.25	388	8.84		372	8.31	376	11.14	500	11.67
	141	UN000459	0	0	0	0	0	0		0	0	0	0	0	0		0	0	0	0	0	0		66.69	1.58	7.49	0.2	0	0		0	0	39.18	1.16	0	0
	142	UN000466	55.63	1.52	43.8	1.08	33.75	0.85		76.41	2.05	183.45	4.68	143.57	3.28		142.06	3.46	181.44	4.31	174.33	4.65		99.96	2.37	144.14	3.83	132.28	3.02		62.36	1.4	132.38	3.93	167.29	3.92
	143	UN000468	110	3.02	53	1.31	24.13	0.61		31	0.83	27	0.69	103.4	2.37		142	3.47	198.39	4.72	250	6.68		23.38	0.55	24.2	0.64	16	0.37		128.46	2.88	156	4.64	219.63	5.15
	144	UN000470	0	0	0	0	0	0		0	0	22.23	0.57	0	0		9.85	0.24	0	0	37.54	1		0	0	5.51	0.15	0	0		16.44	0.37	24.22	0.72	10.23	0.24
	145	UN000474	18.87	0.52	21.42	0.53	18.85	0.48		31.51	0.85	77.9	2	78.8	1.81		107.97	2.64	98.06	2.34	90.38	2.42		93.06	2.21	69.37	1.85	46.12	1.06		84.43	1.9	90.84	2.71	115.95	2.72
	146	UN000476	0	0	0	0	0	0		2.54	0.07	18.59	0.48	5.57	0.13		7.85	0.19	27.37	0.65	30.81	0.83		28.23	0.67	16.77	0.45	24.61	0.57		4.78	0.11	22.26	0.66	31.86	0.75
	147	UN000477	143.36	3.95	195	4.83	93.33	2.37		216.99	5.86	413.85	10.61	411.84	9.47		364.69	8.94	407.04	9.71	289.13	7.75		428.23	10.2	352.58	9.42	381.66	8.77		499.09	11.24	313.41	9.36	406.63	9.57
	148	UN000480	13.42	0.37	2.12	0.05	20.03	0.51		27.67	0.75	59.04	1.52	42.71	0.98		44.81	1.1	73.31	1.75	57.92	1.55		115.01	2.74	48.79	1.31	90.37	2.08		76.85	1.73	67.73	2.02	64.74	1.52
	149	UN000485	38	1.05	14	0.35	8	0.2		24	0.65	125	3.21	73	1.68		62	1.52	112	2.68	139	3.74		125	2.99	75	2.01	80	1.84		95	2.14	78	2.33	128	3.02
	150	UN000492	0	0	0	0	3.48	0.09		0	0	7.56	0.19	8.17	0.19		0	0	13.02	0.31	19.91	0.54		10.05	0.24	3.24	0.09	12.15	0.28		6.97	0.16	13.53	0.41	10.24	0.24
	151	UN000496	0	0	0	0	0	0		65.12	1.77	130.08	3.36	68.72	1.59		0	0	0	0	108.37	2.93		0.09	0	23.64	0.64	24.99	0.58		27.66	0.63	37.45	1.13	51.68	1.23
	152	UN000497	0	0	0	0	0	0		7.08	0.19	0	0	0	0		0	0	18.14	0.44	17.56	0.47		5.71	0.14	0	0	26.04	0.6		26.43	0.6	0	0	48.68	1.16
	153	UN000498	0	0	41.64	1.04	0	0		16.49	0.45	39.9	1.03	33.5	0.78		0	0	0	0	36.62	0.99		66.88	1.61	43.68	1.18	21	0.49		22.46	0.51	43.88	1.32	57.61	1.37
	154	UN000502	0	0	7.27	0.18	0	0		10.6	0.29	23.13	0.6	18.72	0.44		0	0	9.5	0.23	33.3	0.9		8.22	0.2	0	0	0	0		29.43	0.67	16.68	0.5	69.88	1.66
	155	UN000504	0	0	35.59	0.89	9.36	0.24		0	0	32.3	0.84	24.68	0.58		26.44	0.66	0	0	48.84	1.33		51.89	1.25	24.86	0.67	55.93	1.3		20.25	0.46	41.05	1.24	55.75	1.33
	156	UN000505	41.08	1.15	26.99	0.68	28.04	0.72		70.46	1.93	123.37	3.21	106.44	2.48		86.8	2.16	112.69	2.73	105.89	2.88		151.72	3.67	79.51	2.16	123.86	2.89		160.09	3.66	156.9	4.75	171.79	4.1
	157	UN000507	34.95	0.98	4.1	0.1	15.64	0.4		38.01	1.04	114.75	2.99	121.41	2.83		135.96	3.38	171.69	4.16	151.01	4.11		85.84	2.08	15.72	0.43	49.05	1.14		182.16	4.17	133.99	4.06	154.06	3.68
	158	UN000511	25.44	0.71	20.9	0.53	11.96	0.31		23.52	0.65	55.17	1.44	59.02	1.38		70.91	1.77	73.96	1.79	84.65	2.31		56.63	1.37	45.62	1.24	34.3	0.8		93.12	2.13	98.52	2.99	94.24	2.26
	159	UN000512	61	1.71	49	1.23	58	1.5		62	1.7	151	3.94	119	2.78		134	3.34	159	3.86	192	5.24		148	3.59	108	2.94	119	2.78		179	4.1	144	4.37	216	5.17
	160	UN000514	215.51	6.04	205.35	5.17	109.16	2.82		68	1.87	178	4.65	422.22	9.88		690.55	17.23	733	17.8	919.6	25.09		100	2.43	104	2.83	75	1.75		538	12.33	511.73	15.55	804.24	19.26
	161	UN000516	0	0	0	0	0	0		0	0	0	0	0	0		20.51	0.51	0	0	0	0		15.13	0.37	0	0	24.47	0.57		20.78	0.48	36.58	1.11	22.59	0.54
	162	UN000518	28.75	0.81	0	0	0	0		0	0	0	0	0	0		22.45	0.56	0	0	0	0		0	0	39.24	1.07	0	0		0	0	38.16	1.16	0	0
	163	UN000520	0	0	0	0	0	0		0	0	0	0	5.15	0.12		5.68	0.14	3.72	0.09	13.56	0.37		15.83	0.39	8.23	0.22	25.63	0.6		12.45	0.29	0	0	37	0.89
	164	UN000522	12.92	0.36	10.68	0.27	2.33	0.06		16.32	0.45	37.47	0.98	37.83	0.89		49.1	1.23	51.97	1.27	125.79	3.44		52.01	1.27	31.73	0.87	72.28	1.7		43.03	0.99	58.19	1.77	96.8	2.33
	165	UN000524	206.89	5.82	245.06	6.2	124.62	3.23		290.73	8.02	505.42	13.25	460.62	10.82		645.15	16.16	525.22	12.81	359.29	9.85		474.64	11.56	360.66	9.85	401.65	9.43		462.55	10.65	359.59	10.97	565.37	13.6
	166	UN000528	129	3.63	201	5.09	122	3.17		164	4.53	313	8.21	348.94	8.21		341.7	8.57	353.86	8.64	302	8.28		280	6.82	267	7.3	279	6.56		438.89	10.11	361.91	11.05	412.99	9.94
	167	UN000530	0	0	3.37	0.09	3.1	0.08		1.86	0.05	4.31	0.11	8.32	0.2		4.07	0.1	13.34	0.33	7.45	0.2		11.23	0.27	4.49	0.12	8.71	0.2		6.62	0.15	13.21	0.4	8.63	0.21
	168	UN000533	15.31	0.43	0	0	0	0		0	0	30.57	0.8	45.78	1.08		15.29	0.38	76.52	1.87	39.11	1.07		14.86	0.36	13.37	0.37	30.58	0.72		13.56	0.31	91.85	2.81	27.54	0.66
	169	UN000536	22.52	0.64	95.84	2.43	37.78	0.98		33.7	0.93	152.47	4.01	89.85	2.12		155.55	3.91	171.01	4.18	209.09	5.75		122.99	3	149.97	4.11	132.13	3.11		121	2.79	110.4	3.38	155.35	3.75
	170	UN000540	3.48	0.1	6.96	0.18	0	0		4.21	0.12	4.56	0.12	12.44	0.29		0	0	9.34	0.23	21.95	0.6		14.14	0.35	16.26	0.45	11.21	0.26		0	0	18.34	0.56	18.67	0.45
	171	UN000542	0	0	0	0	0	0		0	0	0	0	8.28	0.2		6.86	0.17	0.18	0	30.1	0.83		15.44	0.38	24.09	0.66	26.07	0.61		0	0	15.64	0.48	9.83	0.24
	172	UN000546	0	0	0	0	0	0		7.42	0.21	9.4	0.25	0	0		0	0	0	0	0	0		15.2	0.37	0	0	0	0		25.74	0.6	11.06	0.34	0	0
	173	UN000552	0.53	0.02	10.29	0.26	0.16	0		5.85	0.16	57.74	1.52	25.31	0.6		3.29	0.08	0	0	42.55	1.17		53.31	1.31	0	0	0.98	0.02		96.46	2.24	0	0	80.57	1.95
	174	UN000558	30	0.85	11	0.28	4	0.1		2	0.06	30	0.79	51	1.21		89	2.25	107	2.63	226	6.25		25	0.61	29	0.8	20	0.47		39	0.91	45	1.39	97	2.35
	175	UN000562	37.71	1.07	70.92	1.81	96.7	2.53		68.62	1.91	97.82	2.59	76.94	1.83		140.14	3.55	80.53	1.99	40.43	1.12		87.65	2.16	112.92	3.12	79.54	1.89		116.46	2.71	89.69	2.77	139.48	3.39
	176	UN000569	0	0	0	0	0	0		0	0	0	0	0	0		0	0	0	0	0	0		0	0	126.62	3.5	141.94	3.38		99.29	2.31	36.07	1.11	79.12	1.93
	177	UN000570	69	1.97	122	3.13	98	2.57		77	2.15	218	5.79	165	3.93		192	4.87	197	4.87	215	5.97		176	4.34	166	4.59	181	4.3		254	5.92	218	6.74	296	7.21
	178	UN000571	12.29	0.35	0	0	0	0		0	0	20.9	0.56	27.59	0.66		19.34	0.49	32.37	0.8	92.38	2.57		14.66	0.36	16.83	0.47	39.63	0.94		51.68	1.21	43.11	1.33	83.57	2.04
	179	UN000572	4.37	0.12	0	0	0	0		0	0	27.42	0.73	4.17	0.1		6.9	0.18	24.93	0.62	70.09	1.95		6.68	0.16	7.05	0.2	12.17	0.29		28.02	0.65	30.58	0.95	32.09	0.78
	180	UN000573	49.01	1.4	49.27	1.26	28.58	0.75		33.99	0.95	49.41	1.31	55.26	1.32		125.06	3.18	107.68	2.66	144.33	4.01		74.35	1.84	71.87	1.99	68.2	1.62		150.26	3.51	114.37	3.54	164.09	4
	181	UN000575	9.58	0.27	0	0	0	0		16.32	0.46	11.89	0.32	15.94	0.38		9.29	0.24	8.8	0.22	29.01	0.81		0	0	19.83	0.55	0	0		46.71	1.09	24.56	0.76	10.5	0.26
	182	UN000580	0	0	8.51	0.22	0	0		40.3	1.13	73.31	1.95	71.89	1.72		32.65	0.83	85.15	2.11	26.2	0.73		70.82	1.75	85.66	2.38	49.54	1.18		75.91	1.78	102.9	3.19	55.54	1.36
	183	UN000586	22.09	0.63	0	0	19.73	0.52		0	0	20.55	0.55	0	0		0	0	15.72	0.39	0	0		128.68	3.19	38.96	1.08	134.3	3.21		206.4	4.84	0	0	0	0
	184	UN000590	382.22	10.96	358.84	9.25	410.35	10.84		140.09	3.94	451.69	12.07	537.61	12.87		621.85	15.88	602.6	14.98	637.71	17.81		504.67	12.53	413.74	11.52	413.65	9.9		769.25	18.04	561.44	17.46	990.66	24.28
	185	UN000594	46	1.32	86	2.22	31.5	0.83		86	2.42	179.63	4.81	183.56	4.4		198.76	5.08	179.59	4.47	145.85	4.08		139.69	3.47	119.1	3.32	140.68	3.37		210.66	4.95	170.36	5.31	220.01	5.4
	186	UN000596	0.54	0.02	1.95	0.05	6.28	0.17		15.38	0.43	15.54	0.42	8.84	0.21		0	0	16.94	0.42	6.17	0.17		0	0	1.69	0.05	0	0		0	0	0	0	0	0
	187	UN000600	0	0	0	0	0	0		0	0	24.15	0.65	23.84	0.57		15.74	0.4	0	0	24.95	0.7		10.52	0.26	0	0	0	0		0	0	20.57	0.64	82.11	2.02
	188	UN000603	150	4.33	202	5.24	138	3.67		160	4.53	338	9.08	284	6.84		358	9.19	296	7.4	356	10		405	10.11	321	8.99	387	9.31		427	10.07	337	10.54	432	10.65
	189	UN000604	51.11	1.47	114.16	2.96	0	0		0	0	0	0	0	0		0	0	128.9	3.22	0	0		90.97	2.27	60.37	1.69	129.21	3.11		0	0	25.82	0.81	203.42	5.02
	190	UN000617	29.36	0.85	24.6	0.64	72.67	1.94		26	0.74	105.77	2.85	95.38	2.31		94.46	2.43	136.01	3.41	157	4.43		150.03	3.76	21.19	0.6	93.3	2.25		145.16	3.44	150.02	4.71	129.36	3.2
	191	UN000621	0	0	0	0	0	0		4.47	0.13	4.18	0.11	0	0		5.31	0.14	10.73	0.27	20.18	0.57		9.88	0.25	4.25	0.12	7.84	0.19		26.68	0.63	21.29	0.67	20.31	0.5
	192	UN000624	0	0	29.84	0.78	0	0		0	0	0	0	0	0		37.92	0.98	0	0	54.88	1.55		0	0	16.6	0.47	0	0		19.56	0.46	21.46	0.67	0	0
	193	UN000625	0	0	0	0	0	0		0	0	0	0	14.35	0.35		0	0	0	0	22.53	0.64		0	0	0	0	0	0		0	0	0	0	0	0
	194	UN000627	0	0	0	0	0	0		0	0	0	0	56.28	1.36		21.9	0.57	43.9	1.1	81.47	2.3		24.11	0.61	50.91	1.43	0	0		91.45	2.17	60.89	1.92	58.35	1.45
	195	UN000633	48.25	1.4	89	2.33	130	3.48		21.88	0.62	25.92	0.7	79.28	1.93		200.55	5.19	198	4.99	70.63	2		137.22	3.45	0.01	0	41.07	1		50.05	1.19	14.15	0.45	123.2	3.06
	196	UN000634	0.01	0	0	0	15.86	0.43		0	0	0	0	0.38	0.01		0.1	0	12.36	0.31	0	0		0	0	0	0	9.98	0.24		3.91	0.09	7.13	0.23	0	0
	197	UN000635	5.39	0.16	0	0	17.11	0.46		0	0	0	0	0	0		0	0	0	0	0	0		0	0	6.79	0.19	0	0		0	0	0	0	0	0
	198	UN000637	42.72	1.25	38.92	1.02	45.62	1.23		47.51	1.36	110.68	3.01	69.9	1.7		50.48	1.31	40.69	1.03	58.84	1.67		102.35	2.58	117.42	3.32	113.77	2.77		52.13	1.24	10.47	0.33	70.52	1.76
	199	UN000638	0	0	0	0	35.61	0.96		26.04	0.74	0	0	19.01	0.46		38.72	1	22.56	0.57	21.78	0.62		33.17	0.84	29.87	0.85	31.43	0.76		0	0	0	0	43.18	1.08
	200	UN000639	0	0	0	0	0.01	0		50.84	1.45	0	0	0	0		0	0	0	0	119.05	3.38		157.13	3.96	138.38	3.91	0	0		0	0	34.87	1.1	93.8	2.34
	201	UN000641	0	0	0	0	0	0		0	0	0	0	17.39	0.42		0	0	0	0	10.49	0.3		0	0	0	0	36.34	0.88		0	0	0	0	5.86	0.15
	202	UN000642	15.71	0.46	0	0	0	0		14.1	0.4	21.31	0.58	37.68	0.92		23.92	0.62	11.2	0.28	12.5	0.35		44.12	1.11	13.6	0.38	7.24	0.18		0	0	20.12	0.64	21.51	0.54
	203	UN000643	0	0	0	0	53.1	1.43		0	0	15.32	0.42	15.61	0.38		0	0	0	0	15.81	0.45		13.55	0.34	92.77	2.63	22.41	0.55		0	0	31.61	1	56.72	1.41
	204	UN000644	0	0	0	0	0	0		38.86	1.11	0	0	0	0		19.35	0.5	74.95	1.89	21.14	0.6		0	0	0	0	25.83	0.63		63.97	1.53	26.19	0.83	0	0
	205	UN000645	0	0	0	0	0	0		0	0	0	0	0	0		0	0	0	0	30.48	0.87		41.55	1.05	0	0	17.32	0.42		2.81	0.07	57.81	1.83	11.91	0.3
	206	UN000647	17.35	0.51	0	0	0	0		16.14	0.46	0	0	39.01	0.95		0	0	36.59	0.93	17.29	0.49		30.87	0.78	25.85	0.73	17.99	0.44		29.01	0.69	24.54	0.78	43.91	1.1
	207	UN000648	0	0	0	0	0	0		0	0	0	0	0	0		0	0	0	0	0	0		0	0	0	0	0	0		0	0	0	0	0	0
	208	UN000649	87.71	2.56	0	0	0	0		0	0	0	0	0	0		166.45	4.32	249	6.3	255.89	7.27		0	0	87.4	2.48	0	0		99.42	2.37	58.54	1.85	147.58	3.68
	209	UN000650	0	0	0	0	0	0		3.16	0.09	0	0	130.12	3.17		0	0	23.23	0.59	0	0		103.54	2.62	63.36	1.8	0	0		0	0	46.26	1.46	94.59	2.36
	210	UN000651	35.73	1.04	3.08	0.08	120.14	3.23		55.62	1.59	167.89	4.57	205.24	5		209.79	5.45	19.7	0.5	0	0		0	0	50.01	1.42	41.32	1.01		42.57	1.02	111.09	3.52	0	0
	211	UN000652	0	0	12.74	0.33	0	0		0	0	0	0	17.05	0.42		0	0	35.14	0.89	37.54	1.07		0	0	14.45	0.41	30.02	0.73		25.39	0.61	0	0	0	0
	212	UN000653	21.32	0.62	0	0	7.91	0.21		11.11	0.32	12.48	0.34	35.28	0.86		13.89	0.36	8.2	0.21	0	0		0	0	0	0	21.88	0.53		0	0	13.96	0.44	12.92	0.32
	213	UN000654	10.96	0.32	0	0	0	0		0.72	0.02	0	0	27.07	0.66		0	0	34.02	0.86	0	0		31.25	0.79	0	0	0	0		0	0	0	0	32.24	0.81
	214	UN000655	0	0	0	0	0	0		28.84	0.83	0	0	0	0		15.41	0.4	0	0	0	0		96.04	2.43	0	0	22.26	0.54		0	0	30.01	0.95	47.82	1.2
	215	UN000656	0	0	0	0	23.72	0.64		8.29	0.24	0	0	7.3	0.18		23.08	0.6	14.13	0.36	9.49	0.27		8.04	0.2	7.73	0.22	28.77	0.7		15.13	0.36	14.86	0.47	25.42	0.64
	216	UN000657	0	0	0	0	0	0		0	0	0	0	87.93	2.15		0	0	0	0	100.24	2.86		0	0	74.33	2.11	0	0		0	0	0	0	0	0
	217	UN000658	0	0	0	0	0	0		37.9	1.09	0	0	31.2	0.76		9.86	0.26	40.12	1.02	10.96	0.31		37.23	0.94	22.21	0.63	0	0		22.24	0.53	18.09	0.57	37.1	0.93
	218	UN000660	7.75	0.23	7.29	0.19	0	0		32.48	0.93	35.62	0.97	69.25	1.69		72.38	1.89	27.5	0.7	73.54	2.1		90.57	2.3	0	0	77.81	1.9		120.54	2.89	49.74	1.58	135.14	3.38
	219	UN000665	0	0	0	0	0	0		0	0	17.02	0.47	24.14	0.59		5.11	0.13	10.17	0.26	23.02	0.66		10.72	0.27	9.61	0.27	0	0		29.24	0.7	30.31	0.96	29.19	0.73
	220	UN000666	0	0	0	0	0	0		4.77	0.14	10.98	0.3	0	0		0	0	0	0	8.12	0.23		15.81	0.4	0	0	0	0		33.5	0.8	21.05	0.67	21.93	0.55
	221	UN000667	0	0	6.01	0.16	0	0		4.31	0.12	0	0	4.72	0.12		0	0	16.15	0.41	17.01	0.49		18.52	0.47	0	0	14.31	0.35		5.14	0.12	9.92	0.32	7.1	0.18
	222	UN000668	27	0.79	31	0.82	28	0.76		37	1.07	110	3.01	71	1.74		92	2.41	78	1.99	75	2.15		93	2.36	90	2.57	55	1.35		107	2.57	77	2.45	100	2.51
	223	UN000669	0	0	0	0	0	0		0	0	0	0	0	0		0	0	0	0	0	0		0	0	0	0	0	0		0	0	0	0	0	0
	224	UN000670	19.36	0.57	0	0	35.33	0.96		68.07	1.96	0	0	109.75	2.69		95.19	2.49	95.35	2.43	0	0		156.17	3.97	57.98	1.65	148.39	3.64		111.51	2.68	0	0	229.86	5.77
	225	UN000671	0	0	0	0	0	0		0	0	0	0	6.28	0.15		5.95	0.16	0	0	0	0		0	0	10.41	0.3	8.05	0.2		20.67	0.5	0	0	0	0
	226	UN000672	0	0	0	0	0	0		0	0	26.31	0.72	0	0		0	0	56.92	1.45	110.81	3.17		39.19	1	0	0	60.3	1.48		30.2	0.73	23.77	0.76	42.35	1.06
	227	UN000673	179.48	5.28	200.79	5.31	201.57	5.46		89.21	2.57	364.67	9.99	220.59	5.42		531.2	13.91	460.93	11.75	322.9	9.25		263.63	6.71	161.24	4.6	320.28	7.86		373.31	8.98	320.45	10.22	586.5	14.75
	228	UN000674	66.74	1.96	13.59	0.36	6.27	0.17		16.65	0.48	62.15	1.7	74.38	1.83		142.48	3.73	118.72	3.03	172.3	4.94		52.27	1.33	17.09	0.49	22.24	0.55		187.31	4.51	225.5	7.2	230.98	5.81
	229	UN000677	0	0	0	0	0	0		0	0	0	0	11.09	0.27		11.13	0.29	0	0	0	0		0	0	0	0	0	0		0	0	4.34	0.14	0	0
	230	UN000679	11.76	0.35	4.22	0.11	17.21	0.47		9.2	0.27	0	0	0	0		14.6	0.38	36.66	0.94	58.92	1.69		16	0.41	22.4	0.64	23.44	0.58		28.81	0.69	53.97	1.72	28.5	0.72
	231	UN000680	3.98	0.12	0	0	0	0		7.9	0.23	0	0	2.7	0.07		0	0	31.64	0.81	84.9	2.44		3.47	0.09	0	0	0	0		10.67	0.26	7.94	0.25	7.02	0.18
	232	UN000682	42.14	1.24	39.68	1.05	15.08	0.41		25.08	0.72	58.17	1.6	135.14	3.32		104.51	2.74	102.78	2.62	102.33	2.94		73.96	1.89	13.49	0.39	0	0		117.78	2.84	122.19	3.9	232.25	5.85
	233	UN000683	0	0	0	0	0	0		0	0	0	0	0	0		63.63	1.67	45.36	1.16	0	0		0	0	0	0	0	0		0	0	0	0	2.53	0.06
	234	UN000685	18.44	0.54	21.02	0.56	25.01	0.68		45.54	1.32	77.9	2.14	0	0		21.67	0.57	4.48	0.11	42.34	1.22		34.03	0.87	0	0	0	0		51.89	1.25	31.95	1.02	0	0
	235	UN000686	0	0	0	0	33.18	0.9		0	0	208.7	5.74	376.23	9.27		0	0	0	0	0	0		0	0	91.05	2.61	114.02	2.81		206.08	4.97	73.74	2.36	0	0
	236	UN000688	53.88	1.59	89	2.36	39.74	1.08		0	0	184.91	5.08	0	0		73.81	1.94	72.52	1.85	199.63	5.74		0	0	70.86	2.03	0	0		88.42	2.13	144.35	4.62	20.6	0.52
	237	UN000690	345.86	10.21	299.42	7.94	246.18	6.7		174.47	5.05	634.71	17.45	410.31	10.11		543.14	14.27	461.8	11.81	338.71	9.73		492.01	12.57	472.53	13.54	530.34	13.06		547.44	13.21	397.45	12.72	561.77	14.17
	238	UN000691	0	0	0	0	0	0		12.08	0.35	0	0	24.88	0.61		0	0	0	0	0	0		27.64	0.71	0	0	0	0		111.47	2.69	0	0	0	0
	239	UN000693	24.29	0.72	109	2.89	91	2.48		89	2.58	213	5.86	191	4.71		126.55	3.33	0	0	1.11	0.03		258	6.59	117.6	3.37	185	4.56		130.58	3.15	174.46	5.59	220.42	5.56
	240	UN000694	4.39	0.13	0	0	0	0		0	0	0.08	0	0	0		0	0	0	0	6.79	0.2		12.81	0.33	1.1	0.03	0.2	0		2.11	0.05	3.44	0.11	0.5	0.01
	241	UN000695	0	0	0	0	0	0		0	0	228.67	6.3	670.19	16.54		100.83	2.65	0	0	0	0		536.86	13.73	402.63	11.55	0	0		268.54	6.49	0	0	183.51	4.64
	242	UN000698	1.23	0.04	0	0	0	0		0	0	0	0	0	0		16.94	0.45	10.15	0.26	0	0		2	0.05	0	0	0	0		0	0	0	0	0	0
	243	UN000700	1039.19	30.74	1279.48	34.03	733.33	19.99		1191.46	34.57	3008.05	82.93	2653.04	65.54		2749.28	72.42	2666.15	68.36	2558.87	73.73		2092.59	53.58	2460.18	70.65	2189.42	54.04		3562.46	86.21	2924.21	93.82	4456.71	112.72
	244	UN000701	0	0	0	0	0	0		0	0	37.36	1.03	41.01	1.01		28.93	0.76	27.4	0.7	70.39	2.03		0	0	20.49	0.59	22.6	0.56		0	0	13.33	0.43	40.1	1.01
	245	UN000702	17.15	0.51	0	0	0	0		3.82	0.11	28.87	0.8	20.19	0.5		0	0	1.4	0.04	3.45	0.1		6.67	0.17	0	0	0	0		51.8	1.25	0	0	26.02	0.66
	246	UN000703	379.92	11.25	758.64	20.19	490.42	13.38		214.84	6.24	402.22	11.1	38.55	0.95		267.55	7.05	568.07	14.57	596.82	17.21		309.84	7.94	414.54	11.91	500.04	12.35		296.88	7.19	511.64	16.43	542.67	13.73
	247	UN000704	23.65	0.7	0	0	10.44	0.28		10.67	0.31	8.86	0.24	0	0		38.58	1.02	59.14	1.52	0.95	0.03		0	0	43.43	1.25	26.84	0.66		5.98	0.14	55.32	1.78	0.01	0
	248	UN000705	17.97	0.53	54	1.44	8.63	0.24		0	0	42.9	1.18	0.01	0		39.22	1.03	59.78	1.53	78.41	2.26		27.64	0.71	0	0	36.97	0.91		70.89	1.72	116.07	3.73	59.75	1.51
	249	UN000706	0	0	7.09	0.19	1.23	0.03		0	0	25.16	0.69	0	0		28.08	0.74	0	0	29.77	0.86		0	0	0	0	0	0		1.51	0.04	8.69	0.28	4.41	0.11
	250	UN000707	0	0	0	0	0	0		0	0	0	0	0	0		0	0	0	0	0	0		0	0	0	0	0	0		0	0	0	0	0	0
	251	UN000708	22.86	0.68	9.2	0.25	0	0		35.05	1.02	181.24	5.01	72.69	1.8		57.15	1.51	69.14	1.78	31.88	0.92		67.57	1.73	97.82	2.81	57.72	1.43		5.98	0.15	61.92	1.99	136.89	3.47
	252	UN000709	27.78	0.82	15.76	0.42	0	0		68.47	1.99	297.67	8.22	67.12	1.66		305.6	8.07	152.97	3.93	224.57	6.48		0	0	151.61	4.36	0	0		24.23	0.59	155.61	5	225.92	5.72
	253	UN000710	0	0	4.83	0.13	0	0		0	0	24.11	0.67	0	0		0	0	2.64	0.07	50.52	1.46		0	0	48.55	1.4	21.42	0.53		51.02	1.24	19.82	0.64	0	0
	254	UN000712	0	0	3.96	0.11	0	0		0	0	11.43	0.32	0	0		7.85	0.21	19.5	0.5	34.66	1		15.74	0.4	16.27	0.47	17.28	0.43		18.65	0.45	28.85	0.93	20.17	0.51
	255	UN000714	31.59	0.94	29.59	0.79	0	0		4.31	0.13	49.31	1.37	36.5	0.91		21.65	0.57	32.27	0.83	14.33	0.41		36.71	0.94	31.86	0.92	24.84	0.62		42.53	1.03	69.54	2.24	66.09	1.68
	256	UN000715	0	0	0	0	0	0		0	0	11.57	0.32	0	0		0	0	0	0	25.52	0.74		6.42	0.17	11.22	0.32	0	0		0	0	0	0	0	0
	257	UN000717	69.71	2.07	123.79	3.31	64.68	1.77		120.63	3.52	388.72	10.77	153.1	3.8		114.81	3.04	89.01	2.29	173	5.01		458.07	11.79	385.31	11.12	448.18	11.12		217.66	5.29	222.58	7.18	0	0
	258	UN000718	79.75	2.37	31.42	0.84	29.2	0.8		41.83	1.22	129.07	3.58	139.16	3.46		233.27	6.18	241.06	6.21	274.38	7.95		71.39	1.84	90.9	2.62	34.3	0.85		283.3	6.89	214.95	6.93	322.77	8.21
	259	UN000719	0	0	0	0	0	0		0	0	8.21	0.23	4.67	0.12		8.15	0.22	10.08	0.26	6.38	0.18		0	0	6.17	0.18	12.68	0.31		0	0	5.87	0.19	4.72	0.12
	260	UN000722	559.89	16.67	560.94	15.01	314.57	8.63		399.93	11.68	766.95	21.28	196.52	4.89		805.39	21.35	795.99	20.54	718.01	20.82		454.29	11.71	571.33	16.51	1023.82	25.43		396.05	9.64	545.89	17.62	576.96	14.68
	261	UN000724	238	7.09	378.02	10.12	318	8.73		167.09	4.88	705.02	19.56	524.56	13.04		786.7	20.86	704.25	18.18	851.24	24.69		551.8	14.22	584.73	16.9	545.04	13.54		566.36	13.8	595.12	19.22	795.57	20.25
	262	UN000726	0	0	0	0	0	0		0	0	9.93	0.28	8.48	0.21		0	0	9.8	0.25	2.63	0.08		0	0	0	0	0	0		20.77	0.51	7.72	0.25	33.69	0.86
	263	UN000727	51.68	1.54	21.94	0.59	22.77	0.63		21.43	0.63	83.73	2.33	71.38	1.78		94.37	2.5	59.43	1.54	39.35	1.14		76.5	1.97	59.89	1.73	85.47	2.13		84.41	2.06	87.05	2.81	63.51	1.62
	264	UN000728	54.73	1.63	96.9	2.6	9.78	0.27		52.49	1.53	119.88	3.33	200.61	4.99		321.66	8.54	204.3	5.28	138.63	4.02		28.07	0.72	6.94	0.2	0	0		247.37	6.03	126.02	4.07	279.53	7.12
	265	UN000729	0	0	0	0	4.8	0.13		0	0	28.78	0.8	6.3	0.16		20.4	0.54	20.88	0.54	20.3	0.59		25.5	0.66	25.77	0.75	7.74	0.19		36.48	0.89	59.27	1.92	80.3	2.05
	266	UN000730	0	0	2.27	0.06	12.12	0.33		14.83	0.43	0	0	32.89	0.82		5.13	0.14	16.83	0.43	44.5	1.29		30.97	0.8	16.62	0.48	15.44	0.38		6.34	0.15	0	0	18.41	0.47
	267	UN000732	13.09	0.39	0	0	4.49	0.12		6.16	0.18	34.08	0.95	16.14	0.4		28.99	0.77	30.24	0.78	19.97	0.58		0	0	33.29	0.96	60.63	1.51		4.81	0.12	18.81	0.61	11.42	0.29
	268	UN000733	16	0.48	15	0.4	9	0.25		13	0.38	78	2.17	63	1.57		25	0.66	53	1.37	78	2.27		74	1.91	28	0.81	56	1.39		125	3.05	111	3.59	121	3.09
	269	UN000734	4.51	0.13	4.74	0.13	0	0		4.65	0.14	25.75	0.72	6.32	0.16		36.05	0.96	39.69	1.03	76.49	2.22		26.88	0.69	0.16	0	9.89	0.25		41.83	1.02	27.57	0.89	68.14	1.74
	270	UN000736	0	0	0	0	0.3	0.01		0	0	0	0	0	0		0	0	0	0	50.05	1.46		17.69	0.46	16.17	0.47	13.1	0.33		0.64	0.02	0	0	0	0
	271	UN000737	0	0	0	0	0	0		16.31	0.48	0	0	6.32	0.16		9.67	0.26	6.9	0.18	0	0		0	0	3.91	0.11	0	0		20.05	0.49	0	0	0	0
	272	UN000739	5.92	0.18	15.36	0.41	5.01	0.14		0	0	6.23	0.17	0.03	0		29.1	0.77	32.32	0.84	0	0		8.87	0.23	0	0	12.17	0.3		10.25	0.25	14.28	0.46	14.05	0.36
	273	UN000740	3.36	0.1	0	0	0	0		4.76	0.14	2.79	0.08	8.07	0.2		6.6	0.18	9.26	0.24	22.25	0.65		26.18	0.68	9.48	0.28	17.51	0.44		18.08	0.44	26.67	0.86	16.18	0.41
	274	UN000742	5.9	0.18	0	0	0	0		0	0	14.51	0.4	5.72	0.14		0	0	1.36	0.04	0	0		1.58	0.04	14.39	0.42	0	0		24.3	0.6	0	0	0	0
	275	UN000743	274.91	8.23	354.63	9.55	356.64	9.85		468.22	13.76	976.76	27.27	945.17	23.64		1060.88	28.29	1158.26	30.07	1216.32	35.48		951.88	24.68	876.44	25.48	965.83	24.14		939.32	23.02	926.44	30.1	1191.99	30.53
	276	UN000744	0	0	0	0	32.73	0.9		0	0	38.58	1.08	118.68	2.97		0	0	0	0	0	0		0	0	40.45	1.18	68.07	1.7		102.75	2.52	15.67	0.51	0	0
	277	UN000745	13.52	0.41	14.85	0.4	10.51	0.29		0	0	10.85	0.3	30.88	0.77		25.38	0.68	61.85	1.61	32.83	0.96		8.55	0.22	14.24	0.41	14.8	0.37		0	0	22.87	0.74	34.73	0.89
	278	UN000746	0	0	0	0	0.37	0.01		0	0	20.03	0.56	27.59	0.69		18.07	0.48	0	0	67.17	1.96		49.11	1.27	23.04	0.67	0	0		70.65	1.73	88.03	2.86	106.93	2.74
	279	UN000747	0	0	0	0	0	0		14.16	0.42	0	0	38.68	0.97		123.05	3.28	42.16	1.1	143.66	4.19		48.23	1.25	34.4	1	0	0		150.76	3.7	41.87	1.36	140.01	3.59
	280	UN000749	0	0	4.12	0.11	0	0		0	0	0	0	0	0		8.88	0.24	2.45	0.06	42.63	1.25		0	0	6.64	0.19	9.36	0.23		5.1	0.13	23.93	0.78	15.27	0.39
	281	UN000751	0	0	0	0	0	0		0	0	0	0	0	0		0	0	10.9	0.28	30	0.88		6.46	0.17	5.58	0.16	11.43	0.29		0	0	0.32	0.01	0	0
	282	UN000752	0	0	0	0	20.85	0.58		0	0	0	0	43.9	1.1		96.02	2.57	0.04	0	0	0		0	0	0	0	36.72	0.92		237.43	5.84	23.6	0.77	67.62	1.74
	283	UN000753	0	0	0	0	0	0		0	0	14.24	0.4	0	0		71.94	1.93	10.6	0.28	15.41	0.45		10.15	0.26	0	0	0	0		0	0	18.53	0.6	0	0
	284	UN000754	15.69	0.47	36.04	0.97	18.18	0.5		32.61	0.96	43.07	1.21	41.61	1.04		40.17	1.08	69.56	1.81	70.82	2.07		110.55	2.88	82.97	2.42	60.82	1.53		81.14	2	68.97	2.25	98.6	2.53
	285	UN000755	132.93	4	218.61	5.91	225.65	6.25		29.51	0.87	154.5	4.33	277.52	6.97		479.37	12.83	379.02	9.88	310.86	9.1		161.9	4.21	204.49	5.97	168.68	4.23		343.22	8.44	229.22	7.48	726.64	18.68
	286	UN000757	222.33	6.69	152.35	4.12	481.21	13.34		84.11	2.48	73.47	2.06	11.64	0.29		433.35	11.6	164.75	4.29	226.57	6.64		546.19	14.22	188.89	5.51	306.53	7.69		148.98	3.67	110.92	3.62	364.31	9.37
	287	UN000759	0	0	0	0	0	0		0	0	0	0	0.17	0		0	0	0	0	28.3	0.83		27.03	0.7	0	0	0	0		1.02	0.03	3.66	0.12	24.84	0.64
	288	UN000760	0	0	0	0	0	0		0	0	0	0	0	0		74.56	2	66.47	1.73	0	0		0	0	0	0	0	0		0	0	0	0	0.96	0.02
	289	UN000761	20	0.6	21	0.57	28	0.78		62	1.83	67.43	1.89	119	2.99		82	2.2	80	2.09	45.48	1.33		88.58	2.31	65.78	1.92	68	1.71		124	3.05	97	3.17	121	3.11
	290	UN000762	0	0	0	0	0	0		0	0	8.52	0.24	39.88	1		0	0	0	0	0	0		10.88	0.28	0	0	44.71	1.12		8.73	0.22	35.64	1.16	0	0
	291	UN000763	12.42	0.37	0	0	0	0		0	0	0	0	0	0		91.84	2.46	20.11	0.53	0	0		33.57	0.88	0	0	0	0		0	0	33.62	1.1	114.27	2.94
	292	UN000764	0	0	0	0	0	0		0	0	0.63	0.02	0	0		0	0	0	0	22.62	0.66		0	0	0	0	0	0		16.43	0.4	11.31	0.37	0	0
	293	UN000765	0	0	0	0	0	0		0	0	0	0	0	0		0	0	0	0	15.04	0.44		21	0.55	0	0	15.14	0.38		0	0	0	0	0	0
	294	UN000766	0	0	0	0	1.81	0.05		0	0	24.91	0.7	28.58	0.72		51.09	1.37	71.11	1.86	87.87	2.58		26.56	0.69	12.49	0.37	12.52	0.31		62.22	1.53	54.18	1.77	145.23	3.74
	295	UN000767	0	0	0	0	0	0		0	0	0	0	15.82	0.4		0	0	36.72	0.96	0	0		0	0	0	0	0	0		36.26	0.89	0	0	0	0
	296	UN000768	0	0	0	0	0	0		0	0	0.8	0.02	1.07	0.03		0.12	0	3.76	0.1	3.17	0.09		0	0	0.07	0	0	0		2.68	0.07	0.93	0.03	0.27	0.01
	297	UN000771	55.69	1.68	44	1.19	73	2.03		41	1.21	69.43	1.95	43.22	1.09		82.71	2.22	49.48	1.29	81.89	2.41		107.14	2.8	98.63	2.89	92.42	2.33		111.44	2.75	23.15	0.76	129.46	3.34
	298	UN000772	41.89	1.26	0	0	35.97	1		24.88	0.74	41.76	1.17	59.15	1.49		53.35	1.43	50.16	1.31	0	0		32.26	0.84	17.53	0.51	65.1	1.64		33.2	0.82	35.62	1.17	52.02	1.34
	299	UN000773	16.83	0.51	47.06	1.28	17.74	0.49		13.07	0.39	30.43	0.86	0	0		75.57	2.03	76.52	2	84.91	2.5		27.3	0.71	38.93	1.14	4.21	0.11		79.49	1.96	0	0	166.8	4.3
	300	UN000774	32.19	0.97	3.17	0.09	4.59	0.13		9.58	0.28	60	1.69	74.76	1.88		94.4	2.54	123.06	3.22	77.21	2.27		14.19	0.37	55.26	1.62	31.05	0.78		32.92	0.81	92.24	3.02	105.38	2.72
	301	UN000775	6.88	0.21	12.86	0.35	0	0		7.04	0.21	19.17	0.54	11.97	0.3		25.94	0.7	6.59	0.17	12.77	0.38		5.85	0.15	5.63	0.16	12.33	0.31		13.22	0.33	20.58	0.67	36.9	0.95
	302	UN000776	0	0	0	0	0	0		0	0	0	0	1.15	0.03		0	0	0	0	0	0		0	0	0	0	0	0		0	0	0	0	0	0
	303	UN000777	32.43	0.98	35.72	0.97	2.31	0.06		33.48	0.99	91.12	2.57	110.52	2.79		43.04	1.16	88.81	2.32	99.64	2.93		116.7	3.05	83.24	2.44	104.1	2.62		107.82	2.66	143.48	4.7	158.18	4.08
	304	UN000778	0	0	0	0	0	0		0	0	0	0	0	0		44.79	1.2	0	0	43.91	1.29		96.4	2.52	0	0	37.22	0.94		0	0	0	0	37.55	0.97
	305	UN000779	67.82	2.05	42.19	1.15	0	0		19.61	0.58	8.23	0.23	41.24	1.04		77.93	2.1	38.7	1.01	75.67	2.23		69.23	1.81	24.43	0.72	85.66	2.16		238.38	5.89	101.72	3.33	148.68	3.84
	306	UN000781	0	0	109.82	2.99	0	0		0	0	0	0	0	0		0	0	0	0	0	0		0	0	0	0	0	0		0	0	54.66	1.79	98.93	2.56
	307	UN000782	49.89	1.51	0	0	0	0		0	0	93.67	2.64	0	0		229.37	6.18	249.28	6.53	205.04	6.04		58.05	1.52	47.58	1.4	232.81	5.88		173.17	4.28	182.12	5.97	52.34	1.35
	308	UN000783	8.64	0.26	0	0	0	0		0	0	37.92	1.07	6.18	0.16		8	0.22	26.8	0.7	16.61	0.49		0	0	6.19	0.18	0	0		15.4	0.38	20.3	0.67	19.82	0.51
	309	UN000784	10.48	0.32	0	0	0	0		0	0	0	0	11.42	0.29		0	0	28.91	0.76	0.02	0		0.05	0	1.39	0.04	0	0		0.1	0	27.16	0.89	24.83	0.64
	310	UN000785	0	0	0	0	0	0		0	0	0	0	0	0		25.55	0.69	0	0	50.55	1.49		0	0	29.92	0.88	0	0		0	0	0	0	0	0
	311	UN000787	0	0	0	0	0	0		5.25	0.16	51.87	1.47	46.15	1.17		13.82	0.37	27.17	0.71	2.89	0.09		4.54	0.12	47.1	1.39	27.26	0.69		22.37	0.55	77.94	2.56	48.33	1.25
	312	UN000788	21.92	0.66	12.11	0.33	32.27	0.9		13.73	0.41	34.74	0.98	39.39	1		45.12	1.22	22.03	0.58	39.36	1.16		56.66	1.49	52.76	1.55	28.55	0.72		58.39	1.45	32.57	1.07	97.84	2.54
	313	UN000789	0	0	0	0	0	0		0	0	0	0	13.82	0.35		0	0	0	0	34.82	1.03		0	0	0	0	22	0.56		11.94	0.3	25.09	0.83	44.44	1.15
	314	UN000790	0	0	0	0	12.78	0.36		0	0	76.68	2.17	147.07	3.73		221.7	5.99	138.8	3.65	185.01	5.47		34.03	0.89	44.67	1.32	42.19	1.07		174.89	4.34	86.51	2.85	102.14	2.65
	315	UN000791	0.87	0.03	0	0	0	0		0	0	23.67	0.67	0	0		0	0	0	0	0	0		0	0	0	0	0	0		0	0	11.32	0.37	6.92	0.18
	316	UN000792	183.62	5.58	126.86	3.46	232.1	6.49		190.79	5.68	332.45	9.41	304.91	7.73		421.37	11.39	340.95	8.97	280.36	8.29		346.73	9.11	331.11	9.76	456.29	11.56		242.48	6.02	295.63	9.73	372.32	9.67
	317	UN000794	0	0	0	0	0	0		0	0	25.82	0.73	12.72	0.32		38	1.03	41.69	1.1	19.43	0.58		25.11	0.66	0	0	0	0		0	0	0	0	0	0
	318	UN000796	0	0	0	0	0	0		0	0	0	0	0	0		0	0	8.98	0.24	10.84	0.32		6.64	0.17	13.74	0.41	0	0		0	0	9.57	0.32	11.27	0.29
	319	UN000797	0	0	0	0	0	0		0	0	0	0	0	0		0	0	0	0	0	0		0	0	0	0	0	0		0	0	0	0	0	0
	320	UN000798	0	0	0	0	0	0		0	0	0	0	0	0		22.67	0.61	0	0	17.51	0.52		0	0	0	0	0	0		0	0	0	0	1.51	0.04
	321	UN000799	0	0	0	0	0	0		4.93	0.15	0	0	0	0		0	0	7.64	0.2	32.97	0.98		0	0	12.09	0.36	2.61	0.07		22.62	0.56	0	0	17.35	0.45
	322	UN000800	0	0	1.62	0.04	0	0		0	0	15.1	0.43	0	0		18.86	0.51	0	0	12.2	0.36		0	0	7.21	0.21	1.62	0.04		4.72	0.12	0	0	7.43	0.19
	323	UN000801	0	0	0	0	7.51	0.21		11.32	0.34	0	0	9.21	0.23		14.97	0.41	16.82	0.44	7.52	0.22		13.01	0.34	13.17	0.39	32.03	0.81		9.38	0.23	15.85	0.52	28.05	0.73
	324	UN000803	5.02	0.15	0.05	0	0.5	0.01		0	0	0	0	0	0		0	0	0	0	0.24	0.01		5.06	0.13	4.17	0.12	15.25	0.39		3.81	0.1	0	0	0	0
	325	UN000805	5.57	0.17	0	0	3.01	0.08		0	0	0	0	0	0		0	0	16.81	0.44	24.28	0.72		20.03	0.53	16.37	0.48	18.13	0.46		15.61	0.39	0	0	72.66	1.89
	326	UN000806	0	0	0	0	0	0		7.78	0.23	12.58	0.36	0	0		0	0	0	0	23.91	0.71		0	0	0	0	6.52	0.17		24.36	0.61	1.29	0.04	15.07	0.39
	327	UN000808	0	0	12.07	0.33	17.46	0.49		25	0.75	27.35	0.78	25.25	0.64		19.04	0.52	8.8	0.23	22.02	0.65		7.64	0.2	13.01	0.38	24.23	0.62		46.47	1.16	38.82	1.28	28.71	0.75
	328	UN000809	20.4	0.62	0	0	0	0		28.53	0.85	0	0	64.65	1.65		22.93	0.62	47.61	1.26	34.5	1.02		0	0	0	0	0	0		41.42	1.03	0	0	127.62	3.33
	329	UN000810	11.24	0.34	5.48	0.15	0	0		0	0	10.33	0.29	65.69	1.67		76.71	2.08	81.62	2.16	45.54	1.35		5.48	0.14	0	0	0	0		86.68	2.16	48.96	1.62	41.34	1.08
	330	UN000811	5.69	0.17	0	0	0	0		11.54	0.35	30.66	0.87	53.06	1.35		27.1	0.74	24.64	0.65	20.97	0.62		0	0	0	0	21.78	0.55		62.6	1.56	33.76	1.12	50.62	1.32
	331	UN000812	23.31	0.71	10.37	0.28	0	0		33.5	1	1.1	0.03	102.59	2.61		52.49	1.43	20.32	0.54	0	0		20.9	0.55	8.08	0.24	28.2	0.72		31.8	0.79	12.55	0.42	34.24	0.89
	332	UN000813	371.25	11.33	617.16	16.93	312.82	8.8		282.93	8.47	841.11	23.92	1003.19	25.57		1419.43	38.57	1435.09	37.96	1369.43	40.7		694.29	18.34	696.91	20.65	620.26	15.79		1499.08	37.42	1345.93	44.55	1982.59	51.73
	333	UN000816	0	0	0	0	23.86	0.67		0	0	104.43	2.97	0	0		30.11	0.82	0	0	89.71	2.67		0	0	78.01	2.31	65.73	1.68		94.3	2.36	62.75	2.08	119.33	3.12
	334	UN000817	132.2	4.04	99.49	2.74	90.5	2.55		89.78	2.69	181.24	5.17	192.77	4.93		190.13	5.18	211.98	5.62	181.53	5.41		156.73	4.15	220.61	6.55	162.78	4.16		182.85	4.58	181.11	6.01	274.16	7.17
	335	UN000818	46.13	1.41	20.84	0.57	47.54	1.34		72.97	2.19	427.26	12.18	188.32	4.81		205.69	5.6	226.45	6.01	115.61	3.45		207.46	5.49	251.98	7.48	127.33	3.25		0	0	299.25	9.93	250.17	6.54
	336	UN000819	0	0	8.76	0.24	0	0		0	0	0	0	0	0		31.51	0.86	7.96	0.21	0	0		0	0	44.77	1.33	19.12	0.49		17.07	0.43	11.18	0.37	63.56	1.66
	337	UN000820	77.22	2.36	110.52	3.04	114.2	3.22		0	0	91.23	2.6	314.39	8.04		261.64	7.14	325.22	8.63	206.08	6.15		59.01	1.56	137	4.07	44.95	1.15		280.52	7.03	174.78	5.81	156.99	4.11
	338	UN000821	29.48	0.9	2.29	0.06	18.66	0.53		0	0	0	0	30.28	0.77		42.48	1.16	0	0	8.79	0.26		0	0	0	0	0.1	0		0.01	0	47.76	1.59	0	0
	339	UN000822	55.99	1.72	0	0	0	0		0	0	19.56	0.56	38.25	0.98		46.45	1.27	55.59	1.48	42.87	1.28		30.23	0.8	0	0	23.76	0.61		40.75	1.02	28.34	0.94	78.48	2.06
	340	UN000823	0	0	0	0	1.99	0.06		3.27	0.1	21.48	0.61	18.12	0.46		30.93	0.84	17.54	0.47	26.54	0.79		21.97	0.58	13.11	0.39	4.46	0.11		11.87	0.3	23.96	0.8	50.93	1.33
	341	UN000824	0	0	0	0	0	0		0	0	0.01	0	0	0		0	0	0.29	0.01	0.47	0.01		0.08	0	0	0	0.02	0		0	0	0.02	0	10.34	0.27
	342	UN000825	8.2	0.25	6.18	0.17	0	0		0	0	22.26	0.64	13.88	0.36		37.63	1.03	0	0	17.96	0.54		0	0	10.36	0.31	0	0		9.68	0.24	13.22	0.44	22.37	0.59
	343	UN000829	0	0	8.23	0.23	0	0		141.91	4.27	57.83	1.65	183.55	4.7		77.57	2.12	91.73	2.44	48.21	1.44		198.67	5.27	108.82	3.24	220.95	5.65		36.24	0.91	52.54	1.75	20.95	0.55
	344	UN000830	161.45	4.95	191.03	5.27	212.44	6.01		159.38	4.8	347.49	9.93	166.38	4.26		213.64	5.84	219.7	5.84	144.11	4.31		346.35	9.2	242.91	7.23	271.93	6.96		262.51	6.59	270.32	8.99	286.3	7.51
	345	UN000831	7.9	0.24	0	0	0	0		0	0	7.49	0.21	6.95	0.18		22.57	0.62	13.46	0.36	12.16	0.36		22.42	0.6	0	0	7.45	0.19		13.12	0.33	26.61	0.89	18.12	0.48
	346	UN000832	6.72	0.21	0	0	0	0		0	0	17.23	0.49	13.89	0.36		23.04	0.63	0	0	3.39	0.1		0	0	0	0	0	0		0	0	51.52	1.71	47.08	1.24
	347	UN000833	0	0	0	0	0	0		0	0	24.88	0.71	0	0		2.79	0.08	3.65	0.1	2.32	0.07		16.21	0.43	0	0	25.67	0.66		4.17	0.1	20.22	0.67	2.2	0.06
	348	UN000835	48.47	1.49	46.34	1.28	9.2	0.26		5.42	0.16	40.46	1.16	90.96	2.33		81.67	2.23	63.66	1.7	52.81	1.58		46.95	1.25	66.47	1.98	29.93	0.77		76.77	1.93	26	0.87	81.38	2.14
	349	UN000837	10.48	0.32	13.23	0.37	25.25	0.72		0	0	0	0	0	0		27.59	0.75	0	0	0	0		51.12	1.36	0	0	0	0		15.48	0.39	38.7	1.29	11.01	0.29
	350	UN000839	0	0	56.39	1.56	39.22	1.11		0	0	0	0	73.36	1.88		30.51	0.84	53.47	1.43	40.63	1.22		0	0	0	0	0	0		69.45	1.75	0	0	178.69	4.7
	351	UN000840	31.91	0.98	0	0	56	1.59		76	2.29	96.07	2.76	169.3	4.35		0	0	0	0	0	0		193.95	5.17	98.06	2.93	18.19	0.47		101.89	2.56	0	0	120.36	3.17
	352	UN000841	74.76	2.3	143.4	3.97	36.85	1.05		150.26	4.54	239.96	6.88	213.7	5.49		229.31	6.28	221.84	5.92	155.39	4.66		143.56	3.82	192.78	5.76	153.08	3.93		241.56	6.08	211.37	7.05	344.05	9.05
	353	UN000842	19.5	0.6	0	0	65.46	1.86		15.17	0.46	7.75	0.22	0	0		0	0	41.98	1.12	23.51	0.7		12.94	0.34	3.55	0.11	18.46	0.47		47.76	1.2	45.66	1.52	29.59	0.78
	354	UN000843	0	0	36.48	1.01	35.71	1.01		31.06	0.94	94.94	2.72	70.41	1.81		38.03	1.04	81.79	2.18	114.96	3.45		110.4	2.94	58.71	1.75	55.73	1.43		85.4	2.15	91.5	3.05	122.67	3.23
	355	UN000844	0	0	0	0	0	0		13.25	0.4	29.59	0.85	20.28	0.52		25.58	0.7	22.52	0.6	0	0		0	0	0	0	0	0		28.65	0.72	48.3	1.61	68.13	1.79
	356	UN000845	0.01	0	0	0	3.3	0.09		1.91	0.06	0	0	0.97	0.02		1.12	0.03	0	0	2.62	0.08		0.61	0.02	0.46	0.01	0.35	0.01		0	0	0.04	0	0	0
	357	UN000846	0	0	0	0	0	0		0	0	0	0	0	0		0	0	0	0	0	0		0	0	0	0	0	0		0	0	0	0	0	0
	358	UN000847	12	0.37	6	0.17	6	0.17		11	0.33	38	1.09	25	0.64		23	0.63	48	1.28	52	1.56		47	1.25	35	1.05	38	0.98		34	0.86	36	1.2	70	1.84
	359	UN000848	32.09	0.99	33.42	0.93	51.54	1.46		39.19	1.19	45.07	1.29	28.34	0.73		49.62	1.36	41.41	1.11	61.07	1.83		83.65	2.23	26.48	0.79	94.99	2.44		135.96	3.43	58.84	1.97	76.72	2.02
	360	UN000849	0	0	0	0	0	0		0	0	0	0	6	0.15		25.15	0.69	12.06	0.32	0	0		0.04	0	4.91	0.15	10.96	0.28		13.41	0.34	6.18	0.21	17.31	0.46
	361	UN000850	0	0	0	0	0	0		0	0	17.36	0.5	19.32	0.5		9.09	0.25	11.28	0.3	3.93	0.12		13.89	0.37	19.74	0.59	0	0		13.95	0.35	43.02	1.44	33.68	0.89
	362	UN000851	0	0	0	0	0	0		0	0	0	0	0	0		0	0	0	0	0	0		0	0	0	0	0	0		0	0	0	0	0	0
	363	UN000852	15.27	0.47	88.47	2.45	44.55	1.27		12.5	0.38	221.95	6.38	100.84	2.6		0	0	196.46	5.25	236.72	7.11		153.41	4.1	106.04	3.18	154.32	3.97		0	0	38.9	1.3	184.94	4.88
	364	UN000854	0	0	0	0	0	0		0	0	0	0	0	0		0	0	0	0	31.78	0.96		0.07	0	0	0	0	0		12.75	0.32	7.55	0.25	0	0
	365	UN000856	0	0	0	0	0	0		0	0	0	0	0	0		0	0	0.01	0	0	0		0	0	0	0	0	0		0	0	0	0	0	0
	366	UN000857	0	0	0	0	0	0		0	0	0	0	0	0		0	0	6.68	0.18	17.23	0.52		0	0	0	0	0	0		0	0	7.47	0.25	0	0
	367	UN000858	0	0	0	0	0	0		0	0	0	0	0	0		4.31	0.12	9.69	0.26	12.11	0.36		0	0	0	0	5.92	0.15		11.06	0.28	10.09	0.34	8.05	0.21
	368	UN000859	8.95	0.28	0	0	0	0		0	0	0	0	0	0		0	0	17.15	0.46	40.4	1.22		0	0	0	0	0	0		21.51	0.54	13.66	0.46	6.02	0.16
	369	UN000860	77.49	2.39	129.66	3.6	59.29	1.69		45.8	1.39	259.81	7.48	151.84	3.92		187.44	5.16	153.99	4.12	170.01	5.12		135.27	3.62	115.17	3.45	268.58	6.92		278.19	7.03	184.38	6.18	234.7	6.2
	370	UN000861	5.5	0.17	0	0	0	0		0	0	0	0	16.08	0.41		6.09	0.17	0	0	52.86	1.59		0	0	0	0	0	0		0	0	10.15	0.34	15.98	0.42
	371	UN000862	0	0	0	0	0	0		0	0	0	0	5.01	0.13		0	0	2.82	0.08	0	0		15.17	0.41	20.09	0.6	20.98	0.54		18.3	0.46	8.87	0.3	16.07	0.42
	372	UN000863	0	0	0	0	50.63	1.44		36.24	1.1	0	0	121.47	3.14		0	0	0	0	36.22	1.09		100.45	2.69	163.92	4.92	77.27	1.99		198.07	5.01	37.26	1.25	0	0
	373	UN000865	0	0	0	0	0	0		7.1	0.22	4.48	0.13	4.54	0.12		0	0	8.37	0.22	0.02	0		7.51	0.2	0	0	1.43	0.04		14.6	0.37	0.17	0.01	3.08	0.08
	374	UN000866	0	0	0	0	0	0		73.76	2.24	159.85	4.61	39.92	1.03		47.97	1.32	58.65	1.57	72.33	2.18		51.25	1.37	0	0	60.73	1.57		12.31	0.31	93.8	3.15	61.23	1.62
	375	UN000867	0	0	0	0	0	0		0	0	0	0	0	0		0	0	0	0	13.29	0.4		27.42	0.73	0	0	0	0		17.53	0.44	11.09	0.37	0	0
	376	UN000868	10.71	0.33	0	0	0	0		9.67	0.29	10.35	0.3	4.16	0.11		0	0	0	0	0	0		0	0	0	0	0	0		0	0	8.61	0.29	0	0
	377	UN000869	35.81	1.11	107.43	2.99	0	0		57.34	1.74	0	0	128.25	3.31		0	0	0	0	0	0		0	0	0	0	0.89	0.02		0	0	0	0	88.37	2.34
	378	UN000870	3.61	0.11	0	0	0	0		20.83	0.63	0	0	0	0		0	0	0	0	31.92	0.96		48.47	1.3	38.53	1.16	32.05	0.83		53.72	1.36	40.55	1.36	52.86	1.4
	379	UN000871	0	0	0	0	0	0		0	0	0	0	25.25	0.65		29.73	0.82	77.51	2.08	37.92	1.14		0	0	0	0	0	0		45.85	1.16	42.77	1.44	0	0
	380	UN000872	65.23	2.02	36.44	1.01	7.86	0.22		51.28	1.56	92.42	2.67	50.44	1.3		92.07	2.54	80.2	2.15	100.19	3.02		104.41	2.8	91.66	2.75	104.35	2.69		120.99	3.06	75.97	2.55	120.48	3.19
	381	UN000873	111.59	3.45	154	4.29	108.37	3.09		0	0	164.08	4.73	98.61	2.55		259.03	7.14	276.22	7.41	178.44	5.38		107.21	2.87	91.71	2.76	171.87	4.44		127.67	3.23	146.94	4.93	388.58	10.29
	382	UN000875	12.62	0.39	0	0	4.75	0.14		0	0	22.96	0.66	21.67	0.56		0	0	10.13	0.27	11.21	0.34		27.31	0.73	0	0	9.09	0.23		10.38	0.26	24.78	0.83	0	0
	383	UN000876	9.51	0.29	14.42	0.4	8.83	0.25		23.78	0.72	37.51	1.08	30.78	0.8		32.45	0.9	17.55	0.47	10.74	0.32		0.34	0.01	13.07	0.39	32.5	0.84		13.07	0.33	0	0	63.36	1.68
	384	UN000879	1.94	0.06	2.56	0.07	0	0		0	0	12.96	0.37	11.68	0.3		2.24	0.06	14.64	0.39	0	0		19.89	0.53	4.88	0.15	0	0		21.12	0.54	39.77	1.34	36.52	0.97
	385	UN000880	0	0	0	0	0	0		0	0	7.43	0.21	0	0		23.62	0.65	0	0	0	0		22.61	0.61	8.2	0.25	6.65	0.17		15.62	0.4	8.35	0.28	28.31	0.75
	386	UN000881	19.54	0.61	0	0	0	0		0	0	0	0	0	0		112.53	3.11	52.74	1.42	127.57	3.85		0	0	0	0	2.86	0.07		0	0	0	0	0	0
	387	UN000882	0	0	0	0	0	0		0	0	44.66	1.29	0	0		34.59	0.95	0	0	69.12	2.09		0	0	48.39	1.46	0	0		34.46	0.87	32.98	1.11	68.2	1.81
	388	UN000884	8.71	0.27	1	0.03	6.48	0.19		0	0	0	0	0	0		0	0	0	0	6.57	0.2		8.18	0.22	3.33	0.1	2.8	0.07		6.04	0.15	0	0	0	0
	389	UN000885	0	0	68.88	1.92	21.85	0.62		0	0	101.42	2.93	45.58	1.18		36.08	1	0	0	0	0		0	0	0	0	161.16	4.17		44.58	1.13	57.63	1.94	63.02	1.67
	390	UN000886	0	0	0	0	0	0		0	0	14.8	0.43	0	0		7	0.19	14.45	0.39	44.87	1.36		17.78	0.48	0	0	0	0		4.12	0.1	0	0	0	0
	391	UN000887	10.63	0.33	8.68	0.24	0	0		20.69	0.63	32.08	0.93	10.68	0.28		48.97	1.35	28.1	0.76	28.44	0.86		14.89	0.4	16.38	0.49	30.66	0.79		54.98	1.4	59.25	2	45.23	1.2
	392	UN000888	0	0	0	0	0	0		0	0	0	0	22.05	0.57		0.57	0.02	0	0	18.61	0.56		10.36	0.28	27.27	0.82	15.59	0.4		9.72	0.25	22.48	0.76	7.39	0.2
	393	UN000890	17.45	0.54	0	0	0	0		0	0	18.67	0.54	37.16	0.97		2.29	0.06	35.65	0.96	0	0		35.79	0.96	33.01	1	31.72	0.82		36.59	0.93	0	0	26.03	0.69
	394	UN000891	3.72	0.12	0	0	0	0		0	0	3.53	0.1	12.8	0.33		6.32	0.18	13.11	0.35	22.08	0.67		0	0	6.47	0.2	7.1	0.18		0	0	9.74	0.33	7.49	0.2
	395	UN000892	36.21	1.13	15.2	0.43	16.34	0.47		0.96	0.03	22.61	0.66	4.79	0.12		17.97	0.5	27.09	0.73	13.75	0.42		90.52	2.44	32.57	0.98	49.85	1.29		35.88	0.91	29.88	1.01	26.81	0.71
	396	UN000893	10.02	0.31	19.21	0.54	0	0		0	0	0	0	6.77	0.18		10.35	0.29	0	0	0	0		0	0	0	0	4.57	0.12		0	0	0	0	4.04	0.11
	397	UN000895	24.18	0.75	28.87	0.81	0	0		41.91	1.28	0	0	78.17	2.03		98.95	2.75	49.99	1.35	30.76	0.93		94.3	2.54	95.98	2.9	0	0		26.83	0.68	20.12	0.68	59.18	1.58
	398	UN000896	0	0	0	0	0	0		12.06	0.37	0	0	46.21	1.2		10.52	0.29	0	0	32.08	0.97		22.93	0.62	0	0	11.5	0.3		72.69	1.85	45.83	1.55	17.97	0.48
	399	UN000897	23.01	0.72	0	0	51.09	1.47		22.06	0.67	208.1	6.05	0	0		97.69	2.71	114.45	3.09	180.66	5.49		168.87	4.56	203.24	6.15	3.07	0.08		0	0	63.35	2.14	151.08	4.03
	400	UN000898	0	0	0	0	2.6	0.07		0	0	0	0	0	0		0	0	0	0	0	0		0	0	11.22	0.34	0	0		0	0	6.44	0.22	0	0
	401	UN000899	21.66	0.68	0	0	0	0		13.84	0.42	1.21	0.04	0	0		22.51	0.63	0	0	43.8	1.33		30.48	0.82	6.4	0.19	15.02	0.39		19.01	0.49	53.19	1.8	22.45	0.6
	402	UN000900	10.65	0.33	5.26	0.15	2.72	0.08		11.03	0.34	48.55	1.41	9.39	0.24		5.73	0.16	10.53	0.28	0	0		8.76	0.24	4.25	0.13	7.72	0.2		14.6	0.37	18.37	0.62	19.99	0.53
	403	UN000901	0	0	0	0	0	0		3.97	0.12	1.86	0.05	11.71	0.31		1.54	0.04	6.35	0.17	6.69	0.2		15.22	0.41	0	0	17.66	0.46		10.12	0.26	38.35	1.3	17.58	0.47
	404	UN000903	0	0	0	0	0	0		0	0	0	0	1.39	0.04		0	0	0	0	0	0		0	0	0	0	0	0		0	0	0	0	0	0
	405	UN000904	0	0	0	0	0	0		3.35	0.1	20.96	0.61	0	0		24.31	0.68	0	0	14.59	0.44		3.91	0.11	0	0	0	0		7.5	0.19	0	0	0	0
	406	UN000905	351.36	10.97	543.67	15.26	219.65	6.32		358.76	10.99	1040.41	30.28	967.52	25.23		1148.06	31.92	1103.9	29.88	963.27	29.3		1062.12	28.71	869.14	26.35	979.16	25.51		1321.74	33.76	1090.59	36.93	1628.13	43.47
	407	UN000906	13.26	0.41	0	0	0	0		0	0	57.15	1.66	28.96	0.76		23.73	0.66	44.98	1.22	36.23	1.1		58.71	1.59	0	0	0	0		58.93	1.51	57.71	1.95	90.47	2.42
	408	UN000908	0	0	44.47	1.25	15.32	0.44		21.37	0.66	62.99	1.84	78.84	2.06		89.46	2.49	67.72	1.83	59.01	1.8		0	0	13.91	0.42	18.83	0.49		125.82	3.22	78.45	2.66	130.14	3.48
	409	UN000909	0	0	0	0	16.48	0.47		0	0	0	0	34.95	0.91		26.29	0.73	6.73	0.18	23.76	0.72		17.26	0.47	39.21	1.19	0	0		5.6	0.14	27.27	0.92	24.09	0.64
	410	UN000910	3.15	0.1	3.66	0.1	10.95	0.32		0	0	11.55	0.34	10.93	0.29		35.78	1	36.76	1	0	0		55.92	1.51	0	0	0	0		49.12	1.26	0	0	70.85	1.9
	411	UN000911	8.96	0.28	0	0	0	0		0	0	3.65	0.11	6.27	0.16		0	0	4.18	0.11	0	0		14.6	0.4	0	0	0	0		0	0	0	0	6.08	0.16
	412	UN000912	0	0	0	0	0	0		0	0	0	0	41.86	1.09		0	0	35.71	0.97	61.26	1.87		0	0	0	0	21.69	0.57		0	0	38.79	1.32	40.41	1.08
	413	UN000913	192.13	6.02	174	4.9	267.27	7.71		169.92	5.22	371.5	10.84	256.82	6.72		338.21	9.43	297.73	8.08	205.16	6.26		379.52	10.29	370.17	11.25	356.13	9.3		363.25	9.3	262	8.9	337.2	9.03
	414	UN000914	0	0	7.47	0.21	7.2	0.21		9.28	0.28	0	0	4.68	0.12		17.25	0.48	2.53	0.07	10.1	0.31		25.15	0.68	0	0	8.05	0.21		27.21	0.7	36.17	1.23	19.13	0.51
	415	UN000915	0	0	2.33	0.07	0	0		4.69	0.14	0.81	0.02	2.06	0.05		4.22	0.12	27.5	0.75	3.88	0.12		4.11	0.11	0	0	0	0		1.99	0.05	6	0.2	7.72	0.21
	416	UN000916	0	0	0	0	0	0		26.8	0.82	0	0	21.66	0.57		77.68	2.17	22.63	0.61	2.68	0.08		0	0	0	0	0	0		19.53	0.5	0	0	0	0
	417	UN000917	0	0	0	0	0	0		0	0	0	0	0	0		0	0	0	0	0	0		0	0	0	0	0	0		0	0	0	0	0	0
	418	UN000918	65.73	2.06	61.82	1.74	0.62	0.02		23.44	0.72	103.54	3.02	174.85	4.58		187.28	5.23	171.97	4.67	81.06	2.47		33.95	0.92	52.71	1.6	30.88	0.81		134.52	3.45	125.95	4.28	218.84	5.86
	419	UN000919	0	0	14.19	0.4	13.31	0.38		0	0	12.99	0.38	109.66	2.87		21.36	0.6	0	0	0	0		0	0	0	0	51.66	1.35		4.82	0.12	6.62	0.23	12.28	0.33
	420	UN000920	0	0	0	0	0	0		0	0	27.67	0.81	0	0		0	0	0	0	15.42	0.47		0	0	0	0	0	0		0	0	0	0	36.12	0.97
	421	UN000921	7.43	0.23	0	0	15.6	0.45		0	0	1.01	0.03	0	0		0	0	3.39	0.09	21.54	0.66		19.9	0.54	0	0	25.36	0.66		0	0	0	0	15.82	0.42
	422	UN000922	65.43	2.05	152	4.28	65.31	1.89		108	3.32	99.25	2.9	195.49	5.12		213.71	5.97	194.27	5.28	279.16	8.52		116.81	3.17	94.11	2.86	65.35	1.71		400	10.26	323	10.98	396.91	10.64
	423	UN000923	0	0	0	0	0	0		0	0	0	0	0	0		0	0	0	0	0	0		0	0	0	0	0	0		0	0	0	0	0	0
	424	UN000924	32.27	1.01	14.96	0.42	10.63	0.31		13.14	0.4	76.04	2.22	35.7	0.93		29	0.81	13.22	0.36	41.2	1.26		42.81	1.16	45.51	1.39	14.51	0.38		70.81	1.82	34.19	1.16	77	2.06
	425	UN000925	27.06	0.85	17.22	0.49	0	0		0	0	0	0	88.66	2.32		126.78	3.54	149.51	4.06	176.78	5.4		27.15	0.74	33.39	1.02	104.66	2.74		68.81	1.77	75.35	2.56	107.4	2.88
	426	UN000927	0	0	0	0	12.34	0.36		18.65	0.57	46.26	1.35	57.93	1.52		9.12	0.25	76.04	2.07	41.18	1.26		95.84	2.6	17.57	0.53	69.06	1.81		85.26	2.19	37.92	1.29	55.47	1.49
	427	UN000928	0	0	0	0	0	0		0	0	51.68	1.51	31.52	0.83		0	0	33.03	0.9	0	0		0	0	0	0	0	0		0	0	0	0	0	0
	428	UN000929	0	0	0	0	0	0		0	0	47.09	1.38	18.75	0.49		12.77	0.36	0	0	0	0		0	0	0	0	0	0		0	0	31	1.06	32.84	0.88
	429	UN000930	4.55	0.14	0	0	0	0		0	0	0	0	0	0		3.71	0.1	11.09	0.3	16.5	0.5		23.84	0.65	0	0	24.57	0.64		0	0	0	0	4.89	0.13
	430	UN000931	0	0	0	0	0	0		0	0	0	0	0	0		0	0	0	0	0	0		0	0	0	0	0	0		21.48	0.55	23.62	0.8	0	0
	431	UN000932	27.3	0.86	0	0	0	0		0	0	68.74	2.01	16.81	0.44		0	0	5.75	0.16	1.04	0.03		0	0	0	0	0	0		28.54	0.73	0	0	0	0
	432	UN000933	3.49	0.11	0	0	0	0		18	0.55	11.99	0.35	11.14	0.29		23.07	0.65	3.72	0.1	0	0		7.84	0.21	20.8	0.63	6.03	0.16		21.61	0.56	4.34	0.15	16.41	0.44
	433	UN000934	0	0	0	0	0	0		0	0	0.02	0	2.3	0.06		0.05	0	0.8	0.02	0	0		0.1	0	0.02	0	0	0		0	0	0.18	0.01	3.81	0.1
	434	UN000935	0	0	0	0	0	0		0	0	0	0	0	0		0	0	1.28	0.03	10.57	0.32		0	0	0	0	0	0		0	0	0	0	0	0
	435	UN000936	21.41	0.67	0	0	0	0		0	0	0	0	0	0		39.43	1.1	0	0	31.45	0.96		0	0	15.49	0.47	0	0		0	0	8.38	0.29	0	0
	436	UN000937	0	0	0	0	14.9	0.43		0	0	0	0	0	0		0	0	0	0	23.76	0.73		11.39	0.31	0	0	0	0		0	0	19.77	0.67	29.64	0.8
	437	UN000938	5.92	0.19	0	0	0	0		0	0	17.63	0.52	0	0		6.92	0.19	0	0	15.3	0.47		17.08	0.46	0	0	24.36	0.64		3.72	0.1	20.59	0.7	26.43	0.71
	438	UN000941	0	0	0	0	0	0		0	0	0	0	44.46	1.17		17.02	0.48	59.51	1.62	42.73	1.31		0.02	0	16.72	0.51	10.61	0.28		0	0	2.81	0.1	67.08	1.8
	439	UN000943	6.96	0.22	0	0	32.11	0.93		37.71	1.16	26.69	0.78	0	0		56.81	1.59	58.01	1.58	0	0		43.09	1.17	61.25	1.87	0.94	0.02		0	0	7.42	0.25	29.53	0.79
	440	UN000944	0	0	3.7	0.1	3.77	0.11		1.95	0.06	19.33	0.57	16.73	0.44		13.2	0.37	26.12	0.71	25.6	0.79		10.59	0.29	6.75	0.21	12.2	0.32		11.46	0.3	7.91	0.27	28.12	0.76
	441	UN000945	0	0	8.59	0.24	0	0		0	0	15.6	0.46	16.04	0.42		21.58	0.61	20.93	0.57	15.61	0.48		15.17	0.41	6.18	0.19	11.89	0.31		20.5	0.53	8.48	0.29	36.59	0.99
	442	UN000946	5.11	0.16	0	0	3.29	0.1		5.91	0.18	11.98	0.35	6.05	0.16		0	0	8.45	0.23	12.97	0.4		36.01	0.98	10.02	0.31	16.43	0.43		6.06	0.16	18.01	0.62	22.08	0.59
	443	UN000947	15.69	0.49	0	0	3.62	0.11		23.12	0.71	27.96	0.82	39.76	1.05		22.56	0.63	34.52	0.94	8.85	0.27		39.68	1.08	25.69	0.79	14.47	0.38		20.5	0.53	25.64	0.88	40.97	1.1
	444	UN000948	0	0	0	0	0	0		0	0	37.91	1.11	0	0		10.38	0.29	8.96	0.24	16.24	0.5		14.18	0.39	11.66	0.36	9.76	0.26		17.99	0.46	34.97	1.19	8.3	0.22
	445	UN000949	0	0	30.29	0.86	24.8	0.72		0	0	7.17	0.21	34.04	0.9		0	0	16.03	0.44	16.91	0.52		9.43	0.26	73.73	2.26	20.39	0.54		0	0	4.34	0.15	61.89	1.67
	446	UN000950	0	0	2.41	0.07	4.83	0.14		0	0	4.05	0.12	16.57	0.44		0.21	0.01	0	0	5.33	0.16		14.66	0.4	14.07	0.43	0	0		6.88	0.18	12.4	0.42	11.04	0.3
	447	UN000952	12.43	0.39	0	0	0	0		0	0	0	0	23.05	0.61		32.98	0.93	11.33	0.31	86.63	2.66		0	0	12.39	0.38	0	0		37.21	0.96	0	0	11.6	0.31
	448	UN000953	0	0	0	0	0	0		0	0	0	0	26.39	0.7		19.86	0.56	41.59	1.14	48.79	1.5		0	0	0	0	0	0		12.81	0.33	53.04	1.81	0.45	0.01
	449	UN000954	27.39	0.86	20.54	0.58	40.19	1.17		0	0	16.79	0.49	24.55	0.65		24.71	0.69	43.56	1.19	23.16	0.71		62.87	1.72	0	0	0	0		51.92	1.34	31.87	1.09	153.35	4.14
	450	UN000956	0	0	0	0	0	0		0	0	0	0	0	0		0	0	0	0	0	0		0	0	0	0	0	0		0	0	0	0	0	0
	451	UN000957	13.61	0.43	0	0	0	0		0	0	0	0	0	0		5.25	0.15	1.34	0.04	14.46	0.44		0	0	0	0	1.21	0.03		0	0	0	0	0	0
	452	UN000958	0	0	0	0	38.71	1.13		0	0	12.23	0.36	0	0		0	0	0	0	19.39	0.6		16.09	0.44	36.42	1.12	64.29	1.69		17.63	0.46	0	0	0	0
	453	UN000959	0	0	0	0	0	0		4.18	0.13	3.59	0.11	2.08	0.05		0.41	0.01	2.81	0.08	6.18	0.19		7.5	0.2	2.13	0.07	0.5	0.01		3.86	0.1	0	0	8.6	0.23
	454	UN000960	22.16	0.7	16.06	0.46	0	0		0	0	26.65	0.78	53.24	1.4		74.93	2.11	84.38	2.31	0	0		41.71	1.14	0	0	44.27	1.17		70.78	1.83	67.02	2.3	85.7	2.31
	455	UN000961	5.09	0.16	34	0.97	57.91	1.69		14.66	0.45	46.49	1.37	0	0		24.31	0.68	23.24	0.64	0	0		26.99	0.74	15.94	0.49	0	0		44.74	1.16	12.82	0.44	90.66	2.45
	456	UN000962	14.13	0.45	0	0	10.27	0.3		24.1	0.75	44.19	1.3	15.06	0.4		0	0	34.27	0.94	0	0		46.4	1.27	0	0	15.68	0.41		45.41	1.17	12.37	0.42	0	0
	457	UN000965	43.29	1.37	0	0	0	0		0	0	19.15	0.56	15.94	0.42		0	0	41.15	1.13	28.97	0.89		22.94	0.63	0	0	0	0		84.96	2.2	18.36	0.63	0	0
	458	UN000966	32.37	1.02	50.69	1.44	83.58	2.44		57.51	1.78	68.69	2.02	35.72	0.94		31.84	0.9	14.96	0.41	33.2	1.02		73.33	2.01	95.36	2.93	109.41	2.89		85.54	2.21	0	0	73.62	1.99
	459	UN000967	0	0	0	0	0	0		0	0	0	0	0	0		0.03	0	0	0	0.71	0.02		0.41	0.01	0	0	0	0		0.12	0	3.51	0.12	0.69	0.02
	460	UN000969	0	0	0	0	0	0		0	0	0	0	0	0		0	0	0	0	0	0		0	0	0	0	0	0		0	0	0	0	0	0
	461	UN000971	0	0	0	0	0	0		11.37	0.35	39.16	1.16	56.6	1.5		13.71	0.39	51.53	1.41	44.88	1.38		13.2	0.36	26.34	0.81	0.41	0.01		0	0	0	0	41.62	1.13
	462	UN000973	0	0	5.89	0.17	0	0		0	0	0	0	0	0		0	0	0	0	0	0		0	0	0	0	0	0		0	0	0	0	0	0
	463	UN000975	0	0	0	0	0	0		0	0	0	0	36.71	0.97		0	0	0	0	21.76	0.67		0	0	6.96	0.21	0	0		23.34	0.6	13.2	0.45	0	0
	464	UN000979	0	0	0	0	0	0		0	0	0	0	19.02	0.5		15.84	0.45	18.64	0.51	23.42	0.72		0	0	0	0	0	0		0	0	0	0	19.62	0.53
	465	UN000980	0	0	0	0	0	0		0	0	0	0	19.81	0.52		0	0	18.64	0.51	33.53	1.04		0	0	0	0	0	0		17.12	0.44	0	0	0	0
	466	UN000981	0	0	0	0	0	0		0	0	7.17	0.21	1.52	0.04		0.01	0	3.9	0.11	0	0		0.04	0	0.19	0.01	8.56	0.23		6.57	0.17	12.51	0.43	3.48	0.09
	467	UN000983	22.1	0.7	0	0	0	0		0	0	6.01	0.18	22.09	0.59		0.69	0.02	8.65	0.24	5.34	0.16		40.6	1.11	0.52	0.02	0.07	0		27.27	0.71	8	0.28	18	0.49
	468	UN000984	0	0	0	0	0	0		6.35	0.2	0	0	0	0		23.03	0.65	26.48	0.73	50.15	1.55		0	0	0	0	12.72	0.34		46.28	1.2	0	0	0	0
	469	UN000986	44.46	1.41	22.53	0.64	27.91	0.82		27.97	0.87	55.35	1.64	22.85	0.61		29.58	0.84	61.52	1.69	83.02	2.57		52.04	1.43	57.27	1.77	93.71	2.48		86.8	2.26	107.75	3.71	41.87	1.14
	470	UN000987	109.03	3.46	143.48	4.1	178.94	5.24		160	4.99	186.96	5.54	7.19	0.19		79.46	2.25	48.94	1.35	0	0		208.24	5.73	102.16	3.15	151.67	4.02		76.34	1.98	134.77	4.64	248.44	6.75
	471	UN000988	11.82	0.38	0	0	0	0		20.76	0.65	16.96	0.5	52.1	1.38		88.9	2.52	54.96	1.51	49.37	1.53		0	0	23.63	0.73	0	0		18.83	0.49	56.45	1.95	118.26	3.21
	472	UN000989	0	0	0	0	0	0		0.74	0.02	0	0	0	0		0	0	0	0	0	0		8.82	0.24	0	0	0	0		0	0	0	0	0	0
	473	UN000990	61.94	1.97	184.45	5.27	81.05	2.37		68.02	2.12	205.11	6.08	116.72	3.1		181.66	5.14	174.74	4.81	217.68	6.74		209.56	5.77	270.39	8.34	244.71	6.49		224.8	5.85	196.04	6.76	299.73	8.15
	474	UN000991	0	0	100.42	2.87	0	0		0	0	0	0	0	0		0	0	0	0	65.77	2.04		0	0	0	0	46.48	1.23		24.12	0.63	0	0	0	0
	475	UN000993	0	0	0	0	0	0		0	0	0	0	0	0		0	0	0	0	0	0		0	0	0	0	0	0		0	0	0	0	0	0
	476	UN000995	0	0	0	0	0	0		0	0	0	0	17.94	0.48		0	0	29.23	0.81	21.4	0.66		0	0	0	0	0	0		17.5	0.46	40.74	1.4	11.21	0.3
	477	UN000996	0	0	17.19	0.49	0	0		0	0	0	0	16.64	0.44		0	0	0	0	0	0		0	0	0	0	0	0		11.32	0.29	0	0	0	0
	478	UN000997	3.85	0.12	2.97	0.08	0	0		5.48	0.17	13.94	0.41	10.17	0.27		2.93	0.08	21.27	0.59	14.92	0.46		13.34	0.37	6.64	0.21	5.51	0.15		20.48	0.53	22.65	0.78	19.66	0.53
	479	UN000998	0	0	0	0	0	0		32.91	1.03	0	0	0	0		0	0	0	0	0	0		64.25	1.77	0	0	30.38	0.81		0	0	0	0	0	0
	480	UN000999	0	0	0	0	0	0		0	0	8.73	0.26	2.19	0.06		28.52	0.81	0.46	0.01	12.99	0.4		0.26	0.01	0.13	0	4.59	0.12		3.41	0.09	0	0	11.64	0.32
	481	UN001000	0	0	0	0	0	0		0	0	0	0	13.22	0.35		0	0	44.88	1.24	5.3	0.16		9.16	0.25	14.33	0.44	4.21	0.11		0	0	8.35	0.29	7.17	0.2
	482	UN001001	50.57	1.61	0	0	88.69	2.6		0	0	204.75	6.07	36.51	0.97		77.29	2.19	142.73	3.94	0	0		190.19	5.24	165.89	5.13	199.65	5.3		0	0	0	0	79.57	2.17
	483	UN001002	0	0	0	0	0	0		0	0	125.45	3.72	0	0		12.1	0.34	18.61	0.51	28.24	0.88		32.04	0.88	0	0	0	0		20.54	0.53	0	0	0	0
	484	UN001003	0	0	0	0	0	0		0	0	10.33	0.31	0	0		41.51	1.18	16.78	0.46	19.74	0.61		14.35	0.4	0	0	21.71	0.58		23.01	0.6	14.46	0.5	0	0
	485	UN001004	0	0	0	0	0	0		0	0	3.24	0.1	11.07	0.29		0	0	0	0	0	0		0	0	0	0	0	0		0	0	0	0	0	0
	486	UN001005	0	0	0	0	0	0		0	0	0	0	0	0		0	0	0	0	100.96	3.13		28	0.77	0	0	0	0		0	0	28.8	1	63.57	1.73
	487	UN001006	0	0	11.93	0.34	11.92	0.35		0	0	0	0	48.42	1.29		0	0	24.87	0.69	24.49	0.76		35.75	0.99	0	0	8.94	0.24		81.47	2.12	0	0	0	0
	488	UN001007	0	0	0	0	0	0		0	0	0	0	0	0		0	0	8.5	0.23	8.21	0.26		0	0	0	0	0	0		0	0	0.42	0.01	0	0
	489	UN001008	0	0	0	0	0	0		0	0	25.6	0.76	0	0		0	0	10.49	0.29	0	0		0	0	20.35	0.63	0	0		0	0	0	0	0	0
	490	UN001009	16.99	0.54	0	0	0	0		0	0	0	0	0	0		0	0	0	0	0	0		35.9	0.99	0	0	0	0		0	0	0	0	0	0
	491	UN001010	79.69	2.54	27.55	0.79	64.91	1.91		57	1.78	121.59	3.61	134.57	3.59		91.46	2.6	104.34	2.88	115.08	3.58		162.37	4.48	59.04	1.83	86.03	2.29		112.15	2.93	92.67	3.21	90.59	2.47
	492	UN001011	0	0	0	0	0	0		0	0	0	0	0	0		0	0	0	0	5.18	0.16		0	0	0	0	0	0		0	0	0	0	0	0
	493	UN001012	2.26	0.07	0	0	5.66	0.17		0	0	7.03	0.21	3.03	0.08		0	0	0	0	14.9	0.46		8.62	0.24	2.17	0.07	0	0		10.21	0.27	0	0	8.31	0.23
	494	UN001013	128.5	4.1	188.33	5.4	101.87	3		142.02	4.44	445.92	13.26	375.57	10.01		542.8	15.42	399.98	11.06	298.6	9.28		367.9	10.16	301.64	9.34	398.41	10.61		446.4	11.65	310.5	10.74	438.69	11.97
	495	UN001014	0	0	12.32	0.35	13.77	0.4		21.22	0.66	0.84	0.03	0	0		19.59	0.56	0	0	21.28	0.66		14.1	0.39	0	0	0	0		0	0	74	2.56	18.87	0.51
	496	UN001015	0	0	2.84	0.08	0	0		0	0	24.68	0.73	0	0		0	0	17.62	0.49	0	0		12.82	0.35	6	0.19	10.02	0.27		0	0	11	0.38	14.86	0.41
	497	UN001017	8.64	0.28	9.58	0.28	2.53	0.07		7.48	0.23	28.06	0.84	14.84	0.4		13.92	0.4	30.25	0.84	0	0		20.59	0.57	19.26	0.6	11.58	0.31		0	0	0	0	0	0
	498	UN001018	0	0	49.4	1.42	0	0		0	0	0	0	15.87	0.42		17.24	0.49	12.84	0.36	23.96	0.75		0	0	0	0	0	0		0	0	0	0	21.11	0.58
	499	UN001019	0	0	0	0	0	0		0	0	2.13	0.06	0	0		0	0	19.11	0.53	0.01	0		37.01	1.02	53.83	1.67	40.15	1.07		27.1	0.71	0	0	37.3	1.02
	500	UN001020	4.74	0.15	13.03	0.37	26.84	0.79		27.76	0.87	6.2	0.18	20.39	0.54		13.32	0.38	0	0	5.74	0.18		33.19	0.92	10.38	0.32	17.72	0.47		34.11	0.89	15.78	0.55	16.2	0.44
	501	UN001022	11.69	0.37	0	0	0	0		14.74	0.46	10.31	0.31	10.57	0.28		0	0	0	0	38.76	1.21		0	0	0	0	0	0		0	0	15.71	0.54	0	0
	502	UN001024	0	0	0	0	0	0		0	0	0	0	0	0		0	0	1.43	0.04	0	0		0	0	0	0	0	0		0	0	0	0	0	0
	503	UN001025	0	0	5.06	0.15	0	0		12.61	0.4	0	0	0	0		0	0	0	0	11.91	0.37		0	0	0	0	13.71	0.37		0	0	0	0	0	0
	504	UN001026	55.5	1.77	68.29	1.96	0	0		49.02	1.54	174.14	5.19	173.57	4.64		215.49	6.14	226.63	6.28	178.61	5.56		131.2	3.63	86.95	2.7	56.79	1.52		267.67	7	242.98	8.43	283.88	7.76
	505	UN001027	22.97	0.73	26.28	0.76	40.25	1.19		42.65	1.34	51.11	1.52	39.13	1.05		68.85	1.96	14.55	0.4	60.69	1.89		96.29	2.67	104.85	3.26	76.23	2.03		25.86	0.68	66.5	2.31	45.67	1.25
	506	UN001028	0	0	0	0	3.18	0.09		0	0	5.2	0.16	9.74	0.26		0	0	6.81	0.19	0	0		0	0	6.08	0.19	0	0		0	0	8.69	0.3	13.44	0.37
	507	UN001029	0	0	0	0	0	0		0	0	0	0	0	0		0	0	34.2	0.95	36.76	1.15		0	0	15.92	0.49	16.14	0.43		29.43	0.77	16.67	0.58	0	0
	508	UN001030	0	0	0	0	0	0		0	0	8.92	0.27	62.98	1.68		0	0	0	0	27	0.84		12.9	0.36	13.23	0.41	6.17	0.16		26.92	0.7	0	0	11.63	0.32
	509	UN001031	0	0	0	0	0	0		9.49	0.3	34.58	1.03	11.49	0.31		5.5	0.16	27.29	0.76	5.48	0.17		37.66	1.04	5.2	0.16	20.01	0.53		36.44	0.95	20.32	0.71	30.54	0.84
	510	UN001032	0	0	5.34	0.15	5.21	0.15		0	0	8.75	0.26	0	0		0	0	6.75	0.19	0	0		35.54	0.99	0	0	0	0		10.48	0.27	5.81	0.2	0	0
	511	UN001033	0	0	0	0	3.72	0.11		19.18	0.6	0	0	0	0		0	0	0	0	0	0		29.79	0.83	0	0	0	0		0	0	0	0	0	0
	512	UN001034	0	0	0	0	0	0		0	0	22.63	0.68	0	0		20.66	0.59	20.08	0.56	0	0		0	0	0	0	126.39	3.38		65.75	1.72	40.12	1.39	41.02	1.12
	513	UN001035	0	0	0	0	0	0		0	0	1.17	0.03	0	0		1.07	0.03	0	0	0	0		0.6	0.02	0	0	0	0		0	0	5.05	0.18	0	0
	514	UN001036	0	0	0	0	0	0		0	0	0.77	0.02	2.63	0.07		13.41	0.38	5.36	0.15	5.9	0.18		1.38	0.04	0.83	0.03	1.93	0.05		2.22	0.06	5.74	0.2	0.48	0.01
	515	UN001037	95.19	3.05	51.53	1.49	69.59	2.06		72.49	2.28	82.75	2.47	51.73	1.39		131.51	3.75	97.02	2.7	53.8	1.68		167.77	4.66	136.79	4.26	102.87	2.75		108.03	2.83	212.99	7.41	99.15	2.72
	516	UN001038	6.88	0.22	77.37	2.23	0	0		0	0	46.33	1.39	84.67	2.27		146.41	4.18	93.98	2.61	97.26	3.04		14.68	0.41	0	0	0	0		127.94	3.36	33.05	1.15	56.1	1.54
	517	UN001039	0	0	0	0	0	0		0	0	3.28	0.1	0	0		2.11	0.06	9.86	0.27	0.06	0		0	0	0	0	0	0		0	0	17.93	0.62	0	0
	518	UN001040	6.77	0.22	0	0	6.27	0.19		15.32	0.48	12.9	0.39	0	0		12.96	0.37	19.2	0.53	7.44	0.23		13.38	0.37	0	0	23.88	0.64		0	0	13.83	0.48	29.58	0.81
	519	UN001041	0	0	0	0	3.23	0.1		8.58	0.27	8.78	0.26	3.46	0.09		7.43	0.21	22.95	0.64	16.22	0.51		30.14	0.84	5.75	0.18	23.68	0.63		4.08	0.11	10.7	0.37	19.6	0.54
	520	UN001042	0	0	0	0	0	0		0	0	0	0	5.74	0.15		0	0	0	0	28.46	0.89		0	0	0	0	43.01	1.15		0	0	0	0	38.79	1.07
	521	UN001043	17.52	0.56	0	0	0	0		0	0	0	0	0	0		0	0	11.4	0.32	0	0		0	0	0	0	0	0		0	0	0	0	0	0
	522	UN001044	49.22	1.58	0	0	0	0		0	0	0	0	113.13	3.04		172.19	4.93	92.99	2.59	105.73	3.31		78.7	2.19	0	0	57.08	1.53		72.4	1.9	111.01	3.87	153.56	4.22
	523	UN001046	0	0	0	0	0	0		0	0	17.78	0.53	20.35	0.55		46.69	1.34	22.16	0.62	12.96	0.41		25.78	0.72	38.87	1.21	14.47	0.39		44.51	1.17	13.86	0.48	19.19	0.53
	524	UN001047	3.63	0.12	0	0	0	0		0	0	15.86	0.48	18.3	0.49		5.25	0.15	16.63	0.46	0	0		0	0	15.14	0.47	0	0		17.71	0.47	0	0	3.72	0.1
	525	UN001048	0	0	0	0	0	0		0	0	0	0	0	0		0	0	0	0	0	0		0	0	0	0	0	0		0	0	0	0	0	0
	526	UN001049	161.7	5.2	283.62	8.2	69.89	2.07		51.36	1.62	291.79	8.75	340.63	9.15		447.16	12.81	465.79	12.99	394.25	12.36		246.48	6.86	178.62	5.58	121.47	3.26		492.12	12.95	388.97	13.57	509.29	14.01
	527	UN001050	0	0	0	0	0	0		4.65	0.15	0	0	0	0		0.06	0	0	0	4.75	0.15		0	0	0	0	22.01	0.59		3.92	0.1	1.25	0.04	0	0
	528	UN001051	0	0	0	0	14.15	0.42		0	0	27.2	0.82	0.06	0		43.19	1.24	69.75	1.95	81.56	2.56		15.69	0.44	5.71	0.18	29.61	0.8		9.86	0.26	86.01	3	124.15	3.42
	529	UN001052	2.97	0.1	1.23	0.04	0	0		0	0	6.08	0.18	1.21	0.03		2.7	0.08	11.9	0.33	6.28	0.2		4.62	0.13	0	0	0	0		6.28	0.17	16.52	0.58	16	0.44
	530	UN001053	54.82	1.77	79.79	2.31	31.89	0.95		36.44	1.15	121.29	3.64	141.98	3.82		203.67	5.84	202.93	5.67	178.91	5.62		86.58	2.41	72.97	2.28	48.31	1.3		266.45	7.02	167.57	5.86	276.9	7.63
	531	UN001054	0	0	0	0	0	0		16.55	0.52	0	0	0	0		0	0	0	0	0	0		0	0	33.04	1.03	0	0		0	0	46.38	1.62	164.9	4.54
	532	UN001055	6.64	0.21	0	0	3.38	0.1		7.42	0.23	23.28	0.7	20.5	0.55		29.91	0.86	13.76	0.38	29.31	0.92		25.17	0.7	0.58	0.02	11.29	0.3		14.39	0.38	24.61	0.86	15.97	0.44
	533	UN001056	0	0	0	0	0	0		17.85	0.56	17.23	0.52	26.4	0.71		30.27	0.87	5.45	0.15	58.69	1.84		26.88	0.75	0	0	20.2	0.54		45.84	1.21	51.05	1.78	8.44	0.23
	534	UN001057	0	0	62.59	1.81	29.35	0.87		36.04	1.14	91.89	2.76	0	0		0	0	30.83	0.86	33.68	1.06		0	0	71.49	2.24	0	0		47.04	1.24	0	0	21.6	0.6
	535	UN001058	1.93	0.06	0	0	1.85	0.05		0	0	9.27	0.28	5.21	0.14		5.6	0.16	10.43	0.29	27.66	0.87		14.96	0.42	3.98	0.12	10.66	0.29		8.94	0.24	5.3	0.19	27.58	0.76
	536	UN001059	0	0	0	0	0	0		8.74	0.28	6.91	0.21	5.72	0.15		9.31	0.27	19.6	0.55	0	0		5.87	0.16	6.23	0.2	0	0		45.62	1.2	6.18	0.22	1.05	0.03
	537	UN001060	0	0	0	0	0	0		0	0	0	0	11.24	0.3		0	0	6.01	0.17	5.64	0.18		13.36	0.37	5.75	0.18	0	0		6.22	0.16	12.06	0.42	24.72	0.68
	538	UN001061	79.92	2.58	63.87	1.85	71.77	2.13		15.69	0.5	29.66	0.89	230.99	6.22		301.67	8.67	173.64	4.86	187.01	5.88		57.63	1.61	71.7	2.25	26.47	0.71		280.17	7.39	149.94	5.25	408.52	11.27
	539	UN001063	0	0	0.72	0.02	0	0		0	0	0	0	4.61	0.12		3.89	0.11	4.67	0.13	4.15	0.13		0	0	4.5	0.14	5.42	0.15		17.3	0.46	9.06	0.32	10.22	0.28
	540	UN001064	0	0	0	0	9.23	0.27		0	0	5.02	0.15	6.71	0.18		18.37	0.53	27.32	0.76	0	0		13.93	0.39	23.1	0.72	6.91	0.19		0	0	20.16	0.71	5.29	0.15
	541	UN001065	379	12.23	479.58	13.92	641	19.07		365	11.56	947	28.49	766	20.66		1045	30.04	964	26.98	883.23	27.78		1056	29.51	877	27.49	981.52	26.44		943.88	24.93	771	26.99	1162	32.08
	542	UN001067	2.47	0.08	0	0	0	0		0	0	4.7	0.14	3.71	0.1		0.64	0.02	4.77	0.13	7.17	0.23		2.4	0.07	0	0	1.44	0.04		3.16	0.08	10.1	0.35	11.08	0.31
	543	UN001068	0	0	0	0	0	0		0	0	0	0	0	0		3.38	0.1	0	0	6.19	0.19		15.33	0.43	1.7	0.05	0	0		3.78	0.1	30.12	1.06	8.42	0.23
	544	UN001070	6.06	0.2	1.88	0.05	0	0		4.83	0.15	1.1	0.03	25.69	0.69		8.91	0.26	15.99	0.45	22.62	0.71		2.45	0.07	7.79	0.24	0	0		19.82	0.52	38.86	1.36	20.15	0.56
	545	UN001071	46.1	1.49	60.65	1.76	31.5	0.94		17.99	0.57	62.04	1.87	95.71	2.58		132.64	3.82	164.75	4.62	127.68	4.02		83.87	2.35	60.6	1.9	90.7	2.45		156.99	4.15	193.75	6.79	226.04	6.25
	546	UN001072	29.33	0.95	2.04	0.06	4.43	0.13		2	0.06	7.88	0.24	25.72	0.69		38.07	1.1	62.44	1.75	236.26	7.44		4.3	0.12	9.73	0.31	3.43	0.09		35.27	0.93	38.94	1.37	46.02	1.27
	547	UN001073	2.01	0.06	0	0	0	0		0	0	1.03	0.03	2.79	0.08		3.99	0.11	4.19	0.12	8.11	0.26		4.79	0.13	6.68	0.21	0	0		1.83	0.05	8.32	0.29	7.58	0.21
	548	UN001074	5.55	0.18	15.26	0.44	6.65	0.2		8.27	0.26	14.89	0.45	0	0		0	0	0	0	27.13	0.85		0	0	0	0	0	0		1.5	0.04	42.01	1.47	16.28	0.45
	549	UN001076	0	0	0	0	5.04	0.15		0	0	0	0	43.31	1.17		63.4	1.83	95.21	2.67	49.96	1.57		49.31	1.38	64.6	2.03	60.55	1.63		21	0.56	65.03	2.28	124.74	3.45
	550	UN001077	83.38	2.7	20.65	0.6	49.09	1.46		96.34	3.06	136.33	4.11	240.32	6.49		31.74	0.91	47.35	1.33	13.25	0.42		118.82	3.33	216.86	6.81	209.23	5.65		312.19	8.26	236.29	8.29	84	2.32
	551	UN001078	4.54	0.15	3.23	0.09	0	0		0	0	10.98	0.33	2.43	0.07		0.79	0.02	7.83	0.22	2.34	0.07		0	0	8.79	0.28	0	0		5.77	0.15	12.33	0.43	6.62	0.18
	552	UN001079	0	0	0	0	0	0		0	0	14.83	0.45	17.22	0.47		0	0	48.61	1.36	29.67	0.94		0	0	0	0	0	0		15.13	0.4	19.9	0.7	30.44	0.84
	553	UN001080	0	0	0	0	0	0		0	0	0	0	0	0		0	0	8.59	0.24	24.42	0.77		0	0	5.93	0.19	4.74	0.13		27.38	0.73	0	0	0	0
	554	UN001081	20.57	0.67	0	0	0	0		0	0	0	0	38.26	1.03		38.07	1.1	0	0	23	0.73		11.1	0.31	0	0	30.62	0.83		0	0	52.72	1.85	0	0
	555	UN001082	3.34	0.11	1.1	0.03	9.46	0.28		0	0	0	0	0	0		0.84	0.02	16.15	0.45	7.49	0.24		0	0	1.04	0.03	3.62	0.1		14.07	0.37	0	0	8.55	0.24
	556	UN001084	0	0	0	0	26.14	0.78		16.14	0.51	8.68	0.26	2.94	0.08		8.33	0.24	15.42	0.43	8.01	0.25		12.89	0.36	2.73	0.09	4.34	0.12		5.55	0.15	0	0	22.17	0.61
	557	UN001085	2.81	0.09	7.89	0.23	5.3	0.16		5.36	0.17	22	0.66	18.84	0.51		23.26	0.67	29.09	0.82	4.77	0.15		35.17	0.99	3.23	0.1	12.9	0.35		15.43	0.41	16.44	0.58	25.69	0.71
	558	UN001086	0	0	0	0	2.24	0.07		0	0	2.89	0.09	7.87	0.21		12.19	0.35	0	0	10.94	0.35		0	0	5.4	0.17	3.59	0.1		17.97	0.48	8.78	0.31	19.95	0.55
	559	UN001087	0	0	5.58	0.16	2.73	0.08		0	0	29.87	0.9	0	0		0.49	0.01	0.25	0.01	0	0		0	0	8.62	0.27	0	0		0.4	0.01	10.25	0.36	0	0
	560	UN001088	0	0	0	0	0	0		0	0	34.62	1.05	0	0		0	0	0	0	0	0		9.83	0.28	0	0	11.24	0.3		0	0	0	0	9.34	0.26
	561	UN001089	143.99	4.67	138.39	4.03	100.76	3.01		211.33	6.72	302.55	9.14	210.75	5.7		300.37	8.67	224.88	6.32	226.42	7.15		331.08	9.29	341.78	10.75	405.86	10.97		250.41	6.64	195.69	6.88	244.66	6.78
	562	UN001090	0	0	0	0	0	0		0	0	9.86	0.3	3.07	0.08		1.02	0.03	15.61	0.44	5.59	0.18		12.17	0.34	2.23	0.07	1.04	0.03		0	0	6.28	0.22	0	0
	563	UN001091	0	0	0	0	0	0		0	0	0	0	12.48	0.34		0	0	23.04	0.65	4.37	0.14		13.7	0.38	0	0	0	0		0	0	26.92	0.95	0.01	0
	564	UN001092	0	0	0	0	0	0		0	0	12.93	0.39	0	0		0	0	0	0	0	0		0	0	0	0	0	0		0	0	0	0	24.66	0.68
	565	UN001093	2.83	0.09	0	0	2.04	0.06		2.06	0.07	13.88	0.42	29.74	0.81		3.23	0.09	29.09	0.82	44.55	1.41		0	0	4.68	0.15	4.58	0.12		20.2	0.54	15.85	0.56	13.39	0.37
	566	UN001094	9.09	0.29	3	0.09	4.06	0.12		1.03	0.03	12.3	0.37	13.4	0.36		17.16	0.5	26.24	0.74	42.59	1.34		21.12	0.59	10.1	0.32	19.41	0.53		27.51	0.73	16.28	0.57	49.37	1.37
	567	UN001095	11.88	0.39	0	0	10.32	0.31		0	0	7.61	0.23	193.82	5.25		79.37	2.29	169.95	4.78	122.3	3.86		56.95	1.6	9.56	0.3	19.53	0.53		209.71	5.56	124.84	4.39	250.44	6.94
	568	UN001096	0	0	0	0	0	0		5.44	0.17	0	0	12.05	0.33		0	0	38	1.07	0	0		0	0	0	0	0	0		0	0	0	0	0	0
	569	UN001097	18.91	0.61	0	0	0	0		0	0	0	0	0.54	0.01		0	0	0	0	0	0		0	0	12.89	0.41	0	0		0	0	23.79	0.84	31.62	0.88
	570	UN001098	0	0	0	0	0	0		5.04	0.16	0	0	0	0		0	0	0	0	0	0		0	0	22.17	0.7	0	0		32.39	0.86	23.67	0.83	44.98	1.25
	571	UN001099	0	0	0	0	0	0		21.21	0.68	13.47	0.41	11.78	0.32		0	0	0	0	0	0		0	0	14.27	0.45	6.96	0.19		14.33	0.38	2.92	0.1	0	0
	572	UN001100	0	0	0	0	0	0		0	0	0	0	0	0		60.82	1.76	0	0	45.96	1.45		29.35	0.82	125.99	3.97	0	0		28.14	0.75	32.45	1.14	123.81	3.44
	573	UN001102	0	0	17.79	0.52	6.62	0.2		46.7	1.49	40.35	1.22	21.08	0.57		53.94	1.56	48.92	1.38	86.49	2.74		35.75	1	69.51	2.19	30.59	0.83		46.7	1.24	70.18	2.47	42.11	1.17
	574	UN001103	0	0	68.7	2.01	12.35	0.37		0	0	34.72	1.05	33.75	0.92		46.16	1.33	20.4	0.57	87.93	2.78		14.95	0.42	0	0	0	0		15.87	0.42	71.47	2.52	83.36	2.31
	575	UN001104	0	0	0	0	0	0		0	0	0	0	0	0		1.25	0.04	0	0	35.26	1.12		0	0	0	0	0	0		1.41	0.04	6.8	0.24	15.02	0.42
	576	UN001105	5.15	0.17	0	0	0	0		3.39	0.11	15.95	0.48	0	0		7.54	0.22	19.59	0.55	44.79	1.42		10.16	0.29	11.21	0.35	9.07	0.25		13.38	0.36	23.75	0.84	13.95	0.39
	577	UN001106	0	0	0	0	0	0		0	0	0	0	30.2	0.82		0	0	0	0	0	0		0	0	0	0	0	0		18.27	0.49	2.77	0.1	0	0
	578	UN001107	0	0	0	0	0	0		0	0	0	0	0	0		0	0	0	0	0	0		0	0	0	0	0	0		0	0	0	0	0	0
	579	UN001108	0	0	0	0	15.75	0.47		20.86	0.67	0	0	25.18	0.68		0	0	36.65	1.03	24.43	0.77		121.62	3.42	46.35	1.46	15.56	0.42		0	0	38.93	1.37	36.93	1.03
	580	UN001109	0	0	101.81	2.98	0	0		12.19	0.39	0	0	0	0		216.16	6.26	173.3	4.88	65.31	2.07		0	0	0	0	0	0		0	0	0.02	0	194.95	5.42
	581	UN001111	0	0	0	0	9.06	0.27		0	0	56.6	1.72	18.03	0.49		60.3	1.75	56.84	1.6	39.47	1.25		47.76	1.34	9.85	0.31	44.33	1.2		90.26	2.4	86.16	3.04	57.03	1.59
	582	UN001112	0	0	0	0	0	0		0	0	8.06	0.24	0	0		0	0	0	0	10.4	0.33		7.19	0.2	14.81	0.47	0	0		0	0	0	0	0	0
	583	UN001113	0	0	0	0	0	0		8.79	0.28	236.88	7.18	0.1	0		62.65	1.82	90.74	2.56	239.71	7.6		63.46	1.79	143.45	4.53	0	0		0	0	117.03	4.13	191.32	5.32
	584	UN001115	110.66	3.6	215.93	6.32	152.44	4.57		59.69	1.91	156.35	4.74	706.16	19.19		856.01	24.81	702.94	19.83	545.68	17.3		109.94	3.1	100.65	3.18	49.39	1.34		446.14	11.88	461.06	16.27	780.5	21.72
	585	UN001116	40.27	1.31	18.16	0.53	30.99	0.93		20.91	0.67	106.77	3.24	112.55	3.06		104.85	3.04	102.2	2.88	136.94	4.34		79.51	2.24	54.4	1.72	55.95	1.52		122.33	3.26	115.72	4.09	175.15	4.88
	586	UN001117	0	0	0	0	0	0		15.96	0.51	33.65	1.02	39.77	1.08		81	2.35	0	0	20.61	0.65		90.11	2.54	0	0	30.07	0.82		90.6	2.41	30.01	1.06	21.43	0.6
	587	UN001118	0	0	0	0	0	0		0	0	0	0	0	0		0	0	0	0	54.25	1.72		41.59	1.17	22.01	0.7	0	0		0	0	0	0	0	0
	588	UN001119	55.67	1.81	99.72	2.92	0	0		0	0	0	0	92.11	2.51		153.92	4.47	83.23	2.35	173.03	5.49		0	0	0	0	0	0		0	0	72.02	2.55	124.37	3.47
	589	UN001120	0.62	0.02	0	0	0	0		0	0	0	0	0.27	0.01		0.05	0	3.56	0.1	1.14	0.04		5.65	0.16	0	0	0.24	0.01		0	0	0	0	0	0
	590	UN001121	0	0	0	0	0	0		0	0	0	0	0	0		17.63	0.51	0	0	0	0		0	0	0	0	0	0		16.7	0.45	56.87	2.01	0	0
	591	UN001122	2.27	0.07	0	0	1.35	0.04		9.95	0.32	21.13	0.64	13.58	0.37		4.64	0.13	6.76	0.19	20.87	0.66		6.84	0.19	1.58	0.05	12.73	0.35		12.36	0.33	13.92	0.49	16.48	0.46
	592	UN001123	0	0	0	0	7.64	0.23		0	0	6.22	0.19	0	0		0	0	0	0	0	0		0	0	0	0	0	0		0	0	0.4	0.01	0	0
	593	UN001124	0	0	0	0	0	0		0	0	10.17	0.31	0	0		0	0	0	0	0	0		0	0	10.97	0.35	8.97	0.24		34.71	0.93	16.69	0.59	0	0
	594	UN001125	0	0	0	0	0	0		14.28	0.46	0	0	9.81	0.27		0	0	0	0	0	0		0	0	0	0	0	0		0	0	0	0	25.19	0.7
	595	UN001126	9.18	0.3	0.97	0.03	8.75	0.26		24.6	0.79	41.91	1.28	0	0		42.91	1.25	137.91	3.9	1.19	0.04		25.37	0.72	57.13	1.81	36.43	0.99		0	0	174.85	6.19	0.06	0
	596	UN001127	8.3	0.27	0	0	11.35	0.34		4.15	0.13	20.74	0.63	13.17	0.36		17.7	0.51	41.22	1.17	35.52	1.13		50.24	1.42	0	0	0	0		0	0	60.26	2.13	79.43	2.22
	597	UN001128	0	0	51.83	1.52	0	0		0	0	0	0	0	0		47.21	1.37	118.4	3.35	46.84	1.49		0	0	92.96	2.95	0	0		73.2	1.96	86.65	3.07	45.63	1.27
	598	UN001129	9.17	0.3	0	0	0	0		0	0	0	0	24.36	0.66		70.7	2.06	0	0	0	0		0	0	0	0	0	0		0	0	2.39	0.08	0	0
	599	UN001130	109.91	3.59	172.58	5.07	281.46	8.47		45.81	1.47	240.93	7.33	196.66	5.36		231.38	6.73	256.59	7.26	201.93	6.42		200.35	5.66	214.52	6.8	210.01	5.72		190.04	5.08	157.16	5.57	296.28	8.27
	600	UN001131	47.51	1.55	35.34	1.04	73.45	2.21		49.17	1.58	97.77	2.98	74.12	2.02		96.72	2.81	103.79	2.94	102.21	3.25		118.18	3.34	113.61	3.6	112.65	3.07		94.14	2.52	80.81	2.86	86.63	2.42
	601	UN001132	0	0	18.43	0.54	0	0		0	0	0	0	75.58	2.06		59.65	1.73	143.09	4.05	0	0		0	0	0	0	0	0		34.64	0.93	78.01	2.76	118.43	3.31
	602	UN001133	0.09	0	0.77	0.02	0	0		3.25	0.1	0	0	0	0		0	0	0	0	20.81	0.66		0	0	0	0	0	0		0	0	11.85	0.42	21.5	0.6
	603	UN001134	13.79	0.45	0	0	0	0		0	0	32.04	0.98	0	0		0	0	0	0	21.87	0.7		0	0	0	0	0	0		100.29	2.68	0	0	41.56	1.16
	604	UN001135	73.56	2.4	75.45	2.22	35.53	1.07		58.95	1.89	168.49	5.13	133.59	3.65		101.42	2.95	104.98	2.97	98.74	3.14		148.86	4.21	139.56	4.43	127.75	3.48		154.61	4.13	114.07	4.04	159.22	4.45
	605	UN001136	3.79	0.12	0	0	6.28	0.19		0	0	19.34	0.59	0	0		0	0	44.27	1.25	17.84	0.57		50.1	1.42	16.18	0.51	12.57	0.34		21.14	0.57	3.51	0.12	7.1	0.2
	606	UN001137	0	0	0	0	0	0		0	0	49.09	1.5	0	0		20.51	0.6	70.06	1.98	21.02	0.67		12.34	0.35	0	0	25.32	0.69		88.54	2.37	87.79	3.11	20.6	0.58
	607	UN001138	0	0	0	0	0	0		1.44	0.05	1.28	0.04	1.14	0.03		1.67	0.05	3.8	0.11	5.22	0.17		1.97	0.06	2.3	0.07	4.5	0.12		3.83	0.1	4.81	0.17	7.08	0.2
	608	UN001141	92.17	3.01	85	2.5	72	2.17		96	3.08	253	7.71	200	5.46		253	7.37	202	5.73	165.81	5.28		192	5.43	166	5.27	200.45	5.47		185.5	4.96	181	6.42	258	7.21
	609	UN001142	17.15	0.56	3.25	0.1	2.05	0.06		9.7	0.31	23.16	0.71	7.33	0.2		8.03	0.23	12.77	0.36	8.92	0.28		5.42	0.15	4.83	0.15	8.46	0.23		19	0.51	24.97	0.89	9.38	0.26
	610	UN001143	46.5	1.52	112.4	3.3	34.29	1.03		43.24	1.39	162.59	4.96	204.29	5.58		286.96	8.36	235.52	6.68	159.97	5.1		155.19	4.39	126.8	4.03	114.98	3.14		305.49	8.17	261.22	9.26	302.75	8.47
	611	UN001144	33.05	1.08	0	0	0	0		0	0	33.31	1.02	22.43	0.61		48.33	1.41	72.36	2.05	85.28	2.72		33.53	0.95	19.97	0.63	0	0		31.03	0.83	75.49	2.68	19.84	0.56
	612	UN001145	0	0	0	0	0.02	0		0	0	2.16	0.07	0.42	0.01		3.35	0.1	20.81	0.59	0.81	0.03		16.46	0.47	3.41	0.11	0	0		1.43	0.04	20.24	0.72	22.28	0.62
	613	UN001146	1.94	0.06	0	0	0	0		0	0	13.28	0.41	26.06	0.71		14.73	0.43	27.49	0.78	15.2	0.48		2.17	0.06	9.82	0.31	4.5	0.12		20.06	0.54	36.44	1.29	14.82	0.41
	614	UN001147	0	0	0	0	17.16	0.52		0	0	69.94	2.13	29.86	0.82		0	0	28.61	0.81	69.77	2.22		0	0	4.08	0.13	0	0		0	0	58.67	2.08	43.65	1.22
	615	UN001149	7.75	0.25	3.24	0.1	0	0		14.21	0.46	0	0	60.08	1.64		18.76	0.55	8.44	0.24	0	0		56.78	1.61	48.34	1.54	27.32	0.75		52.01	1.39	0	0	0	0
	616	UN001150	6.73	0.22	12.04	0.35	0	0		25.57	0.82	28.23	0.86	21.66	0.59		12.91	0.38	10.59	0.3	40.78	1.3		67.48	1.91	13.25	0.42	24.19	0.66		52.25	1.4	14.95	0.53	21.98	0.62
	617	UN001151	0	0	0	0	0	0		21.01	0.67	0	0	37.53	1.03		0	0	29.22	0.83	75.12	2.4		0	0	0	0	0	0		24.02	0.64	0	0	45.76	1.28
	618	UN001152	0.55	0.02	0	0	0	0		0	0	0.41	0.01	0	0		0	0	0	0	0	0		0	0	0.01	0	0	0		0.71	0.02	0	0	0.68	0.02
	619	UN001153	112.84	3.69	64.57	1.9	212.16	6.4		179.87	5.78	252.86	7.72	250.45	6.85		237.05	6.91	256.7	7.29	230	7.34		360.37	10.21	293.19	9.32	343.36	9.38		269.53	7.22	274.96	9.76	372.05	10.42
	620	UN001154	9.18	0.3	17.59	0.52	15.73	0.47		22.64	0.73	7.63	0.23	64.71	1.77		84.59	2.47	21.18	0.6	23.8	0.76		204.05	5.78	59.5	1.89	33.12	0.91		130.95	3.51	104.54	3.71	52.85	1.48
	621	UN001155	0	0	2.1	0.06	2.37	0.07		5.66	0.18	0	0	5.32	0.15		3.04	0.09	3.79	0.11	0	0		2.69	0.08	4.18	0.13	8.79	0.24		0	0	0	0	0	0
	622	UN001157	0	0	0	0	0	0		0	0	5.95	0.18	4.04	0.11		0	0	10.22	0.29	4.52	0.14		0.97	0.03	1.42	0.05	13.95	0.38		1.44	0.04	6.86	0.24	1.87	0.05
	623	UN001158	0	0	54.89	1.62	23.87	0.72		0	0	0	0	0	0		17.69	0.52	0	0	0	0		26.87	0.76	0	0	0	0		0	0	0	0	0	0
	624	UN001160	0	0	0	0	0	0		0	0	16.85	0.52	0	0		0	0	0	0	0	0		16.35	0.46	0	0	0	0		90.37	2.43	0	0	0	0
	625	UN001161	62.69	2.06	27.64	0.82	0	0		4.36	0.14	171.93	5.26	63.1	1.73		175.68	5.13	221.84	6.31	212.01	6.78		0	0	10.68	0.34	186.64	5.11		257.9	6.92	276.51	9.84	268.42	7.53
	626	UN001162	0	0	7.46	0.22	0	0		6.41	0.21	17.87	0.55	0	0		0	0	11.47	0.33	10.6	0.34		8.12	0.23	25.84	0.82	0	0		8.25	0.22	0	0	9.02	0.25
	627	UN001163	47.84	1.57	21.85	0.64	34.65	1.05		15.88	0.51	88.7	2.71	66.74	1.83		88.1	2.57	89.84	2.56	34.56	1.1		87.87	2.5	90.17	2.87	108.11	2.96		32.66	0.88	35.51	1.26	0	0
	628	UN001164	0	0	0	0	0	0		10.45	0.34	0	0	29.27	0.8		0	0	41.76	1.19	34.23	1.09		13.17	0.37	13.82	0.44	4.13	0.11		7.25	0.19	87.3	3.11	99.31	2.79
	629	UN001165	0	0	0	0	0	0		0	0	53.52	1.64	28.13	0.77		0	0	52.04	1.48	12.75	0.41		32.77	0.93	13.41	0.43	32.65	0.89		78.51	2.11	28.95	1.03	42.99	1.21
	630	UN001166	11.64	0.38	0	0	4.74	0.14		23.97	0.77	38.66	1.18	39.23	1.08		50.93	1.49	47.88	1.36	105.62	3.38		28.37	0.81	17.93	0.57	17.07	0.47		54.74	1.47	48.17	1.72	66.16	1.86
	631	UN001167	0	0	0	0	0	0		0	0	22.33	0.68	0	0		0	0	9.53	0.27	18.47	0.59		0	0	0	0	0	0		0	0	18.38	0.65	29.29	0.82
	632	UN001168	2.34	0.08	0	0	2.41	0.07		0	0	2.63	0.08	0	0		2.12	0.06	6.86	0.2	13.41	0.43		13.86	0.39	8.07	0.26	0	0		0	0	7.76	0.28	15.27	0.43
	633	UN001169	0	0	32.28	0.95	0	0		0	0	147.23	4.51	189.82	5.21		121.92	3.57	202.05	5.75	78.64	2.52		43.4	1.23	186.34	5.94	113.57	3.11		42.11	1.13	87.28	3.11	82.99	2.33
	634	UN001170	47	1.54	35	1.03	52	1.57		159.46	5.14	242.63	7.43	223.78	6.14		276.37	8.09	272.48	7.76	174.23	5.58		258.95	7.37	217.62	6.94	248.73	6.82		250.71	6.74	312	11.12	329.63	9.26
	635	UN001171	2.17	0.07	2.11	0.06	3.49	0.11		1.51	0.05	6.55	0.2	4.48	0.12		9.46	0.28	13.44	0.38	16.51	0.53		1.77	0.05	0	0	7.11	0.2		22.65	0.61	12.09	0.43	30.08	0.85
	636	UN001172	0	0	0	0	0	0		0	0	0	0	11.77	0.32		0	0	9.11	0.26	14.82	0.47		0	0	0	0	0	0		0	0	21.23	0.76	35.67	1
	637	UN001173	0	0	0	0	0	0		0	0	0	0	0	0		0	0	0	0	0	0		0	0	0.82	0.03	0	0		0	0	0	0	0	0
	638	UN001174	7.69	0.25	0	0	0	0		0	0	0	0	31	0.85		0	0	14.26	0.41	17.64	0.56		0	0	0	0	11.15	0.31		1.43	0.04	9	0.32	0	0
	639	UN001176	42.83	1.41	0	0	15.84	0.48		7.54	0.24	8.53	0.26	8.41	0.23		9.87	0.29	0	0	5.12	0.16		0	0	0	0	12.95	0.36		0	0	0	0	0	0
	640	UN001177	0	0	8.2	0.24	0	0		0	0	38.04	1.17	46.57	1.28		61.85	1.81	13.41	0.38	76.55	2.45		0	0	28.72	0.92	0	0		0	0	46.59	1.66	103.85	2.92
	641	UN001178	598.83	19.7	843.97	24.97	598.25	18.14		386.46	12.47	1102.35	33.81	801.67	22.03		958.97	28.1	1040.39	29.67	1124.72	36.05		1034.78	29.48	615.04	19.65	1166.86	32.04		901.41	24.27	903.7	32.25	1301.71	36.63
	642	UN001180	0	0	0	0	0	0		1.82	0.06	0	0	0	0		0.17	0.01	0	0	0	0		0	0	0	0	0	0		0	0	0.01	0	0	0
	643	UN001181	9.94	0.33	9.96	0.29	24.02	0.73		0	0	27.39	0.84	60.08	1.65		124.77	3.66	60.12	1.72	0	0		75.64	2.16	0	0	0	0		39.25	1.06	0	0	109.72	3.09
	644	UN001182	0	0	6.65	0.2	12.64	0.38		3.67	0.12	7.35	0.23	0	0		1.49	0.04	5.11	0.15	10.26	0.33		28.23	0.8	7.89	0.25	18.25	0.5		7.74	0.21	0	0	11.05	0.31
	645	UN001183	0	0	0	0	0	0		0	0	0	0	0	0		19.74	0.58	0	0	0	0		0	0	0	0	0	0		36.59	0.99	31.37	1.12	0	0
	646	UN001184	67.28	2.22	0	0	0	0		18.47	0.6	0	0	0	0		0	0	20.2	0.58	23.03	0.74		0	0	0	0	0	0		18.93	0.51	45.97	1.64	21.49	0.61
	647	UN001185	0	0	0	0	0	0		2.57	0.08	0	0	1.77	0.05		0.02	0	0	0	6.08	0.19		0	0	4.31	0.14	0	0		9.94	0.27	0	0	0	0
	648	UN001186	0	0	0	0	0	0		10.29	0.33	0	0	39.4	1.08		0	0	0	0	52.79	1.69		0	0	45.75	1.46	0	0		37.75	1.02	62.53	2.23	0	0
	649	UN001187	0	0	0	0	0	0		0	0	53.41	1.64	0	0		32.43	0.95	0	0	56.89	1.83		0	0	0	0	84.26	2.32		113.83	3.07	0	0	26.76	0.75
	650	UN001188	0	0	21.68	0.64	0	0		0	0	0	0	5.82	0.16		0	0	0	0	26.13	0.84		9.62	0.27	0	0	0	0		5.21	0.14	15.67	0.56	0	0
	651	UN001189	6.34	0.21	0	0	0	0		0	0	5.34	0.16	0	0		0	0	0.02	0	0	0		0	0	0	0	0	0		0	0	0	0	10.45	0.29
	652	UN001190	0	0	0	0	0	0		0	0	14.01	0.43	0	0		0	0	0	0	0	0		0	0	0	0	0	0		0	0	18.87	0.67	0	0
	653	UN001191	20.61	0.68	2	0.06	0	0		0	0	20.12	0.62	13.19	0.36		21.21	0.62	0	0	0	0		7.36	0.21	4.98	0.16	0	0		19.39	0.52	29.91	1.07	0	0
	654	UN001192	0	0	0	0	0	0		0	0	0	0	0	0		0	0	0	0	0	0		0	0	0	0	0	0		0	0	0	0	0	0
	655	UN001193	0	0	0	0	0	0		0	0	0	0	2.12	0.06		3.08	0.09	0	0	15.26	0.49		0	0	0	0	0	0		0	0	0	0	0	0
	656	UN001194	17.43	0.57	0	0	0	0		0	0	0	0	0	0		10.74	0.32	0	0	17.42	0.56		0	0	10.11	0.32	0	0		0	0	0	0	11.23	0.32
	657	UN001195	7.97	0.26	0	0	4.64	0.14		23.84	0.77	22.91	0.7	16.36	0.45		12.06	0.35	27.06	0.77	9.76	0.31		14.64	0.42	0	0	13.39	0.37		19.59	0.53	31.28	1.12	48.62	1.37
	658	UN001196	0	0	25.19	0.75	0	0		0	0	19.59	0.6	59.99	1.65		0	0	54.77	1.57	0	0		62.24	1.78	0	0	27.44	0.76		0	0	0	0	48.74	1.38
	659	UN001197	0	0	0	0	0	0		0	0	13.07	0.4	52.19	1.44		0.01	0	0	0	14.92	0.48		0.51	0.01	0	0	0	0		8.12	0.22	0	0	30.21	0.85
	660	UN001198	8.19	0.27	0	0	0	0		0	0	0	0	0	0		0	0	0	0	0	0		0	0	0	0	41.41	1.14		0	0	63.27	2.27	51.76	1.46
	661	UN001199	0	0	0	0	0	0		0	0	0	0	0	0		0	0	0	0	0	0		0	0	0	0	0	0		0	0	0	0	0	0
	662	UN001200	37.43	1.24	0	0	14.28	0.43		33.92	1.1	74.54	2.29	83.98	2.32		68.77	2.02	117.5	3.36	60.6	1.95		92.19	2.64	81.95	2.63	88.78	2.45		101.53	2.74	89.14	3.19	146.18	4.13
	663	UN001201	0	0	0	0	0	0		0	0	5.72	0.18	5.23	0.14		13.09	0.38	3.37	0.1	0	0		0	0	0	0	0	0		1.19	0.03	0.37	0.01	8.69	0.25
	664	UN001202	59.96	1.98	95.37	2.83	0	0		0	0	65.57	2.02	122.96	3.39		93.63	2.75	188.75	5.4	126.95	4.08		0	0	0	0	0	0		0	0	127.75	4.57	135.26	3.82
	665	UN001203	4.67	0.15	0	0	0.17	0.01		0	0	6.29	0.19	8.41	0.23		0	0	9.28	0.27	5.02	0.16		18.57	0.53	0	0	11.54	0.32		6.3	0.17	0	0	4.78	0.13
	666	UN001204	0	0	116.94	3.47	0	0		0	0	77.05	2.37	292.88	8.08		199.87	5.88	258.2	7.39	87.44	2.81		269.2	7.7	126.91	4.07	232.41	6.41		226.59	6.12	83.6	3	162.78	4.6
	667	UN001205	0	0	7.48	0.22	14.17	0.43		0	0	47.67	1.47	10.16	0.28		14.42	0.42	18.04	0.52	35.2	1.13		31.3	0.9	20.99	0.67	10.89	0.3		0	0	0	0	49.13	1.39
	668	UN001206	0	0	9.94	0.3	0	0		29.39	0.95	0	0	13.89	0.38		64.63	1.9	102.02	2.92	86.52	2.78		0	0	20.8	0.67	0	0		169.49	4.58	27.22	0.98	80.06	2.26
	669	UN001207	0	0	14.33	0.43	0	0		0	0	40.13	1.24	19.54	0.54		63.21	1.86	88.58	2.54	0.09	0		65.79	1.88	53.8	1.73	25.89	0.71		0	0	64.14	2.3	21.15	0.6
	670	UN001208	162.31	5.36	75.91	2.26	20.65	0.63		73.92	2.4	100.35	3.09	238.1	6.57		154.42	4.54	91.41	2.62	90.44	2.91		239.59	6.85	106.22	3.41	190.24	5.25		49.98	1.35	47.08	1.69	189.84	5.36
	671	UN001209	0	0	0	0	1.09	0.03		0	0	3.24	0.1	0	0		1.27	0.04	0	0	0.02	0		0.02	0	0	0	2.21	0.06		27.13	0.73	0.23	0.01	3.06	0.09
	672	UN001210	0	0	0	0	0	0		0	0	17.91	0.55	0	0		10.51	0.31	19.71	0.56	31.35	1.01		25.26	0.72	14.41	0.46	10.33	0.28		28.36	0.77	15.33	0.55	55.08	1.56
	673	UN001211	0.77	0.03	0	0	0	0		2.89	0.09	0.42	0.01	1.13	0.03		0.44	0.01	0.16	0	2.71	0.09		2.3	0.07	0	0	2.26	0.06		1.06	0.03	3.82	0.14	4.38	0.12
	674	UN001212	3.67	0.12	1.74	0.05	0	0		7.07	0.23	14.13	0.44	2.78	0.08		14.11	0.42	0.33	0.01	14.41	0.46		10.9	0.31	24.53	0.79	16.81	0.46		18.97	0.51	17.83	0.64	21.16	0.6
	675	UN001213	10.03	0.33	0	0	5	0.15		0	0	0	0	21.1	0.58		0	0	0	0	0	0		12.75	0.36	4.74	0.15	4.44	0.12		6.21	0.17	0	0	0	0
	676	UN001214	0	0	0	0	0	0		0	0	21.18	0.65	24.72	0.68		15.46	0.46	40.79	1.17	18.34	0.59		16.63	0.48	0	0	0	0		11.56	0.31	0.85	0.03	56.53	1.6
	677	UN001215	0	0	0	0	0	0		0	0	0	0	20.37	0.56		30.18	0.89	15	0.43	39.16	1.26		0	0	0	0	0	0		27.66	0.75	49.59	1.78	59.65	1.69
	678	UN001216	0	0	0	0	0	0		0	0	0	0	5.91	0.16		19.41	0.57	21.37	0.61	11.35	0.37		6.63	0.19	0	0	0	0		8.46	0.23	0	0	24.3	0.69
	679	UN001217	20.62	0.68	0	0	9.39	0.29		0	0	0	0	4.24	0.12		0	0	0	0	2.51	0.08		0	0	0	0	49.2	1.36		58.47	1.58	0.7	0.02	50.3	1.42
	680	UN001218	0	0	0.88	0.03	0	0		0	0	0	0	0	0		4.88	0.14	0.12	0	2.6	0.08		0	0	0	0	0	0		0	0	2.9	0.1	0	0
	681	UN001219	241.32	7.99	235.35	7	190.76	5.82		311.93	10.13	550.5	16.98	584.48	16.16		696.9	20.54	725.61	20.82	337.9	10.89		498.05	14.27	352.16	11.32	728.53	20.12		555.44	15.04	454.16	16.3	547.07	15.48
	682	UN001220	0.3	0.01	0	0	3.46	0.11		0	0	21.66	0.67	0	0		0	0	0	0	7.66	0.25		19.14	0.55	0	0	0	0		0	0	0	0	0	0
	683	UN001221	2.36	0.08	0	0	0	0		0	0	0	0	3.72	0.1		0.13	0	11.88	0.34	0	0		1.83	0.05	0.12	0	1.71	0.05		0	0	0.61	0.02	9.84	0.28
	684	UN001222	0	0	0	0	16.44	0.5		0	0	42.6	1.32	0	0		0	0	30.39	0.87	0	0		4.34	0.12	0	0	0	0		17.75	0.48	0	0	0.01	0
	685	UN001223	0	0	0	0	0	0		0	0	0	0	0	0		0	0	0	0	0	0		0	0	0	0	0	0		0	0	0	0	0	0
	686	UN001224	131.31	4.35	67.06	2	102.09	3.12		106.94	3.48	242.53	7.49	220.75	6.11		260.89	7.7	257.47	7.39	255.29	8.24		221.47	6.35	224.78	7.23	212.2	5.87		308.3	8.36	243.97	8.77	343.12	9.72
	687	UN001225	6.44	0.21	0	0	14.81	0.45		0	0	7.57	0.23	3.22	0.09		11.16	0.33	14.75	0.42	13.05	0.42		10.35	0.3	4.33	0.14	6.25	0.17		7.72	0.21	3.16	0.11	14.63	0.41
	688	UN001226	72.25	2.4	113.56	3.38	144.23	4.41		95.26	3.1	136.17	4.21	148.22	4.1		210.44	6.21	241.48	6.94	223.21	7.21		131.05	3.76	156.04	5.02	74.57	2.06		222.9	6.05	214.41	7.71	337.75	9.58
	689	UN001227	0	0	4.42	0.13	0	0		4.87	0.16	8.81	0.27	12.8	0.35		6.86	0.2	9.12	0.26	0	0		0	0	0	0	10.69	0.3		9.72	0.26	10.62	0.38	27.78	0.79
	690	UN001229	0	0	0	0	0	0		0	0	0	0	0.02	0		0	0	0	0	10.86	0.35		0	0	0	0	8.79	0.24		0	0	0	0	0	0
	691	UN001230	0	0	0	0	0	0		0	0	0	0	0	0		0	0	0	0	30.17	0.98		0	0	0	0	0	0		0	0	0	0	0	0
	692	UN001231	0	0	0	0	0	0		0	0	3.22	0.1	26.87	0.75		20.98	0.62	30.61	0.88	9.81	0.32		6.94	0.2	18.48	0.6	44.3	1.23		30.41	0.83	45.81	1.65	0	0
	693	UN001232	1.6	0.05	0	0	0	0		0.41	0.01	2.81	0.09	0.37	0.01		5.38	0.16	16.17	0.47	1.06	0.03		0.92	0.03	0.68	0.02	0	0		0.32	0.01	3.96	0.14	9.67	0.27
	694	UN001233	0	0	0	0	0	0		0	0	24.73	0.77	51.11	1.42		12.55	0.37	30.15	0.87	4.28	0.14		28.33	0.81	10.29	0.33	30.8	0.85		36.2	0.98	12.05	0.43	0	0
	695	UN001234	0	0	135.1	4.04	0	0		0	0	0	0	0	0		0	0	32.43	0.93	36.33	1.18		0	0	0	0	0	0		0	0	0	0	0	0
	696	UN001235	0	0	0	0	26.17	0.8		0	0	0	0	0	0		36.21	1.07	0	0	0	0		0	0	42.78	1.38	0	0		73.28	1.99	0	0	0	0
	697	UN001236	20.15	0.67	27.61	0.82	65.5	2.01		10.04	0.33	56.22	1.74	80.69	2.24		185.41	5.49	186.46	5.37	213.75	6.92		22.16	0.64	60.32	1.95	70.46	1.95		121.24	3.3	117.79	4.24	236.45	6.72
	698	UN001237	156.91	5.21	119.57	3.57	81.72	2.5		151.72	4.95	378.42	11.72	269.89	7.49		340.66	10.08	386.88	11.14	334.13	10.82		257.71	7.41	238.35	7.69	329.88	9.15		356.15	9.68	386.34	13.92	504.96	14.35
	699	UN001238	11.93	0.4	0	0	2.34	0.07		0	0	49	1.52	0	0		24.8	0.73	0	0	40.56	1.31		14.49	0.42	30.07	0.97	26.86	0.75		27.09	0.74	54.42	1.96	30.03	0.85
	700	UN001239	0	0	12.96	0.39	0	0		0	0	17.83	0.55	23.61	0.66		0	0	12	0.35	52.6	1.7		46.6	1.34	57.4	1.85	35.05	0.97		37.25	1.01	12.8	0.46	23.11	0.66
	701	UN001240	0	0	15.54	0.46	0	0		4.75	0.15	0	0	0	0		10.5	0.31	17.1	0.49	37.03	1.2		24.95	0.72	0	0	30.59	0.85		3.91	0.11	25.41	0.92	99.82	2.84
	702	UN001241	0	0	0	0	33.49	1.03		9.59	0.31	0	0	0	0		0	0	0	0	0	0		0	0	0	0	17.19	0.48		64.28	1.75	44.88	1.62	0	0
	703	UN001242	0	0	0	0	0	0		0	0	0	0	0	0		0	0	0	0	0	0		0	0	0	0	0	0		0	0	0	0	0	0
	704	UN001243	7.33	0.24	0	0	0	0		0	0	18.93	0.59	26.43	0.73		0	0	24.36	0.7	0	0		35.1	1.01	21.54	0.7	18.1	0.5		0	0	53.29	1.92	53.78	1.53
	705	UN001244	0	0	0	0	0	0		0	0	2.67	0.08	4.71	0.13		9.88	0.29	13.96	0.4	8.99	0.29		1.01	0.03	1.63	0.05	5.37	0.15		2.74	0.07	14.5	0.52	1.12	0.03
	706	UN001245	0	0	0	0	0	0		0	0	8.22	0.25	6.2	0.17		0	0	10.95	0.32	0.01	0		1.74	0.05	20.88	0.67	13.11	0.36		56.36	1.53	48.19	1.74	1.29	0.04
	707	UN001246	15.11	0.5	0	0	10.34	0.32		0	0	0	0	0	0		0	0	0	0	8.69	0.28		42.41	1.22	0	0	7.68	0.21		21.43	0.58	0	0	0	0
	708	UN001247	0.89	0.03	7.02	0.21	0	0		2.57	0.08	0	0	0	0		0	0	0	0	11.53	0.37		0	0	0	0	0	0		0.25	0.01	9.25	0.33	39.99	1.14
	709	UN001248	4.46	0.15	0	0	0	0		0	0	0	0	0	0		0	0	7.25	0.21	0.79	0.03		0	0	0	0	0	0		0	0	0	0	34.37	0.98
	710	UN001250	0	0	0	0	0	0		0	0	0	0	0	0		0	0	0	0	6.33	0.21		0	0	20.14	0.65	0	0		0	0	0	0	0	0
	711	UN001251	32.84	1.09	30.43	0.91	25.7	0.79		55.78	1.82	75.8	2.35	60.54	1.68		88.77	2.63	33.95	0.98	85.47	2.77		104.79	3.02	80.22	2.59	77.22	2.14		84.07	2.29	32.83	1.19	71.61	2.04
	712	UN001252	0	0	18.15	0.54	0	0		6.26	0.2	48.3	1.5	23.81	0.66		31.31	0.93	0	0	37.26	1.21		31.89	0.92	35.88	1.16	7.04	0.2		30.46	0.83	27.5	0.99	51.02	1.45
	713	UN001253	0	0	0	0	0	0		0	0	20.85	0.65	0	0		0	0	32.96	0.95	0	0		16.29	0.47	0	0	0	0		0	0	0	0	18.58	0.53
	714	UN001254	10.23	0.34	56.05	1.68	11.18	0.34		14.71	0.48	91.72	2.85	46.46	1.29		80.54	2.39	79.69	2.3	89.72	2.91		71.33	2.06	68.7	2.22	81.55	2.27		69.17	1.88	76.24	2.75	105.83	3.01
	715	UN001255	6.63	0.22	0	0	0	0		0	0	16.82	0.52	15.1	0.42		0.01	0	30.98	0.89	0	0		0.15	0	0.64	0.02	0	0		8.03	0.22	3.81	0.14	19.95	0.57
	716	UN001256	0	0	0	0	9.64	0.3		4.61	0.15	30.22	0.94	7.04	0.2		0	0	24.83	0.72	18.83	0.61		0	0	0	0	40.67	1.13		17.14	0.47	0	0	0	0
	717	UN001257	16.02	0.53	0	0	2.82	0.09		7.62	0.25	5.55	0.17	10.8	0.3		12.45	0.37	3.48	0.1	12.77	0.41		7.22	0.21	10.25	0.33	12.93	0.36		30.08	0.82	17.94	0.65	11.92	0.34
	718	UN001258	16.14	0.54	32.43	0.97	12.55	0.39		0	0	76.53	2.38	0	0		74.51	2.21	79.25	2.29	0	0		47.27	1.36	0	0	34.57	0.96		17.68	0.48	24.72	0.89	138.81	3.96
	719	UN001259	0	0	0	0	0	0		0	0	0	0	0	0		0	0	0	0	5.33	0.17		0	0	0	0	16.31	0.45		0	0	0	0	42.78	1.22
	720	UN001260	28.7	0.96	0	0	9.12	0.28		0	0	0	0	0	0		0	0	33.91	0.98	19.31	0.63		0	0	0	0	0	0		72.16	1.97	35.82	1.29	0	0
	721	UN001261	8.1	0.27	0	0	0	0		0	0	11.09	0.34	9.43	0.26		0	0	10.87	0.31	3.91	0.13		17.3	0.5	6.82	0.22	0	0		10.52	0.29	0	0	4.87	0.14
	722	UN001262	0	0	0	0	0	0		0	0	0	0	32.01	0.89		0	0	0	0	182.25	5.92		0	0	79.66	2.58	0	0		0	0	0	0	44.84	1.28
	723	UN001263	0	0	0.29	0.01	2.61	0.08		0.92	0.03	0.35	0.01	2.12	0.06		0	0	0.49	0.01	2.61	0.08		9.9	0.29	4.45	0.14	6.13	0.17		1.76	0.05	3.06	0.11	0	0
	724	UN001264	20.09	0.67	0	0	0	0		0	0	7.15	0.22	17.15	0.48		12.05	0.36	0	0	35.41	1.15		14	0.4	5.51	0.18	7.52	0.21		19.78	0.54	26.35	0.95	14.2	0.4
	725	UN001265	43.32	1.44	89.88	2.69	32.93	1.01		32.06	1.05	0	0	171.29	4.77		216.02	6.41	102.52	2.96	210.49	6.84		14.48	0.42	8	0.26	0	0		131.46	3.59	103.44	3.74	290.16	8.27
	726	UN001266	2.59	0.09	0	0	7.99	0.25		0	0	5.89	0.18	5.44	0.15		12.74	0.38	2.67	0.08	0	0		13.69	0.4	4.99	0.16	12.78	0.36		2.02	0.06	0	0	23.18	0.66
	727	UN001267	228.35	7.61	759.63	22.77	472.11	14.51		684.05	22.37	217.69	6.77	289	8.05		85	2.52	304.87	8.81	891.62	28.96		208.65	6.02	144	4.66	295.62	8.22		248	6.77	195.66	7.08	180	5.13
	728	UN001268	66.12	2.2	84.41	2.53	44.82	1.38		78.9	2.58	140.49	4.37	208.78	5.82		265.98	7.9	275.94	7.98	232.75	7.56		170.98	4.94	124.84	4.04	81.42	2.27		232.96	6.36	224.41	8.12	384.91	10.98
	729	UN001269	0	0	0	0	0	0		0	0	6.28	0.2	0	0		12.17	0.36	0	0	0	0		0	0	0	0	0	0		0	0	0	0	0	0
	730	UN001270	0	0	0	0	0	0		11.02	0.36	0	0	34.31	0.96		0	0	33.62	0.97	40.17	1.31		8.11	0.23	10.58	0.34	1.92	0.05		5.32	0.15	68.82	2.49	82.91	2.37
	731	UN001271	22.45	0.75	0	0	7.15	0.22		18.47	0.6	19.66	0.61	20.16	0.56		13.99	0.42	6.54	0.19	40.41	1.31		24.91	0.72	27.01	0.87	21.26	0.59		58.63	1.6	41.91	1.52	19.62	0.56
	732	UN001272	0	0	0	0	0	0		0	0	0	0	34.92	0.97		0	0	32.92	0.95	16.47	0.54		0	0	49.21	1.59	96.51	2.69		38.22	1.04	26.82	0.97	0	0
	733	UN001273	62.76	2.09	0	0	27	0.83		0	0	0	0	86.15	2.4		12.97	0.39	66.21	1.92	104.53	3.4		0	0	20.22	0.66	0	0		0	0	49	1.77	42.95	1.23
	734	UN001274	1.06	0.04	0	0	0.05	0		0.15	0	2.02	0.06	3.26	0.09		4.42	0.13	13.87	0.4	14.19	0.46		3.84	0.11	1.41	0.05	3.69	0.1		1.71	0.05	11.68	0.42	17.69	0.5
	735	UN001275	0	0	0	0	0	0		0	0	18.26	0.57	8.26	0.23		0.25	0.01	18.88	0.55	0	0		0	0	0	0	15.9	0.44		0	0	13.51	0.49	17.96	0.51
	736	UN001276	0	0	0	0	4.57	0.14		0	0	0	0	0	0		24.97	0.74	78.5	2.27	0	0		0	0	17.86	0.58	0	0		0.04	0	0	0	0	0
	737	UN001277	0	0	0	0	0	0		0	0	0	0	0	0		0	0	0	0	0	0		0	0	0	0	0	0		0	0	45.3	1.64	0	0
	738	UN001278	0	0	0	0	0	0		0	0	9.13	0.28	15.25	0.43		7.16	0.21	13.73	0.4	21.4	0.7		16.94	0.49	4.86	0.16	3.78	0.11		0	0	15.51	0.56	23.64	0.67
	739	UN001279	0	0	18.65	0.56	0	0		0	0	12.32	0.38	8.68	0.24		23.96	0.71	1.73	0.05	67.21	2.19		14.08	0.41	14.04	0.46	8.08	0.23		32.09	0.88	0	0	4.23	0.12
	740	UN001280	11.55	0.39	0	0	0	0		0	0	23.49	0.73	19.42	0.54		12.64	0.38	3.02	0.09	24.24	0.79		12.87	0.37	12.96	0.42	11.36	0.32		5.97	0.16	21.68	0.78	32.65	0.93
	741	UN001281	30.54	1.02	82.29	2.47	38.34	1.18		42.73	1.4	147.57	4.59	152.73	4.26		223.64	6.65	197.48	5.72	147.79	4.81		71.9	2.08	65.63	2.13	72.37	2.02		230.07	6.29	163.25	5.91	238.26	6.81
	742	UN001282	20.84	0.7	0	0	12.63	0.39		0	0	0	0	4.69	0.13		0	0	27.55	0.8	3.11	0.1		0	0	32.69	1.06	0	0		22.08	0.6	41.27	1.5	7.19	0.21
	743	UN001283	0	0	0	0	0	0		0	0	0	0	0	0		0	0	0	0	0	0		10.73	0.31	0	0	12.48	0.35		10.42	0.28	0	0	13.72	0.39
	744	UN001284	7.77	0.26	0	0	0	0		6.9	0.23	25.43	0.79	21.07	0.59		43.07	1.28	4.98	0.14	17.13	0.56		1.14	0.03	0.41	0.01	0	0		4.37	0.12	0	0	65.36	1.87
	745	UN001285	48.89	1.63	0	0	0	0		0	0	97.45	3.04	103.07	2.88		93.38	2.78	142.84	4.14	0	0		75.26	2.18	40.01	1.3	22.57	0.63		110.39	3.02	120.76	4.38	36.94	1.06
	746	UN001286	0	0	0	0	0	0		0	0	0.03	0	0	0		4.74	0.14	0.09	0	12.74	0.41		0	0	0	0	2.17	0.06		14.15	0.39	21.47	0.78	9.37	0.27
	747	UN001287	0	0	0	0	0	0		0	0	17.07	0.53	127.32	3.56		126	3.75	87.55	2.54	90.35	2.94		0	0	33	1.07	0	0		80.4	2.2	72.23	2.62	124.7	3.57
	748	UN001288	4.61	0.15	0	0	0	0		6.31	0.21	5.9	0.18	0	0		0	0	4.62	0.13	14.97	0.49		24.29	0.7	3.81	0.12	27.22	0.76		0	0	9.15	0.33	3.57	0.1
	749	UN001289	70.84	2.37	54.71	1.65	53.68	1.66		0	0	169.7	5.29	111.86	3.13		46.09	1.37	0	0	69.28	2.26		38.21	1.11	51.8	1.68	129.27	3.61		150.95	4.13	118.15	4.29	188.58	5.39
	750	UN001290	50	1.67	54	1.62	13.32	0.41		102.09	3.35	103.5	3.23	107.6	3.01		68.05	2.03	0	0	25.36	0.83		149.4	4.33	42.69	1.39	54.75	1.53		11.5	0.31	84.85	3.08	123.36	3.53
	751	UN001291	60.31	2.02	77.85	2.34	67.13	2.07		81.03	2.66	146.23	4.56	110.18	3.08		70.39	2.1	97.61	2.83	129.48	4.22		97.34	2.82	134.7	4.38	140.41	3.92		68.72	1.88	95.8	3.48	69.31	1.98
	752	UN001292	0	0	0	0	0	0		0	0	0	0	0	0		0	0	0	0	7.38	0.24		0	0	0	0	0	0		0.18	0	0	0	0	0
	753	UN001293	0	0	0	0	0	0		15.48	0.51	4.73	0.15	14.15	0.4		15.75	0.47	24.75	0.72	32.22	1.05		21.91	0.63	16.42	0.53	29.7	0.83		24.88	0.68	25.38	0.92	44.53	1.27
	754	UN001294	33.55	1.12	26.92	0.81	30.31	0.94		0	0	70.83	2.21	26.03	0.73		52.69	1.57	62.02	1.8	0	0		90.4	2.62	52.17	1.7	0	0		104.13	2.85	10.37	0.38	93.18	2.67
	755	UN001295	0	0	0	0	2.02	0.06		14.97	0.49	51.03	1.59	20.75	0.58		80.05	2.39	41.59	1.21	0	0		44.77	1.3	18.72	0.61	37.94	1.06		12.57	0.34	29.61	1.07	0	0
	756	UN001296	0	0	0.17	0.01	57.58	1.78		39.44	1.3	165.82	5.17	176.75	4.94		312.44	9.32	330.43	9.59	212.61	6.93		291.61	8.45	80.46	2.62	240.56	6.72		261.61	7.17	148.82	5.4	387.66	11.1
	757	UN001298	22.72	0.76	0	0	27.5	0.85		7.01	0.23	0	0	5.79	0.16		44.09	1.32	8.65	0.25	32.38	1.06		0	0	28.33	0.92	0.55	0.02		0	0	33.58	1.22	0	0
	758	UN001299	0	0	0	0	21.12	0.65		32.38	1.06	0	0	0	0		27.59	0.82	0	0	76.92	2.51		0	0	44.37	1.44	32.82	0.92		0	0	0	0	152.88	4.38
	759	UN001300	5.71	0.19	0	0	0	0		0	0	0	0	0	0		0	0	0	0	18.71	0.61		0	0	0	0	0	0		0	0	0	0	0	0
	760	UN001301	0	0	23.58	0.71	0	0		10.81	0.36	72.06	2.25	0	0		68.4	2.04	53.32	1.55	95.36	3.11		52.1	1.51	22.05	0.72	52.62	1.47		77.83	2.13	54.49	1.98	101.41	2.91
	761	UN001302	21.6	0.72	0	0	33.09	1.02		91.34	3	224.96	7.03	149.03	4.17		165.06	4.93	203.17	5.9	212.13	6.93		190.78	5.54	190.06	6.19	206.99	5.79		251.5	6.9	232.84	8.46	242.86	6.96
	762	UN001303	0	0	2.85	0.09	0	0		0	0	10.87	0.34	21.47	0.6		0	0	18.52	0.54	40.31	1.32		0	0	0	0	9.7	0.27		6.07	0.17	27.68	1.01	38.49	1.1
	763	UN001304	0.15	0.01	0.04	0	0	0		0.17	0.01	0.6	0.02	0.31	0.01		0	0	0	0	0	0		1.1	0.03	1.76	0.06	0.1	0		0.18	0	6.31	0.23	8.7	0.25
	764	UN001305	33.11	1.11	67.09	2.02	0	0		48.5	1.6	101.45	3.17	102.4	2.87		32.3	0.96	41.86	1.22	112.98	3.69		38.81	1.13	165.79	5.4	59.98	1.68		0	0	142.95	5.2	47.8	1.37
	765	UN001306	0	0	15.88	0.48	0	0		0	0	1.79	0.06	0.04	0		41.59	1.24	0.35	0.01	12.98	0.42		0.12	0	4.69	0.15	0	0		0	0	0	0	21.47	0.62
	766	UN001307	0	0	0	0	91.55	2.83		88.78	2.92	138.51	4.33	53.79	1.51		106.3	3.17	7.59	0.22	61.95	2.02		164.74	4.78	163.23	5.31	195.25	5.46		250.77	6.88	43.99	1.6	112.39	3.22
	767	UN001308	0.4	0.01	0	0	0.08	0		0	0	0	0	6.73	0.19		0	0	9.08	0.26	9.04	0.3		1.39	0.04	0.05	0	0.21	0.01		3.53	0.1	18.79	0.68	36.83	1.06
	768	UN001309	3.71	0.12	11	0.33	6	0.19		11.47	0.38	30.34	0.95	17.71	0.5		37.51	1.12	34	0.99	22.49	0.73		31	0.9	8.57	0.28	15.19	0.43		43.9	1.2	30.47	1.11	56.16	1.61
	769	UN001310	5	0.17	2	0.06	0	0		21	0.69	0	0	0	0		0	0	15.26	0.44	0	0		26.13	0.76	0	0	24	0.67		0	0	0	0	27.6	0.79
	770	UN001311	0	0	52.39	1.58	45.79	1.42		15.92	0.52	48.76	1.52	8.65	0.24		93.19	2.78	102.88	2.99	47.78	1.56		26.52	0.77	25.12	0.82	63.07	1.77		106.59	2.93	91.77	3.34	99.28	2.85
	771	UN001312	0	0	0	0	0	0		0	0	2.78	0.09	2.98	0.08		0	0	18.02	0.52	2.3	0.08		2.03	0.06	2.57	0.08	13.22	0.37		3.99	0.11	10.21	0.37	1.37	0.04
	772	UN001313	4.34	0.15	0	0	0	0		5.83	0.19	7.14	0.22	14.85	0.42		14.14	0.42	10.47	0.3	16.18	0.53		9.52	0.28	11	0.36	2.33	0.07		6.77	0.19	3.42	0.12	4.52	0.13
	773	UN001314	31.18	1.05	0	0	48.26	1.49		10.99	0.36	0	0	0	0		38.72	1.16	26.05	0.76	20.64	0.67		0	0	0	0	14.27	0.4		0	0	0	0	0	0
	774	UN001315	4.04	0.14	0	0	2.33	0.07		0	0	0	0	0	0		0	0	0	0	4.8	0.16		0	0	0	0	11.44	0.32		0	0	0	0	30.74	0.88
	775	UN001316	0	0	1.77	0.05	0	0		0	0	5.39	0.17	0.21	0.01		0	0	9.88	0.29	56.87	1.86		0	0	4.74	0.15	0	0		35.81	0.98	9.45	0.34	2.18	0.06
	776	UN001317	113.26	3.8	0	0	92.38	2.86		353.87	11.66	537.34	16.82	378.61	10.62		320.15	9.58	199.32	5.8	362.36	11.86		651.11	18.93	679.78	22.17	507	14.21		470.18	12.92	442.92	16.13	461.06	13.24
	777	UN001318	0	0	0	0	0	0		0	0	19.39	0.61	0	0		0	0	0	0	0	0		0	0	0	0	0	0		0	0	26.9	0.98	0	0
	778	UN001319	57.69	1.94	173.3	5.23	111.36	3.45		585.37	19.29	383.5	12.01	1177.87	33.05		1221.61	36.54	816.92	23.79	575.64	18.84		895.57	26.04	400.89	13.07	795.42	22.29		1622.54	44.59	1102.96	40.18	838.13	24.08
	779	UN001320	0	0	0	0	0	0		0	0	64.37	2.02	0	0		0	0	0	0	44.82	1.47		0	0	0	0	0	0		0	0	0	0	0	0
	780	UN001321	16.58	0.56	0	0	0	0		0	0	20.1	0.63	0	0		0	0	15.23	0.44	13.42	0.44		16.97	0.49	8.07	0.26	13.4	0.38		1.63	0.04	13.36	0.49	0	0
	781	UN001322	0.24	0.01	0	0	0	0		0	0	0.95	0.03	0.28	0.01		0	0	0.27	0.01	0.68	0.02		0.23	0.01	0	0	0.16	0		0.39	0.01	0.54	0.02	1.29	0.04
	782	UN001323	0	0	0	0	0	0		0.01	0	19.43	0.61	5.1	0.14		0	0	0	0	12.02	0.39		21.45	0.62	16.92	0.55	0	0		0	0	0	0	0	0
	783	UN001324	0	0	0	0	0	0		16.6	0.55	25.52	0.8	13.95	0.39		12.8	0.38	22.39	0.65	8.69	0.28		31.92	0.93	0	0	34	0.95		31.65	0.87	6.1	0.22	0	0
	784	UN001325	0	0	3.21	0.1	1.27	0.04		2.87	0.09	4.63	0.14	2.83	0.08		10.77	0.32	12.94	0.38	19.78	0.65		3.12	0.09	3.18	0.1	0	0		16.13	0.44	10.83	0.39	21.25	0.61
	785	UN001326	0	0	0	0	0	0		0	0	0.94	0.03	0	0		0	0	15.99	0.47	0	0		0	0	0	0	0	0		0	0	0	0	30.7	0.88
	786	UN001327	0.06	0	0	0	0	0		6.04	0.2	0	0	0	0		0	0	0	0	0	0		68.75	2	0	0	0	0		0	0	0	0	0	0
	787	UN001328	0	0	27.54	0.83	0	0		0	0	0	0	0	0		42.69	1.28	64.3	1.87	25.48	0.83		0	0	0	0	0	0		0	0	0	0	72.4	2.08
	788	UN001329	0	0	0	0	0	0		21.29	0.7	20.81	0.65	21.04	0.59		0	0	2.54	0.07	0	0		0	0	0	0	0	0		20.89	0.57	0	0	59.38	1.71
	789	UN001331	8.5	0.29	0	0	0	0		0	0	11.72	0.37	5.52	0.16		33.28	1	16.76	0.49	32.37	1.06		0	0	0	0	0	0		8.46	0.23	25.01	0.91	31.38	0.9
	790	UN001332	0	0	0	0	0	0		0	0	0	0	0	0		0	0	0	0	8.07	0.26		0	0	0	0	0	0		0	0	0	0	0	0
	791	UN001333	71.96	2.42	48.93	1.48	0	0		0	0	28.44	0.89	30.08	0.85		128.5	3.85	229.49	6.69	0	0		0	0	0	0	0	0		79.48	2.19	167.92	6.13	90.58	2.61
	792	UN001334	0	0	0.22	0.01	0	0		0	0	13.87	0.44	18.56	0.52		0	0	0	0	51.52	1.69		0	0	10.34	0.34	0	0		0	0	0.12	0	0	0
	793	UN001335	111.01	3.74	135.71	4.11	0	0		43.81	1.45	61.29	1.92	296.41	8.33		520.29	15.6	373.21	10.89	303.26	9.94		67.47	1.97	44.63	1.46	120.52	3.39		435.26	11.99	287.12	10.48	498.6	14.35
	794	UN001336	0	0	0	0	0	0		0	0	10.56	0.33	13.23	0.37		12.71	0.38	0	0	0	0		11.89	0.35	0	0	0	0		12.05	0.33	11.11	0.41	15.45	0.44
	795	UN001337	5.23	0.18	0	0	0.05	0		0.08	0	4.32	0.14	3.64	0.1		8.49	0.25	2.5	0.07	5.44	0.18		12.43	0.36	1.3	0.04	0.99	0.03		1.91	0.05	14.57	0.53	29.29	0.84
	796	UN001338	0	0	5.33	0.16	1.35	0.04		0	0	15.26	0.48	0	0		0	0	0	0	0	0		0	0	0	0	0	0		0	0	1.64	0.06	0	0
	797	UN001339	67.32	2.27	0	0	65.45	2.03		285.04	9.42	464.1	14.57	201.75	5.68		286.6	8.6	255.02	7.44	216.96	7.12		403.82	11.77	411.09	13.44	1021.22	28.69		260.67	7.18	256.77	9.38	189.96	5.47
	798	UN001340	0.95	0.03	55.95	1.69	23.6	0.73		0	0	8.88	0.28	14.9	0.42		0	0	79.26	2.31	9.28	0.3		76.91	2.24	44.19	1.44	0	0		37.79	1.04	11.08	0.4	12.52	0.36
	799	UN001341	12	0.4	13	0.39	9	0.28		33.04	1.09	69.35	2.18	45.94	1.29		0	0	53.57	1.56	30.38	1		10.89	0.32	69.77	2.28	16.93	0.48		0	0	70.5	2.58	48.33	1.39
	800	UN001342	13.4	0.45	0	0	0	0		1.34	0.04	29	0.91	12.81	0.36		38.42	1.15	116.78	3.41	10.47	0.34		14.6	0.43	8.05	0.26	0	0		7.15	0.2	20.43	0.75	82.2	2.37
	801	UN001343	12.81	0.43	23.59	0.71	18.58	0.58		18.34	0.61	25.57	0.8	59.25	1.67		72.47	2.18	73.3	2.14	65.27	2.14		34.09	0.99	42.08	1.38	77.3	2.17		102.67	2.83	81.05	2.96	109.76	3.16
	802	UN001344	0	0	0	0	0	0		0	0	33.54	1.05	22.83	0.64		22.02	0.66	44.2	1.29	29.57	0.97		0	0	0	0	0	0		51.03	1.41	49.17	1.8	25.3	0.73
	803	UN001345	0	0	0	0	0	0		0	0	10.2	0.32	10.22	0.29		7.64	0.23	0	0	1.37	0.05		0	0	0	0	11.15	0.31		6.98	0.19	0	0	0	0
	804	UN001346	17.65	0.6	0	0	2.84	0.09		0	0	38.57	1.21	54.89	1.55		0	0	25.61	0.75	16.05	0.53		0	0	40.54	1.33	10.93	0.31		17.81	0.49	11.57	0.42	0	0
	805	UN001347	0	0	11.23	0.34	0	0		0	0	0	0	0	0		0	0	0	0	6.29	0.21		0	0	9.37	0.31	0	0		0	0	0	0	0	0
	806	UN001348	0	0	0	0	0	0		0	0	0	0	43.26	1.22		1.75	0.05	22.8	0.67	32.81	1.08		0.61	0.02	33.24	1.09	35.61	1		7.94	0.22	11.33	0.41	10.11	0.29
	807	UN001349	0	0	0	0	11.86	0.37		36.85	1.22	0	0	33.35	0.94		11.04	0.33	25.49	0.75	0	0		69.28	2.02	55.95	1.83	55.26	1.56		69.87	1.93	18.63	0.68	0	0
	808	UN001350	152.58	5.15	154.05	4.67	105.1	3.27		136.35	4.51	449.67	14.14	281.27	7.93		299.31	8.99	246.14	7.2	229.17	7.53		382.51	11.17	393.8	12.9	359.87	10.13		416.16	11.49	316.69	11.59	369.65	10.67
	809	UN001352	9.29	0.31	1.96	0.06	0	0		0	0	0	0	15.52	0.44		9.85	0.3	21.08	0.62	0	0		11.46	0.33	8.28	0.27	0	0		0	0	0	0	16.1	0.46
	810	UN001353	5.4	0.18	14.16	0.43	8.31	0.26		4.65	0.15	10.39	0.33	15.57	0.44		3.77	0.11	9.33	0.27	5.57	0.18		8.89	0.26	16.85	0.55	14.77	0.42		18.01	0.5	42.78	1.57	18.5	0.53
	811	UN001354	0	0	0	0	0	0		47.84	1.58	0	0	0	0		84.65	2.55	102.28	2.99	63.98	2.1		154.25	4.51	35.26	1.16	0	0		55.44	1.53	0	0	0	0
	812	UN001355	0	0	0	0	0	0		0	0	5.14	0.16	12.45	0.35		6.35	0.19	3.98	0.12	0	0		0	0	0	0	0	0		0	0	4.22	0.15	3.09	0.09
	813	UN001356	0	0	0	0	0	0		0	0	0	0	0	0		0	0	0	0	0	0		0	0	0	0	0	0		0	0	0	0	0	0
	814	UN001358	0	0	0	0	0	0		0	0	0	0	0	0		0.8	0.02	0	0	0.23	0.01		0.68	0.02	0	0	0	0		2.45	0.07	0.02	0	11.1	0.32
	815	UN001359	28.27	0.96	99.3	3.02	51.5	1.6		47.37	1.57	99	3.12	176.59	4.98		87.01	2.62	138.79	4.07	124.82	4.11		123.2	3.6	117.02	3.84	101.92	2.87		107.36	2.97	203.84	7.47	115.17	3.33
	816	UN001360	7.6	0.26	0	0	0	0		3.98	0.13	3.72	0.12	3.49	0.1		0	0	7.43	0.22	17.93	0.59		3.53	0.1	6.87	0.23	25.15	0.71		10.85	0.3	10.96	0.4	29.42	0.85
	817	UN001361	22.41	0.76	0	0	0	0		27.72	0.92	57.08	1.8	63.51	1.79		14.18	0.43	32.18	0.94	68.65	2.26		99.12	2.9	97.16	3.19	22.5	0.63		101.18	2.8	21.19	0.78	69.19	2
	818	UN001362	0	0	0	0	0	0		0	0	0	0	21.05	0.59		0	0	9.02	0.26	31.32	1.03		0	0	0	0	7.71	0.22		25.05	0.69	0	0	0	0
	819	UN001363	4.45	0.15	4.4	0.13	0	0		0	0	0	0	23.07	0.65		8.39	0.25	11.37	0.33	20.15	0.66		4.46	0.13	11.5	0.38	0	0		7.71	0.21	28.18	1.03	22.03	0.64
	820	UN001364	1.84	0.06	0	0	0	0		7.1	0.24	2.74	0.09	28.47	0.8		14.99	0.45	21.11	0.62	1.87	0.06		33.15	0.97	0	0	9.15	0.26		0	0	1.71	0.06	0	0
	821	UN001365	0	0	5.37	0.16	2.62	0.08		10.69	0.35	0	0	21.5	0.61		0	0	39.12	1.15	49.02	1.61		31.32	0.92	11.14	0.37	13.48	0.38		0	0	0	0	48.37	1.4
	822	UN001366	9.56	0.32	0	0	19.05	0.59		7.7	0.26	0	0	0	0		17.4	0.52	0	0	0	0		0	0	0	0	0	0		0	0	0	0	4.31	0.12
	823	UN001367	5.61	0.19	1.79	0.05	0	0		3.16	0.1	13.16	0.41	7.77	0.22		2.16	0.07	11.71	0.34	20.07	0.66		5.56	0.16	23.49	0.77	0	0		13.89	0.38	0	0	0	0
	824	UN001368	0	0	0	0	0	0		0.01	0	3.54	0.11	5.89	0.17		0	0	0	0	4.39	0.14		19.35	0.57	14.14	0.46	0	0		0	0	0	0	0	0
	825	UN001369	0	0	4.56	0.14	0	0		0	0	0	0	0	0		0	0	0	0	0	0		11.36	0.33	0	0	10.19	0.29		0	0	0	0	0	0
	826	UN001370	100.8	3.41	104.51	3.18	207.5	6.47		74.22	2.46	305.76	9.64	160.23	4.53		300.87	9.07	227.02	6.66	278.47	9.18		250.27	7.33	140.39	4.61	235.22	6.64		334.15	9.25	233.89	8.58	337.84	9.78
	827	UN001371	1.41	0.05	0	0	0	0		24.02	0.8	17	0.54	0	0		21.7	0.65	33.15	0.97	8.37	0.28		16.01	0.47	0	0	42.73	1.21		0	0	0	0	15.99	0.46
	828	UN001372	6.66	0.23	0	0	0	0		0	0	13.23	0.42	3.28	0.09		0	0	23.74	0.7	8.45	0.28		12.71	0.37	5.97	0.2	10.01	0.28		27.48	0.76	0	0	0	0
	829	UN001373	0	0	134.59	4.1	0	0		0	0	322.98	10.2	0	0		59.54	1.8	140.73	4.13	105.19	3.47		67.5	1.98	0	0	65.04	1.84		210.77	5.84	0	0	95.43	2.76
	830	UN001374	0	0	5.83	0.18	0	0		47.76	1.59	23.62	0.75	34.12	0.97		11.01	0.33	0	0	23.17	0.76		7.17	0.21	0	0	0	0		68.32	1.89	9.26	0.34	43.19	1.25
	831	UN001375	2.98	0.1	0	0	0	0		0	0	13.41	0.42	61.04	1.73		0	0	31.5	0.92	7.5	0.25		14.21	0.42	0	0	0	0		38.4	1.06	50.34	1.85	0	0
	832	UN001376	3.46	0.12	0	0	3.75	0.12		9.14	0.3	0	0	7.23	0.2		0	0	15.22	0.45	5.7	0.19		0	0	0	0	4.55	0.13		12.63	0.35	0	0	15.52	0.45
	833	UN001377	0	0	0	0	0	0		0	0	12.74	0.4	0	0		21.13	0.64	42.65	1.25	81.83	2.7		8.72	0.26	14.43	0.47	0	0		17.24	0.48	0	0	52.3	1.52
	834	UN001378	0	0	0	0	0	0		0	0	0	0	11.76	0.33		0	0	21.28	0.63	13.29	0.44		0	0	0	0	10.16	0.29		7.87	0.22	0	0	0	0
	835	UN001380	0	0	0.17	0.01	0	0		7.93	0.26	0	0	2.45	0.07		0	0	0	0	0	0		0	0	0	0	0	0		17.88	0.5	0	0	0	0
	836	UN001381	0	0	0	0	6.52	0.2		2.76	0.09	0	0	0	0		0	0	0	0	20.58	0.68		0	0	0	0	15.98	0.45		0	0	0	0	0	0
	837	UN001382	12.26	0.42	0	0	0	0		0	0	0	0	0	0		72.95	2.2	39.24	1.15	196.91	6.51		15.38	0.45	0	0	0	0		0	0	72.42	2.66	91.43	2.65
	838	UN001383	0	0	0	0	0	0		0	0	0	0	10.12	0.29		9.6	0.29	10.49	0.31	18.22	0.6		0	0	0	0	0	0		0	0	0	0	0	0
	839	UN001384	0	0	0	0	5.48	0.17		0	0	0	0	0	0		0	0	0	0	0	0		0	0	0	0	10.67	0.3		21.08	0.59	0	0	0	0
	840	UN001385	84.03	2.85	68.71	2.1	97.75	3.06		70.25	2.34	278.09	8.8	122.81	3.48		141.47	4.28	216.54	6.37	198.73	6.57		94.88	2.79	153.69	5.06	277.49	7.86		182.82	5.08	140.83	5.18	247.51	7.18
	841	UN001386	0	0	32.02	0.98	0	0		17.28	0.58	8.35	0.26	31.7	0.9		7.83	0.24	8.03	0.24	42.13	1.39		27.73	0.82	0	0	20.44	0.58		61.68	1.71	56.68	2.09	60.08	1.74
	842	UN001387	0	0	4.34	0.13	0	0		5.83	0.19	46.61	1.48	36.52	1.04		68.37	2.07	28.47	0.84	61.6	2.04		11.7	0.34	25.4	0.84	30.03	0.85		96.45	2.68	47.91	1.76	82.91	2.41
	843	UN001388	0	0	0	0	0	0		0	0	0	0	0	0		10.01	0.3	36.25	1.07	0	0		0	0	0	0	0	0		50.95	1.42	0	0	22.12	0.64
	844	UN001389	0	0	0	0	0	0		8.15	0.27	27.88	0.88	0	0		6.36	0.19	4.78	0.14	14.88	0.49		16.42	0.48	14.68	0.48	0	0		22.93	0.64	3.3	0.12	2.66	0.08
	845	UN001390	0	0	0	0	0	0		13.64	0.45	0	0	0	0		4.43	0.13	0	0	0	0		0	0	0	0	0	0		0	0	0.05	0	0	0
	846	UN001391	16.94	0.58	25.92	0.79	24.75	0.78		17.15	0.57	53.97	1.71	87.37	2.48		44.2	1.34	31.75	0.94	42.42	1.4		49.92	1.47	10.33	0.34	71.07	2.02		21.75	0.6	82.49	3.04	97.26	2.83
	847	UN001392	0	0	0	0	10.26	0.32		9.6	0.32	7.32	0.23	9.85	0.28		7.07	0.21	4.43	0.13	0	0		0	0	7.6	0.25	0	0		12.27	0.34	9.55	0.35	15.07	0.44
	848	UN001393	10.8	0.37	0	0	0	0		0	0	0	0	0	0		25.64	0.78	0	0	29.84	0.99		0	0	0	0	28.11	0.8		0	0	19.03	0.7	65.2	1.9
	849	UN001394	0	0	0	0	0	0		3.81	0.13	0	0	19.54	0.56		0	0	33.05	0.97	26.36	0.87		35.57	1.05	0	0	3.77	0.11		48.83	1.36	37.36	1.38	37.73	1.1
	850	UN001395	0	0	0	0	0	0		0	0	24.47	0.78	0	0		0	0	10.2	0.3	9.78	0.32		0	0	10.18	0.34	0	0		8.82	0.25	11.38	0.42	10.39	0.3
	851	UN001396	0.02	0	4.13	0.13	0	0		0	0	0.07	0	0.21	0.01		13.83	0.42	0.22	0.01	46.44	1.54		0	0	0	0	9.07	0.26		0.45	0.01	25.87	0.95	20.92	0.61
	852	UN001397	51.32	1.75	69.66	2.13	42.71	1.34		0	0	75.92	2.41	32.25	0.92		57.61	1.75	58.34	1.72	0	0		65.27	1.92	39.81	1.32	0	0		82.55	2.3	7.83	0.29	83.15	2.42
	853	UN001398	12.45	0.42	12.68	0.39	17.59	0.55		5.66	0.19	27.04	0.86	20.07	0.57		10.3	0.31	27.3	0.81	28.64	0.95		10.72	0.32	17.93	0.59	48.64	1.38		30.07	0.84	51.54	1.9	43.7	1.27
	854	UN001399	0	0	0	0	0	0		0	0	0	0	0	0		0	0	0	0	11.8	0.39		0	0	0	0	0	0		10.89	0.3	0	0	0	0
	855	UN001400	6.47	0.22	0	0	0	0		0	0	0	0	0	0		12.57	0.38	28.14	0.83	0	0		0	0	0	0	0.28	0.01		0	0	0	0	0	0
	856	UN001401	22.4	0.76	0	0	20.91	0.66		0	0	0	0	0	0		20.71	0.63	13.14	0.39	128.32	4.26		15.97	0.47	17.48	0.58	0	0		70.62	1.97	78.06	2.88	74.67	2.18
	857	UN001402	0	0	26.5	0.81	112.06	3.52		25.58	0.85	57.37	1.82	1.77	0.05		17.88	0.54	15.76	0.47	14.63	0.49		68.37	2.02	176.4	5.83	37.39	1.06		123.54	3.44	7.84	0.29	0	0
	858	UN001404	0	0	0	0	0	0		0	0	0	0	0	0		0	0	0	0	0	0		0	0	0	0	6.5	0.18		0	0	1.88	0.07	0	0
	859	UN001405	0	0	14.95	0.46	15.84	0.5		29.34	0.98	27.38	0.87	42.78	1.22		10.79	0.33	33.21	0.98	17.54	0.58		65.49	1.93	41.09	1.36	110.09	3.13		33.08	0.92	22.29	0.82	0	0
	860	UN001406	0	0	0.01	0	0	0		0	0	0.28	0.01	0.02	0		0.01	0	0	0	0.24	0.01		89.07	2.63	0.98	0.03	0.31	0.01		0.36	0.01	0.52	0.02	1.87	0.05
	861	UN001407	2.88	0.1	0	0	0	0		0	0	0	0	8.49	0.24		0	0	10.45	0.31	5.14	0.17		0	0	0	0	0	0		50.47	1.41	0	0	0	0
	862	UN001408	26.36	0.9	8.38	0.26	15.06	0.47		16.4	0.55	26.43	0.84	46.97	1.34		56.91	1.73	74.66	2.21	26.92	0.89		21.17	0.62	18.59	0.62	0	0		35.23	0.98	60.31	2.23	77.08	2.25
	863	UN001409	92.97	3.17	0.29	0.01	0	0		258.22	8.64	175.83	5.59	221.13	6.3		266.34	8.09	40.21	1.19	38.31	1.27		245.78	7.26	263.45	8.72	114.81	3.27		202.21	5.64	151.79	5.61	0	0
	864	UN001410	0	0	0	0	0.21	0.01		0	0	0	0	0	0		41.03	1.25	13.61	0.4	0	0		25.2	0.74	0	0	0	0		0	0	8.74	0.32	17.73	0.52
	865	UN001411	2.3	0.08	26.79	0.82	0	0		0	0	0	0	16.96	0.48		18.83	0.57	0	0	0	0		0	0	0	0	27.68	0.79		0	0	0	0	14.96	0.44
	866	UN001412	0	0	0	0	5.24	0.16		7.49	0.25	6.03	0.19	5.54	0.16		9.38	0.28	10.65	0.31	0	0		0	0	2.92	0.1	0	0		3.74	0.1	11.34	0.42	3.14	0.09
	867	UN001413	318.77	10.87	278.13	8.53	233.05	7.33		217.42	7.28	736.92	23.43	772.39	22.01		649.64	19.74	705.37	20.86	732.51	24.34		503.78	14.88	446.73	14.8	254.09	7.23		774.37	21.61	602.69	22.3	1069.61	31.21
	868	UN001414	15.06	0.51	0	0	0	0		0	0	16.8	0.53	0	0		0	0	0	0	37.55	1.25		0	0	0	0	0	0		0	0	36.77	1.36	24.08	0.7
	869	UN001415	0	0	13.16	0.4	0	0		12.25	0.41	0	0	0	0		43.51	1.32	25.19	0.75	37.48	1.25		67.51	1.99	0	0	26.11	0.74		42.64	1.19	26.5	0.98	72.22	2.11
	870	UN001416	0	0	0	0	0	0		0	0	4.74	0.15	0	0		0	0	0	0	0	0		0.82	0.02	0	0	0	0		31.66	0.88	0	0	0	0
	871	UN001417	0	0	0	0	0	0		0	0	4.96	0.16	0	0		0	0	0	0	11.39	0.38		0	0	0	0	6.91	0.2		10.8	0.3	9.69	0.36	0	0
	872	UN001418	197.81	6.75	29.07	0.89	182.93	5.75		194.37	6.51	266.47	8.48	246.91	7.04		284.56	8.65	251.51	7.44	177.09	5.89		232.37	6.87	297.47	9.86	284.09	8.09		390.05	10.89	223.58	8.28	362.01	10.57
	873	UN001419	103.69	3.54	24.47	0.75	9.52	0.3		7.58	0.25	122.37	3.89	66.05	1.88		173.49	5.27	127.88	3.78	64.81	2.16		126.41	3.74	22.73	0.75	168.72	4.81		159.24	4.45	95.86	3.55	153.36	4.48
	874	UN001420	0	0	10.7	0.33	0	0		0	0	0	0	0	0		0	0	17.04	0.5	39.59	1.32		30.84	0.91	0	0	8.4	0.24		32.85	0.92	41.65	1.54	26.05	0.76
	875	UN001421	43.12	1.47	17.26	0.53	28.03	0.88		29.89	1	30.38	0.97	95.33	2.72		40.97	1.25	57.88	1.71	47.39	1.58		53.04	1.57	51.73	1.71	45.11	1.28		51.98	1.45	110.22	4.08	116.09	3.39
	876	UN001422	0	0	0	0	9.6	0.3		4.7	0.16	26.12	0.83	13.54	0.39		17.11	0.52	0	0	5.09	0.17		0	0	2.74	0.09	0	0		17.2	0.48	0	0	26.11	0.76
	877	UN001423	0	0	60.56	1.86	81.05	2.55		59.43	1.99	60.86	1.94	128.76	3.67		43.91	1.34	66.36	1.96	82.02	2.73		70.09	2.07	112.9	3.74	0	0		117.64	3.29	112.45	4.16	94.51	2.76
	878	UN001424	114.19	3.9	62.94	1.93	118.05	3.72		90.65	3.04	124.5	3.96	136.67	3.9		136.81	4.16	122.04	3.61	106.06	3.53		204.69	6.05	125.83	4.17	137.67	3.92		123.89	3.46	152.69	5.66	151.97	4.44
	879	UN001425	2.55	0.09	0	0	2.24	0.07		4.06	0.14	0	0	8.07	0.23		0	0	10.95	0.32	5.35	0.18		0	0	5.19	0.17	5.3	0.15		0	0	5.86	0.22	13.42	0.39
	880	UN001426	7.45	0.25	0	0	0	0		5.7	0.19	15.08	0.48	7.75	0.22		1.52	0.05	0	0	2.58	0.09		0	0	5.82	0.19	0	0		0	0	0	0	2.65	0.08
	881	UN001428	0	0	0	0	0	0		0.7	0.02	37.35	1.19	0	0		0.91	0.03	74.17	2.2	63.75	2.13		48.49	1.44	0	0	0.67	0.02		0.46	0.01	31.83	1.18	64.69	1.89
	882	UN001429	0	0	8.41	0.26	5.03	0.16		8.56	0.29	5.19	0.17	0	0		5.14	0.16	16.74	0.5	5.17	0.17		0	0	21.82	0.72	21.16	0.6		25.8	0.72	0	0	5.24	0.15
	883	UN001431	239.49	8.2	70.13	2.16	126.05	3.98		207.84	6.98	390.93	12.48	303.74	8.69		353.82	10.79	327.39	9.72	278.96	9.3		326.68	9.68	293.77	9.77	445.45	12.73		500.44	14.02	471.8	17.52	559.04	16.37
	884	UN001432	2.25	0.08	0	0	0	0		0	0	2.72	0.09	0.42	0.01		13.99	0.43	20.87	0.62	31.69	1.06		5.69	0.17	5	0.17	11.91	0.34		0.62	0.02	4.09	0.15	57.01	1.67
	885	UN001433	2.27	0.08	108.71	3.35	23.32	0.74		9.19	0.31	62.31	1.99	64.79	1.85		20.6	0.63	110.9	3.29	146.6	4.89		136.17	4.04	39.21	1.3	32.69	0.93		223.64	6.27	38.71	1.44	255.78	7.49
	886	UN001435	9.37	0.32	2.49	0.08	2.66	0.08		2.9	0.1	3.8	0.12	19.58	0.56		14.77	0.45	37.12	1.1	14.05	0.47		26.03	0.77	12.5	0.42	0	0		20.38	0.57	15.64	0.58	47.82	1.4
	887	UN001436	5.51	0.19	0	0	0	0		3.31	0.11	0	0	0	0		0	0	23.18	0.69	0	0		0	0	0	0	4.07	0.12		0	0	0	0	0	0
	888	UN001437	0	0	5	0.15	0	0		0	0	0	0	0	0		0	0	0	0	10.32	0.34		0	0	4.01	0.13	0	0		0	0	2.62	0.1	0	0
	889	UN001438	0	0	0	0	0	0		0	0	78.16	2.5	24.2	0.69		48.09	1.47	0	0	13.38	0.45		6.79	0.2	2.92	0.1	17.88	0.51		25	0.7	0	0	32.06	0.94
	890	UN001439	0	0	0	0	0	0		0	0	52.88	1.69	10.78	0.31		0	0	8.31	0.25	74.69	2.49		15.31	0.45	7.65	0.25	5.65	0.16		34.63	0.97	34.76	1.29	5.83	0.17
	891	UN001440	70.65	2.42	7.99	0.25	34.75	1.1		63.79	2.14	49.17	1.57	19.66	0.56		73.31	2.24	8.44	0.25	95.91	3.2		100.01	2.97	80.69	2.69	29.8	0.85		83.53	2.34	194.22	7.22	171	5.01
	892	UN001441	12.66	0.43	0	0	6.57	0.21		12.54	0.42	38.79	1.24	12.49	0.36		35.61	1.09	0	0	27.52	0.92		23.19	0.69	13.24	0.44	32.47	0.93		28.54	0.8	9.39	0.35	0	0
	893	UN001442	0	0	0	0	22.31	0.7		46.94	1.58	93.01	2.97	103.54	2.97		150.69	4.6	201.3	5.98	49.66	1.66		205.4	6.1	36	1.2	155.32	4.44		67.55	1.89	38.29	1.42	24.25	0.71
	894	UN001443	46.46	1.59	47.63	1.47	96	3.03		50.98	1.71	224.47	7.18	153.83	4.41		90.61	2.77	103.17	3.07	52.22	1.74		274.32	8.14	129.57	4.31	294	8.41		153.47	4.31	128.94	4.8	149.4	4.38
	895	UN001444	27.14	0.93	70.91	2.19	44.64	1.41		29.9	1.01	113.4	3.63	85.9	2.46		147.42	4.5	127.12	3.78	85.24	2.85		72.76	2.16	89.9	2.99	79.33	2.27		121.31	3.4	78.71	2.93	82.61	2.42
	896	UN001445	16.72	0.57	0	0	0	0		0	0	0	0	0	0		0	0	18.63	0.55	2.15	0.07		0	0	7.17	0.24	0	0		0	0	35.07	1.3	12.8	0.38
	897	UN001446	0.27	0.01	40.72	1.26	7.73	0.24		0.59	0.02	0	0	48.2	1.38		179.14	5.48	20.73	0.62	42.01	1.4		60.55	1.8	86.83	2.89	80.81	2.31		274.98	7.72	120.36	4.48	175.63	5.16
	898	UN001447	0	0	3.73	0.12	0	0		0	0	0	0	0	0		0	0	2.16	0.06	27.07	0.91		0	0	0	0	0	0		0	0	0	0	7.14	0.21
	899	UN001448	0	0	0	0	0	0		0	0	0	0	29.15	0.84		0.82	0.03	0	0	0.25	0.01		0	0	0.03	0	0.07	0		13.34	0.37	0.84	0.03	0	0
	900	UN001449	0	0	0	0	8.2	0.26		0	0	0	0	8.62	0.25		0	0	10	0.3	0	0		6.15	0.18	4.87	0.16	5.03	0.14		23.52	0.66	7.55	0.28	7.61	0.22
	901	UN001450	241	8.27	330.66	10.21	261.56	8.28		155.73	5.25	548.41	17.55	476.79	13.68		662.3	20.25	488.13	14.53	625.04	20.91		576.28	17.13	456.2	15.21	501.15	14.36		650.13	18.27	423.44	15.77	943.35	27.7
	902	UN001451	0	0	0	0	0	0		0	0	0	0	0.24	0.01		0	0	0	0	1.8	0.06		0	0	0	0	0	0		0	0	0	0	0	0
	903	UN001452	2.99	0.1	3.57	0.11	0	0		0	0	0	0	5.99	0.17		0	0	0	0	23.04	0.77		0	0	0	0	31.03	0.89		0	0	0	0	20.3	0.6
	904	UN001453	0	0	0	0	6.4	0.2		0	0	0	0	10.69	0.31		14.38	0.44	0	0	8.81	0.29		0	0	13.13	0.44	37.51	1.08		40.37	1.13	33.88	1.26	55.51	1.63
	905	UN001454	0	0	0	0	0	0		0	0	0	0	0	0		0	0	0	0	0	0		0	0	0	0	0	0		0	0	0	0	0	0
	906	UN001455	0	0	0	0	0	0		0	0	3.39	0.11	10.2	0.29		44.13	1.35	18.15	0.54	8.18	0.27		16.95	0.5	15.98	0.53	2.23	0.06		18.62	0.52	5.41	0.2	2.83	0.08
	907	UN001456	8.04	0.28	0	0	7.88	0.25		13.81	0.47	36.14	1.16	36.1	1.04		0	0	18.15	0.54	0	0		35.31	1.05	0	0	0	0		0.01	0	41.83	1.56	0	0
	908	UN001457	0	0	0	0	0	0		0	0	0.36	0.01	5.87	0.17		1.13	0.03	7.88	0.23	35.98	1.2		0	0	0	0	37.76	1.08		9.41	0.26	10.99	0.41	25.35	0.75
	909	UN001458	3.46	0.12	3.49	0.11	3.46	0.11		6.79	0.23	18	0.58	11.4	0.33		0	0	11.39	0.34	7.34	0.25		11.19	0.33	7.99	0.27	17.95	0.51		11.79	0.33	3.85	0.14	14.83	0.44
	910	UN001459	0	0	0	0	0	0		0	0	0	0	0	0		0	0	1.28	0.04	0	0		0	0	0	0	0	0		0	0	0	0	20.91	0.61
	911	UN001460	105.47	3.63	41.07	1.27	48.01	1.52		74.6	2.52	225.5	7.23	127.21	3.65		168.1	5.15	158.49	4.72	164.29	5.5		215.86	6.43	151.09	5.04	231.92	6.65		136.38	3.84	121.64	4.54	164.16	4.83
	912	UN001461	55.58	1.91	12.27	0.38	34.54	1.09		62.29	2.1	43.29	1.39	103.69	2.98		78.65	2.41	74.94	2.23	74.36	2.49		62.96	1.87	99.51	3.32	72.11	2.07		32.13	0.9	88.72	3.31	71.13	2.09
	913	UN001462	3.36	0.12	0	0	0	0		13.2	0.45	0	0	27.7	0.8		0	0	0	0	17.87	0.6		0	0	0	0	7.71	0.22		4.2	0.12	0	0	24.72	0.73
	914	UN001463	0.15	0.01	4.53	0.14	0	0		0	0	21.37	0.69	18.29	0.53		11.12	0.34	19.01	0.57	0.98	0.03		0	0	2.9	0.1	1.31	0.04		11.65	0.33	7.45	0.28	0	0
	915	UN001464	0	0	0	0	0	0		7.75	0.26	3.55	0.11	0	0		8.4	0.26	0	0	0	0		0	0	0	0	0	0		0	0	0	0	0	0
	916	UN001465	0	0	14.06	0.43	0	0		0	0	3.64	0.12	4.56	0.13		0	0	18.05	0.54	14.88	0.5		3.98	0.12	0	0	3.25	0.09		13.98	0.39	8.53	0.32	26.59	0.78
	917	UN001466	26.43	0.91	0	0	0	0		14.69	0.5	17.06	0.55	10.45	0.3		16.57	0.51	0	0	15.38	0.52		7.59	0.23	7.38	0.25	10.33	0.3		18.64	0.52	0	0	35.68	1.05
	918	UN001467	0	0	0	0	0	0		0	0	0	0	8.47	0.24		0	0	0	0	0	0		1.93	0.06	0	0	8.71	0.25		0	0	26.5	0.99	56.88	1.67
	919	UN001468	0	0	0	0	0.01	0		0	0	36.66	1.18	0	0		0	0	0	0	0	0		9.66	0.29	22.89	0.77	0	0		10.56	0.3	14.11	0.53	0	0
	920	UN001469	1.65	0.06	0.01	0	0	0		0	0	0	0	2.46	0.07		3.54	0.11	5.71	0.17	0	0		10.22	0.3	2.9	0.1	11.41	0.33		0.92	0.03	0.71	0.03	0.62	0.02
	921	UN001470	0	0	0	0	0	0		0	0	22.41	0.72	0	0		26.42	0.81	0	0	0	0		0	0	0	0	0	0		33.45	0.94	0	0	0	0
	922	UN001472	0	0	45.32	1.4	33.61	1.07		29.12	0.98	56.25	1.81	96	2.76		56.26	1.73	68	2.03	62.34	2.09		58.21	1.74	30.64	1.02	52.78	1.52		70.48	1.99	65.85	2.46	101.77	3
	923	UN001473	0	0	0	0	0	0		1.7	0.06	1.2	0.04	0.75	0.02		0	0	0	0	1.82	0.06		0.72	0.02	1.02	0.03	0.79	0.02		0	0	0	0	0.65	0.02
	924	UN001474	26.76	0.92	0.02	0	12.78	0.41		17.78	0.6	79.93	2.57	125.48	3.61		40.44	1.24	200.77	6	171.63	5.76		37.05	1.1	4.9	0.16	0	0		4.39	0.12	61.14	2.28	140.55	4.14
	925	UN001475	0	0	0	0	0	0		0	0	0	0	0	0		0	0	4.07	0.12	0	0		0	0	58.66	1.96	0	0		0	0	0	0	16.2	0.48
	926	UN001476	13.89	0.48	0	0	24.29	0.77		6.05	0.2	4.84	0.16	11.38	0.33		23.32	0.72	33.7	1.01	1.15	0.04		24.16	0.72	0	0	25.11	0.72		70.6	1.99	1.33	0.05	0	0
	927	UN001477	247.01	8.51	439.33	13.62	156.31	4.97		139.91	4.73	529.43	17.01	488.54	14.07		732.18	22.48	603.01	18.02	758.41	25.47		384.49	11.47	317.68	10.63	356.58	10.26		657.25	18.54	496.45	18.56	970.79	28.62
	928	UN001478	0	0	35.11	1.09	5.23	0.17		0	0	11.24	0.36	0	0		0	0	0	0	0	0		10.2	0.3	29.46	0.99	0	0		0	0	0	0	0	0
	929	UN001479	0	0	0	0	0	0		0	0	0	0	5.03	0.14		0	0	10.08	0.3	0	0		15.82	0.47	1.71	0.06	16.14	0.46		32.04	0.9	0	0	29.83	0.88
	930	UN001480	0	0	0	0	9.78	0.31		0	0	0	0	46.67	1.34		72.84	2.24	59.02	1.76	0	0		0	0	0	0	0	0		18.08	0.51	4.15	0.16	104.4	3.08
	931	UN001481	0	0	0	0	0	0		0	0	0	0	0	0		0	0	16.97	0.51	0	0		0	0	0	0	0	0		0	0	0	0	54.84	1.62
	932	UN001482	0	0	0	0	0	0		0	0	2.26	0.07	9.35	0.27		7.37	0.23	31.51	0.94	13.94	0.47		8.05	0.24	0	0	0.22	0.01		38.04	1.07	2.5	0.09	5.52	0.16
	933	UN001483	18.01	0.62	60.02	1.86	11.99	0.38		9.01	0.31	73.15	2.35	55.22	1.59		119.61	3.68	125	3.74	144.38	4.86		40.45	1.21	40.01	1.34	45.83	1.32		106.59	3.01	92.45	3.46	138.85	4.1
	934	UN001484	5.73	0.2	11.6	0.36	60.72	1.93		29.78	1.01	57.34	1.85	17.86	0.52		9.09	0.28	4.82	0.14	13.45	0.45		129.41	3.87	78.6	2.64	43.28	1.25		26.84	0.76	6.58	0.25	0	0
	935	UN001485	19.58	0.68	5.16	0.16	1.81	0.06		38.37	1.3	66.82	2.15	78.42	2.26		39.63	1.22	79.94	2.39	78.02	2.62		65.55	1.96	42.43	1.42	34.62	1		76.39	2.16	97.89	3.67	166.43	4.92
	936	UN001486	0.79	0.03	0	0	0	0		0	0	14.05	0.45	1.98	0.06		0	0	0.86	0.03	0	0		0.05	0	2.66	0.09	0	0		7.32	0.21	10.08	0.38	0	0
	937	UN001487	0	0	0	0	0	0		0	0	0	0	11.46	0.33		0	0	0	0	0	0		0	0	0	0	13.18	0.38		7.52	0.21	0	0	0	0
	938	UN001489	94.58	3.27	0	0	0	0		0	0	119.57	3.85	70.22	2.03		24.17	0.74	68.61	2.06	143.8	4.84		63.38	1.9	0	0	33.53	0.97		68.67	1.94	160.04	6	194.77	5.76
	939	UN001490	19.67	0.68	0.09	0	0	0		15.81	0.54	10.75	0.35	33.8	0.98		20.21	0.62	35	1.05	76.76	2.58		69.6	2.08	43.1	1.45	42.55	1.23		62.15	1.76	33.2	1.24	84.39	2.49
	940	UN001491	0	0	87.07	2.71	0	0		0	0	0	0	0	0		77.53	2.39	0	0	2.27	0.08		26	0.78	38.08	1.28	0	0		79.62	2.25	0.15	0.01	136.13	4.02
	941	UN001493	0	0	0	0	0	0		0	0	0	0	0	0		7.07	0.22	0	0	8.92	0.3		0	0	0	0	0	0		16.56	0.47	0	0	0	0
	942	UN001495	0	0	0	0	0	0		4.64	0.16	0	0	14.77	0.43		6.66	0.21	0	0	8.04	0.27		2.87	0.09	0	0	0	0		1.07	0.03	0	0	15.58	0.46
	943	UN001496	0	0	0	0	0	0		0.01	0	0	0	0	0		0	0	29.04	0.87	39.63	1.34		0	0	0	0	0	0		0	0	0	0	32.62	0.97
	944	UN001497	0	0	0	0	0	0		0	0	0	0	0	0		0	0	0	0	0	0		0	0	15.22	0.51	0	0		0	0	0	0	0	0
	945	UN001498	0	0	0	0	0	0		0	0	0	0	0	0		0	0	0	0	0	0		0	0	0	0	0	0		0	0	0	0	0	0
	946	UN001499	0	0	0	0	12.97	0.41		41.99	1.43	63.34	2.04	43.47	1.26		56.25	1.73	0	0	30.15	1.02		29.46	0.88	15.5	0.52	54.89	1.59		75.5	2.14	7.62	0.29	78.56	2.33
	947	UN001501	0	0	2.42	0.08	0	0		0	0	9.58	0.31	15	0.43		8	0.25	19	0.57	21.51	0.73		19.2	0.58	17.63	0.59	11.33	0.33		11.98	0.34	17.41	0.65	45.52	1.35
	948	UN001502	0	0	0	0	0	0		0	0	0	0	0	0		31.03	0.96	0	0	0	0		0	0	0	0	45.21	1.31		0	0	7.01	0.26	0	0
	949	UN001503	0	0	0	0	0	0		2.99	0.1	6.45	0.21	24.34	0.7		8.04	0.25	27.81	0.84	10.94	0.37		0	0	3.71	0.12	10.96	0.32		13.57	0.38	17.59	0.66	7.35	0.22
	950	UN001504	20.82	0.72	18	0.56	20.56	0.66		33.93	1.15	8.47	0.27	33.76	0.98		31.47	0.97	0	0	0	0		50.83	1.53	44.73	1.51	59.7	1.73		63.36	1.8	19.14	0.72	0	0
	951	UN001505	0	0	11.29	0.35	10.13	0.32		11.31	0.38	12.32	0.4	24.36	0.71		0	0	5.54	0.17	28.58	0.97		50.5	1.52	31.95	1.08	13.47	0.39		23.21	0.66	37.25	1.4	63.68	1.89
	952	UN001506	0	0	0	0	0	0		0	0	6.71	0.22	7.51	0.22		0	0	7.13	0.21	0	0		8.56	0.26	7.13	0.24	0	0		0	0	8.86	0.33	13.56	0.4
	953	UN001507	0	0	0	0	0	0		0	0	0	0	0	0		0	0	0	0	0	0		45.92	1.38	0	0	0	0		0	0	8.57	0.32	15.75	0.47
	954	UN001508	0	0	0	0	0	0		0	0	18	0.58	0	0		42.74	1.32	46.17	1.39	58.76	1.99		42.06	1.26	11.22	0.38	0	0		67.14	1.91	36.51	1.37	50.01	1.48
	955	UN001509	23.82	0.83	0	0	0	0		0	0	14.14	0.46	0	0		19.87	0.61	0	0	49.65	1.68		0	0	0	0	0	0		26.37	0.75	0	0	0	0
	956	UN001510	0	0	0	0	0	0		0	0	0	0	0	0		11.73	0.36	18.06	0.54	0	0		7.33	0.22	0	0	0	0		0	0	0	0	0	0
	957	UN001511	0	0	0	0	0	0		0	0	14.18	0.46	0	0		0	0	0	0	18.72	0.63		7.98	0.24	6.77	0.23	11.56	0.33		44.47	1.26	22.3	0.84	18.75	0.56
	958	UN001512	115.09	4	202.77	6.33	161.53	5.17		105.89	3.61	238.5	7.72	283.72	8.23		247.69	7.66	267.76	8.06	273.18	9.24		166.09	4.99	264.48	8.92	323.1	9.36		400.43	11.38	279.98	10.54	362.16	10.76
	959	UN001513	0	0	0	0	0	0		0	0	0	0	11.32	0.33		0	0	11.91	0.36	29.37	0.99		0	0	12.87	0.43	0	0		16.19	0.46	11.41	0.43	11.54	0.34
	960	UN001514	0	0	0	0	0	0		0	0	0	0	0	0		0	0	27.28	0.82	6	0.2		0	0	0	0	0	0		0	0	6.06	0.23	19.08	0.57
	961	UN001515	0	0	0	0	0	0		0	0	0	0	0	0		35.5	1.1	95.7	2.88	34.93	1.18		0	0	0	0	0	0		0	0	0	0	0	0
	962	UN001516	146.55	5.09	157.55	4.92	278	8.9		131.87	4.49	206.18	6.68	182.68	5.3		242.37	7.5	185.85	5.6	152.95	5.18		237.48	7.14	175.13	5.91	288.29	8.36		214.16	6.09	247.43	9.32	246.75	7.33
	963	UN001517	19.52	0.68	66.08	2.06	0	0		0	0	60.5	1.96	12.76	0.37		19.53	0.6	91.27	2.75	0	0		14.33	0.43	0	0	18.08	0.52		37.75	1.07	23.22	0.88	0	0
	964	UN001518	8.35	0.29	0	0	0	0		12.92	0.44	13.65	0.44	0	0		28.19	0.87	19.43	0.59	39.6	1.34		29.04	0.87	16.36	0.55	14.7	0.43		70.16	1.99	33.62	1.27	100.46	2.99
	965	UN001519	0	0	0	0	0	0		0.9	0.03	0	0	0	0		0	0	2.5	0.08	11.04	0.37		0	0	0.03	0	0	0		1.27	0.04	1.84	0.07	0	0
	966	UN001520	52.65	1.83	25.65	0.8	0	0		7.75	0.26	40.27	1.3	77.52	2.25		98.37	3.04	118.01	3.56	183.03	6.2		43.67	1.31	0.13	0	2.97	0.09		147.41	4.19	138.82	5.23	213.14	6.34
	967	UN001521	5.91	0.21	4.43	0.14	4.82	0.15		7.7	0.26	0	0	2.07	0.06		16.44	0.51	26.38	0.79	47.29	1.6		1.24	0.04	0	0	9.61	0.28		0	0	0	0	19.19	0.57
	968	UN001522	13.49	0.47	23.6	0.74	8.81	0.28		12.44	0.42	32.67	1.06	31.41	0.91		41.23	1.28	15.33	0.46	27	0.91		51.87	1.56	20.92	0.71	20.17	0.59		3.54	0.1	0	0	16.33	0.49
	969	UN001523	0	0	0	0	14.09	0.45		15.94	0.54	0	0	21.26	0.62		19.32	0.6	12.23	0.37	0	0		14.66	0.44	15.6	0.53	4.84	0.14		0.01	0	43.9	1.66	13.64	0.41
	970	UN001525	26.32	0.92	61.53	1.92	10.98	0.35		24.16	0.82	120.8	3.92	218.86	6.36		219.23	6.79	226.23	6.82	190.54	6.46		103.2	3.11	78.4	2.65	71.45	2.07		182.98	5.21	228.92	8.63	267.35	7.95
	971	UN001526	1.53	0.05	0	0	0	0		0	0	0	0	0	0		0	0	0	0	0	0		0	0	0	0	0	0		0	0	0	0	0	0
	972	UN001528	2.62	0.09	0	0	0	0		0	0	6.55	0.21	4.28	0.12		4.42	0.14	13.44	0.41	0	0		16.06	0.48	16.94	0.57	6.13	0.18		4.05	0.12	0	0	0	0
	973	UN001529	39.95	1.39	53.8	1.68	46.22	1.48		49.82	1.7	94.88	3.08	64.64	1.88		123.5	3.83	96.02	2.9	145.65	4.94		62.72	1.89	87.22	2.95	0	0		120.78	3.44	152.71	5.76	189.27	5.63
	974	UN001530	16.5	0.57	0	0	14.54	0.47		20.84	0.71	4.22	0.14	32.16	0.93		20.23	0.63	14.87	0.45	15.09	0.51		9.93	0.3	15.21	0.51	19.96	0.58		19.73	0.56	29.76	1.12	36.81	1.1
	975	UN001531	5.68	0.2	45.3	1.42	17.7	0.57		24.31	0.83	3.5	0.11	125.47	3.65		93.97	2.91	61.84	1.87	0	0		0	0	35.8	1.21	0	0		136.69	3.89	87.28	3.29	112.46	3.35
	976	UN001532	0	0	67.51	2.11	0	0		0	0	3.45	0.11	0	0		0	0	57.8	1.74	152.71	5.18		0	0	0	0	0	0		0	0	112.53	4.25	19.39	0.58
	977	UN001533	15.47	0.54	0	0	3.18	0.1		12.93	0.44	32.5	1.05	48.65	1.41		59.43	1.84	27.78	0.84	51.74	1.75		0	0	0	0	11.88	0.34		0	0	39.76	1.5	84.7	2.52
	978	UN001534	84.8	2.95	69.45	2.17	70.5	2.26		81.57	2.78	170.62	5.53	98.66	2.87		166.08	5.15	260.44	7.86	112.37	3.81		127.71	3.85	82.32	2.78	101.95	2.96		199.1	5.67	97.12	3.66	263.53	7.84
	979	UN001535	0	0	41.93	1.31	0	0		0	0	0	0	0	0		72.68	2.25	0	0	13.46	0.46		0	0	0	0	0	0		0	0	0	0	0	0
	980	UN001536	2.75	0.1	0	0	0	0		7.73	0.26	12.59	0.41	15.66	0.46		9.83	0.3	22.15	0.67	16.76	0.57		11.82	0.36	14.02	0.47	20.07	0.58		29.48	0.84	34.33	1.3	8.81	0.26
	981	UN001537	0	0	0	0	0	0		0	0	55.55	1.8	0	0		12.57	0.39	33.82	1.02	54.94	1.86		44.36	1.34	33.73	1.14	0	0		12.52	0.36	55.35	2.09	43.86	1.31
	982	UN001538	354.36	12.34	198.59	6.22	197.69	6.35		209.38	7.15	462.53	15.01	376.65	10.96		432.86	13.43	305.59	9.23	377.85	12.82		251.33	7.58	217.81	7.37	283.98	8.25		428.86	12.22	399.91	15.1	516.6	15.39
	983	UN001539	0	0	0	0	0	0		2.96	0.1	3.39	0.11	3.31	0.1		0	0	0	0	2.02	0.07		0	0	0	0	0	0		0	0	0	0	0	0
	984	UN001540	50.55	1.76	57.86	1.81	22.55	0.72		0	0	93.43	3.03	85.88	2.5		113.66	3.53	0	0	57.49	1.95		27.96	0.84	25.54	0.86	55.05	1.6		115.32	3.29	44.79	1.69	27.03	0.81
	985	UN001541	117.99	4.11	250.73	7.85	308.11	9.89		126.07	4.31	312.58	10.15	291.03	8.47		295.25	9.16	201.02	6.07	301.21	10.22		252.25	7.61	345.13	11.67	276.48	8.04		380.19	10.84	334.34	12.63	498.66	14.86
	986	UN001542	0	0	0	0	0	0		0	0	0	0	0	0		0	0	18.38	0.56	0	0		0	0	0	0	31.85	0.93		12.22	0.35	33.32	1.26	20.58	0.61
	987	UN001543	26.94	0.94	0	0	0	0		0	0	9.98	0.32	5.21	0.15		14.32	0.44	19.74	0.6	27.75	0.94		1.49	0.05	9.9	0.34	0	0		28.9	0.82	52.2	1.97	67.93	2.02
	988	UN001544	37.46	1.31	0	0	0	0		20.96	0.72	0	0	0	0		0	0	5.48	0.17	37.86	1.29		0	0	0	0	0	0		11.33	0.32	49.23	1.86	0	0
	989	UN001545	10.59	0.37	0	0	0	0		21.83	0.75	22.52	0.73	9.01	0.26		8.69	0.27	8.81	0.27	5.76	0.2		9.64	0.29	0	0	10.04	0.29		8.81	0.25	28.06	1.06	23.39	0.7
	990	UN001546	4.21	0.15	9.41	0.29	2.26	0.07		17.99	0.62	26.04	0.85	22.96	0.67		11.06	0.34	20.04	0.61	11.48	0.39		7.88	0.24	5.25	0.18	13.52	0.39		12.92	0.37	0	0	22.79	0.68
	991	UN001547	16.77	0.58	0	0	0	0		10.49	0.36	11.5	0.37	0	0		37.25	1.16	45.16	1.36	15.76	0.54		21.13	0.64	6.63	0.22	19.15	0.56		22.28	0.64	38.36	1.45	22.53	0.67
	992	UN001549	57.19	1.99	0	0	0	0		10.3	0.35	2.17	0.07	8.43	0.25		0	0	3.97	0.12	8.77	0.3		0	0	10.55	0.36	8.74	0.25		13.22	0.38	20.83	0.79	40.29	1.2
	993	UN001550	0	0	0	0	0	0		0	0	9.99	0.32	5.5	0.16		0	0	31.3	0.95	4.05	0.14		1.4	0.04	3.13	0.11	50.41	1.47		5.5	0.16	24.53	0.93	2.85	0.09
	994	UN001551	0	0	0	0	16.1	0.52		0	0	0	0	0	0		0	0	0	0	0	0		0	0	0	0	0	0		0	0	0	0	0	0
	995	UN001552	6.5	0.23	0	0	0	0		3.02	0.1	28.71	0.93	27.79	0.81		13.16	0.41	23.62	0.71	28.67	0.97		7.47	0.23	23.23	0.79	8.47	0.25		7.14	0.2	8.72	0.33	13.27	0.4
	996	UN001553	0	0	0	0	0	0		0	0	0	0	3.77	0.11		30.34	0.94	0	0	20.97	0.71		0	0	13.46	0.46	13.45	0.39		0.01	0	27.99	1.06	0	0
	997	UN001554	16.61	0.58	1.44	0.05	0	0		13.78	0.47	20.45	0.66	11.03	0.32		11.88	0.37	11.52	0.35	39.32	1.34		40.38	1.22	9.31	0.32	42.2	1.23		29.78	0.85	41.41	1.57	35.35	1.05
	998	UN001555	0	0	1.16	0.04	0	0		0	0	0	0	2.34	0.07		0	0	0	0	57.58	1.96		28.3	0.85	51.49	1.74	0	0		64.48	1.84	14.62	0.55	46.42	1.38
	999	UN001556	0	0	0	0	0	0		8.36	0.29	2.51	0.08	20.05	0.58		0	0	7.57	0.23	25.07	0.85		5.15	0.16	0	0	8.4	0.24		8.39	0.24	12.63	0.48	24.27	0.72
	1000	UN001557	3.2	0.11	0	0	1.92	0.06		1.4	0.05	8.96	0.29	1.86	0.05		0	0	7.44	0.23	10.79	0.37		3.02	0.09	0	0	1.74	0.05		9.29	0.27	4.6	0.17	5.71	0.17
	1001	UN001558	6.68	0.23	0	0	6.13	0.2		0	0	6.96	0.23	19.32	0.56		12.8	0.4	0	0	0	0		0	0	13.95	0.47	10.06	0.29		41.84	1.19	0	0	20.56	0.61
	1002	UN001559	0	0	0	0	4.39	0.14		3.77	0.13	4.93	0.16	0	0		0	0	0	0	0	0		0	0	2.95	0.1	9.22	0.27		6.91	0.2	0	0	0	0
	1003	UN001560	0	0	0	0	0	0		6.57	0.22	0	0	15.66	0.46		7.14	0.22	0	0	15.18	0.52		5.16	0.16	0	0	8.51	0.25		0	0	20.92	0.79	14.36	0.43
	1004	UN001561	0	0	0	0	0	0		5.78	0.2	7.3	0.24	24.36	0.71		11.07	0.34	6.5	0.2	0	0		27.4	0.83	0	0	10.2	0.3		21.82	0.62	15	0.57	8.14	0.24
	1005	UN001562	124.75	4.36	141.66	4.45	70.17	2.26		9.5	0.33	97.61	3.18	42.68	1.24		0	0	51.96	1.57	29.22	0.99		27.13	0.82	36.52	1.24	20.97	0.61		13.26	0.38	62.22	2.36	42.11	1.26
	1006	UN001563	0	0	9.99	0.31	4.93	0.16		1.52	0.05	6.79	0.22	19.53	0.57		51.57	1.6	57.96	1.75	52.88	1.8		37.03	1.12	16.32	0.55	17.66	0.51		3.97	0.11	21.82	0.83	39.71	1.19
	1007	UN001564	5.6	0.2	0	0	4.16	0.13		24.29	0.83	14.58	0.47	14.27	0.42		28.21	0.88	19.4	0.59	21.51	0.73		14.14	0.43	29.85	1.01	12.9	0.38		31.16	0.89	31.57	1.2	18.46	0.55
	1008	UN001565	0.22	0.01	3.49	0.11	0	0		0	0	24.74	0.81	8.88	0.26		12.1	0.38	21.54	0.65	4.01	0.14		0	0	9.49	0.32	9.24	0.27		42.12	1.2	9.63	0.36	0	0
	1009	UN001566	19.95	0.7	41.59	1.31	0	0		81.72	2.8	174.63	5.69	223.7	6.53		215.77	6.71	245.81	7.45	0	0		51.54	1.56	16.76	0.57	61.99	1.81		515.5	14.74	301	11.41	408.14	12.2
	1010	UN001567	0	0	0	0	24.32	0.78		0	0	50.53	1.65	69.15	2.02		52.64	1.64	165.01	5	105.37	3.59		73.11	2.21	61.61	2.09	30.24	0.88		44.01	1.26	157.63	5.97	178.24	5.33
	1011	UN001568	2.67	0.09	7.99	0.25	0	0		0	0	0	0	11.96	0.35		0	0	0	0	0	0		0	0	11.35	0.39	11.4	0.33		29.43	0.84	0	0	0	0
	1012	UN001569	19	0.66	9	0.28	1	0.03		47	1.61	180.12	5.87	53.22	1.55		10	0.31	87.69	2.66	228.31	7.77		16.69	0.51	35.35	1.2	37.35	1.09		94.37	2.7	205.24	7.78	45.17	1.35
	1013	UN001570	5.22	0.18	0	0	0	0		15.44	0.53	42.36	1.38	25.47	0.74		0	0	20.64	0.63	24.12	0.82		11.04	0.33	16.62	0.56	19.76	0.58		34.55	0.99	39.98	1.52	14.67	0.44
	1014	UN001571	0	0	5.37	0.17	0	0		8.68	0.3	0	0	0	0		13.99	0.44	0	0	0	0		0	0	0	0	0	0		0	0	21.39	0.81	26.65	0.8
	1015	UN001572	1.63	0.06	4.32	0.14	5.77	0.19		1.15	0.04	25.7	0.84	31.24	0.91		37.66	1.17	43.58	1.32	51.31	1.75		7.62	0.23	29.88	1.01	11.68	0.34		30.81	0.88	42.48	1.61	26.02	0.78
	1016	UN001573	0	0	0	0	0	0		0	0	0	0	0	0		0	0	0	0	0	0		0	0	0	0	0	0		0	0	0	0	0	0
	1017	UN001574	313.43	10.96	326.28	10.26	325.84	10.5		418.61	14.36	667.92	21.78	588.79	17.2		770.84	24.01	719.97	21.83	438.4	14.94		724.07	21.93	738.75	25.09	876.83	25.59		388.71	11.12	526.63	19.97	951.63	28.47
	1018	UN001575	0	0	24.44	0.77	0	0		7.22	0.25	19.06	0.62	18.5	0.54		0	0	0	0	16.25	0.55		13.62	0.41	9.19	0.31	16.98	0.5		0	0	0	0	11.55	0.35
	1019	UN001576	5.44	0.19	0	0	0	0		0	0	0	0	0	0		0	0	0	0	20.46	0.7		6.23	0.19	0	0	0	0		6.25	0.18	0	0	8.73	0.26
	1020	UN001577	0	0	0	0	4.01	0.13		0	0	6.97	0.23	0	0		0	0	11.52	0.35	22.69	0.77		14.45	0.44	17.84	0.61	5.81	0.17		0	0	0	0	0	0
	1021	UN001578	0	0	6.37	0.2	0	0		0	0	17.25	0.56	9.13	0.27		5.49	0.17	15.37	0.47	14.73	0.5		3.05	0.09	2.18	0.07	0	0		37.03	1.06	0	0	26.93	0.81
	1022	UN001579	37.23	1.3	0	0	0	0		0	0	25.28	0.82	75.01	2.19		0	0	137.15	4.16	0.01	0		4.35	0.13	66	2.24	0	0		133.71	3.83	15.45	0.59	8.96	0.27
	1023	UN001580	32.17	1.13	23.81	0.75	92.34	2.98		66.2	2.27	162.56	5.3	204.69	5.99		269.33	8.4	178.43	5.42	206.97	7.06		198.6	6.02	124.82	4.24	169.31	4.95		106.71	3.06	176.83	6.71	249.52	7.47
	1024	UN001581	0	0	4.64	0.15	0.41	0.01		0.03	0	20.92	0.68	0	0		4.47	0.14	10.84	0.33	0.64	0.02		0	0	8.23	0.28	1.96	0.06		4.23	0.12	1.83	0.07	0	0
	1025	UN001582	0	0	0	0	0	0		0	0	0	0	0	0		0	0	0	0	0	0		0	0	0	0	0	0		0	0	0	0	0	0
	1026	UN001583	44.97	1.57	30.01	0.94	14.95	0.48		5.72	0.2	32.68	1.07	45.99	1.35		279.4	8.72	77.66	2.36	203.92	6.96		13.11	0.4	29.12	0.99	75.46	2.21		106.92	3.06	104.9	3.98	187.51	5.62
	1027	UN001585	69	2.42	111	3.5	89.36	2.89		71	2.44	184.64	6.03	138	4.04		184.24	5.75	172.32	5.24	186.27	6.36		200.8	6.09	170.45	5.8	212.76	6.22		223.56	6.41	171.36	6.51	238	7.13
	1028	UN001586	0	0	0	0	0	0		0	0	65.06	2.13	19.39	0.57		17.19	0.54	17.28	0.53	30.81	1.05		24.01	0.73	42.7	1.45	22.12	0.65		16.63	0.48	0	0	37.9	1.14
	1029	UN001587	2.26	0.08	0	0	0	0		2.13	0.07	2.66	0.09	0	0		0	0	4.66	0.14	21.73	0.74		0	0	5.11	0.17	0	0		0	0	10.15	0.39	7.53	0.23
	1030	UN001588	0	0	0	0	4.83	0.16		0	0	23.65	0.77	0	0		19.29	0.6	19.16	0.58	12.49	0.43		0	0	0	0	12.96	0.38		24.52	0.7	0	0	12.39	0.37
	1031	UN001589	0	0	0	0	4.83	0.16		0	0	23.65	0.77	0	0		19.29	0.6	19.16	0.58	12.49	0.43		0	0	0	0	12.96	0.38		24.52	0.7	0	0	12.39	0.37
	1032	UN001591	0	0	4.59	0.14	24.75	0.8		0	0	15.71	0.51	51	1.49		25.79	0.81	14.75	0.45	0	0		0.85	0.03	35.68	1.21	0	0		0	0	0	0	33.67	1.01
	1033	UN001592	0	0	0	0	5.41	0.17		6.54	0.23	6.73	0.22	0	0		12.61	0.39	0	0	0	0		0	0	19.43	0.66	0	0		0	0	0	0	0	0
	1034	UN001593	0	0	0	0	0	0		16.17	0.56	0	0	8.93	0.26		0	0	0	0	11.83	0.4		18.26	0.55	0	0	7.58	0.22		17.69	0.51	21.41	0.81	0	0
	1035	UN001594	2.15	0.08	5.68	0.18	0	0		14.56	0.5	0	0	0	0		0	0	0	0	25.23	0.86		0	0	0	0	0	0		12.03	0.35	0	0	0	0
	1036	UN001595	0	0	0	0	0	0		20.9	0.72	0	0	0	0		0	0	0	0	0	0		0	0	0	0	0	0		0	0	0	0	2.62	0.08
	1037	UN001596	9.85	0.35	4.46	0.14	0	0		0	0	10.23	0.33	5.55	0.16		7.76	0.24	0	0	0	0		0	0	0	0	0	0		9.26	0.27	12.42	0.47	32.25	0.97
	1038	UN001597	0	0	0	0	0	0		2.99	0.1	23.64	0.77	0.54	0.02		23.58	0.74	0	0	0	0		26.53	0.81	25.36	0.86	84.11	2.46		41.47	1.19	9.85	0.37	20.14	0.6
	1039	UN001598	5.83	0.2	0	0	0	0		0	0	0	0	0	0		0	0	0	0	12.19	0.42		0	0	0	0	11.55	0.34		8.5	0.24	0	0	0	0
	1040	UN001599	0	0	0	0	0	0		0	0	0	0	0	0		0	0	0	0	0	0		0	0	0	0	0	0		0	0	0	0	0	0
	1041	UN001601	24.04	0.84	5.73	0.18	6.69	0.22		19.11	0.66	85.06	2.78	27.94	0.82		63.97	2	98.32	2.99	92.31	3.16		46.01	1.4	24.44	0.83	31.61	0.93		72.21	2.07	66.04	2.51	105.22	3.16
	1042	UN001603	29.91	1.05	0	0	2.97	0.1		47.51	1.64	84.2	2.75	22.09	0.65		108.87	3.4	124.83	3.8	46.92	1.6		90.18	2.74	56.45	1.92	77.86	2.28		91.14	2.62	94.25	3.59	115.23	3.46
	1043	UN001604	0	0	0	0	0	0		0	0	0	0	0	0		13.44	0.42	12.78	0.39	46.66	1.6		15.21	0.46	0	0	0	0		40.1	1.15	0	0	26.95	0.81
	1044	UN001605	0	0	0	0	0	0		0	0	0	0	0	0		0	0	0	0	0	0		0	0	0	0	0	0		0	0	0	0	0	0
	1045	UN001606	0	0	0	0	0	0		0	0	18.93	0.62	0	0		11.33	0.35	32.87	1	18.81	0.64		15.26	0.46	0	0	0	0		0	0	15.24	0.58	40.28	1.21
	1046	UN001607	18.16	0.64	26.07	0.82	0	0		0	0	0	0	25.06	0.74		19.09	0.6	10.08	0.31	23.36	0.8		0	0	0	0	16.19	0.47		0	0	0	0	0	0
	1047	UN001608	0	0	0	0	0	0		0	0	0	0	0	0		0	0	0	0	0	0		0	0	0	0	0	0		0	0	0	0	0	0
	1048	UN001609	0	0	0	0	14.53	0.47		8.61	0.3	22.2	0.73	0	0		18.72	0.59	13.76	0.42	37.98	1.3		24.45	0.74	24.4	0.83	13.48	0.4		13.35	0.38	0	0	67.39	2.02
	1049	UN001610	22.57	0.79	57.46	1.82	28.26	0.92		0	0	137.51	4.5	151.26	4.44		153.08	4.79	154.7	4.71	69.84	2.39		123	3.74	118.6	4.05	121.26	3.55		166.18	4.78	86.94	3.31	159.82	4.8
	1050	UN001611	21.98	0.77	0	0	0	0		0	0	30.87	1.01	27.26	0.8		0	0	31.57	0.96	16.9	0.58		45.4	1.38	40.73	1.39	71.95	2.11		46.11	1.33	0	0	0	0
	1051	UN001612	11.35	0.4	2.31	0.07	0	0		2.85	0.1	11.4	0.37	15.42	0.45		18.79	0.59	57.48	1.75	66.82	2.29		15.56	0.47	9.41	0.32	6.39	0.19		29.6	0.85	41.74	1.59	73.75	2.22
	1052	UN001613	0	0	0	0	0	0		0.08	0	2.87	0.09	0.4	0.01		2	0.06	0.31	0.01	5.24	0.18		0	0	2.64	0.09	8.01	0.23		5	0.14	11.54	0.44	0	0
	1053	UN001614	44.95	1.58	0	0	0	0		15.69	0.54	49.37	1.62	100.92	2.96		41.98	1.31	31.36	0.96	104.39	3.57		44.23	1.35	42.59	1.45	0	0		81.61	2.35	0	0	28.59	0.86
	1054	UN001616	3	0.11	0	0	0	0		0	0	4.99	0.16	0	0		16.23	0.51	0	0	20.5	0.7		11.48	0.35	0	0	19.14	0.56		0	0	6.77	0.26	42.68	1.28
	1055	UN001617	8.39	0.29	0	0	5.29	0.17		23.32	0.8	142.09	4.66	122.45	3.6		0	0	0	0	36.46	1.25		18.21	0.55	0	0	17.46	0.51		51.61	1.48	0	0	0	0
	1056	UN001618	0	0	15.67	0.5	5.29	0.17		0	0	0	0	0	0		160.1	5.01	104.81	3.19	123.93	4.24		35.15	1.07	98.01	3.35	83.08	2.44		0	0	0	0	121.4	3.65
	1057	UN001619	0	0	0	0	2.02	0.07		0	0	4.11	0.13	29.09	0.85		13.24	0.41	23.41	0.71	25.8	0.88		3.71	0.11	0	0	4.24	0.12		10.08	0.29	13.5	0.51	30.69	0.92
	1058	UN001621	62.02	2.18	32.99	1.04	0	0		64.88	2.24	33.15	1.09	231.73	6.81		293.18	9.18	112.14	3.42	186.83	6.4		9.9	0.3	123.65	4.22	0	0		156.62	4.51	259.68	9.9	171.36	5.15
	1059	UN001622	8.01	0.28	0	0	0	0		0	0	0	0	0	0		15.77	0.49	0	0	54.66	1.87		10.49	0.32	0	0	8.53	0.25		42.47	1.22	0	0	10.56	0.32
	1060	UN001623	4.75	0.17	0	0	0	0		0	0	6.01	0.2	0	0		0	0	0	0	0	0		0	0	4.68	0.16	0	0		0	0	0	0	37.06	1.11
	1061	UN001624	0	0	0	0	24.33	0.79		47.33	1.63	39.72	1.3	93.57	2.75		157.3	4.93	126.46	3.86	117.9	4.04		79.43	2.42	36.81	1.26	19.72	0.58		73.38	2.11	17.95	0.68	14.55	0.44
	1062	UN001626	0	0	10.33	0.33	0	0		0	0	0	0	0	0		0	0	0	0	18.38	0.63		0	0	19.8	0.68	0	0		0	0	0	0	0	0
	1063	UN001627	0	0	0	0	0	0		0	0	2.13	0.07	0	0		0	0	12.12	0.37	4.05	0.14		12.27	0.37	17.56	0.6	0.08	0		2.42	0.07	1.83	0.07	0	0
	1064	UN001628	17.49	0.62	33.97	1.07	45.68	1.48		11.18	0.39	70.27	2.3	109.59	3.22		148.11	4.64	118.17	3.6	82.5	2.83		38.74	1.18	67.82	2.32	35.97	1.06		116.81	3.36	76.41	2.92	113.08	3.4
	1065	UN001629	0	0	0	0	55.29	1.79		11.22	0.39	0	0	8.53	0.25		0	0	0	0	0	0		53.59	1.63	0	0	25.48	0.75		60.3	1.74	0	0	0	0
	1066	UN001630	0	0	0	0	35.03	1.14		36.05	1.24	16.03	0.53	16.04	0.47		0	0	35.25	1.08	19.22	0.66		29.86	0.91	19.83	0.68	17.79	0.52		16.03	0.46	17.17	0.66	17.19	0.52
	1067	UN001631	0	0	0	0	0	0		0	0	0	0	0	0		0	0	0	0	3.76	0.13		0	0	0	0	0	0		0	0	0	0	0	0
	1068	UN001632	0	0	0	0	0	0		22.41	0.77	0	0	0	0		0	0	0	0	0	0		0	0	0	0	0	0		0	0	0	0	18.76	0.56
	1069	UN001633	0	0	0	0	0	0		0	0	20.05	0.66	17.26	0.51		0	0	28.39	0.87	10.36	0.36		12.07	0.37	10.86	0.37	19.38	0.57		13.04	0.38	5.67	0.22	16.45	0.5
	1070	UN001634	0	0	0	0	0	0		0	0	0	0	13.87	0.41		18.88	0.59	4.72	0.14	18.61	0.64		0	0	0	0	0	0		0	0	0	0	19.5	0.59
	1071	UN001635	0	0	0	0	0	0		1.22	0.04	0.21	0.01	0	0		0	0	11.05	0.34	27.29	0.94		10.11	0.31	4.75	0.16	1.18	0.03		2.94	0.08	35.92	1.37	9.84	0.3
	1072	UN001636	3.93	0.14	0	0	0	0		0	0	2.56	0.08	0	0		5.78	0.18	0	0	3.47	0.12		4.66	0.14	0	0	9.11	0.27		3.75	0.11	3.5	0.13	3.22	0.1
	1073	UN001637	52.68	1.86	13.72	0.43	59.16	1.92		0	0	0	0	0	0		19.91	0.62	122.07	3.73	50.74	1.74		0	0	16.67	0.57	32.23	0.95		131.53	3.79	0	0	86.54	2.61
	1074	UN001638	0	0	0	0	0	0		0	0	0	0	0	0		49.43	1.55	60.5	1.85	0	0		0	0	0	0	0	0		0	0	0	0	22.67	0.68
	1075	UN001639	0	0	0	0	0	0		0	0	18.9	0.62	12.34	0.36		31.21	0.98	32.7	1	42.64	1.46		11.43	0.35	12.47	0.43	14.73	0.43		7.22	0.21	0	0	14.87	0.45
	1076	UN001640	57.92	2.04	0	0	0	0		0	0	0	0	27.12	0.8		23.29	0.73	69.04	2.11	17.97	0.62		0	0	0	0	0	0		0	0	51.96	1.99	0	0
	1077	UN001642	4.42	0.16	3.63	0.11	0	0		3.7	0.13	0	0	6.67	0.2		0	0	19.78	0.6	21.12	0.73		10.1	0.31	6.81	0.23	0	0		16.29	0.47	11.03	0.42	0	0
	1078	UN001643	0	0	0	0	0	0		0	0	26.59	0.87	0	0		0	0	0	0	28.11	0.97		0	0	0	0	0	0		0	0	16.71	0.64	0	0
	1079	UN001644	0	0	0	0	0	0		0	0	0	0	0	0		0	0	0	0	0	0		0	0	0	0	0	0		0	0	0	0	0	0
	1080	UN001645	218	7.69	278	8.82	620.94	20.2		247	8.55	436.4	14.36	398.97	11.76		540.7	17	413.16	12.64	326.53	11.23		459.24	14.03	401.15	13.75	390.67	11.5		457.74	13.22	415.84	15.92	583.97	17.63
	1081	UN001647	102.1	3.6	111.02	3.52	51.89	1.69		80.44	2.79	168.14	5.53	300.66	8.87		287.19	9.03	285.94	8.75	237.22	8.16		146.27	4.47	159.82	5.48	124.08	3.65		281.16	8.12	235.56	9.02	462.39	13.96
	1082	UN001648	0	0	0	0	0	0		0	0	0	0	9.82	0.29		4	0.13	0	0	0	0		0	0	0	0	0	0		0	0	0	0	0	0
	1083	UN001649	503.84	17.79	703.07	22.33	746.82	24.31		576.96	19.99	1342.34	44.19	869.74	25.66		901.45	28.36	806.9	24.71	795.08	27.36		1412.16	43.18	1260.25	43.22	1345.22	39.64		1404.79	40.6	1079.9	41.36	1454.4	43.94
	1084	UN001650	0	0	0	0	0	0		0	0	0	0	28.25	0.83		0	0	47.27	1.45	38.33	1.32		28.72	0.88	20.64	0.71	0	0		41.97	1.21	21.5	0.82	25.68	0.78
	1085	UN001651	0	0	0	0	0	0		0	0	0	0	3.84	0.11		4.89	0.15	18.85	0.58	3.92	0.13		10.22	0.31	16.96	0.58	10.14	0.3		0	0	19.61	0.75	13.59	0.41
	1086	UN001652	0	0	0	0	0.97	0.03		0	0	0	0	0	0		0	0	0	0	6.28	0.22		0	0	0.39	0.01	0.02	0		0	0	0	0	0	0
	1087	UN001653	0	0	0	0	10.29	0.34		0	0	9.65	0.32	0	0		20.28	0.64	0	0	12.36	0.43		10.75	0.33	13.44	0.46	0	0		0	0	38.02	1.46	0	0
	1088	UN001654	0	0	0	0	0	0		0	0	0	0	41.41	1.22		0	0	5.51	0.17	0	0		0	0	0	0	0	0		0	0	39.33	1.51	26.55	0.8
	1089	UN001655	0	0	0	0	0	0		0	0	0	0	0	0		0.36	0.01	4.08	0.13	0	0		1.06	0.03	11.86	0.41	0	0		3.92	0.11	9.26	0.35	5.74	0.17
	1090	UN001656	0	0	0	0	0	0		2.85	0.1	0	0	11.1	0.33		6.15	0.19	10.16	0.31	0	0		0	0	0	0	0	0		4.97	0.14	3.09	0.12	0	0
	1091	UN001657	5.88	0.21	4.6	0.15	3.93	0.13		6.5	0.23	4.17	0.14	4.41	0.13		4.18	0.13	6.31	0.19	19.1	0.66		10.48	0.32	12.4	0.43	18.03	0.53		5.32	0.15	0	0	17.05	0.52
	1092	UN001658	0	0	56.18	1.79	31.74	1.03		5.94	0.21	0	0	0	0		126.16	3.97	71.79	2.2	116.75	4.02		75.47	2.31	0	0	67.64	2		0	0	211.12	8.09	169.26	5.12
	1093	UN001659	0	0	0	0	0	0		0	0	0	0	0	0		0	0	0	0	36.78	1.27		0	0	0	0	0	0		0	0	0	0	11.39	0.34
	1094	UN001660	0	0	0	0	0	0		0	0	0	0	39.62	1.17		40.59	1.28	0	0	0	0		2.79	0.09	0	0	0	0		0	0	0	0	0	0
	1095	UN001661	0	0	0	0	2.6	0.08		0	0	13.93	0.46	10.64	0.31		0	0	5.82	0.18	11.72	0.4		11.07	0.34	5.91	0.2	0	0		3.5	0.1	0	0	6.05	0.18
	1096	UN001662	4.99	0.18	23.96	0.76	0	0		0	0	0	0	0	0		0	0	9.34	0.29	0	0		0	0	0	0	0	0		0	0	0	0	0	0
	1097	UN001663	1552.02	54.9	1520.06	48.35	1662.02	54.2		1222.24	42.42	2383.15	78.6	1784.01	52.73		2292.39	72.23	2082.81	63.88	1528.63	52.69		2693.33	82.5	2347.86	80.66	2967.89	87.61		2348.75	67.99	1613.37	61.9	2583.22	78.17
	1098	UN001664	0.64	0.02	13.74	0.44	0	0		0	0	0	0	0	0		0	0	9.83	0.3	0	0		0	0	0	0	0	0		0	0	0	0	0	0
	1099	UN001665	6.4	0.23	0	0	0	0		0	0	64.75	2.14	26.21	0.78		0	0	5.02	0.15	0	0		0.44	0.01	19.03	0.65	0	0		44.38	1.29	54.71	2.1	0	0
	1100	UN001666	0	0	0	0	0	0		0	0	15.92	0.53	9.38	0.28		11.75	0.37	46.06	1.41	35.79	1.23		21.81	0.67	0	0	18.9	0.56		0	0	0	0	54.8	1.66
	1101	UN001667	0	0	0	0	0	0		0.41	0.01	5.88	0.19	5.81	0.17		16.97	0.54	26.31	0.81	38.76	1.34		7.41	0.23	3.45	0.12	2.75	0.08		27.6	0.8	19.61	0.75	51.09	1.55
	1102	UN001668	34.34	1.22	89.91	2.86	17.09	0.56		5.71	0.2	74.11	2.45	65.67	1.94		108.39	3.42	103.21	3.17	142.24	4.91		22.79	0.7	34.31	1.18	0	0		86.21	2.5	89.89	3.45	141.25	4.28
	1103	UN001669	4.96	0.18	4.66	0.15	0.15	0		1.27	0.04	0	0	9.75	0.29		17.79	0.56	0.11	0	17.98	0.62		2.82	0.09	12.55	0.43	2.79	0.08		0	0	3.09	0.12	0	0
	1104	UN001671	0	0	0	0	0	0		0	0	16.04	0.53	11.62	0.34		2.74	0.09	0	0	19.23	0.66		0	0	0	0	7.28	0.22		28.2	0.82	0	0	0	0
	1105	UN001672	0	0	0	0	0	0		0	0	10.35	0.34	0	0		0	0	0	0	0	0		0	0	0	0	0	0		0	0	0	0	0	0
	1106	UN001673	10.59	0.38	0	0	0	0		2.24	0.08	0	0	4.72	0.14		0	0	0	0	0	0		10.31	0.32	0	0	0	0		0	0	0	0	0	0
	1107	UN001674	0	0	0	0	0	0		20.16	0.7	19.59	0.65	40.11	1.19		0	0	0	0	39.83	1.38		8.17	0.25	39.36	1.35	16.2	0.48		9.47	0.27	34.09	1.31	28.5	0.86
	1108	UN001675	4.27	0.15	2.16	0.07	5.8	0.19		5.27	0.18	10.7	0.35	11.99	0.35		0	0	0	0	17.1	0.59		5.84	0.18	3.24	0.11	5.51	0.16		13.34	0.39	10.72	0.41	16.85	0.51
	1109	UN001676	37.2	1.32	35.22	1.12	17.38	0.57		50.23	1.75	67.58	2.23	80.1	2.37		88.71	2.8	98.37	3.02	82.45	2.85		78.6	2.41	64.18	2.21	77.73	2.3		80.74	2.34	93.22	3.58	100.11	3.04
	1110	UN001677	5.8	0.21	8.66	0.28	0	0		0	0	31.89	1.05	0	0		0	0	0	0	18.81	0.65		16.8	0.52	19.32	0.67	4.07	0.12		1.93	0.06	25.16	0.97	20.66	0.63
	1111	UN001678	5.4	0.19	1.24	0.04	0	0		0.01	0	4.49	0.15	29.37	0.87		0.87	0.03	13.73	0.42	20.81	0.72		0	0	10.55	0.36	9.1	0.27		15.22	0.44	9.56	0.37	21.03	0.64
	1112	UN001679	0	0	0	0	0	0		0	0	26.93	0.89	0	0		0.01	0	0	0	0	0		0	0	0	0	0	0		0	0	0	0	0	0
	1113	UN001681	0.1	0	93.22	2.97	0	0		58.4	2.03	0	0	0	0		0	0	29.05	0.89	85.06	2.94		0	0	0	0	0	0		11.68	0.34	10.82	0.42	0	0
	1114	UN001682	28.19	1	24.59	0.78	0	0		12.59	0.44	16.52	0.55	18.3	0.54		0.28	0.01	19.41	0.6	0	0		0	0	13.13	0.45	24.76	0.73		0	0	0	0	0	0
	1115	UN001683	0	0	23.47	0.75	0	0		0	0	0	0	44.12	1.31		20.6	0.65	20.76	0.64	0	0		0	0	0	0	0	0		0	0	0	0	0	0
	1116	UN001684	0	0	0	0	0	0		0	0	0	0	0	0		34.36	1.09	28.69	0.88	0	0		0	0	13.92	0.48	0	0		16.13	0.47	30.53	1.17	23.83	0.72
	1117	UN001685	66.29	2.35	63.85	2.04	104.58	3.42		98.99	3.44	263.08	8.7	213.78	6.34		212.26	6.71	105.08	3.23	157.4	5.44		244.02	7.49	241.24	8.31	221.79	6.56		326.3	9.47	226.6	8.72	262.24	7.96
	1118	UN001686	0	0	0	0	0	0		0	0	0	0	0	0		12.65	0.4	0	0	24.53	0.85		0	0	8.3	0.29	0	0		0	0	0	0	14.67	0.45
	1119	UN001687	175.95	6.24	177.17	5.65	94.24	3.08		196.99	6.86	434.5	14.37	418.69	12.41		451.2	14.26	423.34	13.02	271.94	9.4		357.72	10.99	272.71	9.4	235.79	6.98		428.65	12.44	282.23	10.86	471.1	14.3
	1120	UN001688	0	0	0	0	0	0		55.31	1.93	0	0	0	0		0	0	0	0	20.03	0.69		0	0	0	0	0	0		26.69	0.77	57.66	2.22	0	0
	1121	UN001689	0	0	0	0	0	0		9.69	0.34	0	0	0	0		27.37	0.87	31.26	0.96	47.04	1.63		0	0	9.57	0.33	0	0		10.04	0.29	30.34	1.17	58.81	1.78
	1122	UN001690	2.31	0.08	0	0	1.37	0.04		17.89	0.62	22.91	0.76	0	0		44.76	1.41	0	0	8.66	0.3		20.31	0.62	9.41	0.32	33.42	0.99		12.16	0.35	20.51	0.79	4.84	0.15
	1123	UN001691	16	0.57	0	0	0	0		5.75	0.2	12.78	0.42	23.55	0.7		33.03	1.04	59.26	1.82	68.98	2.38		22.59	0.69	3.34	0.12	0	0		21.6	0.63	52.69	2.03	115.12	3.49
	1124	UN001692	4.43	0.16	0.53	0.02	0	0		2.2	0.08	11.32	0.37	28.65	0.85		25.5	0.81	28.24	0.87	13.1	0.45		15.46	0.48	3.53	0.12	13.26	0.39		8.34	0.24	39.7	1.53	49.16	1.49
	1125	UN001693	0	0	0	0	25.8	0.84		0	0	57.52	1.9	16.7	0.5		108.44	3.43	81.64	2.51	46.91	1.62		107.52	3.3	62.38	2.15	0	0		19.3	0.56	26.36	1.01	83.74	2.54
	1126	UN001694	31.58	1.12	0	0	0	0		19.64	0.68	3.59	0.12	108.23	3.21		0	0	1.7	0.05	12.13	0.42		0	0	75.45	2.6	0	0		55.62	1.62	0	0	11.83	0.36
	1127	UN001696	33.61	1.19	0	0	0	0		0	0	0	0	61.7	1.83		29.67	0.94	0	0	28.72	0.99		16.1	0.49	0	0	0	0		0	0	67.41	2.6	81.02	2.46
	1128	UN001697	57.81	2.05	110.86	3.54	81.69	2.67		72.86	2.54	264.16	8.74	189.64	5.63		146.23	4.62	163.52	5.03	203.01	7.02		178.7	5.49	140.17	4.83	210.91	6.25		258.72	7.52	235.2	9.06	295.73	8.98
	1129	UN001698	0	0	0	0	0	0		0	0	0	0	0	0		0	0	0	0	40.87	1.41		21.26	0.65	0	0	0	0		50.5	1.47	0	0	0	0
	1130	UN001699	0	0	19.49	0.62	0	0		0	0	47.1	1.56	14.55	0.43		34.13	1.08	0	0	35.46	1.23		62.72	1.93	48.24	1.66	52.56	1.56		0	0	0	0	0	0
	1131	UN001700	7.69	0.27	0	0	5.01	0.16		0	0	0	0	2.34	0.07		13.22	0.42	24.78	0.76	49.23	1.7		16.3	0.5	7.32	0.25	2.81	0.08		28.47	0.83	11.26	0.43	48.44	1.47
	1132	UN001701	0	0	0	0	0	0		0	0	0	0	17.46	0.52		0	0	0	0	0	0		0	0	0	0	0	0		0	0	12.33	0.48	0	0
	1133	UN001702	7.59	0.27	2.23	0.07	14.67	0.48		18.6	0.65	26.42	0.88	16.82	0.5		21.21	0.67	30.33	0.93	41.26	1.43		38.37	1.18	33.38	1.15	31.99	0.95		58.58	1.7	70.88	2.73	60.12	1.83
	1134	UN001703	0	0	0	0	0	0		0	0	0	0	0	0		0	0	0	0	55.68	1.93		0	0	0	0	0	0		0	0	0	0	0	0
	1135	UN001704	0	0	3.66	0.12	0.38	0.01		0.07	0	24.76	0.82	0	0		5.01	0.16	13.54	0.42	2.67	0.09		0	0	25.72	0.89	12.16	0.36		15.55	0.45	2.43	0.09	0	0
	1136	UN001705	44.06	1.57	0	0	28.34	0.93		39.49	1.38	0	0	43.86	1.3		80.83	2.56	62.82	1.94	58.99	2.04		72.07	2.22	27.96	0.97	61.38	1.82		48.48	1.41	52.93	2.04	24.92	0.76
	1137	UN001706	15.72	0.56	0	0	0	0		5.12	0.18	0.18	0.01	47.41	1.41		22.76	0.72	42.68	1.32	39.93	1.38		20.64	0.64	11.92	0.41	0	0		35.6	1.04	10.27	0.4	34.29	1.04
	1138	UN001707	0	0	6.23	0.2	0	0		0	0	0	0	9.79	0.29		0	0	0	0	0	0		36.29	1.12	0	0	8.17	0.24		16.13	0.47	28.34	1.09	0	0
	1139	UN001708	37.01	1.32	46	1.47	0	0		24.52	0.86	113.28	3.76	33.29	0.99		37.62	1.19	53.2	1.64	35.67	1.24		86.16	2.65	84.41	2.92	107.71	3.2		115.75	3.37	65.14	2.51	62.23	1.89
	1140	UN001709	0	0	10.53	0.34	0	0		7.91	0.28	9.11	0.3	0	0		0	0	27.21	0.84	24.99	0.87		7.93	0.24	11.12	0.38	5.9	0.18		40.71	1.19	0	0	17.31	0.53
	1141	UN001710	2.66	0.09	12.79	0.41	12.32	0.4		17.09	0.6	0	0	42.49	1.26		0	0	0	0	30.34	1.05		0	0	8.54	0.3	0	0		1.45	0.04	63.79	2.46	57.13	1.74
	1142	UN001711	2.66	0.09	12.79	0.41	12.32	0.4		17.09	0.6	0	0	42.49	1.26		0	0	0	0	30.34	1.05		0	0	8.54	0.3	0	0		1.45	0.04	63.79	2.46	57.13	1.74
	1143	UN001712	0	0	0	0	33.22	1.09		26.61	0.93	90.99	3.02	50.43	1.5		0	0	95.3	2.94	60.16	2.09		5.57	0.17	40.49	1.4	24.49	0.73		0	0	0	0	19.97	0.61
	1144	UN001713	46.95	1.67	11.86	0.38	19.31	0.63		20.62	0.72	73.06	2.42	26.24	0.78		53.95	1.71	59.76	1.84	163.39	5.67		40.93	1.26	28.4	0.98	124.76	3.71		81.57	2.38	40.29	1.56	85.3	2.6
	1145	UN001714	0	0	0	0	18.85	0.62		18.5	0.65	14.92	0.5	17.57	0.52		16.36	0.52	43.64	1.35	22.37	0.78		37.93	1.17	0	0	39.38	1.17		117.05	3.41	0	0	0	0
	1146	UN001715	14.28	0.51	0	0	0	0		19.95	0.7	21.28	0.71	30.28	0.9		27.54	0.87	36.75	1.13	21.06	0.73		0	0	0	0	7.51	0.22		36.88	1.07	22.74	0.88	62.6	1.91
	1147	UN001716	13.09	0.47	3.81	0.12	4.18	0.14		7.69	0.27	23.48	0.78	30.38	0.9		5.11	0.16	22.97	0.71	31.37	1.09		15.02	0.46	9.58	0.33	11.86	0.35		23.47	0.68	19.47	0.75	19.41	0.59
	1148	UN001717	259.95	9.26	333.72	10.69	225.91	7.42		202.65	7.08	564.18	18.73	501.73	14.93		599.93	19.03	599.2	18.5	452.9	15.72		484.25	14.94	391.48	13.54	433	12.87		676.65	19.72	553.39	21.38	815.13	24.84
	1149	UN001719	11.57	0.41	0	0	0	0		0	0	0	0	1.83	0.05		10.99	0.35	4.83	0.15	21.46	0.75		0	0	5.84	0.2	0	0		9.12	0.27	0	0	13.55	0.41
	1150	UN001720	0	0	0	0	0	0		0	0	0	0	0	0		62.89	2	0	0	23.03	0.8		0	0	44.02	1.52	0	0		139.01	4.05	35.68	1.38	85.49	2.61
	1151	UN001721	55.87	1.99	0	0	0	0		0	0	0	0	0	0		0	0	0	0	0	0		30.99	0.96	0	0	0	0		0	0	0	0	31.64	0.96
	1152	UN001722	0	0	0	0	0	0		0	0	0	0	0	0		0	0	0	0	39.95	1.39		0	0	0	0	0	0		0	0	0	0	48.75	1.49
	1153	UN001723	0	0	0	0	4	0.13		0	0	5.75	0.19	13.1	0.39		21	0.67	11.81	0.36	0	0		3.15	0.1	0	0	0	0		0	0	0	0	8.97	0.27
	1154	UN001724	0	0	0	0	0	0		13.49	0.47	18.38	0.61	44.93	1.34		22.86	0.73	22.15	0.68	7.89	0.27		24.75	0.76	0	0	24.2	0.72		17.04	0.5	6.12	0.24	21.29	0.65
	1155	UN001725	0	0	1.28	0.04	0	0		2.53	0.09	0	0	7.04	0.21		9.33	0.3	11.95	0.37	46.44	1.61		10.15	0.31	0	0	7.91	0.24		19.4	0.57	12.76	0.49	11.31	0.35
	1156	UN001726	8.03	0.29	0	0	0	0		0	0	0	0	26.47	0.79		0	0	20.89	0.65	0	0		0	0	0	0	0	0		0	0	0	0	0	0
	1157	UN001727	5.79	0.21	0	0	0	0		0.2	0.01	0	0	2.54	0.08		1.32	0.04	16.83	0.52	0	0		4.43	0.14	0.73	0.03	0	0		5.11	0.15	0	0	2.16	0.07
	1158	UN001728	16.34	0.58	0	0	12.68	0.42		0	0	0	0	9.67	0.29		30.48	0.97	42.3	1.31	9.15	0.32		0	0	0	0	0	0		0	0	25.12	0.97	22.03	0.67
	1159	UN001729	0	0	8.89	0.29	0	0		0	0	0	0	13.85	0.41		0	0	0	0	0	0		0	0	16.27	0.56	0	0		33.36	0.97	0	0	0	0
	1160	UN001730	0	0	0	0	0	0		0	0	0	0	0	0		0.12	0	4.89	0.15	0	0		20.75	0.64	0.04	0	0	0		7.66	0.22	16.54	0.64	22.16	0.68
	1161	UN001731	0	0	0	0	0	0		0	0	0	0	0	0		28.43	0.9	0	0	0	0		0	0	0	0	0	0		13.35	0.39	10.42	0.4	10.56	0.32
	1162	UN001732	0	0	20.57	0.66	42.58	1.4		18.5	0.65	60.45	2.01	0	0		0	0	71.65	2.22	0	0		45.44	1.4	33.04	1.15	37.67	1.12		65.43	1.91	27.24	1.05	34.53	1.05
	1163	UN001733	0	0	0	0	0	0		0	0	0	0	0	0		0	0	0	0	0	0		0	0	1.18	0.04	0	0		0	0	9.77	0.38	0	0
	1164	UN001734	0	0	0	0	0	0		0	0	0	0	0	0		0	0	0	0	0	0		19.18	0.59	0	0	19.18	0.57		0	0	13.55	0.52	0.97	0.03
	1165	UN001735	6.97	0.25	0	0	0	0		0	0	0	0	0	0		6.16	0.2	5.84	0.18	0	0		0	0	0	0	0	0		0	0	0	0	0	0
	1166	UN001736	0	0	0	0	0	0		0	0	31.44	1.05	49.28	1.47		31.13	0.99	56.79	1.76	107.79	3.75		29.06	0.9	8.82	0.31	17.93	0.53		45.52	1.33	76.99	2.98	89.17	2.73
	1167	UN001737	10.06	0.36	0	0	0	0		1.17	0.04	0	0	0.33	0.01		3.81	0.12	2.82	0.09	0	0		9.12	0.28	0.39	0.01	0.03	0		6.47	0.19	15.51	0.6	0.86	0.03
	1168	UN001738	0	0	0	0	0	0		0	0	14.6	0.49	17.81	0.53		38.82	1.24	31.3	0.97	13.95	0.49		11.2	0.35	23.21	0.81	9.48	0.28		21.86	0.64	14.15	0.55	5.87	0.18
	1169	UN001739	0	0	0	0	11.52	0.38		0	0	0	0	0	0		20.44	0.65	0	0	7.83	0.27		9.79	0.3	0	0	9.6	0.29		7.58	0.22	14.48	0.56	7.88	0.24
	1170	UN001740	0	0	0	0	0	0		0	0	0	0	0	0		11.72	0.37	0	0	11.79	0.41		0	0	0	0	0	0		9.63	0.28	0	0	0	0
	1171	UN001741	0	0	0	0	38.56	1.27		0	0	0	0	13.03	0.39		0	0	0	0	0	0		0	0	0	0	10.01	0.3		0	0	0	0	0	0
	1172	UN001742	0	0	0	0	0	0		0	0	0	0	0	0		0	0	0	0	0	0		0	0	0	0	0	0		0	0	47.57	1.85	0	0
	1173	UN001743	0	0	0	0	0	0		0	0	0	0	0	0		34.09	1.09	0	0	27.3	0.95		0	0	0	0	0	0		6.28	0.18	0	0	0	0
	1174	UN001744	23.72	0.85	40.41	1.3	14.11	0.47		0	0	29.34	0.98	141.76	4.24		170.04	5.42	160.85	4.99	64.97	2.26		0	0	3.34	0.12	0	0		185.81	5.44	150.86	5.85	183.77	5.62
	1175	UN001745	0	0	6.43	0.21	13.82	0.46		8.88	0.31	18.84	0.63	17.29	0.52		39.73	1.27	38.39	1.19	11.67	0.41		0	0	0	0	1.63	0.05		40.96	1.2	4.79	0.19	8.9	0.27
	1176	UN001746	0	0	0	0	2.96	0.1		0	0	15.87	0.53	3.87	0.12		0	0	0	0	0	0		11.3	0.35	0	0	0	0		0	0	11.82	0.46	0	0
	1177	UN001747	0	0	0	0	16.07	0.53		10.74	0.38	0	0	0	0		0	0	4.33	0.13	0	0		0	0	0	0	0	0		15.12	0.44	0	0	0	0
	1178	UN001748	8.33	0.3	0	0	9.72	0.32		25	0.88	12.88	0.43	30.02	0.9		32.13	1.02	14.42	0.45	0	0		0.84	0.03	0	0	14.63	0.44		58.04	1.7	10.09	0.39	30.39	0.93
	1179	UN001749	0	0	0	0	0	0		0	0	0	0	8.73	0.26		0	0	0	0	0	0		0	0	0	0	0	0		0	0	0	0	0	0
	1180	UN001750	0	0	0	0	0	0		0	0	25.77	0.86	63.19	1.89		30.12	0.96	27.36	0.85	15.39	0.54		15.33	0.48	9.34	0.32	0	0		12.75	0.37	14.46	0.56	42.4	1.3
	1181	UN001751	244.43	8.75	216.63	6.97	191.4	6.32		269.78	9.48	630.87	21.06	543.95	16.27		550.56	17.56	548.23	17.02	303.71	10.6		600.83	18.63	497.55	17.3	559.16	16.71		645.77	18.92	550.25	21.37	575.58	17.63
	1182	UN001752	0	0	0	0	0	0		0.03	0	2.99	0.1	10.16	0.3		14.25	0.45	17	0.53	47.31	1.65		0	0	2.6	0.09	0	0		8.82	0.26	10.22	0.4	16.54	0.51
	1183	UN001753	30.77	1.1	18.42	0.59	21.76	0.72		37.8	1.33	67.56	2.26	67.58	2.02		61.58	1.96	58.22	1.81	38.08	1.33		91.24	2.83	66.94	2.33	92.2	2.76		91.46	2.68	75.11	2.92	105.91	3.24
	1184	UN001754	32.05	1.15	40.8	1.31	35.21	1.16		49.96	1.76	132.85	4.44	130.86	3.92		159.16	5.08	133.7	4.15	114.95	4.01		143.46	4.45	108.67	3.78	130.05	3.89		163.02	4.78	135.27	5.25	191.71	5.87
	1185	UN001755	1.37	0.05	0	0	0	0		6.38	0.22	0.3	0.01	12.83	0.38		0.81	0.03	10.04	0.31	0	0		0.82	0.03	0.09	0	0	0		0.47	0.01	1.09	0.04	19.22	0.59
	1186	UN001756	0	0	0	0	0	0		0	0	26.19	0.87	20.1	0.6		0	0	20.28	0.63	21.21	0.74		15.07	0.47	10.34	0.36	8.72	0.26		10.81	0.32	38.28	1.49	30.78	0.94
	1187	UN001757	114.89	4.12	435.63	14.03	436.53	14.42		356.21	12.52	48.88	1.63	109.77	3.29		35	1.12	167.89	5.21	320	11.17		101.82	3.16	119.47	4.16	119.43	3.57		117	3.43	97	3.77	122.21	3.74
	1188	UN001758	0	0	0	0	0	0		0	0	0	0	5.97	0.18		0	0	0	0	0	0		0	0	0	0	0	0		24.91	0.73	27.92	1.08	0	0
	1189	UN001759	0	0	49.7	1.6	0	0		23.73	0.83	15.61	0.52	56.48	1.69		0	0	76.56	2.38	33.76	1.18		14.18	0.44	46.23	1.61	14.15	0.42		0	0	29.51	1.15	0	0
	1190	UN001760	0.01	0	0	0	0	0		6.04	0.21	4.77	0.16	3.76	0.11		7.42	0.24	0	0	0	0		11.13	0.35	0	0	0	0		7.17	0.21	24.87	0.97	6.07	0.19
	1191	UN001761	0	0	0	0	0	0		0	0	0	0	0	0		0	0	0	0	0	0		0	0	0	0	0	0		0.04	0	0	0	1.89	0.06
	1192	UN001762	305.51	10.95	323.14	10.42	499.21	16.5		305.99	10.76	657.82	21.99	411.33	12.32		372.66	11.9	345.73	10.75	191.84	6.7		734.85	22.81	583.03	20.3	784.75	23.48		512.78	15.04	341.89	13.29	489.71	15.02
	1193	UN001763	22.49	0.81	40.71	1.31	15.78	0.52		0	0	32.22	1.08	48.56	1.46		53.04	1.69	56.82	1.77	66.53	2.32		19.78	0.61	0	0	54.77	1.64		92.1	2.7	58.36	2.27	11.39	0.35
	1194	UN001764	12.25	0.44	15.71	0.51	10.25	0.34		8.35	0.29	12.23	0.41	40.4	1.21		57.85	1.85	97.58	3.04	52.15	1.82		5.3	0.16	6.98	0.24	0	0		61.65	1.81	58.36	2.27	92.69	2.84
	1195	UN001765	0	0	0	0	0	0		0	0	0	0	0	0		0	0	0	0	28.91	1.01		0	0	0	0	0	0		3	0.09	4.87	0.19	0	0
	1196	UN001767	0	0	99.85	3.22	96.58	3.19		42.87	1.51	174.31	5.83	0	0		49.03	1.57	30.63	0.95	54.62	1.91		159.05	4.94	114.12	3.98	143.63	4.3		62.45	1.83	0	0	109.17	3.35
	1197	UN001768	0	0	0	0	0	0		3.47	0.12	6.29	0.21	0	0		0	0	15.95	0.5	6.26	0.22		0	0	0	0	0.38	0.01		3.74	0.11	0	0	14.57	0.45
	1198	UN001769	0	0	0	0	0	0		0	0	0	0	0	0		14.18	0.45	11.83	0.37	14.27	0.5		4.28	0.13	0	0	0	0		0	0	9.57	0.37	0	0
	1199	UN001770	0	0	3.53	0.11	0	0		2.74	0.1	3.36	0.11	0	0		0	0	0	0	0	0		7.55	0.23	0	0	0	0		29.03	0.85	0	0	0	0
	1200	UN001771	22.8	0.82	24.33	0.79	1.16	0.04		0	0	24.37	0.82	0	0		16.56	0.53	0	0	0	0		55.93	1.74	24.6	0.86	0	0		0.83	0.02	24.45	0.95	31.19	0.96
	1201	UN001772	0	0	0	0	4.75	0.16		0	0	0	0	16.61	0.5		15.23	0.49	0	0	63.02	2.21		119.79	3.73	0	0	8.52	0.26		0	0	35.19	1.37	0	0
	1202	UN001773	0	0	0	0	0	0		0	0	0	0	22.03	0.66		0	0	5.66	0.18	0	0		3.95	0.12	0	0	0	0		13.4	0.39	0	0	5.57	0.17
	1203	UN001774	0	0	60.5	1.95	13.18	0.44		0	0	0	0	98.2	2.95		110.08	3.52	52.3	1.63	0	0		0	0	0	0	23.83	0.71		32.33	0.95	25.3	0.99	0	0
	1204	UN001775	12.65	0.45	0	0	0	0		0.28	0.01	14.86	0.5	6.78	0.2		0	0	64.07	2	42.39	1.48		0	0	40.76	1.42	3.08	0.09		0.24	0.01	13.81	0.54	11.79	0.36
	1205	UN001776	9.83	0.35	0	0	0	0		0	0	0	0	42.13	1.27		14.71	0.47	0	0	40.41	1.42		22.85	0.71	3.52	0.12	0	0		46.59	1.37	57.85	2.25	28.91	0.89
	1206	UN001777	47.77	1.72	134.57	4.35	56.22	1.86		168.66	5.95	303.32	10.17	203.68	6.12		12.14	0.39	152.1	4.74	168.99	5.92		425.18	13.23	365.33	12.75	363.74	10.91		215.55	6.34	170.88	6.66	151.22	4.65
	1207	UN001778	0	0	0	0	0	0		0	0	0	0	26.98	0.81		0	0	82.61	2.57	0	0		0	0	0	0	0	0		0	0	0	0	106.38	3.27
	1208	UN001779	0	0	0	0	0	0		0	0	0	0	0	0		15.14	0.48	0	0	0	0		0	0	0	0	0	0		0	0	7.35	0.29	0	0
	1209	UN001780	4.25	0.15	0	0	4.72	0.16		0	0	12.71	0.43	15.12	0.45		15.86	0.51	28.04	0.87	40.28	1.41		16.81	0.52	12.52	0.44	4.42	0.13		11.26	0.33	14.97	0.58	45.52	1.4
	1210	UN001781	3.82	0.14	0	0	0	0		0	0	2.44	0.08	58.7	1.76		0	0	113.57	3.54	0.27	0.01		0	0	0.13	0	0	0		33.29	0.98	1.33	0.05	0	0
	1211	UN001783	213.25	7.68	102.75	3.33	152.02	5.04		146.13	5.16	445.26	14.94	350.51	10.54		638.46	20.47	645.92	20.16	722.2	25.33		394.77	12.3	193.28	6.76	295.85	8.89		447	13.17	366.25	14.3	799.72	24.63
	1212	UN001784	0	0	3.11	0.1	0	0		2.74	0.1	6.67	0.22	3.23	0.1		8.2	0.26	37.74	1.18	12.85	0.45		0	0	9.65	0.34	3.34	0.1		9.76	0.29	20.25	0.79	13.03	0.4
	1213	UN001785	0	0	0	0	0	0		0.52	0.02	12.02	0.4	0	0		0.86	0.03	2.09	0.07	0	0		2.43	0.08	0	0	0	0		0	0	1.06	0.04	4.46	0.14
	1214	UN001786	9.01	0.32	0	0	0	0		0	0	18.3	0.61	10.66	0.32		0	0	12.51	0.39	29.09	1.02		0	0	22.25	0.78	16.76	0.5		0	0	22.98	0.9	0	0
	1215	UN001787	52.9	1.9	0	0	0.92	0.03		0	0	141.79	4.76	70.08	2.11		0	0	85.2	2.66	36.38	1.28		105.43	3.29	0	0	76.97	2.31		51.14	1.51	0	0	47.29	1.46
	1216	UN001788	0	0	0	0	0	0		0	0	0	0	0	0		0	0	15.38	0.48	0	0		9.78	0.3	0	0	0	0		4.53	0.13	5.75	0.22	0.84	0.03
	1217	UN001789	0	0	0	0	0	0		0	0	39.17	1.32	37.6	1.13		35.78	1.15	43.27	1.35	43.35	1.52		0	0	5.64	0.2	0	0		0	0	14.04	0.55	61.1	1.88
	1218	UN001790	5.26	0.19	0	0	0	0		0	0	0	0	6.49	0.2		18.65	0.6	36.38	1.14	43.6	1.53		0	0	27.88	0.98	0	0		24.47	0.72	31.8	1.24	34.76	1.07
	1219	UN001791	0	0	0	0	0	0		0	0	0	0	4.45	0.13		0	0	0	0	0	0		22.56	0.7	9.82	0.34	0	0		0	0	13.96	0.55	20.47	0.63
	1220	UN001792	0	0	0	0	26.53	0.88		51.17	1.81	107.11	3.6	73.95	2.23		100.74	3.23	0	0	0	0		0	0	118.45	4.15	78.06	2.35		0	0	0	0	0	0
	1221	UN001793	11.46	0.41	0	0	9.39	0.31		9.05	0.32	57	1.92	38.55	1.16		20.8	0.67	29.86	0.93	63.47	2.23		20.15	0.63	21.55	0.75	29.53	0.89		28.65	0.85	51.14	2	73.19	2.26
	1222	UN001794	73.88	2.66	27.72	0.9	32.27	1.07		10.96	0.39	8.99	0.3	10.6	0.32		22.36	0.72	26.7	0.83	0	0		0	0	0	0	0	0		9.23	0.27	9.05	0.35	0	0
	1223	UN001796	7.28	0.26	9.63	0.31	0	0		38.23	1.35	50.01	1.68	19.05	0.57		0	0	27.44	0.86	7.54	0.26		42.91	1.34	10.98	0.38	8.6	0.26		60.83	1.8	48.11	1.88	60.02	1.85
	1224	UN001797	21.18	0.76	2.81	0.09	2.82	0.09		8.54	0.3	37.56	1.26	41.61	1.25		55.62	1.79	56.61	1.77	76.25	2.68		30.87	0.96	38.3	1.34	41.2	1.24		79.37	2.34	80.29	3.14	106.73	3.29
	1225	UN001798	0	0	111.99	3.63	74.32	2.47		72.79	2.58	300.99	10.12	270.83	8.16		516.12	16.59	404.37	12.65	379.98	13.36		285.61	8.92	195.67	6.86	315.01	9.48		252.69	7.46	373.55	14.62	440.02	13.58
	1226	UN001799	13.18	0.48	0	0	0	0		5.98	0.21	0	0	0	0		22.32	0.72	19.48	0.61	0	0		6.3	0.2	9.26	0.32	0	0		18.51	0.55	20.67	0.81	62.29	1.92
	1227	UN001800	0	0	0	0	6.73	0.22		0	0	16.6	0.56	0	0		0	0	6.27	0.2	22.27	0.78		12.12	0.38	8	0.28	20.37	0.61		16.84	0.5	9.39	0.37	4.47	0.14
	1228	UN001801	0	0	0	0	0	0		0	0	0	0	0	0		0	0	0	0	0	0		0	0	0	0	0	0		0	0	0	0	0	0
	1229	UN001802	32.29	1.17	66.14	2.15	31.97	1.06		62.73	2.22	25.7	0.86	53.53	1.61		66.77	2.15	33.59	1.05	41.46	1.46		86.93	2.72	60.49	2.12	3.22	0.1		47.42	1.4	3.28	0.13	42.09	1.3
	1230	UN001804	0	0	0	0	14.13	0.47		0	0	0.64	0.02	3.11	0.09		3.89	0.13	10.33	0.32	0	0		0	0	0	0	0	0		0	0	2.17	0.08	0	0
	1231	UN001806	0	0	11.92	0.39	10.82	0.36		0	0	16.9	0.57	79.22	2.39		90.56	2.91	101.44	3.18	73.93	2.6		12.65	0.4	7.49	0.26	16.1	0.48		88.58	2.62	37.92	1.49	42.12	1.3
	1232	UN001807	0	0	2.34	0.08	0	0		0	0	0	0	24.63	0.74		0	0	10.19	0.32	0	0		0	0	0	0	0	0		30.63	0.91	0	0	12.14	0.37
	1233	UN001808	0	0	0	0	0	0		93.65	3.32	104.82	3.53	152.74	4.61		84.1	2.71	62.69	1.96	32.31	1.14		123.78	3.87	112.56	3.95	76.38	2.3		54.79	1.62	57.76	2.26	83.96	2.59
	1234	UN001809	0	0	0	0	0	0		16.68	0.59	0	0	24.53	0.74		74.04	2.38	0	0	18.1	0.64		0	0	40.09	1.41	38.69	1.17		25.05	0.74	56.11	2.2	72.47	2.24
	1235	UN001810	0	0	0	0	0	0		0	0	0	0	0	0		0	0	0	0	0	0		0	0	0	0	0	0		0	0	0	0	0	0
	1236	UN001811	0	0	0	0	3.76	0.13		0	0	0.87	0.03	0.88	0.03		11.74	0.38	6.12	0.19	4.84	0.17		8.52	0.27	0	0	2.41	0.07		9.84	0.29	4.81	0.19	20.32	0.63
	1237	UN001812	0.42	0.02	2.31	0.07	3.1	0.1		2.03	0.07	11.87	0.4	15.56	0.47		4.5	0.14	25.65	0.8	7.27	0.26		5.6	0.18	18.74	0.66	3.92	0.12		10.26	0.3	15.29	0.6	13.12	0.41
	1238	UN001813	0	0	0	0	0	0		0	0	0	0	22.03	0.67		7.39	0.24	11.89	0.37	40.25	1.42		28.56	0.89	5.67	0.2	38.97	1.18		13.19	0.39	20.18	0.79	21.91	0.68
	1239	UN001814	0	0	6.72	0.22	0	0		0	0	0	0	0	0		0	0	0	0	11.59	0.41		0	0	0	0	0	0		3.9	0.12	0	0	0	0
	1240	UN001815	0	0	0	0	0	0		0	0	0	0	0	0		0	0	0	0	0	0		0	0	0	0	0	0		0	0	0	0	0	0
	1241	UN001816	0	0	0	0	0	0		0	0	0	0	0	0		24.05	0.77	0	0	23.97	0.84		0	0	0	0	13.39	0.4		5.04	0.15	0	0	0	0
	1242	UN001817	81.66	2.95	106.51	3.46	111.88	3.73		88.53	3.14	192.7	6.5	94.09	2.84		212.78	6.85	177.02	5.55	126.26	4.45		210.23	6.58	81.04	2.85	166.99	5.04		179.7	5.32	169.93	6.67	184.83	5.72
	1243	UN001818	0	0	0	0	0	0		0	0	0	0	13.36	0.4		9.95	0.32	0	0	0	0		0	0	0	0	0	0		0	0	0	0	0	0
	1244	UN001819	0.88	0.03	0	0	0	0		8.29	0.29	0	0	0	0		0.23	0.01	0.01	0	0	0		0	0	0.16	0.01	0	0		0.21	0.01	4.85	0.19	3.5	0.11
	1245	UN001820	0	0	0	0	0	0		0	0	12.67	0.43	10.34	0.31		0	0	0	0	0	0		0	0	12.36	0.43	0	0		10.42	0.31	5.15	0.2	1.16	0.04
	1246	UN001821	0	0	0	0	0	0		0	0	0	0	0	0		0	0	14.9	0.47	19.8	0.7		9.2	0.29	13.49	0.47	0	0		0	0	6.07	0.24	0	0
	1247	UN001822	8.56	0.31	0	0	4.22	0.14		0	0	0	0	51.09	1.54		0	0	53.45	1.68	39.53	1.39		0	0	0	0	0	0		0	0	0	0	49.4	1.53
	1248	UN001823	0	0	0	0	0	0		0	0	0	0	11.94	0.36		0	0	7.05	0.22	0	0		8.57	0.27	14.72	0.52	0	0		0	0	0	0	18.33	0.57
	1249	UN001824	14.68	0.53	0.02	0	1.93	0.06		0	0	0	0	2.99	0.09		0	0	0.44	0.01	12.38	0.44		6.18	0.19	0.03	0	0	0		3.91	0.12	13.19	0.52	19.83	0.61
	1250	UN001825	0	0	0	0	38.53	1.29		0	0	0	0	13.05	0.39		0	0	0	0	24.83	0.88		63.46	1.99	0	0	0	0		47.92	1.42	0	0	0	0
	1251	UN001826	0	0	0	0	0	0		0	0	0	0	23.14	0.7		0	0	53.14	1.67	0	0		0	0	0	0	0	0		0	0	40.97	1.61	0	0
	1252	UN001827	12.02	0.44	2	0.07	0	0		3	0.11	0	0	15.53	0.47		0	0	24.46	0.77	41.88	1.48		0	0	0	0	0	0		0	0	0	0	0	0
	1253	UN001829	0	0	0	0	0	0		0	0	1.85	0.06	5.54	0.17		3.35	0.11	1.32	0.04	5.48	0.19		8.92	0.28	4.29	0.15	5.74	0.17		7.49	0.22	5.78	0.23	19.22	0.6
	1254	UN001830	33.47	1.21	31.48	1.03	24.14	0.81		22.31	0.79	102.04	3.45	135.39	4.1		181.7	5.86	148.41	4.66	99.84	3.52		57.51	1.8	59.43	2.09	35.33	1.07		148.27	4.39	115.09	4.52	200.26	6.2
	1255	UN001831	0	0	38.96	1.27	0	0		0	0	59.55	2.01	78.75	2.38		26.29	0.85	73.22	2.3	24.33	0.86		19.01	0.6	12.64	0.44	0	0		99.61	2.95	0	0	124.15	3.85
	1256	UN001833	0	0	0	0	0	0		0	0	2.27	0.08	0.59	0.02		2.68	0.09	0.34	0.01	0	0		3.2	0.1	0.2	0.01	0.43	0.01		0.04	0	4.43	0.17	6.49	0.2
	1257	UN001834	0	0	0	0	0	0		6.64	0.24	0	0	0	0		0	0	0	0	17.56	0.62		0	0	0	0	0	0		54.37	1.61	15.22	0.6	37.59	1.17
	1258	UN001835	0	0	0	0	0	0		0	0	0	0	42.16	1.28		0	0	0	0	57.35	2.03		31.44	0.99	19.54	0.69	0	0		34.4	1.02	0	0	0	0
	1259	UN001836	0	0	0	0	0	0		2.47	0.09	0	0	0	0		0	0	0	0	8.89	0.31		5.38	0.17	3.94	0.14	0	0		0	0	0.01	0	0	0
	1260	UN001837	0	0	0	0	0	0		4.16	0.15	19.23	0.65	9.25	0.28		5.37	0.17	0	0	19.13	0.68		12.83	0.4	14.26	0.5	12.68	0.38		21.26	0.63	26.06	1.03	19.61	0.61
	1261	UN001838	0	0	8.52	0.28	0	0		3.32	0.12	2.94	0.1	0	0		16.23	0.52	24.17	0.76	24.34	0.86		7.62	0.24	2.82	0.1	2.07	0.06		17.67	0.52	10.56	0.42	43.39	1.35
	1262	UN001839	4.77	0.17	2.38	0.08	0	0		4.97	0.18	0	0	6	0.18		0	0	7.72	0.24	23.07	0.82		2	0.06	0	0	0	0		2.88	0.09	0	0	7.82	0.24
	1263	UN001840	4.27	0.16	0	0	0	0		8.23	0.29	11.21	0.38	4.55	0.14		0	0	19.65	0.62	55.28	1.95		23.91	0.75	0	0	6.56	0.2		4.45	0.13	20.21	0.8	33.7	1.05
	1264	UN001841	0	0	0	0	0	0		0	0	0	0	5.33	0.16		0	0	0	0	0	0		0	0	0	0	0	0		0	0	0	0	0	0
	1265	UN001842	0	0	0	0	0	0		0	0	19.29	0.65	16.1	0.49		13.77	0.45	10.09	0.32	9.63	0.34		20.93	0.66	12.03	0.42	27.46	0.83		25.61	0.76	10.56	0.42	52.63	1.63
	1266	UN001843	4.5	0.16	1.73	0.06	2.21	0.07		2.28	0.08	4.96	0.17	11.35	0.34		10.23	0.33	0	0	20.08	0.71		11.45	0.36	0	0	8.15	0.25		16.63	0.49	0	0	8.19	0.25
	1267	UN001844	0	0	0	0	1.92	0.06		3.99	0.14	0.92	0.03	25.63	0.78		14.89	0.48	32.95	1.04	58.53	2.07		11.34	0.36	1.03	0.04	18.1	0.55		55.09	1.64	31.28	1.23	39.36	1.22
	1268	UN001845	12.49	0.45	0	0	0	0		18.49	0.66	0	0	20.18	0.61		19.82	0.64	36.27	1.14	24.24	0.86		10.08	0.32	24.4	0.86	4.95	0.15		13.78	0.41	5.27	0.21	5.03	0.16
	1269	UN001846	0	0	4.22	0.14	5.79	0.19		0	0	0	0	13.45	0.41		0	0	16.97	0.53	23.22	0.82		32.13	1.01	29.61	1.04	18.63	0.56		6.71	0.2	0	0	16.33	0.51
	1270	UN001847	2.17	0.08	22.07	0.72	0	0		0	0	0	0	20.89	0.63		0	0	0	0	0	0		17.14	0.54	0	0	0	0		0	0	24.33	0.96	0	0
	1271	UN001848	4.5	0.16	3.78	0.12	0	0		6.54	0.23	10.05	0.34	19.41	0.59		16.89	0.55	0	0	0	0		0	0	0	0	13.48	0.41		0	0	0	0	6.82	0.21
	1272	UN001849	46.33	1.68	68.73	2.24	43.62	1.46		20.18	0.72	157.91	5.35	159.25	4.83		208.43	6.74	221.12	6.96	163.86	5.8		112.58	3.54	69.95	2.47	45.3	1.37		115.22	3.42	141.25	5.56	136.81	4.25
	1273	UN001850	30.96	1.12	0	0	0	0		11.81	0.42	38.34	1.3	0	0		0	0	27.3	0.86	43.49	1.54		27.45	0.86	10.72	0.38	6.77	0.21		10.34	0.31	45.66	1.8	69.41	2.16
	1274	UN001851	261.57	9.5	366.66	11.98	323.27	10.82		249.6	8.89	648.27	21.95	409.64	12.43		598.6	19.37	661.62	20.84	569.84	20.17		634.35	19.95	539.94	19.05	614.75	18.63		816.84	24.28	558.81	22.02	740.83	23.02
	1275	UN001852	151.04	5.49	94.48	3.09	88.39	2.96		75.89	2.7	165.48	5.61	233.7	7.09		253.22	8.2	179.7	5.66	194.39	6.88		254.72	8.01	188.3	6.64	245.54	7.44		170.51	5.07	133.39	5.26	138.91	4.32
	1276	UN001853	0	0	0	0	0	0		0	0	0	0	12.36	0.38		11.05	0.36	0.41	0.01	0.01	0		0	0	0	0	0	0		15.81	0.47	0	0	0	0
	1277	UN001854	0	0	0	0	0	0		0	0	0	0	0	0		0	0	0	0	0	0		0	0	0	0	0	0		0	0	0	0	0	0
	1278	UN001855	0	0	6.2	0.2	4.59	0.15		3.72	0.13	0	0	0	0		0	0	0	0	0	0		0	0	4.63	0.16	2.65	0.08		0	0	23.19	0.91	71.31	2.22
	1279	UN001856	32.33	1.17	21.69	0.71	14.4	0.48		11.19	0.4	37.25	1.26	0	0		77.23	2.5	93.47	2.95	101.8	3.61		20.08	0.63	16.89	0.6	11.29	0.34		127.36	3.79	33.69	1.33	73.62	2.29
	1280	UN001857	0	0	29.78	0.97	0	0		0	0	0	0	25.53	0.78		0	0	0	0	0	0		22.48	0.71	0	0	7.12	0.22		11.01	0.33	13.72	0.54	0	0
	1281	UN001858	0	0	0	0	0	0		0	0	0	0	0	0		11.95	0.39	0	0	21.69	0.77		0	0	0.19	0.01	0	0		0	0	0	0	0	0
	1282	UN001859	0	0	0	0	0	0		0	0	0	0	0	0		0	0	0	0	0	0		24.28	0.76	0	0	0	0		0	0	34.68	1.37	8.06	0.25
	1283	UN001860	5.88	0.21	0	0	0	0		0	0	19.42	0.66	0	0		0	0	16.58	0.52	0	0		0	0	0	0	0	0		13.41	0.4	17.83	0.7	9.87	0.31
	1284	UN001861	0	0	0	0	0	0		0	0	18.33	0.62	17.37	0.53		0	0	45.6	1.44	0	0		0	0	0	0	0	0		0	0	81.47	3.21	14.4	0.45
	1285	UN001862	5.91	0.21	0	0	0	0		0	0	0	0	28.17	0.86		0	0	0	0	10.26	0.36		0	0	0	0	0	0		0	0	0	0	23.51	0.73
	1286	UN001863	18.38	0.67	11.78	0.39	10.32	0.35		11.65	0.42	42.38	1.44	43.3	1.32		59.9	1.94	54.28	1.71	50.05	1.77		68.16	2.15	23.98	0.85	35.39	1.07		96.33	2.87	76.99	3.04	78.62	2.45
	1287	UN001864	14.32	0.52	0	0	0	0		0	0	0	0	15.04	0.46		26.64	0.86	30.75	0.97	29.08	1.03		53.73	1.69	0	0	23.19	0.7		0	0	0	0	0	0
	1288	UN001865	30.17	1.1	0	0	0	0		58.36	2.08	0	0	78.47	2.38		0	0	76.1	2.4	22.54	0.8		93.56	2.95	0	0	54.25	1.65		45.77	1.36	124.62	4.91	61.7	1.92
	1289	UN001866	0	0	0	0	0	0		0	0	0	0	0	0		19.46	0.63	0	0	0	0		0	0	0	0	0	0		0	0	0	0	0	0
	1290	UN001867	4.34	0.16	0	0	0	0		0	0	0	0	5.93	0.18		0	0	0	0	14.93	0.53		5.76	0.18	12.16	0.43	0	0		6.42	0.19	11.37	0.45	30.81	0.96
	1291	UN001868	0	0	0	0	0	0		62.97	2.25	0	0	0	0		0	0	0	0	0	0		0	0	0	0	41.16	1.25		41.34	1.23	0	0	0	0
	1292	UN001869	0	0	5.17	0.17	7.78	0.26		0	0	12.51	0.42	0.73	0.02		27.65	0.9	0	0	25.03	0.89		20.33	0.64	15	0.53	32.18	0.98		36.26	1.08	3.61	0.14	0	0
	1293	UN001870	0	0	0	0	0	0		2.82	0.1	0	0	7.24	0.22		0	0	0	0	0	0		0	0	0	0	0	0		0	0	0	0	0	0
	1294	UN001871	46.9	1.71	0	0	0	0		0	0	25.81	0.88	17.77	0.54		45.07	1.46	34.1	1.08	0	0		44.3	1.4	0	0	0	0		26.62	0.79	46.31	1.83	133.99	4.17
	1295	UN001873	0.06	0	3.56	0.12	21.53	0.72		4.16	0.15	0.12	0	1.5	0.05		0.5	0.02	0.15	0	50.21	1.78		10.69	0.34	21.47	0.76	3.04	0.09		31.57	0.94	14.61	0.58	48.2	1.5
	1296	UN001874	0	0	0	0	0	0		2.22	0.08	9.98	0.34	9.49	0.29		3.91	0.13	24.31	0.77	30.68	1.09		8.23	0.26	4.42	0.16	5.07	0.15		8.17	0.24	21.31	0.84	2.27	0.07
	1297	UN001875	0	0	0	0	0	0		0	0	2.73	0.09	0	0		0	0	21.17	0.67	0.44	0.02		0	0	0	0	0	0		42.81	1.28	6.79	0.27	27.49	0.86
	1298	UN001876	0	0	0	0	0	0		0	0	0	0	0	0		0	0	0	0	0	0		0	0	0.5	0.02	0	0		10.72	0.32	31.18	1.23	0	0
	1299	UN001877	15.8	0.58	1.33	0.04	8.81	0.3		27.23	0.97	0	0	14.8	0.45		24.35	0.79	58.35	1.84	1.64	0.06		0	0	30.75	1.09	0	0		6.22	0.19	12.01	0.47	72.35	2.26
	1300	UN001878	25.96	0.95	0	0	18.07	0.61		0	0	7.73	0.26	66.99	2.04		71.83	2.33	29.76	0.94	51.4	1.83		28.66	0.9	7.82	0.28	34.43	1.05		72.14	2.15	69.1	2.73	59.35	1.85
	1301	UN001879	0	0	8.15	0.27	0	0		0	0	18.79	0.64	14.08	0.43		11.5	0.37	27.87	0.88	17.03	0.6		40.35	1.27	0	0	8.85	0.27		9.41	0.28	27.06	1.07	6.08	0.19
	1302	UN001880	0	0	0	0	0	0		0	0	0	0	0	0		0	0	0	0	0	0		0	0	0	0	0	0		0	0	0	0	0	0
	1303	UN001881	0	0	0	0	0	0		0	0	20.54	0.7	3.05	0.09		12.78	0.42	0	0	8.62	0.31		0.18	0.01	4.06	0.14	14.74	0.45		0	0	0	0	15.05	0.47
	1304	UN001882	0	0	0	0	0	0		0	0	8.88	0.3	15.41	0.47		0	0	11.05	0.35	3.46	0.12		7.04	0.22	0	0	0	0		2.77	0.08	7.11	0.28	2.14	0.07
	1305	UN001884	65.87	2.4	34.34	1.13	313.07	10.53		141.35	5.06	140.23	4.77	217.22	6.62		219.38	7.13	196.94	6.23	346.42	12.31		301.33	9.52	261.07	9.25	307.34	9.36		366.39	10.94	381.24	15.08	444.56	13.87
	1306	UN001885	21.96	0.8	0	0	0	0		0	0	21.68	0.74	58.11	1.77		63.89	2.08	0	0	28.2	1		62.61	1.98	23.07	0.82	24.27	0.74		19.32	0.58	39.25	1.55	46.01	1.44
	1307	UN001886	329.5	12.03	735.35	24.14	0	0		187.53	6.72	626.74	21.33	442.52	13.5		399.95	13.01	359.18	11.37	317.05	11.28		688.32	21.76	670.72	23.78	1047.78	31.92		711.15	21.25	353.73	14.01	471.33	14.72
	1308	UN001887	0	0	0	0	4.58	0.15		13.49	0.48	20.42	0.7	16.2	0.49		0	0	11.69	0.37	9.49	0.34		27.09	0.86	0	0	11.38	0.35		22.84	0.68	9.13	0.36	28.78	0.9
	1309	UN001888	0	0	0	0	0	0		6.1	0.22	0	0	0	0		6.17	0.2	0	0	57.81	2.06		0	0	0	0	0	0		22.76	0.68	0	0	0	0
	1310	UN001889	5.04	0.18	0	0	0	0		3.92	0.14	11.68	0.4	0	0		0	0	23.47	0.74	14.86	0.53		0	0	7.08	0.25	7.64	0.23		11.58	0.35	0	0	10.38	0.32
	1311	UN001890	29.2	1.07	72.95	2.4	23.71	0.8		195.8	7.01	377.96	12.87	351.81	10.73		231.58	7.53	165.68	5.25	266.2	9.47		350.84	11.09	270.62	9.6	393.92	12		407.87	12.19	428.86	16.99	478	14.93
	1312	UN001891	210.41	7.68	195.69	6.43	49.07	1.65		175.74	6.3	425.65	14.49	325.26	9.92		352.67	11.47	345.09	10.93	274.02	9.75		408.24	12.91	297.17	10.54	224.02	6.83		420.77	12.57	432.82	17.14	568.55	17.76
	1313	UN001892	0	0	0	0	0	0		0	0	0	0	0	0		0	0	0	0	0	0		0	0	0	0	0	0		0	0	0	0	0	0
	1314	UN001893	0	0	29.99	0.99	19.43	0.66		3.68	0.13	22.63	0.77	38.56	1.18		40.52	1.32	12.53	0.4	7.38	0.26		0	0	0	0	1.41	0.04		29.54	0.88	2.23	0.09	3.05	0.1
	1315	UN001894	0	0	0	0	6.05	0.2		0	0	9.72	0.33	0	0		0	0	0	0	0	0		0	0	10.33	0.37	0	0		0	0	17.08	0.68	0	0
	1316	UN001895	44.02	1.61	0	0	0	0		0	0	0	0	0	0		0.81	0.03	18.7	0.59	0	0		0	0	14.21	0.5	0	0		0	0	0	0	0	0
	1317	UN001896	0.66	0.02	0	0	0	0		0	0	0.17	0.01	0.55	0.02		3.31	0.11	2.91	0.09	0	0		0	0	0	0	0	0		3.29	0.1	0	0	5.17	0.16
	1318	UN001897	25.43	0.93	0	0	0	0		0	0	13.65	0.47	8.09	0.25		0	0	0.01	0	12.19	0.43		0	0	70.25	2.5	0	0		0.03	0	51.97	2.06	0	0
	1319	UN001898	0	0	0	0	0	0		0	0	0	0	0	0		0	0	0	0	0	0		0	0	0	0	0	0		0	0	0	0	0	0
	1320	UN001900	9.49	0.35	0	0	0	0		0	0	0	0	0	0		0	0	0	0	0	0		34.91	1.11	12.34	0.44	30.54	0.93		32.42	0.97	15.78	0.63	0	0
	1321	UN001901	4.09	0.15	1.7	0.06	0	0		1.84	0.07	0	0	4.36	0.13		4.35	0.14	5.86	0.19	0	0		2.18	0.07	1.9	0.07	0	0		4.99	0.15	6.21	0.25	2.35	0.07
	1322	UN001902	0	0	0	0	0	0		31.4	1.13	0	0	0	0		3.11	0.1	18.1	0.57	63.26	2.26		43.97	1.39	17.51	0.62	0	0		129.94	3.89	24.74	0.98	17.89	0.56
	1323	UN001903	0	0	16.55	0.55	0	0		0	0	0	0	0	0		0	0	0	0	0	0		0	0	0	0	0	0		0	0	0	0	0	0
	1324	UN001904	2.76	0.1	17.05	0.56	0	0		0	0	8.11	0.28	0	0		2.18	0.07	7.7	0.24	1.75	0.06		110.24	3.5	0	0	0.46	0.01		78.95	2.37	0.75	0.03	104.05	3.26
	1325	UN001905	0	0	0	0	0	0		4.91	0.18	12.35	0.42	6.02	0.18		1.53	0.05	5.96	0.19	0	0		0	0	8.56	0.3	0	0		4.35	0.13	0	0	21.73	0.68
	1326	UN001906	0	0	0	0	0.64	0.02		0	0	0	0	0	0		0	0	0	0	0	0		0	0	15.66	0.56	0	0		18.01	0.54	0	0	0.01	0
	1327	UN001907	1.51	0.06	1.59	0.05	0	0		0	0	1.92	0.07	0	0		7.22	0.24	14.75	0.47	26	0.93		1.85	0.06	5.55	0.2	1.63	0.05		11.37	0.34	9.41	0.37	13.98	0.44
	1328	UN001908	7.71	0.28	0	0	0	0		0	0	10.43	0.36	0	0		47.76	1.56	0	0	14.84	0.53		0	0	8.05	0.29	25.17	0.77		33.23	1	41.19	1.64	22.85	0.72
	1329	UN001909	5.56	0.2	11.42	0.38	6.7	0.23		6.14	0.22	32.38	1.11	22.44	0.69		31.89	1.04	50.37	1.6	94.71	3.38		66.69	2.12	37.04	1.32	38.09	1.16		46.1	1.38	82.47	3.28	59.42	1.86
	1330	UN001910	0	0	0	0	0	0		0	0	82.33	2.81	33.37	1.02		0	0	39.05	1.24	22.89	0.82		8.8	0.28	12.08	0.43	103	3.15		15.25	0.46	13.55	0.54	43.82	1.37
	1331	UN001911	2.11	0.08	0	0	0	0		12.38	0.45	35.69	1.22	33.16	1.02		25.41	0.83	24.82	0.79	7.17	0.26		26.89	0.85	6.35	0.23	0	0		29.76	0.89	7.15	0.28	6.65	0.21
	1332	UN001912	0	0	0	0	0	0		0	0	0	0	0	0		0	0	69.53	2.21	0	0		0	0	0	0	0	0		95.65	2.87	0	0	19.29	0.61
	1333	UN001915	7.36	0.27	0	0	0	0		0	0	0	0	0	0		0	0	0	0	0	0		0	0	0	0	0	0		0.81	0.02	0.54	0.02	0	0
	1334	UN001916	1.38	0.05	0	0	11.64	0.39		14.09	0.51	20.54	0.7	36.8	1.13		26.36	0.86	10.79	0.34	25.87	0.92		14.75	0.47	25.86	0.92	9.45	0.29		28.35	0.85	7.97	0.32	20.44	0.64
	1335	UN001917	0	0	0	0	0	0		0	0	5.82	0.2	0	0		0	0	23	0.73	41.43	1.48		6.31	0.2	4.38	0.16	0	0		2.2	0.07	0	0	8.71	0.27
	1336	UN001918	13.11	0.48	0	0	0	0		0	0	16.49	0.56	0	0		21.8	0.71	30.18	0.96	41.59	1.49		37.23	1.18	0	0	12.5	0.38		26.34	0.79	65.37	2.6	39.79	1.25
	1337	UN001919	4.61	0.17	0	0	0	0		32.13	1.16	37.36	1.28	20.69	0.63		13.18	0.43	26.8	0.85	0	0		23.72	0.75	0	0	7.11	0.22		3.93	0.12	5.65	0.22	15.27	0.48
	1338	UN001921	0	0	0	0	0	0		0	0	0	0	0	0		15.59	0.51	6.99	0.22	22.69	0.81		20.92	0.66	35.66	1.27	4.02	0.12		16.22	0.49	0	0	18.51	0.58
	1339	UN001922	1.68	0.06	5.71	0.19	0	0		0	0	2.32	0.08	0.21	0.01		0	0	0.53	0.02	0.07	0		3.88	0.12	0.25	0.01	0	0		0	0	2.63	0.1	0.61	0.02
	1340	UN001923	0	0	0	0	0	0		0	0	0	0	0	0		0	0	0.26	0.01	0	0		16.65	0.53	0	0	0	0		0	0	0	0	0	0
	1341	UN001924	0	0	0	0	0	0		0	0	6.92	0.24	7.93	0.24		6.9	0.23	0	0	0	0		31.68	1.01	23.04	0.82	0	0		8.32	0.25	14.8	0.59	10.7	0.34
	1342	UN001925	0	0	0	0	0	0		0	0	0	0	13.15	0.4		0	0	0	0	0	0		0	0	0	0	0	0		25.75	0.77	12.35	0.49	0	0
	1343	UN001926	8.04	0.3	1.8	0.06	0	0		2.85	0.1	6.52	0.22	3.49	0.11		12.48	0.41	8.91	0.28	30.31	1.08		13.48	0.43	9.59	0.34	14.54	0.45		3.14	0.09	17.64	0.7	12.57	0.39
	1344	UN001927	7.97	0.29	17.52	0.58	0	0		0	0	67.9	2.32	0	0		0	0	4.36	0.14	0	0		0	0	0	0	0	0		0	0	0	0	0	0
	1345	UN001928	0	0	0	0	6.75	0.23		15.9	0.57	2.88	0.1	27.95	0.86		9.51	0.31	44.98	1.43	0	0		10.21	0.32	9.53	0.34	0	0		10.84	0.33	29.78	1.19	0	0
	1346	UN001929	23.28	0.85	20.62	0.68	13.74	0.47		0	0	58.04	1.99	33.72	1.03		6.89	0.23	112.74	3.59	63.32	2.27		0	0	0	0	0.83	0.03		0	0	22.87	0.91	22.66	0.71
	1347	UN001930	34.9	1.28	65.5	2.16	20.22	0.68		82.19	2.96	114.28	3.91	88.81	2.73		40.63	1.33	120.82	3.85	73.06	2.61		120.18	3.82	153.48	5.47	131.25	4.02		145.63	4.38	108.38	4.32	186.46	5.86
	1348	UN001931	0	0	0	0	0	0		0	0	23.22	0.8	0	0		0	0	0	0	54.91	1.97		0	0	30.19	1.08	0	0		16.19	0.49	18.13	0.72	0	0
	1349	UN001932	0	0	0	0	4.8	0.16		0	0	6.41	0.22	0	0		7.23	0.24	11.84	0.38	7.94	0.28		3.71	0.12	12.24	0.44	0	0		9.07	0.27	17.06	0.68	6.27	0.2
	1350	UN001933	2.21	0.08	0	0	0	0		0	0	30.31	1.04	10.75	0.33		27.62	0.9	20.45	0.65	35.52	1.27		0	0	2.1	0.08	0	0		15.85	0.48	0	0	0	0
	1351	UN001934	0	0	0	0	10.78	0.37		0	0	0	0	0	0		0	0	0	0	0	0		0	0	0	0	0	0		0	0	6.51	0.26	0	0
	1352	UN001936	0	0	0	0	0	0		0	0	4.66	0.16	0	0		13.68	0.45	4.38	0.14	11.26	0.4		8.14	0.26	0	0	0	0		5.89	0.18	14.52	0.58	10.51	0.33
	1353	UN001937	0	0	43.97	1.45	47.6	1.61		5.42	0.2	0	0	0	0		27.47	0.9	0	0	59.5	2.13		0	0	0	0	56.04	1.72		0	0	0	0	0	0
	1354	UN001938	0	0	0	0	0	0		0	0	2.37	0.08	0	0		0	0	6.73	0.21	3.99	0.14		1.76	0.06	2.14	0.08	0	0		14.91	0.45	3.79	0.15	6.84	0.22
	1355	UN001939	15.18	0.56	0	0	3.79	0.13		5.26	0.19	11.07	0.38	19.9	0.61		41.62	1.36	61.3	1.95	75.2	2.69		24.68	0.79	15.16	0.54	13.45	0.41		121	3.64	27.61	1.1	31.65	1
	1356	UN001940	13.23	0.49	2.65	0.09	2.48	0.08		2.65	0.1	32.06	1.1	7.92	0.24		16.84	0.55	18.15	0.58	51.09	1.83		5.12	0.16	10.53	0.38	5.3	0.16		25.51	0.77	15.88	0.63	24.03	0.76
	1357	UN001941	2.2	0.08	8.82	0.29	30.32	1.03		12.79	0.46	34.04	1.17	19.57	0.6		0	0	29.59	0.94	23.68	0.85		44.63	1.42	20.16	0.72	40.73	1.25		86.11	2.59	36.01	1.44	67.64	2.13
	1358	UN001942	9.97	0.37	23.12	0.76	9.65	0.33		24.89	0.9	69.17	2.37	33.1	1.02		26.05	0.85	41.92	1.34	10.8	0.39		0	0	11.32	0.4	24.41	0.75		0	0	22.81	0.91	10.99	0.35
	1359	UN001943	3.29	0.12	0	0	0	0		0	0	0	0	5.25	0.16		0	0	0	0	0	0		0	0	0	0	0	0		0	0	1.42	0.06	8.63	0.27
	1360	UN001944	0	0	0	0	0	0		0	0	0	0	0	0		0.53	0.02	2.44	0.08	8.31	0.3		3.99	0.13	3.93	0.14	0	0		3.68	0.11	7.35	0.29	8.74	0.28
	1361	UN001945	0	0	0	0	8.7	0.3		0	0	0	0	0	0		0	0	0	0	7.34	0.26		21.72	0.69	0	0	12.62	0.39		50.8	1.53	0	0	0	0
	1362	UN001946	0	0	0	0	0	0		0	0	0	0	0	0		22.35	0.73	0	0	14.96	0.54		11.08	0.35	0	0	9.41	0.29		16.96	0.51	22.2	0.89	36.77	1.16
	1363	UN001948	20.63	0.76	21.12	0.7	8.81	0.3		15.33	0.55	13.45	0.46	32.79	1.01		8.05	0.26	0	0	18.41	0.66		10.44	0.33	5.98	0.21	34.05	1.05		23.85	0.72	15.53	0.62	6.88	0.22
	1364	UN001949	2.67	0.1	2.57	0.09	2.62	0.09		5.19	0.19	15.51	0.53	7.9	0.24		7.71	0.25	23.49	0.75	15.97	0.57		13.02	0.42	29.11	1.04	23.78	0.73		17.79	0.54	13.08	0.52	23.82	0.75
	1365	UN001950	5.11	0.19	0	0	0	0		2.38	0.09	0	0	0	0		0	0	2.86	0.09	0	0		29.58	0.94	1.66	0.06	9.65	0.3		29.29	0.88	0	0	0	0
	1366	UN001951	0	0	42.13	1.4	0	0		0	0	42.1	1.45	41.07	1.26		128.65	4.22	50.91	1.63	55.7	2		30.91	0.99	0	0	56.22	1.73		102.09	3.08	43.56	1.74	20.95	0.66
	1367	UN001952	0	0	17.27	0.57	0	0		0	0	0	0	0	0		22.01	0.72	0	0	16.48	0.59		0	0	9.95	0.36	0	0		31.36	0.95	4.6	0.18	5.31	0.17
	1368	UN001953	38.57	1.42	0	0	27.39	0.93		0	0	0	0	0	0		27.54	0.9	0	0	0	0		31.68	1.01	0	0	102.52	3.15		0	0	0	0	0	0
	1369	UN001954	167.08	6.16	97.52	3.23	131.06	4.45		107.63	3.89	330.94	11.37	236.83	7.29		264.31	8.68	271.08	8.66	345.85	12.42		378.51	12.08	225.63	8.08	296.96	9.13		250.67	7.56	399.06	15.95	467.21	14.73
	1370	UN001955	92.08	3.39	200.13	6.63	193.23	6.57		146.27	5.29	403.01	13.85	158.01	4.87		105.83	3.48	235.15	7.52	227.78	8.18		326.03	10.41	310.3	11.11	367.82	11.32		257.82	7.78	315.59	12.62	210.48	6.64
	1371	UN001956	119.19	4.39	117.9	3.91	158.71	5.39		95.49	3.45	247.46	8.51	203.07	6.26		234.22	7.69	178.85	5.72	138.55	4.98		232.07	7.41	211.76	7.58	202.55	6.23		252.39	7.62	194.13	7.76	262.38	8.28
	1372	UN001957	0	0	11.68	0.39	46.71	1.59		14.6	0.53	20.86	0.72	0	0		2.04	0.07	8.75	0.28	9.64	0.35		13.45	0.43	59.84	2.14	19.76	0.61		14.47	0.44	39.87	1.59	17.5	0.55
	1373	UN001958	13.01	0.48	0	0	0	0		0	0	17.95	0.62	13.07	0.4		11.78	0.39	0	0	17.57	0.63		0	0	6.53	0.23	11.95	0.37		5.53	0.17	5.86	0.23	5.43	0.17
	1374	UN001959	0	0	0	0	0	0		0	0	19.6	0.67	0	0		0	0	0	0	0.16	0.01		0	0	0.44	0.02	12.7	0.39		0	0	14.81	0.59	10.91	0.34
	1375	UN001960	0	0	0	0	0	0		0	0	0	0	0	0		35.69	1.17	0	0	0	0		0	0	0	0	0	0		243.31	7.34	0	0	0	0
	1376	UN001962	0	0	0	0	0	0		0	0	19.78	0.68	16.96	0.52		22.04	0.72	0	0	19.91	0.72		0	0	0	0	0	0		57.61	1.74	0	0	16.17	0.51
	1377	UN001963	9.52	0.35	6.23	0.21	0	0		0	0	26.2	0.9	7.06	0.22		25.67	0.84	0	0	0	0		0	0	13.11	0.47	0	0		10.33	0.31	0	0	10.65	0.34
	1378	UN001964	170.78	6.3	147.02	4.88	210.91	7.17		170.01	6.15	343.9	11.83	223.95	6.9		152.63	5.02	163.15	5.22	89.54	3.22		369.91	11.82	389.03	13.94	401.02	12.34		379.08	11.44	302.69	12.11	370.89	11.7
	1379	UN001965	0	0	12.9	0.43	2.55	0.09		0	0	16.5	0.57	10.5	0.32		62.29	2.05	67.56	2.16	78.23	2.81		30.06	0.96	16.39	0.59	13.8	0.42		75.22	2.27	0	0	9.4	0.3
	1380	UN001966	0	0	0	0	0	0		7.15	0.26	7.95	0.27	21.38	0.66		0	0	0	0	6.8	0.24		17.15	0.55	0	0	0	0		0	0	0	0	0	0
	1381	UN001968	0	0	0	0	0	0		15.76	0.57	0	0	22.47	0.69		77.85	2.56	7.35	0.24	0	0		0	0	0	0	0	0		0	0	0	0	47.74	1.51
	1382	UN001969	18.86	0.7	0	0	10.98	0.37		9.39	0.34	0	0	29.16	0.9		0	0	0	0	0	0		23.15	0.74	7.73	0.28	7.42	0.23		12.88	0.39	4.74	0.19	29.42	0.93
	1383	UN001970	32.63	1.2	93.95	3.12	77.47	2.64		116.53	4.22	212.64	7.32	108.19	3.34		291.21	9.58	265.19	8.49	203.26	7.31		96.54	3.09	84.91	3.05	24.6	0.76		310.18	9.37	202.89	8.13	386.39	12.21
	1384	UN001971	10.13	0.37	10.01	0.33	0	0		8.62	0.31	0	0	8.87	0.27		0	0	8.82	0.28	8.45	0.3		8.43	0.27	0	0	8.65	0.27		9	0.27	17.18	0.69	0	0
	1385	UN001972	16.5	0.61	13.51	0.45	5.12	0.17		8.08	0.29	3.15	0.11	24.64	0.76		28.14	0.93	31.75	1.02	31.06	1.12		17.2	0.55	8.82	0.32	37.98	1.17		69.79	2.11	6.15	0.25	38.5	1.22
	1386	UN001973	139.03	5.13	0	0	121.54	4.14		76.54	2.77	209.29	7.21	251.04	7.75		310.69	10.22	139.97	4.48	301	10.83		99.84	3.19	49.57	1.78	79.78	2.46		241.31	7.29	102.03	4.09	94.38	2.98
	1387	UN001974	7.82	0.29	0	0	0	0		4.48	0.16	9.56	0.33	12.85	0.4		0	0	29.94	0.96	32.71	1.18		54.54	1.74	7.02	0.25	6.2	0.19		0	0	21.61	0.87	19.62	0.62
	1388	UN001975	11.55	0.43	0	0	0	0		0	0	23.44	0.81	7.1	0.22		8.02	0.26	0	0	37.61	1.35		24.74	0.79	37.37	1.34	0	0		48.72	1.47	5.02	0.2	30.95	0.98
	1389	UN001976	0	0	0	0	0	0		0	0	0	0	14.79	0.46		0	0	7.8	0.25	33.88	1.22		0	0	0	0	0	0		0	0	2.12	0.08	63.03	1.99
	1390	UN001977	127.88	4.72	168.75	5.61	110.35	3.76		53.56	1.94	263.56	9.08	287.09	8.86		437.17	14.39	426.28	13.66	370.33	13.33		304.86	9.75	263.79	9.47	238.68	7.36		399.91	12.09	333.47	13.36	466.72	14.75
	1391	UN001978	9.96	0.37	0	0	3.26	0.11		0	0	12.9	0.44	11.22	0.35		0	0	52.49	1.68	5.94	0.21		0	0	0	0	0	0		28.32	0.86	40.07	1.61	29.91	0.95
	1392	UN001979	32.85	1.21	50	1.66	47	1.6		51	1.85	114.54	3.95	75.86	2.34		115	3.79	111.15	3.56	52.59	1.89		128	4.1	98.48	3.53	96.04	2.96		99.5	3.01	87.89	3.52	77.08	2.44
	1393	UN001980	146.86	5.43	223.55	7.43	110.52	3.77		116.9	4.24	397.29	13.69	494.6	15.27		761.17	25.06	646.98	20.73	698.86	25.17		323.23	10.34	266.89	9.58	294.51	9.08		684.5	20.7	554	22.21	894.22	28.27
	1394	UN001981	0	0	0	0	0	0		0	0	30.82	1.06	13.64	0.42		0	0	0	0	11.66	0.42		0	0	0	0	0	0		0	0	15.84	0.64	14.34	0.45
	1395	UN001983	0	0	0	0	0	0		0	0	0	0	126.51	3.91		75.84	2.5	102.14	3.27	151.87	5.47		115.85	3.71	0	0	221.81	6.84		111.06	3.36	0	0	0	0
	1396	UN001984	0	0	178.54	5.93	44.74	1.52		30.17	1.09	232.34	8.01	25.04	0.77		101.1	3.33	187.18	6	60.63	2.18		220.17	7.05	337.15	12.1	222.89	6.88		114.35	3.46	133.22	5.34	371	11.73
	1397	UN001985	59.02	2.18	118.34	3.93	53.2	1.81		0	0	7.64	0.26	63.56	1.96		100.09	3.3	0.46	0.01	5.18	0.19		78.77	2.52	8.1	0.29	44.38	1.37		0	0	48.54	1.95	30.18	0.95
	1398	UN001986	0	0	0	0	0	0		0	0	0	0	0	0		0	0	14.32	0.46	0	0		0	0	0	0	0	0		0	0	0	0	28.23	0.89
	1399	UN001988	0	0	0	0	4.44	0.15		0	0	0	0	0	0		32.7	1.08	0	0	0	0		0	0	0	0	0	0		0	0	0	0	0	0
	1400	UN001989	0	0	3.92	0.13	19.73	0.67		0	0	14.89	0.51	11.18	0.35		11.09	0.37	30.63	0.98	11.77	0.42		21.73	0.7	26.51	0.95	26.68	0.82		18.14	0.55	23.39	0.94	34.39	1.09
	1401	UN001990	9.96	0.37	0.21	0.01	0.03	0		0.85	0.03	18.62	0.64	31.9	0.99		18.16	0.6	34.44	1.1	0.07	0		32.93	1.05	5.87	0.21	19.24	0.59		12.65	0.38	15.44	0.62	8.47	0.27
	1402	UN001991	0	0	0	0	0	0		0.2	0.01	1.82	0.06	0	0		0	0	1.1	0.04	0	0		1.52	0.05	2.74	0.1	0.27	0.01		1.69	0.05	2.66	0.11	2.33	0.07
	1403	UN001992	0	0	0	0	0	0		7.16	0.26	7.57	0.26	22.66	0.7		0	0	19.21	0.62	13.32	0.48		0	0	0	0	0	0		8.88	0.27	15.71	0.63	8.38	0.27
	1404	UN001993	0	0	38.23	1.27	10.55	0.36		0	0	29.29	1.01	43.94	1.36		0.6	0.02	35.22	1.13	0	0		0	0	0	0	0	0		0	0	25.75	1.03	43.92	1.39
	1405	UN001994	0	0	7.73	0.26	5.67	0.19		0	0	1.7	0.06	0	0		12.36	0.41	4.98	0.16	40.28	1.45		14.01	0.45	0	0	2.77	0.09		0	0	23.23	0.93	37.21	1.18
	1406	UN001996	110	4.07	137.5	4.57	102	3.48		72	2.61	240	8.28	194.49	6.01		220	7.25	210.12	6.74	161.12	5.81		175	5.61	167	6	157	4.85		258	7.81	179	7.18	286	9.05
	1407	UN001997	2.71	0.1	0	0	0.33	0.01		1.36	0.05	6.85	0.24	0	0		0	0	2.96	0.09	5.88	0.21		0	0	0.01	0	5.43	0.17		14.32	0.43	10.36	0.42	0	0
	1408	UN001998	0	0	0	0	7.5	0.26		0	0	0	0	0	0		5.83	0.19	11.94	0.38	39.22	1.41		7.36	0.24	0	0	0	0		39.01	1.18	0	0	0	0
	1409	UN001999	0	0	0	0	0	0		1.94	0.07	0	0	0	0		0	0	29.96	0.96	0	0		11.26	0.36	0	0	0	0		6.42	0.19	0	0	0.65	0.02
	1410	UN002000	4.55	0.17	5.2	0.17	3.31	0.11		4.59	0.17	16.85	0.58	48.62	1.5		3.78	0.12	28.29	0.91	15.41	0.56		40.72	1.3	3.8	0.14	12.17	0.38		63.54	1.92	12.93	0.52	31.89	1.01
	1411	UN002001	11.61	0.43	2.78	0.09	1.72	0.06		21.95	0.8	0	0	0	0		0	0	0	0	5.02	0.18		51.32	1.64	11.93	0.43	35.61	1.1		0	0	0	0	0	0
	1412	UN002003	0	0	0	0	0	0		0	0	0	0	0	0		0	0	0	0	0	0		0	0	0	0	0	0		0	0	0	0	0	0
	1413	UN002004	11.89	0.44	0	0	0	0		0	0	14.44	0.5	0	0		2.58	0.09	0	0	0	0		45.81	1.47	0	0	0	0		0	0	0	0	0	0
	1414	UN002005	97.84	3.62	217.23	7.23	62.37	2.13		154.23	5.6	296.86	10.24	349.61	10.81		513.97	16.95	249.28	8	199.86	7.21		767.87	24.61	581.71	20.91	431.93	13.34		885.24	26.81	342.66	13.75	443.22	14.03
	1415	UN002006	0	0	0	0	18.01	0.61		0	0	12.82	0.44	7.07	0.22		36.85	1.21	52.78	1.69	21.2	0.76		20.54	0.66	0	0	12.15	0.38		60.13	1.82	45.95	1.84	59.13	1.87
	1416	UN002007	0	0	0	0	0	0		0	0	9.28	0.32	1.65	0.05		0	0	36.13	1.16	0	0		0	0	0	0	0	0		105.6	3.2	80.08	3.22	62.44	1.98
	1417	UN002008	0.16	0.01	0.2	0.01	0.15	0.01		0.21	0.01	28.92	1	1.62	0.05		2.78	0.09	4.88	0.16	0.73	0.03		0.79	0.03	0	0	1.4	0.04		3.02	0.09	3.67	0.15	41.56	1.32
	1418	UN002009	0.96	0.04	1.34	0.04	14.87	0.51		16.54	0.6	0	0	0	0		13.72	0.45	21.1	0.68	41.18	1.49		0	0	16	0.58	12.53	0.39		19.12	0.58	2.89	0.12	44.78	1.42
	1419	UN002011	0	0	0	0	0	0		0	0	4.59	0.16	1.02	0.03		0	0	2.82	0.09	0	0		17.99	0.58	0	0	0	0		16.57	0.5	31.61	1.27	18.63	0.59
	1420	UN002012	0	0	0	0	0	0		0	0	0	0	0	0		0	0	0	0	0	0		0	0	0	0	0	0		0	0	0	0	0	0
	1421	UN002013	0	0	0	0	0	0		0	0	0	0	5.01	0.16		8.2	0.27	4.83	0.16	4.85	0.18		0	0	0	0	0	0		8.27	0.25	0	0	0	0
	1422	UN002014	0	0	14.77	0.49	15.1	0.52		0	0	0	0	0	0		0	0	0	0	0	0		22.22	0.71	12	0.43	0	0		8.08	0.25	10.17	0.41	11.92	0.38
	1423	UN002015	0	0	0	0	0	0		0	0	8.84	0.31	0	0		0	0	0	0	0	0		0	0	5	0.18	0	0		0	0	0	0	0	0
	1424	UN002016	0	0	17.49	0.58	0	0		0	0	53.24	1.84	0	0		60.77	2.01	57.61	1.85	25.95	0.94		0	0	0	0	12.65	0.39		0	0	109.9	4.42	81.44	2.58
	1425	UN002017	0	0	0	0	0	0		8.74	0.32	19.36	0.67	0	0		23.84	0.79	19.2	0.62	16.78	0.61		1.47	0.05	8.69	0.31	0	0		8.12	0.25	18.24	0.73	52.73	1.67
	1426	UN002018	0	0	0	0	0	0		0	0	0	0	0	0		9.63	0.32	0	0	9.34	0.34		0	0	0	0	0	0		7.89	0.24	0	0	0	0
	1427	UN002019	0	0	0	0	0	0		0	0	6.03	0.21	0	0		7.57	0.25	0	0	17.96	0.65		0	0	7.54	0.27	0	0		0	0	0	0	0	0
	1428	UN002020	2.57	0.1	3.35	0.11	0	0		0	0	10.96	0.38	0	0		20.45	0.68	36.08	1.16	25.38	0.92		30.39	0.98	4.45	0.16	28.2	0.87		26.31	0.8	54.68	2.2	47.88	1.52
	1429	UN002021	0	0	0	0	6.04	0.21		0	0	0	0	9.37	0.29		11.15	0.37	0	0	31.16	1.13		12.68	0.41	7.15	0.26	6.95	0.21		0	0	9.78	0.39	0	0
	1430	UN002022	0	0	0	0	0	0		0	0	16.31	0.56	0	0		8.29	0.27	27.1	0.87	4.74	0.17		0	0	16.7	0.6	0	0		0	0	0	0	15.59	0.49
	1431	UN002023	123.18	4.57	66.91	2.23	0	0		30.51	1.11	194.63	6.73	167.99	5.21		138.2	4.57	179.1	5.76	190.81	6.9		180.02	5.78	80.6	2.9	278.34	8.61		318.93	9.68	263.66	10.61	311.31	9.88
	1432	UN002024	42.37	1.57	0	0	0	0		0	0	90.74	3.14	49.45	1.53		47.75	1.58	86.77	2.79	149.46	5.4		51.04	1.64	0	0	15.72	0.49		48.25	1.46	92.75	3.73	185.59	5.89
	1433	UN002025	0	0	7.02	0.23	0	0		0	0	15.24	0.53	5.97	0.19		0	0	24.54	0.79	0	0		10.07	0.32	0	0	0	0		15.72	0.48	13.75	0.55	32.03	1.02
	1434	UN002026	0	0	0	0	0	0		0	0	4.5	0.16	5.65	0.18		8.08	0.27	12.93	0.42	14.79	0.53		21.84	0.7	0	0	7.38	0.23		10.11	0.31	9.47	0.38	19.78	0.63
	1435	UN002027	10.86	0.4	1.8	0.06	0	0		6.79	0.25	19.42	0.67	27.1	0.84		14.75	0.49	31.11	1	27.01	0.98		33.83	1.09	19.27	0.69	22.27	0.69		45.28	1.37	31.68	1.27	54.89	1.74
	1436	UN002028	0	0	0	0	0	0		2.01	0.07	11.31	0.39	23.8	0.74		19.94	0.66	0	0	0	0		23.94	0.77	0	0	0	0		0	0	0	0	0	0
	1437	UN002029	10.8	0.4	0	0	0	0		6.06	0.22	14.79	0.51	4.82	0.15		11.29	0.37	20.84	0.67	0	0		27.37	0.88	9.38	0.34	37.39	1.16		33.15	1.01	21.19	0.85	0	0
	1438	UN002031	111.84	4.15	108.88	3.63	109.17	3.74		133.41	4.86	250.79	8.68	252.62	7.84		241.39	7.98	260.07	8.37	161.78	5.85		296.25	9.52	202.22	7.29	260.24	8.06		223.42	6.79	205.3	8.27	286.28	9.09
	1439	UN002032	13.3	0.49	0	0	6.4	0.22		0	0	3.19	0.11	9.49	0.29		15.02	0.5	33.81	1.09	10.27	0.37		32.41	1.04	16.26	0.59	19.22	0.6		0	0	12.11	0.49	12.36	0.39
	1440	UN002033	27.83	1.03	0	0	15.56	0.53		72.44	2.64	108.05	3.74	142.61	4.42		189.93	6.28	189.44	6.1	163.06	5.9		65.39	2.1	68.52	2.47	107.03	3.32		155.68	4.73	87.9	3.54	208.64	6.63
	1441	UN002034	6.93	0.26	4.25	0.14	11.42	0.39		5.7	0.21	27.09	0.94	40.52	1.26		50.8	1.68	87.64	2.82	38.8	1.4		25.98	0.84	30.7	1.11	4.96	0.15		5.15	0.16	44.81	1.8	91.49	2.91
	1442	UN002035	37.77	1.4	0	0	3.17	0.11		22.08	0.8	24.83	0.86	16.91	0.52		0	0	61.71	1.99	69.21	2.5		73.23	2.35	20.24	0.73	0	0		0	0	34.39	1.38	63.26	2.01
	1443	UN002036	0	0	0	0	0	0		0	0	1.09	0.04	0	0		20.58	0.68	0.01	0	0	0		0	0	0.21	0.01	0	0		56.49	1.72	0	0	8.43	0.27
	1444	UN002037	0	0	86.58	2.89	0	0		0	0	8.46	0.29	148.93	4.62		0	0	0	0	0	0		0	0	0	0	0	0		0	0	0	0	0	0
	1445	UN002038	2.67	0.1	0	0	3.52	0.12		2.64	0.1	0	0	5.04	0.16		0	0	5.33	0.17	0	0		0	0	6.32	0.23	0	0		4.63	0.14	0	0	19.6	0.62
	1446	UN002039	0	0	36.15	1.21	0	0		0.32	0.01	61.71	2.14	0	0		76.69	2.54	33.69	1.09	95.22	3.45		0	0	0	0	67.51	2.09		52.44	1.59	8.83	0.36	33.57	1.07
	1447	UN002040	0	0	0	0	0	0		0	0	0	0	0	0		0	0	0	0	0	0		0	0	0	0	0	0		0	0	0	0	0	0
	1448	UN002041	0	0	0	0	0	0		0	0	0	0	0	0		0	0	0	0	5.04	0.18		22.36	0.72	4.06	0.15	0	0		0	0	0	0	27.03	0.86
	1449	UN002042	0	0	0	0	0.45	0.02		1.89	0.07	18.93	0.66	1.81	0.06		0.62	0.02	0	0	45.21	1.64		10.01	0.32	0.03	0	0	0		0	0	2.4	0.1	23.51	0.75
	1450	UN002043	6.42	0.24	0	0	0	0		8.54	0.31	0	0	6.46	0.2		0	0	0	0	23.74	0.86		0	0	0	0	16.95	0.53		11.72	0.36	0	0	0	0
	1451	UN002044	0.01	0	0	0	0	0		4.28	0.16	0	0	0	0		0.01	0	0	0	0	0		17.42	0.56	17.36	0.63	24.62	0.76		24.57	0.75	22.46	0.9	0	0
	1452	UN002045	0	0	0	0	0	0		0	0	0	0	0.74	0.02		1.67	0.06	6.43	0.21	6.2	0.22		0.31	0.01	0	0	0	0		1.69	0.05	6.82	0.27	13.58	0.43
	1453	UN002046	0	0	0	0	0	0		0	0	0	0	0	0		0	0	0	0	0	0		12.88	0.41	0	0	0	0		0	0	16.54	0.67	2.17	0.07
	1454	UN002047	0	0	0	0	0	0		5	0.18	0	0	4.55	0.14		6.13	0.2	7.79	0.25	0	0		11.26	0.36	0.07	0	0	0		9.12	0.28	9.9	0.4	6.46	0.21
	1455	UN002048	0	0	0	0	0	0		17.16	0.63	0	0	0.58	0.02		35.28	1.17	41.45	1.34	14.39	0.52		0	0	0	0	0	0		51.78	1.57	51.22	2.06	0	0
	1456	UN002049	5.86	0.22	0	0	0	0		0	0	11.27	0.39	0	0		0	0	7.85	0.25	0	0		0	0	0	0	0	0		0	0	0	0	0	0
	1457	UN002050	0	0	0	0	2.53	0.09		0	0	0	0	2.94	0.09		0	0	90.6	2.92	0.01	0		0	0	0	0	0	0		50.4	1.53	0	0	10.85	0.35
	1458	UN002051	0	0	0	0	0	0		0	0	14.57	0.5	0	0		0	0	0	0	0	0		0	0	0	0	0	0		0	0	8.51	0.34	0	0
	1459	UN002052	5.06	0.19	0	0	0	0		10.41	0.38	14.09	0.49	11.49	0.36		0	0	10.63	0.34	3.78	0.14		2.33	0.07	11.49	0.41	2.87	0.09		3.86	0.12	0	0	9.26	0.29
	1460	UN002053	0.06	0	0	0	0	0		0	0	0.06	0	0	0		0.21	0.01	0	0	9.71	0.35		0	0	0	0	0.01	0		0	0	0	0	29.21	0.93
	1461	UN002054	6.4	0.24	0	0	0	0		0	0	45.58	1.58	7.93	0.25		17.55	0.58	49.66	1.6	41.99	1.52		0	0	0	0	12.62	0.39		45.22	1.38	28	1.13	118.45	3.77
	1462	UN002055	0	0	3.51	0.12	15.18	0.52		8.21	0.3	0	0	0.55	0.02		27.21	0.9	25.49	0.82	52.03	1.88		40.25	1.3	0	0	18.11	0.56		0	0	65.33	2.63	0	0
	1463	UN002056	0	0	0	0	0	0		4.5	0.16	9.35	0.32	0	0		72.13	2.39	29.88	0.96	23.77	0.86		17.97	0.58	0	0	94.75	2.94		31.45	0.96	37.81	1.52	46.07	1.47
	1464	UN002057	4.28	0.16	0	0	0	0		0	0	0	0	23.86	0.74		5.31	0.18	3.76	0.12	2.84	0.1		0	0	13.51	0.49	0	0		14.6	0.44	0	0	15.27	0.49
	1465	UN002058	0	0	0	0	0	0		19.89	0.73	0	0	0	0		0	0	0	0	0	0		0	0	1.72	0.06	10.6	0.33		0	0	37.07	1.5	0	0
	1466	UN002059	17.94	0.67	0	0	0	0		0.39	0.01	2.25	0.08	0	0		22.23	0.74	0	0	69	2.5		0	0	0	0	0	0		0	0	36.99	1.49	24.35	0.78
	1467	UN002060	0	0	0	0	0	0		4.42	0.16	19.53	0.68	28.55	0.89		0	0	21.09	0.68	0	0		31.08	1	0	0	13.5	0.42		27.86	0.85	0	0	0	0
	1468	UN002061	3.77	0.14	1.92	0.06	0	0		3.87	0.14	18.58	0.64	0	0		18.58	0.62	15.46	0.5	7.92	0.29		12.69	0.41	9.24	0.33	20.65	0.64		17.5	0.53	0	0	0	0
	1469	UN002062	16.68	0.62	19.36	0.65	16.79	0.58		16.42	0.6	23.76	0.82	62.9	1.96		1.12	0.04	62.76	2.03	32.67	1.18		59.72	1.92	26.61	0.96	84.26	2.62		37.27	1.14	32.03	1.29	116.32	3.7
	1470	UN002063	0	0	0	0	0	0		0	0	0	0	0	0		17.89	0.59	0	0	74.32	2.7		49.75	1.6	9.93	0.36	28.81	0.89		8.75	0.27	29.57	1.19	28.99	0.92
	1471	UN002064	23.96	0.89	0	0	14.37	0.49		0	0	0	0	75.22	2.34		93.07	3.09	55.36	1.79	0	0		26.58	0.86	0	0	88.61	2.75		22.4	0.68	0	0	54.4	1.73
	1472	UN002065	0	0	0	0	0	0		0	0	0	0	0	0		3.58	0.12	7.37	0.24	0.65	0.02		0	0	0	0	0.65	0.02		0.05	0	0.01	0	6.57	0.21
	1473	UN002066	7.64	0.28	1.13	0.04	0	0		23.73	0.87	11.62	0.4	9.91	0.31		3.05	0.1	7.91	0.26	26.84	0.97		20.24	0.65	16.89	0.61	7.18	0.22		14.79	0.45	6.73	0.27	11.68	0.37
	1474	UN002067	0	0	0	0	0	0		3.82	0.14	0	0	12.28	0.38		12.34	0.41	0	0	0	0		3.27	0.11	10.17	0.37	2.84	0.09		0	0	0	0	0	0
	1475	UN002068	87.54	3.26	87.36	2.93	46.54	1.6		151.47	5.53	216.99	7.53	199.56	6.21		211.65	7.02	205.62	6.64	178.24	6.47		221.31	7.14	162.76	5.89	161.16	5.01		236.51	7.21	289.55	11.69	328.29	10.46
	1476	UN002069	1.93	0.07	0	0	1.54	0.05		0	0	0	0	3.89	0.12		0	0	0	0	16.47	0.6		5.12	0.17	3.93	0.14	5.94	0.18		6.16	0.19	7.91	0.32	0	0
	1477	UN002070	3.59	0.13	7.22	0.24	11.62	0.4		11.43	0.42	0	0	31.18	0.97		25.48	0.85	22.09	0.71	1.02	0.04		0	0	16.94	0.61	0	0		4.24	0.13	5.64	0.23	25.2	0.8
	1478	UN002071	1.18	0.04	0	0	0	0		0	0	2.91	0.1	2.45	0.08		4.48	0.15	8.6	0.28	9.15	0.33		1.34	0.04	1.47	0.05	0	0		4.21	0.13	4.38	0.18	2.98	0.09
	1479	UN002072	0	0	0	0	0	0		15.28	0.56	0	0	11.12	0.35		0	0	0	0	0	0		0	0	0	0	0	0		0	0	0	0	0	0
	1480	UN002073	2.03	0.08	0	0	15.5	0.53		0	0	39.59	1.37	26.23	0.82		0	0	74.78	2.41	18.66	0.68		0	0	21.83	0.79	0	0		25.76	0.79	0	0	0	0
	1481	UN002074	0	0	0	0	0	0		0	0	0	0	1.51	0.05		0	0	67.57	2.18	50.76	1.84		92.5	2.98	50.74	1.84	98.21	3.05		27.98	0.85	8.79	0.35	0	0
	1482	UN002075	0	0	0	0	0	0		10.92	0.4	0	0	0	0		8.62	0.29	0	0	13.76	0.5		0	0	0	0	0	0		58.4	1.78	0	0	0	0
	1483	UN002076	0	0	0	0	0	0		0	0	0	0	0	0		0	0	0	0	0	0		0	0	2.26	0.08	0	0		0	0	0	0	0	0
	1484	UN002077	20.43	0.76	28.64	0.96	25.08	0.86		30.24	1.11	54.7	1.9	0	0		72.38	2.4	0	0	75.75	2.75		7.31	0.24	0	0	94.69	2.94		0.05	0	30.25	1.22	22.8	0.73
	1485	UN002078	0	0	0	0	0	0		0	0	6.52	0.23	0	0		0	0	0	0	34.66	1.26		6.08	0.2	0	0	0	0		13.1	0.4	15.76	0.64	8.38	0.27
	1486	UN002079	0	0	0	0	0	0		16.95	0.62	0	0	28.77	0.9		0	0	0	0	13.46	0.49		29.66	0.96	29.54	1.07	24.97	0.78		0	0	1.49	0.06	29.86	0.95
	1487	UN002080	0	0	0	0	0	0		0	0	0	0	0	0		29.63	0.98	12.74	0.41	11.68	0.42		0	0	0	0	0	0		0	0	10.73	0.43	11.73	0.37
	1488	UN002081	63.63	2.37	111.06	3.72	51.16	1.76		43.32	1.58	132.77	4.61	152.57	4.75		172.01	5.71	149.23	4.82	102.6	3.73		162.92	5.26	104.37	3.78	136.15	4.23		121.18	3.7	132	5.33	251.21	8.01
	1489	UN002082	0	0	0	0	0	0		7.07	0.26	0	0	0	0		0	0	0	0	5.55	0.2		0	0	0	0	0.06	0		6.08	0.19	0	0	0.27	0.01
	1490	UN002083	8.12	0.3	0	0	4.95	0.17		0	0	0	0	0	0		0.01	0	6.56	0.21	17.43	0.63		10.47	0.34	0	0	0	0		0	0	25.6	1.03	0	0
	1491	UN002084	25.64	0.96	0	0	0	0		0	0	0	0	0	0		25.14	0.83	0	0	0	0		0	0	0	0	0	0		0	0	39.06	1.58	43.67	1.39
	1492	UN002085	0	0	0	0	0	0		0	0	0	0	0	0		9.19	0.31	0	0	37.24	1.35		6.12	0.2	31.06	1.12	0	0		0	0	0	0	11.86	0.38
	1493	UN002086	5.48	0.2	0	0	3.77	0.13		3.91	0.14	34.65	1.2	15.2	0.47		5.68	0.19	23.03	0.74	9.1	0.33		0.61	0.02	4.91	0.18	12.34	0.38		21.12	0.64	7.55	0.31	0	0
	1494	UN002087	14	0.52	40.92	1.37	22.15	0.76		26.89	0.98	82.67	2.87	16.54	0.52		85.78	2.85	38.07	1.23	68.77	2.5		33.56	1.08	55.63	2.02	29.44	0.92		63.95	1.95	53.13	2.15	89.12	2.84
	1495	UN002088	0	0	0	0	0	0		0	0	0	0	0	0		0	0	0	0	0	0		0	0	0	0	0	0		0	0	0	0	0	0
	1496	UN002089	0	0	0	0	0	0		0	0	0	0	0	0		11.65	0.39	16.5	0.53	25	0.91		0	0	0	0	0	0		0	0	6.19	0.25	0	0
	1497	UN002090	6.56	0.24	0	0	0	0		7.51	0.27	14.62	0.51	29.51	0.92		0	0	0	0	5.05	0.18		11.82	0.38	11.78	0.43	0	0		0	0	0	0	0	0
	1498	UN002092	0	0	13.1	0.44	0	0		0	0	9.69	0.34	23.51	0.73		7.59	0.25	19.13	0.62	0	0		18.86	0.61	23.49	0.85	16.48	0.51		0	0	11.48	0.46	0	0
	1499	UN002093	0	0	0	0	18.96	0.65		0	0	24.02	0.84	0	0		33.8	1.12	19.36	0.63	44.25	1.61		41.92	1.35	17.12	0.62	36.25	1.13		38.86	1.19	0	0	17.58	0.56
	1500	UN002094	3.89	0.15	0	0	0	0		0	0	5.17	0.18	0	0		2.76	0.09	0	0	3.15	0.11		12.4	0.4	0	0	0	0		2.79	0.09	4.42	0.18	6.68	0.21
	1501	UN002095	0	0	0	0	0	0		0	0	5.08	0.18	0	0		8.44	0.28	3.8	0.12	10.26	0.37		15.54	0.5	15.63	0.57	8.98	0.28		0	0	0	0	0	0
	1502	UN002096	0	0	15.77	0.53	7.81	0.27		0	0	17.34	0.6	12.21	0.38		31.26	1.04	20.29	0.66	11.07	0.4		11.36	0.37	12.25	0.44	10.52	0.33		21	0.64	18.08	0.73	17.05	0.54
	1503	UN002097	176.01	6.57	469.37	15.76	207.34	7.14		113.96	4.18	623.78	21.72	423.85	13.23		767.78	25.55	787.45	25.5	941.53	34.27		491.49	15.9	302.9	10.99	448.27	13.97		699.91	21.39	652.31	26.42	902.26	28.83
	1504	UN002098	10.06	0.38	0	0	4.76	0.16		4.62	0.17	21.76	0.76	24.52	0.77		11.27	0.38	12.99	0.42	10.32	0.38		17.27	0.56	28.51	1.03	4.72	0.15		13.06	0.4	11.93	0.48	5.63	0.18
	1505	UN002099	0	0	0	0	0	0		0	0	0	0	16.18	0.51		1.81	0.06	10.33	0.33	60.27	2.19		34.56	1.12	0	0	23.46	0.73		42.43	1.3	43.17	1.75	50.78	1.62
	1506	UN002100	0	0	157.73	5.3	0	0		35.72	1.31	0	0	374.69	11.7		206.77	6.88	296.75	9.61	271.46	9.88		10.56	0.34	0	0	0	0		373.47	11.42	269.31	10.91	453.89	14.51
	1507	UN002101	3.39	0.13	0	0	5	0.17		0	0	0	0	0	0		9.65	0.32	0	0	0	0		6.04	0.2	8.98	0.33	6.38	0.2		0	0	0	0	0	0
	1508	UN002102	0	0	0	0	0	0		0	0	5.64	0.2	0	0		0	0	0	0	41.2	1.5		0	0	0	0	0	0		0	0	0	0	5.69	0.18
	1509	UN002103	0	0	0	0	0	0		0	0	0	0	0	0		0	0	0	0	0	0		0	0	0	0	0	0		0	0	0	0	0	0
	1510	UN002104	0	0	0	0	0	0		0	0	0	0	0	0		0	0	0	0	0	0		0	0	0	0	0	0		0	0	0	0	0	0
	1511	UN002105	0	0	0	0	0	0		0	0	0	0	11.73	0.37		0	0	0	0	0	0		0	0	0	0	0	0		0	0	0	0	0	0
	1512	UN002106	115	4.3	99	3.33	130.91	4.51		152	5.57	304	10.59	239.24	7.47		272	9.06	209	6.77	251	9.14		279.42	9.04	244	8.86	309	9.64		282	8.63	234.59	9.51	305	9.75
	1513	UN002107	0	0	0	0	0	0		0	0	0.63	0.02	4.45	0.14		6.23	0.21	0	0	6.3	0.23		4.44	0.14	0	0	0.67	0.02		0	0	7.4	0.3	0	0
	1514	UN002108	0	0	0	0	6.86	0.24		0	0	0	0	0	0		0	0	0	0	8.99	0.33		14.84	0.48	0	0	16.55	0.52		8.41	0.26	21.54	0.87	4.81	0.15
	1515	UN002109	0	0	3.26	0.11	0	0		0	0	0	0	6.87	0.21		13.93	0.46	0	0	17.4	0.63		0	0	0	0	0	0		29.31	0.9	14.06	0.57	54.8	1.75
	1516	UN002110	21.83	0.82	11.95	0.4	29.85	1.03		24.21	0.89	16.73	0.58	37.38	1.17		20.63	0.69	18.55	0.6	17.68	0.64		21.33	0.69	20.14	0.73	6.24	0.19		24.14	0.74	32.5	1.32	21.29	0.68
	1517	UN002111	0	0	0	0	0	0		6.45	0.24	15.91	0.55	17.01	0.53		18.87	0.63	32.26	1.05	46.58	1.7		0	0	11.49	0.42	0	0		5.71	0.17	15.97	0.65	23.95	0.77
	1518	UN002112	0	0	27.51	0.93	0	0		38	1.39	54.91	1.91	66.39	2.07		44.9	1.5	57.92	1.88	87.02	3.17		50.71	1.64	51.51	1.87	81.01	2.53		99.6	3.05	72.39	2.94	119.7	3.83
	1519	UN002113	0	0	0	0	0	0		0	0	5.55	0.19	0	0		1.92	0.06	5.62	0.18	3.17	0.12		0	0	1.8	0.07	0	0		0	0	12.46	0.51	5.18	0.17
	1520	UN002114	0	0	0	0	2.67	0.09		0	0	0	0	0	0		0	0	0	0	0	0		0	0	0	0	0	0		0	0	0	0	0	0
	1521	UN002115	8.98	0.34	2.18	0.07	4.59	0.16		0	0	6.66	0.23	0.99	0.03		5.83	0.19	10.83	0.35	37.32	1.36		10.49	0.34	13.33	0.48	12.78	0.4		3.57	0.11	4.98	0.2	7.38	0.24
	1522	UN002116	0	0	0	0	29.5	1.02		9.99	0.37	14.77	0.52	0	0		15.07	0.5	0	0	8.34	0.3		20.4	0.66	0	0	9.61	0.3		0	0	14.89	0.6	0	0
	1523	UN002117	0	0	0	0	0	0		382.04	14.04	747.22	26.09	655.93	20.53		514.5	17.17	528.78	17.17	592.92	21.64		0	0	416.28	15.14	0	0		0	0	702.35	28.53	999.88	32.04
	1524	UN002118	0	0	0	0	24.34	0.84		10.35	0.38	0	0	0	0		0	0	0	0	34.4	1.26		0	0	0	0	48.09	1.5		85.24	2.61	0	0	126.47	4.05
	1525	UN002119	0	0	0	0	0	0		0	0	0	0	0	0		0	0	0.67	0.02	5.37	0.2		0	0	0	0	5.54	0.17		0	0	7.21	0.29	14.97	0.48
	1526	UN002120	0	0	0	0	5.73	0.2		0	0	0	0	19.52	0.61		9.72	0.32	0	0	9.53	0.35		0	0	0	0	0	0		14.84	0.45	7.92	0.32	10.33	0.33
	1527	UN002121	0	0	0	0	0	0		13	0.48	0	0	15.73	0.49		0	0	7.62	0.25	47.94	1.75		14.28	0.46	0	0	8.58	0.27		57.15	1.75	0	0	56.29	1.8
	1528	UN002122	0	0	0	0	0	0		0	0	0	0	0	0		0	0	0	0	0	0		0	0	0	0	0	0		0	0	0	0	0	0
	1529	UN002123	0	0	0	0	0	0		5.93	0.22	29.1	1.02	0	0		0	0	0	0	0	0		9.33	0.3	0	0	19.89	0.62		0	0	0	0	0	0
	1530	UN002124	5.38	0.2	2.81	0.09	17.21	0.59		1	0.04	7.01	0.24	8.91	0.28		10.94	0.37	13.73	0.45	11.98	0.44		8.39	0.27	16.59	0.6	0	0		10.41	0.32	2.78	0.11	14.11	0.45
	1531	UN002125	3.96	0.15	0	0	0	0		0.01	0	1.26	0.04	2.78	0.09		11.54	0.39	10.22	0.33	0.03	0		0.44	0.01	0	0	1.49	0.05		0.13	0	0.75	0.03	1.69	0.05
	1532	UN002126	17.4	0.65	6.16	0.21	31.88	1.1		31.82	1.17	65.6	2.29	35.29	1.11		35.76	1.19	50.08	1.63	86.25	3.15		71.06	2.31	60.26	2.19	25.6	0.8		46.4	1.42	34.56	1.41	80.07	2.57
	1533	UN002127	6.22	0.23	0	0	0	0		0	0	18.33	0.64	0	0		0.02	0	18.39	0.6	29.99	1.1		0	0	0.03	0	6.67	0.21		16.06	0.49	0.02	0	0	0
	1534	UN002128	0	0	0	0	17.33	0.6		15.76	0.58	61.13	2.14	23.34	0.73		0	0	0	0	0	0		12.28	0.4	40.66	1.48	30.37	0.95		29.72	0.91	35.55	1.45	0	0
	1535	UN002129	15.76	0.59	10.81	0.36	0	0		0.04	0	0.01	0	17.57	0.55		34.73	1.16	8.21	0.27	0.04	0		22.56	0.73	18.34	0.67	28.11	0.88		23.11	0.71	5.37	0.22	12.93	0.41
	1536	UN002130	0	0	0	0	0	0		0	0	0	0	0	0		3.06	0.1	3.78	0.12	6.78	0.25		0	0	0	0	0	0		0	0	0	0	0	0
	1537	UN002132	0	0	0	0	0	0		0	0	10.84	0.38	13.74	0.43		0	0	0	0	25.88	0.95		0	0	0	0	0	0		13.85	0.42	16.98	0.69	0	0
	1538	UN002133	4.54	0.17	3.74	0.13	17.13	0.59		7	0.26	77.7	2.72	20.55	0.64		0	0	0	0	0	0		9.11	0.3	19.84	0.72	9.8	0.31		51.99	1.6	39.38	1.6	87.76	2.82
	1539	UN002134	36.95	1.39	12.34	0.42	6.1	0.21		8.1	0.3	45.36	1.59	53.68	1.68		119.31	3.99	72.36	2.35	39	1.43		54.12	1.76	66.11	2.41	70.75	2.21		16.65	0.51	88.8	3.61	11.59	0.37
	1540	UN002135	0.01	0	0	0	0	0		0	0	0	0	0	0		0	0	0	0	1.33	0.05		0.02	0	0	0	0	0		0.3	0.01	0	0	0.36	0.01
	1541	UN002136	34.58	1.3	46.75	1.58	36.57	1.26		58.52	2.15	110.22	3.86	97.83	3.07		127.83	4.27	99.17	3.23	120.96	4.42		121.01	3.93	87.6	3.19	82.09	2.57		111.23	3.41	131.53	5.35	172.78	5.55
	1542	UN002137	0	0	0	0	0	0		0	0	0	0	0	0		0	0	0	0	0	0		0	0	1.57	0.06	0	0		0	0	0	0	0	0
	1543	UN002138	8.56	0.32	14.46	0.49	0	0		0	0	12.8	0.45	0	0		6.02	0.2	8.52	0.28	0	0		22.94	0.75	10.48	0.38	21.01	0.66		41.16	1.26	10.42	0.42	19.82	0.64
	1544	UN002139	120.67	4.53	65.32	2.2	59.51	2.06		1.58	0.06	84	2.94	48.48	1.52		45.47	1.52	91.72	2.98	61.2	2.24		55.48	1.8	101.03	3.68	118.18	3.7		11.64	0.36	147.07	5.99	234.13	7.52
	1545	UN002140	0	0	0	0	0	0		0	0	0	0	0	0		0	0	0	0	0	0		0	0	0	0	0	0		0	0	0	0	0	0
	1546	UN002141	0	0	0	0	22.58	0.78		0	0	27.96	0.98	31.64	0.99		74.61	2.49	46.03	1.5	59.76	2.19		0	0	32.31	1.18	17.04	0.53		0	0	0	0	0	0
	1547	UN002142	0	0	0	0	0	0		4.24	0.16	4.2	0.15	12.98	0.41		8.7	0.29	13.23	0.43	49.31	1.8		13	0.42	12.99	0.47	7.59	0.24		4.41	0.14	9.26	0.38	9.24	0.3
	1548	UN002143	8.28	0.31	8.24	0.28	0	0		11.76	0.43	0	0	0	0		25.65	0.86	0	0	13.23	0.48		0	0	12.02	0.44	0	0		9.45	0.29	11.42	0.46	0	0
	1549	UN002144	20.36	0.76	0	0	8.08	0.28		0	0	0	0	0	0		0	0	0	0	20.76	0.76		23.8	0.77	0	0	0.06	0		0	0	26.26	1.07	37.07	1.19
	1550	UN002145	9.53	0.36	0	0	0	0		0	0	0	0	0	0		0	0	0	0	17.92	0.66		0	0	22.37	0.82	0	0		0	0	0	0	24.17	0.78
	1551	UN002146	11.82	0.44	0	0	1.67	0.06		1.81	0.07	31.48	1.1	32.81	1.03		27.18	0.91	21.38	0.7	25.75	0.94		0	0	10.02	0.37	0	0		0	0	26.55	1.08	73.85	2.37
	1552	UN002147	0	0	139.08	4.69	12.38	0.43		44.88	1.65	191.16	6.69	224.01	7.03		369.86	12.37	396.28	12.9	144.89	5.3		70.39	2.29	190.41	6.94	109.64	3.43		261.4	8.03	256.94	10.46	313.45	10.07
	1553	UN002148	6.08	0.23	0	0	0	0		0	0	2.86	0.1	0.23	0.01		0	0	0	0	11.54	0.42		13.99	0.45	0	0	0	0		1.34	0.04	0	0	0	0
	1554	UN002149	275.16	10.33	250.77	8.47	120.63	4.18		19.74	0.73	332.84	11.65	114.63	3.6		0	0	147.99	4.82	0	0		221.15	7.19	0	0	372.26	11.66		0	0	361.89	14.74	281.59	9.05
	1555	UN002150	0	0	0	0	14.01	0.48		0	0	8.7	0.3	13.26	0.42		9.75	0.33	9.33	0.3	0	0		0	0	0	0	4.75	0.15		5.66	0.17	8.76	0.36	0	0
	1556	UN002151	0	0	0	0	0	0		0	0	0	0	0	0		4.04	0.14	3.75	0.12	4.21	0.15		0	0	24.93	0.91	8.8	0.28		8.12	0.25	9.22	0.38	12.39	0.4
	1557	UN002152	203.9	7.66	260.52	8.8	171.84	5.95		63.62	2.34	269.17	9.42	226.88	7.12		299.39	10.02	381.67	12.43	288.71	10.57		170.96	5.56	193.77	7.07	195.93	6.14		326.11	10.02	281.71	11.47	382.27	12.28
	1558	UN002153	0	0	8.12	0.27	0	0		0	0	13.86	0.49	18.28	0.57		0	0	4.07	0.13	0	0		0	0	0	0	0	0		0	0	0	0	0	0
	1559	UN002154	24.17	0.91	0	0	10.29	0.36		0	0	75.24	2.63	98.83	3.1		77.97	2.61	72.34	2.36	99.13	3.63		47.97	1.56	39.31	1.43	0	0		95.53	2.94	29.54	1.2	108.93	3.5
	1560	UN002155	381.65	14.34	1461.37	49.36	1090.89	37.78		1708.95	62.98	365.31	12.8	484	15.19		78	2.61	659.13	21.47	2639.38	96.63		385.35	12.54	448	16.35	591.38	18.54		620	19.06	350.34	14.27	415	13.34
	1561	UN002156	0	0	0	0	0	0		0	0	16.93	0.59	11.1	0.35		0	0	15.99	0.52	8.68	0.32		0	0	0	0	32.81	1.03		0	0	7.31	0.3	3.21	0.1
	1562	UN002157	0	0	0	0	0	0		0	0	0	0	0	0		0	0	0	0	0	0		0	0	0	0	0	0		0	0	0	0	0	0
	1563	UN002158	71.1	2.67	92.44	3.12	64.26	2.23		55.64	2.05	245.71	8.61	248.29	7.8		264	8.84	362.49	11.82	351.85	12.89		205.05	6.67	169.08	6.17	169.34	5.31		355.38	10.93	312.6	12.74	509.87	16.4
	1564	UN002159	0	0	0	0	0	0		0	0	0	0	8.69	0.27		6.82	0.23	9.18	0.3	32.09	1.18		3.21	0.1	4.18	0.15	1.42	0.04		13.7	0.42	0	0	5.6	0.18
	1565	UN002160	77.86	2.93	0	0	2.14	0.07		31.48	1.16	11.61	0.41	115.18	3.62		156.87	5.25	98.19	3.2	12.56	0.46		0	0	0	0	22.47	0.7		68.09	2.09	116.96	4.77	103.98	3.34
	1566	UN002161	0	0	0	0	0	0		0	0	0	0	0	0		0	0	0	0	0	0		0	0	0	0	0	0		0	0	0	0	0	0
	1567	UN002162	0	0	0	0	0	0		8.39	0.31	0	0	0	0		10.49	0.35	0	0	0	0		10.87	0.35	0	0	0	0		6.47	0.2	0	0	0	0
	1568	UN002163	0	0	0	0	0	0		5.49	0.2	0.31	0.01	3.78	0.12		3.5	0.12	4.31	0.14	5.07	0.19		2.25	0.07	0	0	10.15	0.32		5.77	0.18	0	0	0	0
	1569	UN002164	0	0	0	0	0	0		0	0	3.5	0.12	0.73	0.02		0	0	0.15	0	0	0		2.95	0.1	0	0	9.47	0.3		3.01	0.09	0	0	0	0
	1570	UN002165	12.01	0.45	3.83	0.13	0	0		14.8	0.55	0	0	0	0		15.63	0.52	22.59	0.74	0	0		5.7	0.19	12.56	0.46	29.88	0.94		0	0	38.3	1.56	0	0
	1571	UN002166	0	0	17.04	0.58	8.62	0.3		13.48	0.5	31.15	1.09	14.95	0.47		52.49	1.76	24.94	0.81	60.8	2.23		28.77	0.94	29.46	1.08	11.72	0.37		33.34	1.03	37.07	1.51	65.4	2.1
	1572	UN002167	3.22	0.12	0	0	1.55	0.05		0	0	0	0	8.25	0.26		13.08	0.44	9.1	0.3	28.82	1.06		0	0	0	0	0	0		0	0	4.55	0.19	10.18	0.33
	1573	UN002168	0	0	0	0	11	0.38		7.12	0.26	22.61	0.79	0	0		0	0	15.85	0.52	36.1	1.32		0	0	0	0	0	0		12.24	0.38	0	0	10.28	0.33
	1574	UN002169	46.83	1.76	35.86	1.21	44.03	1.53		48.18	1.78	129.73	4.55	95.53	3		80.94	2.71	45.84	1.5	89.26	3.27		58.99	1.92	79.69	2.91	19.72	0.62		44.54	1.37	8.67	0.35	113.93	3.67
	1575	UN002170	0	0	0	0	0	0		0	0	0	0	0	0		0	0	0	0	0	0		0	0	0	0	16.62	0.52		16.11	0.5	0	0	17.45	0.56
	1576	UN002171	26.5	1	18.11	0.61	11	0.38		24.46	0.9	52.21	1.83	74.93	2.36		66.7	2.24	76.75	2.5	90.49	3.32		90.01	2.93	66.82	2.44	81.45	2.56		58.46	1.8	49.44	2.02	76.44	2.46
	1577	UN002172	0	0	17.79	0.6	8.86	0.31		0	0	21.48	0.75	8.42	0.26		0.56	0.02	74.77	2.44	118.93	4.36		59.32	1.93	24.5	0.9	26.28	0.83		94.23	2.9	0	0	94.68	3.05
	1578	UN002173	0	0	0	0	0	0		0	0	0	0	11.78	0.37		0	0	3.24	0.11	8.8	0.32		0	0	7.48	0.27	0	0		11.8	0.36	4.37	0.18	0	0
	1579	UN002174	0	0	0	0	0	0		0	0	0	0	0	0		0	0	5.74	0.19	0	0		0	0	0	0	0	0		0	0	0	0	29.73	0.96
	1580	UN002175	0	0	0.05	0	0	0		1.75	0.06	1.47	0.05	0	0		0	0	0.04	0	0	0		0.36	0.01	0	0	0.03	0		0	0	0.42	0.02	0.6	0.02
	1581	UN002176	130.22	4.9	138.88	4.7	64.39	2.23		218.98	8.09	337.6	11.85	217.63	6.85		261.68	8.78	225.59	7.36	199.49	7.32		212.64	6.93	223.77	8.18	295.81	9.29		317.44	9.78	228.56	9.33	250.53	8.07
	1582	UN002177	7.32	0.28	0	0	0	0		0	0	18.55	0.65	62.54	1.97		69.19	2.32	51.27	1.67	0	0		0	0	0.02	0	0	0		82.56	2.54	32.39	1.32	73.13	2.36
	1583	UN002178	59.25	2.23	0	0	54.23	1.88		0	0	52.2	1.83	0	0		0	0	55	1.8	0	0		0	0	0	0	0	0		58.02	1.79	0	0	0	0
	1584	UN002179	41.9	1.58	28.07	0.95	0	0		22.09	0.82	20.38	0.72	24.13	0.76		10.59	0.36	48.63	1.59	59.01	2.16		68.84	2.24	74.99	2.74	19.91	0.63		66.08	2.04	37.29	1.52	88.09	2.84
	1585	UN002180	29.2	1.1	5.8	0.2	0	0		0	0	0	0	37.43	1.18		15.26	0.51	18.04	0.59	0	0		66.5	2.17	40.64	1.49	0	0		0	0	34.23	1.4	0	0
	1586	UN002181	38.3	1.44	28.33	0.96	24.16	0.84		57.66	2.13	80.8	2.84	85.22	2.68		81.97	2.75	84.2	2.75	54.75	2.01		88.1	2.87	86.26	3.15	61.52	1.93		90.49	2.79	64.05	2.62	82.91	2.67
	1587	UN002182	0	0	0	0	0	0		0	0	0	0	52.88	1.66		41.79	1.4	0	0	0	0		0	0	0	0	0	0		0	0	0	0	0	0
	1588	UN002183	0	0	0	0	0	0		0	0	9.24	0.32	35.26	1.11		0	0	4.66	0.15	0	0		27.48	0.9	0	0	0	0		12.03	0.37	11.72	0.48	22.43	0.72
	1589	UN002184	0	0	0	0	0	0		0	0	0	0	0	0		0	0	34.29	1.12	0	0		0	0	0	0	0	0		0	0	39.07	1.6	16.64	0.54
	1590	UN002185	0	0	0	0	0	0		2.68	0.1	23.04	0.81	1.71	0.05		2.8	0.09	0	0	1.36	0.05		16.12	0.53	0	0	0	0		9	0.28	0	0	4.21	0.14
	1591	UN002186	0	0	0	0	0	0		0	0	14.86	0.52	23.93	0.75		6.96	0.23	0	0	13.46	0.49		27.61	0.9	0	0	0	0		27.61	0.85	22.94	0.94	57.13	1.84
	1592	UN002187	102.93	3.88	126.87	4.3	98.6	3.42		384.97	14.23	486.44	17.09	336.32	10.59		465.17	15.61	318.29	10.4	116.15	4.26		259.86	8.48	409.13	14.97	234.41	7.37		306.37	9.45	292.64	11.96	254.44	8.2
	1593	UN002188	8.99	0.34	14.83	0.5	0	0		0	0	0	0	0	0		0	0	0	0	0	0		0	0	0	0	0	0		0	0	0	0	0	0
	1594	UN002189	0	0	0	0	0	0		0	0	0.55	0.02	0	0		3	0.1	22.81	0.75	15.48	0.57		0	0	0	0	13.47	0.42		25.09	0.77	22.75	0.93	20.39	0.66
	1595	UN002190	10.83	0.41	9.09	0.31	9	0.31		0	0	13.25	0.47	0	0		44.78	1.5	29.89	0.98	63.1	2.32		23.72	0.77	31.96	1.17	25.05	0.79		27.49	0.85	17.17	0.7	58.01	1.87
	1596	UN002191	0	0	0	0	0	0		0	0	13.44	0.47	4.83	0.15		10.62	0.36	9.83	0.32	27.86	1.02		0	0	14.4	0.53	0	0		0	0	4.69	0.19	8.27	0.27
	1597	UN002192	6.76	0.25	0	0	10.39	0.36		0	0	0	0	0	0		17.3	0.58	0	0	47.64	1.75		13.58	0.44	0	0	28.44	0.89		22.51	0.69	40.26	1.65	20.29	0.65
	1598	UN002194	0	0	20.57	0.7	0	0		0	0	0	0	0	0		0	0	22.73	0.74	2.02	0.07		0	0	0	0	0	0		0	0	0	0	0	0
	1599	UN002196	0	0	0	0	0	0		0	0	4.29	0.15	24.13	0.76		11.92	0.4	3.49	0.11	6.51	0.24		0	0	0	0	0	0		0	0	5.98	0.24	0	0
	1600	UN002197	0	0	0	0	0	0		0	0	3.13	0.11	4.19	0.13		0	0	0	0	19.78	0.73		0	0	0	0	0	0		0	0	3.43	0.14	0	0
	1601	UN002198	0	0	6.66	0.23	14.25	0.5		16.6	0.61	8.11	0.29	17.24	0.54		50.28	1.69	35.98	1.18	5.47	0.2		7.33	0.24	14.27	0.52	0	0		24.56	0.76	31.16	1.28	45.3	1.46
	1602	UN002199	0	0	0	0	0	0		0	0	0	0	0	0		0	0	0	0	0	0		59.29	1.94	0	0	0	0		0	0	0	0	0	0
	1603	UN002200	0	0	0	0	0	0		0	0	0	0	0	0		0	0	0	0	0	0		0	0	0	0	0	0		0	0	0	0	0	0
	1604	UN002201	0	0	7.39	0.25	0	0		0	0	0	0	0	0		0	0	0	0	0	0		0	0	0	0	0	0		2.97	0.09	0	0	0	0
	1605	UN002202	0	0	0	0	0	0		17.96	0.67	34.69	1.22	37.88	1.19		0	0	25.02	0.82	0	0		25.01	0.82	24.51	0.9	24.62	0.78		0	0	41.03	1.68	75.13	2.43
	1606	UN002203	3.66	0.14	0	0	0	0		37.89	1.4	121.72	4.28	30.59	0.96		101.92	3.43	60.59	1.98	30.48	1.12		31.18	1.02	34.46	1.26	0	0		44.72	1.38	108.95	4.46	20.13	0.65
	1607	UN002204	0.04	0	0	0	0	0		0	0	0	0	0	0		0	0	9.7	0.32	7.56	0.28		0	0	0	0	0	0		0.34	0.01	22.31	0.91	0	0
	1608	UN002205	0	0	0	0	0	0		0	0	0	0	0	0		14.72	0.49	6.5	0.21	6.15	0.23		6.86	0.22	0	0	0	0		0	0	0	0	17.72	0.57
	1609	UN002206	2.01	0.08	3.26	0.11	3.72	0.13		7.52	0.28	29.55	1.04	24.05	0.76		25.79	0.87	41.09	1.35	18.54	0.68		13.98	0.46	16.21	0.59	7.62	0.24		13.01	0.4	41.07	1.68	53.53	1.73
	1610	UN002207	12.71	0.48	0	0	0	0		3.18	0.12	25.09	0.88	13.3	0.42		14.37	0.48	25.09	0.82	0	0		28.35	0.93	17.25	0.63	6.02	0.19		0	0	19.78	0.81	44.85	1.45
	1611	UN002209	16.93	0.64	0	0	16.7	0.58		28.26	1.05	0	0	34.06	1.08		95.25	3.21	32.98	1.08	26.66	0.98		13.94	0.46	0	0	0	0		24.5	0.76	22.33	0.91	79.83	2.58
	1612	UN002210	0	0	0	0	0	0		0	0	0	0	0.28	0.01		0	0	0	0	0.01	0		0	0	0.09	0	3.63	0.11		0	0	5.04	0.21	2.82	0.09
	1613	UN002211	8.63	0.33	0	0	0	0		0	0	14.35	0.51	0	0		0	0	15.52	0.51	33.28	1.23		10.36	0.34	23.21	0.85	10.78	0.34		17.87	0.55	13.39	0.55	20.05	0.65
	1614	UN002212	0	0	200.97	6.83	0	0		62.96	2.33	230.25	8.11	284.65	8.99		401.23	13.51	259.25	8.49	236.73	8.72		81.74	2.67	133.58	4.9	0	0		229.97	7.11	193.06	7.91	363.01	11.74
	1615	UN002213	0	0	0	0	0	0		5.67	0.21	0	0	0	0		8.44	0.28	0	0	1.53	0.06		0	0	0	0	0	0		8.39	0.26	0.8	0.03	0.15	0
	1616	UN002214	3.96	0.15	0	0	0	0		0	0	0	0	0	0		0	0	0	0	0	0		0	0	0	0	0	0		0	0	4.79	0.2	0	0
	1617	UN002215	8.64	0.33	0	0	25.67	0.89		6.3	0.23	0	0	0	0		3.74	0.13	0	0	0	0		0	0	0	0	0	0		0	0	0	0	2.52	0.08
	1618	UN002216	0	0	6.18	0.21	0	0		0	0	9.45	0.33	46.01	1.45		49.14	1.65	39.32	1.29	46.72	1.72		23.92	0.78	18.23	0.67	16.6	0.52		81.98	2.54	43.67	1.79	48.34	1.56
	1619	UN002217	0	0	0	0	0	0		7.61	0.28	8.4	0.3	270.18	8.54		0	0	0	0	94.75	3.49		4.74	0.16	0	0	14.64	0.46		0	0	89.61	3.67	0	0
	1620	UN002218	0	0	0	0	0	0		1	0.04	9.31	0.33	13.34	0.42		0	0	7.21	0.24	19.53	0.72		10.55	0.35	3.46	0.13	7.42	0.23		17.48	0.54	2.27	0.09	28.71	0.93
	1621	UN002219	0	0	21.44	0.73	12.04	0.42		23.35	0.87	0	0	0	0		0	0	0	0	10.19	0.38		25.08	0.82	0	0	0	0		11.89	0.37	0	0	0	0
	1622	UN002220	0	0	0	0	0	0		0	0	0	0	15.62	0.49		0	0	25.9	0.85	38.76	1.43		12.77	0.42	0	0	0	0		5.46	0.17	0	0	11.61	0.38
	1623	UN002221	0	0	13.58	0.46	0	0		0	0	43.12	1.52	19.76	0.62		40.02	1.35	59.99	1.97	30.54	1.13		15.16	0.5	2.36	0.09	0	0		0	0	0	0	45.61	1.48
	1624	UN002222	13.41	0.51	3.87	0.13	3.21	0.11		8.63	0.32	0.13	0	32.49	1.03		24.99	0.84	26.67	0.87	0	0		22.99	0.75	21.29	0.78	36.37	1.15		30.64	0.95	27.58	1.13	22.25	0.72
	1625	UN002223	0	0	26.01	0.88	41.33	1.44		20.43	0.76	44.52	1.57	4.64	0.15		3.29	0.11	22.38	0.73	100.14	3.69		17.51	0.57	30.79	1.13	0	0		0	0	0	0	0	0
	1626	UN002224	10.55	0.4	0	0	2.41	0.08		19.25	0.71	56.61	2	73.68	2.33		49.42	1.67	51.63	1.69	30.52	1.13		0	0	14.9	0.55	42.06	1.33		79.99	2.48	113.84	4.67	116.26	3.76
	1627	UN002225	0	0	0	0	0	0		0	0	15.86	0.56	35.33	1.12		6.14	0.21	36.64	1.2	30.95	1.14		17.24	0.56	0.05	0	7.95	0.25		56.89	1.76	75.94	3.12	84.29	2.73
	1628	UN002226	0	0	0	0	0	0		0	0	0	0	18.67	0.59		0	0	18.04	0.59	0	0		0	0	0	0	0	0		0	0	0	0	0	0
	1629	UN002228	0	0	2.58	0.09	0	0		0	0	0.28	0.01	0.84	0.03		6	0.2	0	0	5.25	0.19		0.02	0	0.2	0.01	0	0		8.87	0.27	0.2	0.01	0.22	0.01
	1630	UN002229	0	0	0	0	0	0		0	0	0	0	0	0		0	0	17.4	0.57	38.58	1.42		24.56	0.81	0	0	8.05	0.25		5.26	0.16	37.26	1.53	8.73	0.28
	1631	UN002230	5.78	0.22	0	0	0	0		0	0	0	0	10.49	0.33		0	0	4.64	0.15	33.13	1.22		5.83	0.19	0	0	0	0		0	0	11.41	0.47	27.6	0.89
	1632	UN002231	74	2.8	145	4.94	82	2.86		46	1.71	107	3.78	91	2.88		81	2.73	86	2.82	100.55	3.71		126	4.13	102	3.75	92.56	2.92		80	2.48	85	3.49	86.9	2.82
	1633	UN002232	0	0	0	0	0	0		0	0	7.61	0.27	11.19	0.35		0	0	2.38	0.08	0	0		0	0	0	0	0	0		28.75	0.89	0	0	15.73	0.51
	1634	UN002233	0	0	0	0	0	0		6.91	0.26	15.19	0.54	0	0		0.01	0	0.02	0	8.12	0.3		0	0	12.49	0.46	0.19	0.01		29.35	0.91	0	0	0.72	0.02
	1635	UN002234	0	0	0	0	0	0		0	0	0	0	0	0		0	0	0	0	0	0		0	0	0	0	0	0		0	0	0	0	0	0
	1636	UN002235	3.91	0.15	0	0	0	0		0	0	18.46	0.65	1.93	0.06		11.69	0.39	15.87	0.52	3.81	0.14		7.65	0.25	0.03	0	11.37	0.36		7.7	0.24	0	0	0	0
	1637	UN002236	4.6	0.17	9.2	0.31	4.59	0.16		12.45	0.46	0.05	0	11.44	0.36		1.38	0.05	38.12	1.25	0	0		52.18	1.71	0	0	56	1.77		18.56	0.58	22.71	0.93	56.88	1.84
	1638	UN002237	0	0	0	0	0	0		0	0	0	0	0	0		0	0	8.33	0.27	22.85	0.84		0	0	0	0	0	0		11.89	0.37	35.98	1.48	0	0
	1639	UN002238	68.12	2.58	95.19	3.24	86.23	3.01		51.22	1.9	148.89	5.26	147.56	4.67		313.56	10.58	140.57	4.62	188.96	6.98		381.42	12.51	234.74	8.64	223.04	7.05		219.31	6.8	113.39	4.66	418.47	13.57
	1640	UN002240	0	0	0	0	0	0		16.82	0.63	0	0	19.1	0.6		0	0	0	0	0	0		8.51	0.28	9.03	0.33	11.38	0.36		10.65	0.33	10.14	0.42	14.89	0.48
	1641	UN002241	0	0	0	0	0	0		0	0	0	0	0	0		0	0	0	0	0	0		0	0	0	0	0	0		0	0	0	0	0	0
	1642	UN002242	19.93	0.76	44.23	1.51	55.67	1.94		42.1	1.57	60.4	2.13	36.9	1.17		72.95	2.46	18.32	0.6	35.09	1.3		27.68	0.91	85.42	3.14	45.54	1.44		3.63	0.11	25.41	1.04	59.81	1.94
	1643	UN002243	0	0	0	0	0	0		0	0	0	0	19.32	0.61		27.29	0.92	0	0	19.73	0.73		24.44	0.8	15.11	0.56	0	0		0	0	0	0	0	0
	1644	UN002244	1.46	0.06	3.34	0.11	0	0		0	0	10	0.35	20.25	0.64		21.19	0.72	18.4	0.6	37.73	1.39		2.83	0.09	7.07	0.26	5.74	0.18		25.34	0.79	18.9	0.78	29.12	0.94
	1645	UN002245	0	0	0	0	0	0		0	0	0	0	0	0		0	0	0	0	17.54	0.65		0	0	0	0	0	0		0	0	0	0	0	0
	1646	UN002246	0	0	2.23	0.08	0	0		5.25	0.2	5.11	0.18	0	0		5.94	0.2	0	0	15.2	0.56		5.93	0.19	5.4	0.2	23.08	0.73		0	0	0	0	35.82	1.16
	1647	UN002247	5.87	0.22	0	0	0	0		0	0	42.97	1.52	13.48	0.43		0	0	0	0	0	0		0	0	0	0	14.59	0.46		42.8	1.33	0	0	25.54	0.83
	1648	UN002248	0	0	0	0	0	0		0	0	0	0	0	0		13.7	0.46	8.87	0.29	0	0		0	0	0	0	0	0		0	0	0	0	0	0
	1649	UN002249	14.96	0.57	19.26	0.66	0	0		0	0	18.21	0.64	17.31	0.55		0	0	43.59	1.43	0	0		43.36	1.42	0	0	17	0.54		39.56	1.23	0	0	35.56	1.15
	1650	UN002250	16.85	0.64	0	0	14.2	0.5		9.66	0.36	8.79	0.31	8.82	0.28		0	0	26.16	0.86	32.83	1.21		0	0	0	0	0	0		52.03	1.61	27.86	1.15	34.84	1.13
	1651	UN002251	77.77	2.95	0	0	75.7	2.65		35.44	1.32	37.79	1.34	67.75	2.15		0	0	99.54	3.27	6.22	0.23		82.58	2.71	0	0	51.74	1.64		116	3.6	69.99	2.88	101.57	3.3
	1652	UN002252	0	0	0	0	0	0		0	0	11.13	0.39	27.89	0.88		22.33	0.75	9.44	0.31	21.68	0.8		0	0	0	0	11.21	0.35		16.73	0.52	11.42	0.47	16.26	0.53
	1653	UN002253	13.37	0.51	0	0	0	0		0	0	0	0	6.69	0.21		6.95	0.23	21.45	0.71	17.69	0.65		0	0	8.61	0.32	0	0		6.8	0.21	13.42	0.55	6.32	0.21
	1654	UN002254	0	0	20.69	0.71	0	0		20.72	0.77	0	0	0	0		18	0.61	21.8	0.72	0	0		18.81	0.62	0	0	62.17	1.97		0	0	41.24	1.7	0	0
	1655	UN002255	37.48	1.42	0	0	41.2	1.44		22.29	0.83	31.4	1.11	100.91	3.2		31.34	1.06	111.7	3.67	0	0		100.59	3.31	95.21	3.51	33.51	1.06		113.99	3.54	85.95	3.54	113.59	3.69
	1656	UN002256	0	0	0	0	0	0		0	0	7.05	0.25	11.04	0.35		2.61	0.09	6.08	0.2	9.84	0.36		5.71	0.19	6.54	0.24	5.36	0.17		0	0	5.98	0.25	0	0
	1657	UN002257	241.03	9.14	393.64	13.43	0	0		0	0	608.85	21.54	557.72	17.68		132.3	4.47	291.33	9.58	0	0		230.42	7.57	348.46	12.84	0	0		441.71	13.72	277.5	11.42	126.79	4.12
	1658	UN002258	0	0	0	0	0	0		0	0	0	0	47.23	1.5		0	0	0	0	0	0		0	0	0	0	0	0		16.53	0.51	26.72	1.1	0	0
	1659	UN002259	0	0	0	0	0	0		9.84	0.37	0	0	0	0		3.9	0.13	0	0	45.4	1.68		35.45	1.16	0	0	0	0		0	0	18.97	0.78	13.05	0.42
	1660	UN002261	0	0	0	0	0	0		0	0	0	0	13.92	0.44		25.51	0.86	69.39	2.28	68.99	2.55		0	0	6.68	0.25	10.94	0.35		29	0.9	17.87	0.74	57.65	1.87
	1661	UN002262	0	0	0	0	0	0		0	0	0	0	21.69	0.69		0	0	18.66	0.61	8.49	0.31		0	0	8.56	0.32	20.28	0.64		10.63	0.33	10.08	0.42	20.24	0.66
	1662	UN002263	0	0	1.57	0.05	0	0		0	0	0	0	7.53	0.24		12.86	0.43	0	0	23.43	0.87		0	0	7.62	0.28	0	0		0	0	0	0	0	0
	1663	UN002264	0	0	0	0	0	0		2.34	0.09	0	0	0	0		0	0	5.79	0.19	12.81	0.47		0	0	0	0	4.76	0.15		0	0	0	0	0	0
	1664	UN002265	0	0	0	0	0	0		5.34	0.2	0	0	0	0		0	0	0	0	0.72	0.03		7.25	0.24	0	0	0	0		7.9	0.25	0	0	18.9	0.61
	1665	UN002266	0	0	0	0	0	0		0	0	26.19	0.93	6.49	0.21		8.09	0.27	10.18	0.33	15.62	0.58		0	0	14.99	0.55	0	0		12.52	0.39	31.36	1.29	7.65	0.25
	1666	UN002267	0.03	0	0	0	0	0		0	0	12.78	0.45	0	0		0	0	0.23	0.01	0.03	0		9.05	0.3	1.23	0.05	1.4	0.04		1.9	0.06	0.81	0.03	18.93	0.62
	1667	UN002268	0	0	0	0	0	0		0	0	17.36	0.61	46.27	1.47		27.77	0.94	0	0	0	0		0	0	6.61	0.24	0	0		23.57	0.73	21.02	0.87	0	0
	1668	UN002269	0	0	0	0	0	0		0	0	4.86	0.17	0	0		0	0	0	0	13.83	0.51		0	0	0	0	12.89	0.41		0	0	7.75	0.32	0	0
	1669	UN002270	0	0	27.42	0.94	5.66	0.2		8.16	0.3	76.87	2.72	0	0		25.99	0.88	22.79	0.75	48.69	1.8		19.8	0.65	29.98	1.11	92.44	2.93		39.08	1.22	14.57	0.6	59.89	1.95
	1670	UN002271	0	0	0	0	0	0		0	0	0	0	0	0		13.16	0.45	8.42	0.28	0	0		0	0	0	0	0	0		0	0	8.69	0.36	11.75	0.38
	1671	UN002272	0	0	0	0	0	0		0	0	0	0	0	0		15.5	0.52	11.27	0.37	21.31	0.79		6.79	0.22	7.6	0.28	0	0		15.23	0.47	46.46	1.91	45.69	1.49
	1672	UN002273	0.49	0.02	0	0	0	0		0	0	2.93	0.1	1.64	0.05		7.64	0.26	0.75	0.02	1.58	0.06		17.94	0.59	0	0	0.25	0.01		0	0	1.99	0.08	0.1	0
	1673	UN002274	0	0	5.64	0.19	0	0		8.29	0.31	2.11	0.07	2.41	0.08		4.37	0.15	9.59	0.32	12.2	0.45		3.09	0.1	0	0	3.39	0.11		6.32	0.2	9.27	0.38	8.78	0.29
	1674	UN002275	0	0	0	0	0	0		7.9	0.29	0	0	0	0		0	0	0	0	5.7	0.21		1.85	0.06	0	0	0	0		6.89	0.21	0	0	0	0
	1675	UN002276	53.94	2.05	63.54	2.17	58.8	2.06		68.93	2.57	158.18	5.61	100.45	3.19		148.48	5.03	135.46	4.47	95.11	3.52		179.45	5.91	118.62	4.38	155.07	4.92		170.4	5.3	135.97	5.61	165.32	5.38
	1676	UN002277	0.68	0.03	46.5	1.59	11.41	0.4		0	0	201.36	7.14	147.05	4.67		44.84	1.52	22	0.73	40.86	1.51		40.11	1.32	92.55	3.42	0	0		0	0	123.63	5.1	82.93	2.7
	1677	UN002278	9.36	0.36	0	0	0	0		0	0	5.64	0.2	0	0		5.97	0.2	0	0	0	0		22.36	0.74	0	0	0	0		0	0	0	0	0	0
	1678	UN002279	170.68	6.49	8.94	0.31	309.27	10.84		353.25	13.18	133.34	4.73	0	0		542.27	18.37	250.72	8.27	368.51	13.66		346.29	11.4	171.21	6.32	604.5	19.18		107.3	3.34	229.15	9.45	402.63	13.1
	1679	UN002280	19.68	0.75	8.81	0.3	0	0		4.94	0.18	2.66	0.09	0	0		0	0	0	0	0	0		0	0	11.83	0.44	0	0		15.07	0.47	25.39	1.05	8.81	0.29
	1680	UN002281	2.53	0.1	3.35	0.11	0	0		0	0	21.61	0.77	12.99	0.41		26.01	0.88	19.67	0.65	37.14	1.38		17.5	0.58	9.3	0.34	0	0		11.04	0.34	52.45	2.16	31.38	1.02
	1681	UN002282	28.3	1.08	0	0	0	0		42.56	1.59	43.59	1.55	71.56	2.27		39.76	1.35	53.26	1.76	61.02	2.26		52.39	1.73	43.38	1.6	42.7	1.36		15.66	0.49	89.74	3.7	77.66	2.53
	1682	UN002283	3.69	0.14	0	0	0	0		0	0	0	0	6.39	0.2		0.35	0.01	8.96	0.3	23.23	0.86		1.95	0.06	0	0	0.88	0.03		4.02	0.13	2.98	0.12	0	0
	1683	UN002285	0	0	0	0	0	0		0	0	48.64	1.73	0	0		20.49	0.69	0	0	0	0		0	0	16.96	0.63	0	0		0	0	0	0	9.19	0.3
	1684	UN002286	0	0	0	0	2.36	0.08		0	0	0	0	0	0		0	0	0	0	0	0		0	0	0	0	0	0		0.92	0.03	5.01	0.21	5.05	0.16
	1685	UN002287	9.79	0.37	7.23	0.25	4.9	0.17		14.6	0.55	35.38	1.26	47.38	1.51		34.4	1.17	121.96	4.02	92.17	3.42		25.63	0.84	41.58	1.54	23.68	0.75		61.06	1.9	61.79	2.55	105.1	3.42
	1686	UN002288	0	0	0	0	0	0		0	0	0	0	16.04	0.51		5.42	0.18	0	0	15.22	0.56		0	0	0	0	0	0		20.62	0.64	0	0	10.93	0.36
	1687	UN002289	18.99	0.72	0	0	4.16	0.15		10.78	0.4	0	0	0	0		0	0	0	0	0	0		0	0	0	0	8.42	0.27		0	0	0	0	11.29	0.37
	1688	UN002290	4.75	0.18	0	0	0	0		0	0	0	0	12.85	0.41		4.2	0.14	10.19	0.34	7.21	0.27		17.17	0.57	11.75	0.43	6.13	0.19		5.62	0.18	0	0	13.2	0.43
	1689	UN002291	0	0	0	0	0	0		6.35	0.24	7.72	0.27	0	0		8.96	0.3	8.16	0.27	9.19	0.34		0	0	7.69	0.28	0	0		14.47	0.45	8.11	0.33	8.52	0.28
	1690	UN002292	0	0	0	0	0	0		0	0	0	0	14.41	0.46		12.37	0.42	0	0	14	0.52		0	0	7.18	0.27	8.43	0.27		0	0	0	0	9	0.29
	1691	UN002293	0	0	0	0	0	0		0	0	0	0	13.87	0.44		12.42	0.42	35.2	1.16	0	0		0	0	0	0	0	0		21.95	0.68	6.25	0.26	10.87	0.35
	1692	UN002294	24.37	0.93	0	0	7.82	0.27		23.23	0.87	44.99	1.6	29.38	0.93		39.92	1.35	12.32	0.41	12.69	0.47		14.18	0.47	19.58	0.72	8.69	0.28		7.17	0.22	8.71	0.36	12.12	0.39
	1693	UN002295	0	0	0	0	0	0		0	0	0	0	0	0		0	0	0	0	0	0		0	0	0	0	29.44	0.94		0	0	0	0	0	0
	1694	UN002296	4.99	0.19	7.87	0.27	21.92	0.77		11.56	0.43	44.11	1.57	12.29	0.39		19.21	0.65	40.57	1.34	46.12	1.71		29.58	0.98	19.25	0.71	25.99	0.83		37.04	1.15	44.26	1.83	62.87	2.05
	1695	UN002297	4.92	0.19	0	0	5.22	0.18		0	0	0	0	0	0		17.57	0.6	0	0	0	0		19.39	0.64	0	0	0	0		25.29	0.79	17.58	0.73	0	0
	1696	UN002298	5.02	0.19	26.44	0.91	6.46	0.23		11.66	0.44	51.53	1.83	41.51	1.32		46.2	1.57	29.31	0.97	36.26	1.35		42.89	1.41	56.02	2.07	30.21	0.96		0	0	38.67	1.6	55.81	1.82
	1697	UN002299	2.37	0.09	0.6	0.02	0.56	0.02		0	0	0	0	5.32	0.17		0	0	0.01	0	13.27	0.49		0	0	5.65	0.21	16.29	0.52		0	0	72.16	2.98	10.26	0.33
	1698	UN002300	0	0	0	0	0	0		0	0	0	0	0	0		0	0	0	0	0	0		0	0	0	0	0	0		0	0	13.06	0.54	0	0
	1699	UN002301	8.6	0.33	2.23	0.08	1.85	0.06		0	0	0	0	19.03	0.61		0	0	8.73	0.29	0	0		0	0	0	0	0	0		63.66	1.98	0	0	30.73	1
	1700	UN002303	0	0	0	0	0	0		0	0	0	0	16.94	0.54		12.63	0.43	21.74	0.72	26.5	0.98		7.21	0.24	2.52	0.09	0	0		17.38	0.54	14.23	0.59	25.35	0.83
	1701	UN002304	0	0	3.41	0.12	0	0		0	0	0	0	15.14	0.48		0	0	0	0	0	0		0	0	19.01	0.7	20.52	0.65		0	0	0	0	0	0
	1702	UN002305	0	0	0.76	0.03	0.87	0.03		4.94	0.18	0	0	18.8	0.6		16.54	0.56	11.95	0.39	20.88	0.78		9.55	0.32	10.45	0.39	3.22	0.1		0	0	35.16	1.45	40.22	1.31
	1703	UN002306	0	0	0.76	0.03	0.87	0.03		4.94	0.18	72.19	2.56	18.8	0.6		16.54	0.56	11.95	0.39	3.86	0.14		9.55	0.32	10.45	0.39	3.22	0.1		0	0	35.16	1.45	18.16	0.59
	1704	UN002307	0	0	0	0	0	0		0	0	0	0	0.08	0		0	0	0	0	0	0		0	0	0	0	0	0		0	0	0	0	0	0
	1705	UN002308	0	0	0	0	0	0		0	0	0.03	0	1.12	0.04		5	0.17	10.07	0.33	13.45	0.5		9.17	0.3	0	0	0	0		14.41	0.45	32.49	1.34	13.37	0.44
	1706	UN002309	0	0	0	0	0	0		0	0	62.34	2.22	41.12	1.31		42.06	1.43	0	0	0	0		12.86	0.42	0	0	0	0		7.26	0.23	6.07	0.25	0	0
	1707	UN002310	24.31	0.93	19.83	0.68	25.61	0.9		47.58	1.78	6.59	0.23	17.88	0.57		0	0	0	0	18.2	0.68		0	0	59.44	2.2	74.24	2.36		0	0	10.72	0.44	0	0
	1708	UN002311	7.17	0.27	34.87	1.19	48.89	1.72		13.5	0.5	57.01	2.03	45.69	1.46		13.82	0.47	61.78	2.04	66.46	2.47		55	1.82	21.17	0.78	27.14	0.86		115.97	3.62	150.38	6.22	99.3	3.24
	1709	UN002312	0	0	0	0	0	0		14.28	0.53	0	0	10.43	0.33		0	0	12.11	0.4	19.61	0.73		0	0	0	0	10.53	0.33		0	0	0	0	11.1	0.36
	1710	UN002313	0	0	0	0	23.32	0.82		0	0	0	0	0	0		0	0	0	0	14.36	0.53		0	0	0	0	56.13	1.79		31.71	0.99	18.77	0.78	17.06	0.56
	1711	UN002314	0	0	0	0	0	0		0	0	0	0	0	0		4.43	0.15	0	0	0.11	0		0.17	0.01	2.26	0.08	1.88	0.06		7.35	0.23	0.24	0.01	7.67	0.25
	1712	UN002315	20.26	0.77	0	0	9.83	0.35		0	0	17.41	0.62	22.38	0.71		16.69	0.57	14.28	0.47	0	0		0	0	14.63	0.54	0	0		0	0	43.68	1.81	0	0
	1713	UN002316	3.34	0.13	0	0	0	0		0	0	0	0	0	0		0	0	9.43	0.31	21.23	0.79		0	0	0	0	0	0		0	0	0	0	4.87	0.16
	1714	UN002317	15.8	0.6	5.02	0.17	0	0		0	0	14.25	0.51	0	0		0	0	0	0	19.9	0.74		0	0	0	0	20.05	0.64		32.44	1.01	22.94	0.95	20.34	0.66
	1715	UN002318	0	0	0	0	0	0		0	0	0.51	0.02	0	0		0	0	5.57	0.18	0.19	0.01		0	0	0.1	0	0	0		1.85	0.06	1.69	0.07	0	0
	1716	UN002319	49.08	1.87	13.37	0.46	0	0		41.38	1.55	111.55	3.97	108.91	3.47		108.85	3.7	140.85	4.66	147.2	5.47		91.78	3.03	74.88	2.77	71.06	2.26		147.33	4.6	147.39	6.1	217.89	7.11
	1717	UN002320	0	0	0	0	0	0		14.1	0.53	17.98	0.64	0	0		0	0	0.02	0	0	0		0	0	2.32	0.09	0	0		0	0	13.42	0.56	2.53	0.08
	1718	UN002321	0	0	14.74	0.51	0	0		8.93	0.33	20.19	0.72	39.15	1.25		0	0	2.52	0.08	0	0		12.52	0.41	15.09	0.56	21.53	0.69		27.05	0.84	0	0	136.2	4.45
	1719	UN002322	0	0	0	0	0	0		0	0	0.15	0.01	3.01	0.1		0	0	0	0	0	0		0	0	0	0	0	0		0	0	0	0	0.43	0.01
	1720	UN002323	0	0	14.83	0.51	0	0		3.24	0.12	11.55	0.41	17.74	0.57		29.24	0.99	32.87	1.09	27.44	1.02		42.33	1.4	35.6	1.32	39.26	1.25		21.12	0.66	8.29	0.34	26.9	0.88
	1721	UN002324	0	0	0	0	0	0		0	0	0	0	0.03	0		0.91	0.03	0.81	0.03	1.67	0.06		0	0	0	0	2.33	0.07		0.03	0	0.83	0.03	0.52	0.02
	1722	UN002325	0	0	0	0	0	0		0	0	0	0	0	0		0	0	0	0	0	0		0	0	0	0	0	0		23.61	0.74	0	0	12.56	0.41
	1723	UN002326	11.79	0.45	23.53	0.81	0	0		20.11	0.75	14.02	0.5	28.3	0.9		0	0	0	0	0	0		66.79	2.21	38.57	1.43	83.5	2.66		0	0	0	0	60.68	1.98
	1724	UN002327	1.1	0.04	0.83	0.03	0	0		0	0	2.33	0.08	1.03	0.03		0	0	8.18	0.27	2.26	0.08		8.38	0.28	0.69	0.03	0	0		13.43	0.42	0	0	19.17	0.63
	1725	UN002328	12.54	0.48	48.26	1.66	27.9	0.98		0	0	48.9	1.74	59.62	1.9		8.36	0.28	7.68	0.25	27.52	1.02		21.12	0.7	29.65	1.1	24.9	0.79		103.26	3.23	36.74	1.52	9.67	0.32
	1726	UN002329	39.07	1.49	15.55	0.53	0	0		5.1	0.19	9.5	0.34	14.74	0.47		33.13	1.13	77.21	2.56	66.15	2.46		29.91	0.99	31.62	1.17	4.06	0.13		18.19	0.57	69.7	2.89	59.27	1.94
	1727	UN002330	21.55	0.82	0	0	25.59	0.9		0	0	16.19	0.58	0	0		12.04	0.41	40.08	1.33	32.71	1.22		30.52	1.01	0	0	0	0		24.4	0.76	15.61	0.65	21.33	0.7
	1728	UN002331	4.02	0.15	3.05	0.1	0	0		0	0	10.2	0.36	3.66	0.12		3.31	0.11	0	0	8.95	0.33		0	0	2.72	0.1	4.86	0.15		0	0	28.2	1.17	10.98	0.36
	1729	UN002332	9.94	0.38	7.23	0.25	8.31	0.29		19.48	0.73	28.77	1.02	0	0		9.87	0.34	0	0	0	0		9.48	0.31	16.74	0.62	0	0		9.1	0.28	40.13	1.66	9.23	0.3
	1730	UN002333	0	0	0	0	0	0		0	0	0	0	0	0		0	0	0	0	22.63	0.84		0	0	19.31	0.72	0	0		0	0	0	0	110.86	3.62
	1731	UN002334	0	0	0	0	0	0		0	0	0	0	0	0		0	0	0	0	0	0		0	0	0	0	0	0		13.08	0.41	0	0	0	0
	1732	UN002335	0	0	0	0	0	0		0	0	14.35	0.51	0	0		0	0	0	0	0	0		0	0	0	0	0	0		0	0	7.26	0.3	0	0
	1733	UN002336	0	0	0	0	0	0		0	0	0	0	0	0		0	0	13.8	0.46	0	0		0	0	8.33	0.31	10.77	0.34		0	0	33.52	1.39	43.24	1.41
	1734	UN002337	19.73	0.75	0	0	0	0		0	0	59.28	2.11	38.27	1.22		0	0	29.35	0.97	115.67	4.3		0	0	24.22	0.9	13.76	0.44		82.74	2.59	0	0	64.22	2.1
	1735	UN002338	0	0	0	0	3.99	0.14		0	0	0	0	0	0		32.33	1.1	24.2	0.8	0	0		0	0	0	0	0	0		0	0	0	0	0	0
	1736	UN002339	3.93	0.15	2.09	0.07	2.86	0.1		8.99	0.34	0	0	2.21	0.07		0	0	5.73	0.19	7.51	0.28		4.55	0.15	3.11	0.12	0	0		6.36	0.2	2.59	0.11	2.92	0.1
	1737	UN002340	144.98	5.54	17.45	0.6	89.7	3.16		129.26	4.84	158.72	5.65	99.26	3.17		135.68	4.62	221.5	7.34	167.56	6.24		225	7.44	219.14	8.13	201.7	6.43		213.8	6.69	93.41	3.87	211.71	6.92
	1738	UN002341	17.1	0.65	0	0	0	0		0	0	1	0.04	0	0		0	0	6.99	0.23	37.32	1.39		4.2	0.14	0.34	0.01	0	0		0	0	0	0	68.99	2.26
	1739	UN002342	7.31	0.28	0	0	0	0		0	0	0	0	2.54	0.08		3.46	0.12	7.14	0.24	8.69	0.32		5.51	0.18	0	0	4.06	0.13		5.54	0.17	7.76	0.32	7.94	0.26
	1740	UN002343	3.25	0.12	8.4	0.29	0	0		0	0	8.26	0.29	20.79	0.66		10.37	0.35	22.85	0.76	15.17	0.57		9	0.3	11.36	0.42	10.65	0.34		34.71	1.09	19.87	0.82	11.36	0.37
	1741	UN002344	0	0	0	0	6.72	0.24		0	0	30.52	1.09	37.06	1.18		0	0	0	0	17.12	0.64		0	0	18.95	0.7	22.28	0.71		33.28	1.04	31.38	1.3	17.93	0.59
	1742	UN002345	0	0	0	0	0	0		0	0	0	0	0	0		0	0	0	0	18.33	0.68		0	0	0	0	0	0		7.83	0.24	0	0	0	0
	1743	UN002346	0	0	0	0	0	0		0	0	0	0	0	0		0	0	0.19	0.01	0.02	0		0	0	0	0	0.01	0		0.17	0.01	0	0	0	0
	1744	UN002347	78.12	2.99	40.68	1.4	47.09	1.66		29.83	1.12	0	0	51.53	1.65		76.03	2.59	108.22	3.59	50.94	1.9		75.26	2.49	64.74	2.4	164.21	5.24		127.99	4	53.01	2.2	49.75	1.63
	1745	UN002348	17.45	0.67	0	0	0	0		24.43	0.92	0	0	3.28	0.1		23.37	0.8	2.86	0.09	0	0		36.19	1.2	3.27	0.12	1.09	0.03		24.94	0.78	43.15	1.79	33.89	1.11
	1746	UN002349	0	0	2.27	0.08	0	0		2.26	0.08	6.85	0.24	0	0		0	0	1.53	0.05	0	0		4.48	0.15	0	0	2.03	0.06		0	0	2.7	0.11	5.09	0.17
	1747	UN002351	0	0	0	0	0	0		3.22	0.12	0	0	0	0		0	0	0	0	20.19	0.75		0	0	0	0	0	0		10.83	0.34	13.06	0.54	0	0
	1748	UN002352	0	0	0	0	0	0		0	0	0	0	0	0		0	0	0	0	0	0		0	0	0	0	0	0		0	0	0	0	0	0
	1749	UN002353	0	0	1.82	0.06	0	0		0	0	0	0	9.27	0.3		24.87	0.85	0	0	8.53	0.32		0	0	15.12	0.56	0	0		9.59	0.3	2.63	0.11	24.56	0.8
	1750	UN002354	0	0	0	0	3.54	0.12		11.67	0.44	29.79	1.06	32.28	1.03		12.74	0.43	48.87	1.62	26.99	1.01		24.4	0.81	30.02	1.12	30.92	0.99		24.52	0.77	28.87	1.2	44.6	1.46
	1751	UN002355	107.31	4.11	16.71	0.58	33.8	1.19		45.54	1.71	60.57	2.16	47.76	1.53		0.99	0.03	78.08	2.59	67.47	2.52		109.67	3.63	105.46	3.92	131.88	4.21		20.75	0.65	119.77	4.97	140.69	4.61
	1752	UN002356	5.74	0.22	24.22	0.83	17.21	0.61		25.04	0.94	42.85	1.53	0	0		0	0	0	0	10.72	0.4		32.31	1.07	18.87	0.7	17.85	0.57		51.78	1.62	56.3	2.34	0	0
	1753	UN002357	0	0	2.23	0.08	2.94	0.1		2.26	0.08	0	0	2.54	0.08		3.19	0.11	0	0	1.21	0.05		0	0	0	0	0	0		2.92	0.09	5.61	0.23	4.15	0.14
	1754	UN002358	0	0	0	0	11.27	0.4		6.37	0.24	15.34	0.55	0	0		8.57	0.29	0	0	28.9	1.08		8.08	0.27	17.1	0.64	17.67	0.56		9.89	0.31	0	0	20.82	0.68
	1755	UN002359	13.42	0.51	0	0	0	0		0	0	9.87	0.35	9.11	0.29		8.38	0.29	0	0	0	0		0	0	0	0	0	0		0	0	30.09	1.25	18.54	0.61
	1756	UN002360	0	0	0	0	0	0		19.63	0.74	31.9	1.14	62.13	1.99		117.83	4.02	20.76	0.69	20.69	0.77		12.08	0.4	41.63	1.55	0	0		69.09	2.16	37.85	1.57	18.68	0.61
	1757	UN002362	0	0	0	0	0	0		0	0	9.41	0.34	14.21	0.45		0	0	0	0	10.81	0.4		6.01	0.2	9.57	0.36	5.09	0.16		27.91	0.87	38.06	1.58	19.09	0.63
	1758	UN002363	5.49	0.21	0	0	0	0		5.84	0.22	0	0	10.19	0.33		6.06	0.21	6.09	0.2	20.78	0.78		0	0	0	0	9.88	0.32		0	0	24.53	1.02	17.79	0.58
	1759	UN002364	0	0	62.7	2.16	37.99	1.34		16.37	0.61	26.66	0.95	30.84	0.99		19.37	0.66	45	1.49	58.4	2.18		17.11	0.57	16.05	0.6	0	0		28.4	0.89	83.09	3.45	84.24	2.76
	1760	UN002365	0	0	0	0	0	0		0	0	0	0	24.79	0.79		8.93	0.3	47.06	1.56	90.8	3.39		23.15	0.77	0	0	2.68	0.09		38.04	1.19	14.88	0.62	8.28	0.27
	1761	UN002366	0	0	0	0	0	0		0	0	0	0	0	0		0	0	0	0	0	0		0	0	0	0	0	0		0	0	0	0	0	0
	1762	UN002367	181.1	6.94	234.46	8.08	107.45	3.79		283.99	10.67	287.17	10.26	279.69	8.95		253.22	8.64	216.68	7.2	155.07	5.79		327.42	10.86	276.3	10.28	358.07	11.45		443.52	13.91	344.55	14.32	388.59	12.74
	1763	UN002368	0	0	0	0	10.06	0.36		18.25	0.69	13.43	0.48	11.24	0.36		18.8	0.64	0	0	27.07	1.01		9.98	0.33	9.21	0.34	0	0		18.69	0.59	53.22	2.21	23.19	0.76
	1764	UN002369	0	0	5.23	0.18	1.03	0.04		0	0	0.02	0	0	0		0	0	8.03	0.27	24.98	0.93		0	0	0	0	0	0		9.61	0.3	4.33	0.18	8.45	0.28
	1765	UN002370	0	0	0	0	0	0		0	0	0	0	0	0		0	0	0	0	0	0		0	0	86.8	3.23	0	0		0	0	0	0	0	0
	1766	UN002371	7.34	0.28	0	0	0	0		0	0	0	0	6.15	0.2		6.14	0.21	23.63	0.79	0	0		13.93	0.46	6.84	0.25	6.87	0.22		26.52	0.83	55.34	2.3	35.34	1.16
	1767	UN002372	4.11	0.16	5.17	0.18	5.32	0.19		0	0	16.08	0.57	24.01	0.77		0.11	0	20.16	0.67	19.86	0.74		11.42	0.38	3.49	0.13	8.47	0.27		21.25	0.67	17.2	0.72	18.04	0.59
	1768	UN002373	0	0	0	0	0	0		5.24	0.2	9.72	0.35	9.06	0.29		22.21	0.76	7.18	0.24	32.01	1.2		0	0	24.4	0.91	90.92	2.91		63.99	2.01	80.7	3.36	0	0
	1769	UN002374	23.94	0.92	0	0	0	0		19.72	0.74	0	0	5.85	0.19		5.55	0.19	7.44	0.25	25.37	0.95		27.31	0.91	26.51	0.99	30.55	0.98		13.46	0.42	0	0	62.63	2.05
	1770	UN002375	0	0	5.51	0.19	13.75	0.49		12	0.45	42.66	1.52	52.8	1.69		63.34	2.16	43.22	1.44	48.57	1.81		0	0	21.74	0.81	0	0		105.71	3.32	27.98	1.16	36.79	1.21
	1771	UN002376	60.18	2.31	0	0	0	0		33.63	1.27	40.87	1.46	29.06	0.93		0.01	0	25.41	0.84	49.08	1.83		106.56	3.54	0	0	77.21	2.47		33.71	1.06	27.57	1.15	50.38	1.65
	1772	UN002377	38.76	1.49	6.44	0.22	0	0		0	0	0	0	39.16	1.25		75.34	2.57	109.65	3.65	92.53	3.46		5.25	0.17	38.71	1.44	15.67	0.5		57.86	1.82	34.66	1.44	162.77	5.34
	1773	UN002378	4.52	0.17	0	0	11.47	0.41		0	0	0.28	0.01	5.69	0.18		0.55	0.02	0.01	0	0.75	0.03		0.02	0	0.1	0	0.11	0		0.66	0.02	0.06	0	1.27	0.04
	1774	UN002379	0	0	0	0	0	0		0	0	0	0	0	0		0	0	34.09	1.13	17.13	0.64		0	0	42.2	1.57	0	0		0	0	0	0	0	0
	1775	UN002380	0	0	10.21	0.35	0	0		0	0	10.09	0.36	0	0		10.81	0.37	18.83	0.63	0	0		10.63	0.35	9.75	0.36	0	0		0	0	25.79	1.07	11.7	0.38
	1776	UN002381	15.1	0.58	33.53	1.16	17.71	0.63		11.83	0.45	23.17	0.83	71.48	2.29		46.55	1.59	58.79	1.96	44.27	1.66		58.96	1.96	34.41	1.28	23.95	0.77		82.19	2.58	47.65	1.98	101.55	3.33
	1777	UN002382	0	0	0	0	0	0		0	0	0	0	0	0		0	0	20.25	0.67	19.1	0.71		30.4	1.01	21.08	0.79	16.53	0.53		0	0	0	0	0	0
	1778	UN002383	0	0	0	0	4.59	0.16		0	0	2.99	0.11	4.99	0.16		0	0	7.33	0.24	3.69	0.14		5.47	0.18	5.01	0.19	2.5	0.08		4.97	0.16	0	0	0	0
	1779	UN002384	14.37	0.55	0	0	0	0		0	0	0	0	0	0		0	0	0	0	11.16	0.42		31.26	1.04	0	0	23.98	0.77		28.63	0.9	9.62	0.4	12.34	0.41
	1780	UN002386	0	0	0	0	0	0		0	0	0	0	0	0		28.63	0.98	22.33	0.74	31.01	1.16		0	0	0	0	0	0		0	0	0	0	19.3	0.63
	1781	UN002388	0	0	0	0	0	0		2.13	0.08	0	0	0.08	0		0	0	0	0	8.7	0.33		5.45	0.18	0	0	0.32	0.01		0.59	0.02	8.94	0.37	19.22	0.63
	1782	UN002389	25.37	0.97	0	0	14.59	0.52		23.19	0.87	73.31	2.62	45.3	1.45		57.15	1.95	50.07	1.67	77.16	2.89		92.17	3.06	66.29	2.47	58.48	1.87		64.69	2.03	78.7	3.28	92.76	3.05
	1783	UN002390	2.91	0.11	0	0	1.44	0.05		1.57	0.06	4.62	0.17	11.19	0.36		2.54	0.09	1.51	0.05	0	0		5.64	0.19	1.96	0.07	2.29	0.07		0	0	3.64	0.15	31.26	1.03
	1784	UN002391	0	0	0	0	7.09	0.25		0	0	0	0	0	0		0	0	17.86	0.59	0	0		0	0	27.44	1.02	0	0		0	0	0	0	182.35	5.99
	1785	UN002393	0	0	0	0	0	0		0	0	0	0	0	0		0	0	0	0	0	0		0	0	0	0	0	0		0	0	0	0	0	0
	1786	UN002394	0	0	0	0	0	0		0	0	4.85	0.17	0	0		0	0	17.85	0.59	0	0		0	0	22.01	0.82	0	0		0	0	0	0	0	0
	1787	UN002395	2.84	0.11	0	0	0	0		0	0	0	0	0	0		0	0	0	0	0	0		0	0	0	0	0	0		0	0	0	0	0	0
	1788	UN002396	0	0	15.71	0.54	5.34	0.19		0	0	0	0	0	0		0	0	0	0	0	0		0	0	0	0	0	0		10.49	0.33	0	0	9.47	0.31
	1789	UN002397	0.07	0	0	0	2.01	0.07		4.05	0.15	22.12	0.79	3.94	0.13		17.18	0.59	12.26	0.41	8.64	0.32		2.72	0.09	0.11	0	1.33	0.04		25	0.79	13.51	0.56	10.97	0.36
	1790	UN002398	0	0	0	0	190.59	6.75		0	0	0	0	235.26	7.56		0.01	0	0.01	0	365.53	13.69		0	0	28.93	1.08	0.38	0.01		0.06	0	0	0	0.4	0.01
	1791	UN002399	0	0	0	0	0	0		0	0	0	0	15.77	0.51		0	0	0	0	0	0		0	0	0	0	0	0		0	0	0	0	0	0
	1792	UN002400	0	0	0	0	0	0		0	0	0	0	0	0		0	0	0	0	0	0		0	0	0	0	0	0		0	0	0	0	15.8	0.52
	1793	UN002401	58.66	2.26	24.5	0.85	39.07	1.39		19.49	0.74	4.97	0.18	114.96	3.69		0.39	0.01	194.22	6.48	72.89	2.73		97.39	3.24	84.49	3.16	3.45	0.11		10.91	0.34	81.68	3.41	0	0
	1794	UN002402	0	0	0	0	0	0		0	0	0.92	0.03	0	0		0	0	0	0	1.07	0.04		0	0	0	0	1.23	0.04		0	0	0	0	4.26	0.14
	1795	UN002403	21.77	0.84	1.66	0.06	0	0		0	0	1.41	0.05	96.84	3.11		16.44	0.56	55.09	1.84	99.72	3.74		0	0	0	0	26.59	0.85		0.82	0.03	35.09	1.46	66.19	2.18
	1796	UN002404	71.34	2.74	54.04	1.87	28.29	1		130.94	4.94	178.53	6.4	167.6	5.39		56.06	1.92	40.91	1.36	124.76	4.68		210.87	7.02	72.36	2.7	41.72	1.34		159.65	5.03	70.74	2.95	0	0
	1797	UN002405	0	0	0	0	0	0		0	0	0	0	0	0		0	0	0	0	0	0		0	0	0	0	0	0		0	0	0	0	0	0
	1798	UN002406	0	0	0	0	0	0		0	0	0.45	0.02	0	0		0	0	1.93	0.06	2.14	0.08		1.94	0.06	2.78	0.1	0	0		0.26	0.01	7.05	0.29	2.2	0.07
	1799	UN002407	5.1	0.2	4.01	0.14	3.76	0.13		4.9	0.18	0	0	11.83	0.38		6.24	0.21	7.47	0.25	18.23	0.68		3.4	0.11	0	0	0	0		0	0	19.22	0.8	0	0
	1800	UN002408	0	0	0	0	4.58	0.16		0	0	0	0	0	0		0	0	0	0	18.91	0.71		0	0	0	0	1.18	0.04		56.09	1.77	0	0	0	0
	1801	UN002409	0	0	0	0	0	0		0	0	0	0	1.67	0.05		1.7	0.06	1.64	0.05	0.74	0.03		0	0	2.35	0.09	0	0		3.63	0.11	4.15	0.17	2.82	0.09
	1802	UN002410	0	0	0	0	0	0		0	0	0.75	0.03	1.69	0.05		2.16	0.07	5.26	0.18	0	0		1.34	0.04	0	0	1.27	0.04		0	0	0.77	0.03	3.52	0.12
	1803	UN002411	16.79	0.65	7.11	0.25	16.47	0.58		0	0	0	0	0	0		0	0	0.69	0.02	31.55	1.18		8.95	0.3	0	0	33.79	1.09		0	0	0	0	0	0
	1804	UN002412	3.5	0.13	0	0	0	0		0.49	0.02	12.8	0.46	2.9	0.09		6.23	0.21	9.86	0.33	6.66	0.25		31.23	1.04	0.05	0	10.69	0.34		9.48	0.3	0.08	0	25.61	0.84
	1805	UN002413	2.09	0.08	0	0	0	0		0.52	0.02	0	0	0	0		35.58	1.22	17.22	0.57	0	0		0	0	0	0	11.04	0.35		10.11	0.32	0	0	0	0
	1806	UN002414	11.82	0.46	0	0	0	0		0	0	0	0	0	0		22.97	0.79	0	0	34.31	1.29		27.53	0.92	0	0	0	0		0	0	0	0	63.47	2.09
	1807	UN002415	0	0	0	0	3.3	0.12		0	0	11.28	0.4	23.88	0.77		0	0	3.99	0.13	0	0		15.19	0.51	13.01	0.49	2.32	0.07		0	0	9.06	0.38	22.41	0.74
	1808	UN002416	8.24	0.32	0.06	0	0	0		1.26	0.05	0.85	0.03	3.14	0.1		13.46	0.46	7.65	0.26	2.42	0.09		0	0	0.05	0	6.34	0.2		5.81	0.18	0.33	0.01	30.19	0.99
	1809	UN002418	0.39	0.01	0	0	0	0		20.16	0.76	75.21	2.7	70.43	2.27		20	0.69	86.73	2.9	0	0		18.67	0.62	61.79	2.31	0	0		0	0	72.11	3.01	37.25	1.23
	1810	UN002419	4.01	0.15	0	0	0	0		0	0	8.02	0.29	0	0		0	0	0	0	4.52	0.17		0	0	2.87	0.11	6.29	0.2		0	0	0	0	0	0
	1811	UN002420	35.43	1.36	93.35	3.23	0	0		51.15	1.93	0	0	166.22	5.35		201.64	6.92	207.83	6.94	242.29	9.1		58.02	1.94	67.07	2.51	68.73	2.21		232.07	7.32	105.5	4.41	285.15	9.4
	1812	UN002421	18.34	0.71	0	0	0	0		16	0.6	24.46	0.88	0	0		0	0	0	0	52.86	1.98		21.58	0.72	22.64	0.85	0	0		24.59	0.78	0	0	23.07	0.76
	1813	UN002422	17.1	0.66	21.4	0.74	12.35	0.44		28.54	1.08	60.25	2.16	79.77	2.57		113.08	3.88	66.25	2.21	32.94	1.24		48.77	1.63	33.39	1.25	5.94	0.19		27.14	0.86	65.96	2.76	74.94	2.47
	1814	UN002423	53	2.04	87	3.01	65	2.31		60.98	2.31	142.31	5.11	113.47	3.65		126	4.33	140.45	4.69	141.13	5.3		129.37	4.32	100.44	3.76	113.4	3.65		128	4.04	114.43	4.78	148.07	4.88
	1815	UN002424	0	0	1.47	0.05	5.55	0.2		0.94	0.04	0	0	0	0		0	0	0	0	0	0		0	0	15.9	0.6	0	0		1.6	0.05	0	0	0	0
	1816	UN002425	9.22	0.36	0	0	0	0		23.69	0.9	23.93	0.86	38.22	1.23		16.24	0.56	19.12	0.64	11.7	0.44		9.98	0.33	11.75	0.44	0	0		43.73	1.38	0	0	50.23	1.66
	1817	UN002428	0	0	0	0	0	0		5.01	0.19	5.55	0.2	0.18	0.01		4.51	0.15	1.44	0.05	31.37	1.18		0	0	11.28	0.42	1.91	0.06		0	0	0	0	1.22	0.04
	1818	UN002429	7.74	0.3	0	0	0	0		3.58	0.14	0	0	3.08	0.1		10.66	0.37	18.45	0.62	27.82	1.04		3.89	0.13	3.97	0.15	3.8	0.12		17.24	0.54	16.46	0.69	12.43	0.41
	1819	UN002430	0	0	0	0	3.52	0.13		1.91	0.07	11.78	0.42	3.84	0.12		3.73	0.13	1	0.03	15.64	0.59		23.06	0.77	3.66	0.14	7	0.23		13.41	0.42	27.2	1.14	16.84	0.56
	1820	UN002431	0	0	0	0	0	0		0	0	0	0	28.52	0.92		13.46	0.46	27.66	0.92	66.67	2.5		0	0	7.79	0.29	0	0		6.86	0.22	23.41	0.98	130.84	4.32
	1821	UN002432	0	0	0	0	0	0		0	0	0	0	0	0		0	0	4.18	0.14	0	0		3.5	0.12	3.91	0.15	0	0		4.37	0.14	4.68	0.2	8.56	0.28
	1822	UN002433	0	0	0	0	0	0		0	0	0	0	0	0		0	0	0	0	32.92	1.24		0	0	0	0	0	0		0	0	0	0	0	0
	1823	UN002434	12.29	0.47	0	0	0	0		0	0	37.09	1.33	0	0		25.79	0.89	53.74	1.8	0.28	0.01		73.44	2.45	36.5	1.37	30.67	0.99		25.58	0.81	56.86	2.38	68.2	2.25
	1824	UN002435	17.4	0.67	0	0	0	0		0	0	0	0	0	0		42.68	1.47	34.7	1.16	65.73	2.47		0	0	0	0	0	0		0	0	26.82	1.12	106.54	3.52
	1825	UN002436	2.81	0.11	0	0	0	0		5.74	0.22	0.07	0	31.98	1.03		15.97	0.55	0.49	0.02	0	0		0	0	0	0	0.15	0		0	0	1.98	0.08	14.91	0.49
	1826	UN002437	0	0	0	0	7.27	0.26		0	0	0	0	0	0		0	0	21.02	0.7	0	0		0	0	10.18	0.38	10.82	0.35		15.41	0.49	0	0	23.72	0.78
	1827	UN002438	8.64	0.33	2.87	0.1	7.88	0.28		2.45	0.09	20.07	0.72	14.39	0.46		12.36	0.42	20.14	0.67	24.84	0.93		23.08	0.77	16.22	0.61	23.03	0.74		31.62	1	16.66	0.7	17.21	0.57
	1828	UN002439	0	0	9.3	0.32	0	0		0	0	0	0	0	0		0	0	0.15	0.01	10.97	0.41		0	0	0	0	0	0		6.35	0.2	0	0	0	0
	1829	UN002440	27.62	1.07	6.59	0.23	0	0		8.63	0.33	11.04	0.4	0	0		12.86	0.44	36.34	1.22	0	0		0	0	0	0	15.87	0.51		19.47	0.61	11.14	0.47	28.45	0.94
	1830	UN002441	1.85	0.07	0	0	0	0		14.03	0.53	6.41	0.23	9.14	0.29		3.42	0.12	0	0	1.44	0.05		15.25	0.51	0	0	11.16	0.36		13.81	0.44	0.84	0.03	11.06	0.37
	1831	UN002442	2.4	0.09	0	0	0	0		3.57	0.14	1.17	0.04	3.64	0.12		3.39	0.12	1.15	0.04	3.31	0.12		7.87	0.26	3.36	0.13	2.21	0.07		5.07	0.16	5	0.21	5.94	0.2
	1832	UN002443	0	0	0	0	0	0		0	0	23.69	0.85	35.66	1.15		8.52	0.29	0	0	0	0		29.64	0.99	5.63	0.21	18.05	0.58		0	0	0	0	48.12	1.59
	1833	UN002444	5.19	0.2	0	0	0	0		0	0	0	0	11.46	0.37		0	0	0	0	8.38	0.32		0	0	10.86	0.41	0	0		6.35	0.2	14.92	0.62	34.37	1.13
	1834	UN002446	0.01	0	0	0	0	0		7.4	0.28	0.04	0	0.01	0		9.59	0.33	0	0	19.56	0.74		0	0	11.85	0.44	0	0		26.46	0.84	0	0	0.03	0
	1835	UN002447	0	0	8.73	0.3	0	0		0	0	0	0	14.36	0.46		12.16	0.42	12.17	0.41	37.9	1.43		0	0	0	0	0	0		0	0	0	0	0	0
	1836	UN002448	0	0	0	0	0	0		0	0	20.24	0.73	0	0		0.01	0	0	0	0	0		20.52	0.69	0	0	0	0		0	0	1.99	0.08	0	0
	1837	UN002449	0	0	0	0	0	0		0	0	18.68	0.67	0	0		23.71	0.82	62.19	2.08	0	0		0	0	0	0	0	0		29.68	0.94	0	0	0	0
	1838	UN002451	0	0	0	0	0	0		0	0	0	0	0	0		0	0	0	0	0	0		19.47	0.65	0	0	0	0		9.81	0.31	0	0	7.49	0.25
	1839	UN002453	8.33	0.32	0	0	0	0		6.23	0.24	11.84	0.43	17.3	0.56		4.97	0.17	6.93	0.23	22	0.83		17.1	0.57	16.69	0.63	3.34	0.11		19	0.6	16	0.67	22.39	0.74
	1840	UN002454	66.8	2.58	122.56	4.26	140.56	5		50.98	1.93	185.6	6.68	86.68	2.8		79.11	2.72	90.49	3.03	92.81	3.49		107.11	3.58	116.72	4.38	121.62	3.92		118.22	3.74	25.48	1.07	95.33	3.15
	1841	UN002455	0.16	0.01	43.55	1.51	5.44	0.19		0	0	0.01	0	0	0		112.12	3.86	73.74	2.47	0	0		0	0	125.44	4.71	144.72	4.67		2.59	0.08	70.41	2.95	0	0
	1842	UN002456	0	0	0	0	6.34	0.23		0	0	14.53	0.52	14.04	0.45		10.98	0.38	17.21	0.58	13.64	0.51		22.16	0.74	0	0	13.88	0.45		18	0.57	34.69	1.45	72.03	2.38
	1843	UN002457	94.05	3.63	241.3	8.38	290.22	10.34		639.11	24.22	1033.52	37.23	599.61	19.36		1162.31	40	1023.62	34.29	561.23	21.13		1024.41	34.27	946.69	35.52	1329.62	42.86		1035.45	32.74	667.16	27.95	898.34	29.7
	1844	UN002458	0	0	0	0	0	0		0	0	0	0	80.26	2.59		68.69	2.36	0	0	0	0		0	0	0	0	0	0		0	0	0	0	0	0
	1845	UN002459	0	0	0	0	0.97	0.03		0	0	0	0	0	0		0	0	0	0	22.16	0.83		0	0	0	0	0	0		0	0	0	0	10.17	0.34
	1846	UN002460	0	0	0	0	3.99	0.14		0	0	0	0	0	0		12.45	0.43	0	0	0	0		16.58	0.55	0	0	18.68	0.6		4.68	0.15	0	0	0	0
	1847	UN002461	6.74	0.26	0	0	0	0		2.39	0.09	0	0	7.25	0.23		0	0	4.5	0.15	16.36	0.62		0	0	0	0	7	0.23		5.5	0.17	12.43	0.52	13.59	0.45
	1848	UN002462	14.84	0.57	12.71	0.44	0.36	0.01		0	0	30.21	1.09	51.27	1.66		84.3	2.9	42.82	1.44	95.68	3.6		93.95	3.15	70.97	2.66	76.5	2.47		96.77	3.06	35.67	1.5	111.88	3.7
	1849	UN002463	0	0	0	0	0	0		0	0	0	0	0	0		0	0	0	0	0	0		0	0	0	0	0	0		0	0	0	0	0	0
	1850	UN002464	0	0	0	0	5.94	0.21		0	0	17.75	0.64	9.38	0.3		29.88	1.03	10.37	0.35	4.96	0.19		7.12	0.24	12.71	0.48	0	0		13.84	0.44	20.58	0.86	16.21	0.54
	1851	UN002465	0	0	0	0	0	0		0	0	0	0	0	0		0	0	7.55	0.25	0	0		0	0	0	0	6.74	0.22		0	0	0	0	0	0
	1852	UN002466	25.86	1	35.31	1.23	9.08	0.32		0	0	9.54	0.34	72.48	2.34		22.79	0.79	61.93	2.08	39.19	1.48		64.17	2.15	18.84	0.71	82.45	2.66		40.43	1.28	87.24	3.66	86.87	2.87
	1853	UN002467	0	0	7.96	0.28	0	0		0	0	49.73	1.79	10.82	0.35		0	0	1.35	0.05	0	0		56.86	1.9	39.6	1.49	39.2	1.26		59.94	1.9	61.47	2.58	79.43	2.63
	1854	UN002468	0	0	7.96	0.28	6.86	0.24		20.22	0.77	4.06	0.15	54.43	1.76		48.52	1.67	40.58	1.36	44.65	1.68		49.59	1.66	44.49	1.67	38.54	1.24		120.07	3.8	42.43	1.78	0	0
	1855	UN002469	0	0	0	0	0	0		0	0	0	0	0	0		5.91	0.2	0	0	0	0		0	0	0	0	0.47	0.02		0	0	11.49	0.48	19.17	0.63
	1856	UN002470	0.7	0.03	1.16	0.04	0	0		0	0	1.15	0.04	1.18	0.04		0	0	0.81	0.03	6.31	0.24		12.39	0.41	0	0	1.67	0.05		5.36	0.17	4.37	0.18	8.83	0.29
	1857	UN002471	0	0	0	0	0	0		0	0	0	0	0	0		2.4	0.08	31.13	1.04	3.85	0.15		0	0	0.04	0	0	0		0	0	12.93	0.54	33.31	1.1
	1858	UN002472	0	0	0	0	0	0		0	0	0	0	11.77	0.38		7.03	0.24	6.71	0.23	11.32	0.43		0	0	9.42	0.35	0	0		24.29	0.77	3.55	0.15	40.17	1.33
	1859	UN002473	19.41	0.75	15.85	0.55	11.01	0.39		0	0	65.91	2.38	81.67	2.64		46.2	1.59	85.38	2.86	57.47	2.17		70.12	2.35	59.92	2.25	73.72	2.38		49.31	1.56	45.97	1.93	40.84	1.35
	1860	UN002474	45.48	1.76	9.68	0.34	0	0		0	0	27.73	1	35.87	1.16		7.09	0.24	42.97	1.44	35.59	1.34		66.66	2.23	0	0	19.15	0.62		126.87	4.02	51.33	2.15	88.23	2.92
	1861	UN002475	7.03	0.27	0	0	0	0		0	0	22.65	0.82	22.45	0.73		11.17	0.39	24.68	0.83	23.25	0.88		15.65	0.52	9.05	0.34	26.91	0.87		13.17	0.42	24.2	1.02	11.58	0.38
	1862	UN002476	5.92	0.23	0	0	0	0		6.65	0.25	0	0	0	0		0	0	9.16	0.31	8.28	0.31		6.66	0.22	0	0	12.01	0.39		0	0	0	0	0	0
	1863	UN002477	20.01	0.77	106.02	3.69	58.52	2.09		212.58	8.07	0	0	310.52	10.05		137.69	4.75	166.12	5.58	116.74	4.4		296.15	9.93	178.62	6.72	357.41	11.55		275.58	8.73	110.08	4.62	92.25	3.06
	1864	UN002478	5.66	0.22	12.1	0.42	0	0		0	0	4.03	0.15	15.48	0.5		0	0	19.03	0.64	20.68	0.78		10.87	0.36	9.07	0.34	0	0		0	0	19.8	0.83	10.38	0.34
	1865	UN002479	0	0	0	0	0	0		23.45	0.89	0	0	34.35	1.11		0	0	16.41	0.55	28.65	1.08		40.61	1.36	0	0	22.68	0.73		22.88	0.73	17.45	0.73	38.74	1.28
	1866	UN002480	8.48	0.33	0	0	0	0		0	0	0	0	0	0		0	0	0	0	0	0		16.49	0.55	0	0	9.45	0.31		17.4	0.55	2.96	0.12	0	0
	1867	UN002481	0	0	4.32	0.15	0	0		4.52	0.17	0	0	27.8	0.9		18.19	0.63	17.85	0.6	33.63	1.27		22.32	0.75	2.98	0.11	1.26	0.04		30.06	0.95	14.62	0.61	47.06	1.56
	1868	UN002482	6.96	0.27	52.6	1.83	10.41	0.37		29.29	1.11	5.8	0.21	0	0		31.7	1.09	4.72	0.16	0	0		25.4	0.85	8.25	0.31	0	0		31.85	1.01	23.78	1	62.39	2.07
	1869	UN002483	0	0	0	0	0	0		0	0	0	0	0	0		1.83	0.06	25.32	0.85	40.91	1.54		0	0	0	0	6.02	0.19		8.51	0.27	0	0	3.41	0.11
	1870	UN002484	0	0	0	0	0	0		6.13	0.23	0	0	5.44	0.18		0	0	18.29	0.61	8.04	0.3		0	0	0	0	0	0		0	0	0	0	27.22	0.9
	1871	UN002485	14.43	0.56	13.86	0.48	0	0		26.92	1.02	0	0	24.32	0.79		63.76	2.2	31.95	1.07	28.75	1.09		67.63	2.27	14.69	0.55	72.5	2.34		46.36	1.47	80.25	3.37	81.59	2.7
	1872	UN002486	0	0	0	0	0	0		0	0	0	0	19.05	0.62		0	0	0	0	21.46	0.81		5.91	0.2	0	0	0	0		0	0	0	0	55.28	1.83
	1873	UN002487	0	0	0	0	0	0		0	0	0	0	0	0		0	0	0	0	0	0		5.91	0.2	0	0	0	0		0	0	0	0	0	0
	1874	UN002488	0	0	8.82	0.31	18.55	0.66		0	0	38.16	1.38	24.52	0.79		47.47	1.64	84.34	2.83	92.01	3.47		39.62	1.33	49.19	1.85	6.03	0.19		198.89	6.31	109.05	4.58	141.05	4.68
	1875	UN002489	0	0	0	0	0	0		0	0	63.79	2.31	50.24	1.63		91.94	3.17	63.16	2.12	0.28	0.01		0	0	37.34	1.41	0	0		51.94	1.65	36.1	1.52	6.92	0.23
	1876	UN002490	0	0	0	0	9.28	0.33		8.38	0.32	19.36	0.7	0	0		10.65	0.37	0	0	23.42	0.88		30.4	1.02	0	0	0	0		21.23	0.67	25.06	1.05	17.15	0.57
	1877	UN002491	10.33	0.4	12.3	0.43	21.54	0.77		25.6	0.97	33.89	1.23	20.11	0.65		24.29	0.84	18.01	0.61	30.53	1.15		41.04	1.38	48.87	1.84	48.29	1.56		64.18	2.04	39.86	1.68	62.96	2.09
	1878	UN002493	12.75	0.49	5.7	0.2	10.78	0.39		0	0	22.69	0.82	61.14	1.98		84.59	2.92	92.54	3.11	104.74	3.96		30.99	1.04	6.67	0.25	7.95	0.26		195.56	6.21	230.51	9.69	217.11	7.2
	1879	UN002494	0	0	0	0	0	0		0	0	16.83	0.61	7.81	0.25		0	0	13.57	0.46	0	0		0	0	3.23	0.12	15.46	0.5		0	0	0	0	43.64	1.45
	1880	UN002495	42.65	1.65	0	0	13.46	0.48		39.54	1.5	20.21	0.73	0	0		307.5	10.62	177.54	5.97	0	0		24.59	0.83	48.88	1.84	0	0		84.98	2.7	42.36	1.78	45.26	1.5
	1881	UN002496	57.81	2.24	0	0	58.28	2.08		0	0	17.79	0.64	0	0		0	0	0	0	0	0		0	0	0	0	0	0		13.79	0.44	19.3	0.81	0	0
	1882	UN002497	17.31	0.67	0	0	5.85	0.21		3.92	0.15	19.57	0.71	27.41	0.89		11.18	0.39	6.67	0.22	34.94	1.32		0	0	8.06	0.3	0.01	0		12.98	0.41	32.6	1.37	16.13	0.54
	1883	UN002498	0	0	0	0	0	0		8.82	0.34	9.6	0.35	0	0		0	0	0	0	0	0		0	0	0	0	0	0		0	0	0	0	0	0
	1884	UN002499	19.3	0.75	0	0	0	0		14.61	0.56	116.33	4.21	99.85	3.24		178.28	6.16	252.43	8.49	224.86	8.5		0	0	1.5	0.06	1.7	0.05		33.24	1.06	146.23	6.15	7.88	0.26
	1885	UN002500	9.48	0.37	0	0	0	0		0	0	19.38	0.7	0	0		0	0	30.29	1.02	10.1	0.38		31.73	1.07	0	0	0	0		9.58	0.3	9.73	0.41	0	0
	1886	UN002501	0	0	0	0	4.11	0.15		0	0	8.28	0.3	6.43	0.21		2.58	0.09	5.76	0.19	0	0		4.05	0.14	6.23	0.23	0	0		3.83	0.12	0	0	9.78	0.32
	1887	UN002502	2.87	0.11	0	0	0	0		0	0	22.28	0.81	0	0		9.36	0.32	0	0	0	0		14.89	0.5	0	0	0	0		12.6	0.4	9.21	0.39	27.2	0.9
	1888	UN002503	0	0	0	0	0	0		0	0	0	0	0	0		0	0	0	0	0.5	0.02		2.33	0.08	0	0	1.02	0.03		0	0	10.55	0.44	0.19	0.01
	1889	UN002504	0	0	0	0	0	0		0	0	0.04	0	0	0		0	0	0.38	0.01	3.03	0.11		1.11	0.04	0	0	0	0		0	0	4.06	0.17	0.14	0
	1890	UN002505	0	0	0	0	0	0		0	0	0	0	0	0		0	0	0	0	14.12	0.53		3.53	0.12	0	0	0	0		0	0	0	0	0	0
	1891	UN002506	0	0	25.63	0.89	10.74	0.38		0	0	0.85	0.03	35.69	1.16		25.86	0.89	0	0	24.92	0.94		0	0	30.15	1.14	0	0		32.65	1.04	16.37	0.69	22.14	0.74
	1892	UN002507	0	0	0	0	0	0		0	0	9.92	0.36	5.13	0.17		0	0	0	0	10.44	0.39		0	0	8.61	0.32	3.81	0.12		4.55	0.14	4.26	0.18	6.05	0.2
	1893	UN002508	0	0	0	0	0	0		0	0	0	0	0	0		0	0	3.44	0.12	7.23	0.27		2.95	0.1	0	0	0	0		0.37	0.01	7.01	0.3	13.54	0.45
	1894	UN002509	3.46	0.13	0	0	0	0		8.56	0.33	27.14	0.98	18.04	0.59		7.92	0.27	19.99	0.67	16.93	0.64		0	0	2.25	0.08	15.4	0.5		18.74	0.6	0	0	0	0
	1895	UN002510	0	0	0	0	0	0		12.46	0.47	7.2	0.26	0	0		14.25	0.49	0	0	13.29	0.5		0	0	0	0	13.49	0.44		21.82	0.69	0	0	34.89	1.16
	1896	UN002511	8.41	0.33	0.07	0	0	0		0	0	17.12	0.62	2.49	0.08		3.62	0.13	10.2	0.34	5.1	0.19		2.34	0.08	0.44	0.02	0	0		14.06	0.45	7.97	0.34	8.31	0.28
	1897	UN002512	10.71	0.42	0	0	0	0		0	0	0	0	34.93	1.13		17.79	0.62	15.45	0.52	15.47	0.59		9.89	0.33	10.16	0.38	10.16	0.33		19.66	0.63	0	0	28.34	0.94
	1898	UN002513	0	0	0	0	0	0		0	0	0.11	0	0.03	0		0	0	0.53	0.02	0	0		0	0	0	0	0	0		0	0	0.29	0.01	0.43	0.01
	1899	UN002514	19.67	0.76	13.6	0.47	22.98	0.82		8.91	0.34	36.5	1.32	37.86	1.23		37.23	1.29	61.14	2.06	64.49	2.44		28.37	0.95	34.03	1.28	24.81	0.8		75.25	2.39	84.84	3.57	88.64	2.95
	1900	UN002515	0	0	0	0	0	0		0	0	21.09	0.76	0	0		0	0	30.05	1.01	8.26	0.31		0	0	0	0	0	0		0	0	6.99	0.29	0	0
	1901	UN002516	401.05	15.58	576.11	20.12	362.19	12.97		346.81	13.22	974.88	35.32	972.26	31.57		1099.32	38.05	1103.32	37.17	935.9	35.43		775.72	26.1	773.57	29.19	849.84	27.55		1449.09	46.08	996.43	41.98	1286.36	42.76
	1902	UN002517	0	0	2.41	0.08	0	0		2.38	0.09	20.18	0.73	8.1	0.26		17.07	0.59	11.76	0.4	3.1	0.12		0	0	2.46	0.09	0	0		13.38	0.43	7.31	0.31	26.9	0.89
	1903	UN002519	105.3	4.09	141.02	4.93	248.68	8.91		239.79	9.14	638.05	23.12	724.51	23.53		837.58	29	847.67	28.56	526.9	19.95		520.49	17.52	733.03	27.67	562.96	18.25		439.17	13.97	442.81	18.66	736.68	24.49
	1904	UN002520	0	0	0	0	0	0		0	0	27.64	1	27.3	0.89		0	0	10.45	0.35	0	0		7.75	0.26	7.66	0.29	0	0		10.31	0.33	0	0	2.73	0.09
	1905	UN002521	0	0	0	0	0	0		7.81	0.3	8.99	0.33	0	0		4.08	0.14	16.43	0.55	15.09	0.57		0	0	3.99	0.15	4.57	0.15		10.47	0.33	21.23	0.89	0	0
	1906	UN002522	0	0	0	0	0	0		0	0	0	0	0	0		0	0	0	0	0	0		0	0	0	0	0	0		0	0	0	0	0	0
	1907	UN002523	0	0	3.34	0.12	4.69	0.17		10.75	0.41	13.81	0.5	0	0		9.18	0.32	32.14	1.08	41.61	1.58		37.32	1.26	23.02	0.87	35.14	1.14		40.11	1.28	56.26	2.37	18.09	0.6
	1908	UN002524	0	0	0	0	0	0		0.05	0	6.08	0.22	0	0		13.78	0.48	0	0	2.43	0.09		1.6	0.05	0.05	0	0.34	0.01		0	0	1.62	0.07	0	0
	1909	UN002525	0	0	0	0	0	0		0	0	0	0	0.01	0		0	0	0.71	0.02	0	0		0	0	0	0	0	0		0	0	0	0	0	0
	1910	UN002527	3.2	0.12	0	0	0	0		0	0	0	0	6.68	0.22		0	0	4.96	0.17	0	0		0.34	0.01	0	0	0.78	0.03		0	0	0.06	0	0	0
	1911	UN002528	3.45	0.13	0	0	3.21	0.12		0	0	5.16	0.19	0	0		0	0	2.45	0.08	0	0		0	0	0	0	0	0		2	0.06	0	0	0	0
	1912	UN002529	0	0	0	0	0	0		0	0	0	0	0.23	0.01		0.1	0	0	0	0.01	0		0	0	0.34	0.01	2.37	0.08		13.28	0.42	11.24	0.47	8.77	0.29
	1913	UN002530	0	0	0	0	0	0		0	0	2.04	0.07	0.13	0		0.11	0	0.23	0.01	0	0		2.65	0.09	4.41	0.17	0	0		0	0	0.49	0.02	1.77	0.06
	1914	UN002531	52.8	2.05	125.85	4.4	78.83	2.83		58.02	2.21	245.05	8.89	329.31	10.71		342.14	11.86	265.07	8.94	163.55	6.2		142.15	4.79	124.43	4.7	162.09	5.26		299.51	9.54	264.09	11.14	438.14	14.59
	1915	UN002532	81.21	3.16	135.3	4.73	117.91	4.23		91.7	3.5	224.02	8.13	164.02	5.33		47.18	1.64	205.28	6.93	78.23	2.97		267.77	9.02	216.02	8.16	125.81	4.09		202.85	6.46	143.25	6.05	209.91	6.99
	1916	UN002533	0	0	2.19	0.08	0	0		0.22	0.01	23.25	0.84	0	0		0	0	0	0	0	0		0	0	0	0	0	0		11.62	0.37	21.79	0.92	0	0
	1917	UN002535	0	0	0	0	0	0		0	0	2.52	0.09	3.82	0.12		1.36	0.05	2.18	0.07	8.27	0.31		11.25	0.38	2.59	0.1	1.87	0.06		2.04	0.06	12.22	0.52	28.95	0.96
	1918	UN002536	0	0	0	0	0	0		1.47	0.06	1.83	0.07	2.41	0.08		0	0	13.63	0.46	3.37	0.13		3.57	0.12	1.62	0.06	0	0		13.57	0.43	2.97	0.13	22.12	0.74
	1919	UN002537	0	0	20.68	0.72	0	0		39.52	1.51	28.82	1.05	37.03	1.2		179.99	6.24	2.57	0.09	0	0		23.08	0.78	23.35	0.88	39.41	1.28		34.04	1.08	0	0	0	0
	1920	UN002538	0	0	0	0	0	0		5.95	0.23	0	0	0	0		0	0	0	0	0	0		5.88	0.2	0	0	0	0		5.81	0.19	45.71	1.93	0	0
	1921	UN002539	0	0	161.98	5.67	0	0		184.02	7.03	53.9	1.96	41.69	1.36		455.11	15.79	106.54	3.6	137.66	5.22		73.62	2.48	0	0	107.42	3.49		105.87	3.37	141.82	5.99	166.9	5.56
	1922	UN002541	27.28	1.06	38	1.33	35	1.26		19	0.73	55.04	2	56.94	1.85		134.33	4.66	127.37	4.3	158.6	6.02		47.17	1.59	44.27	1.67	53	1.72		155	4.94	85.36	3.61	172	5.73
	1923	UN002542	0	0	0	0	0	0		0	0	0	0	0	0		0	0	0	0	0	0		0	0	0	0	0	0		0	0	18.68	0.79	40.04	1.33
	1924	UN002545	0	0	0	0	3	0.11		0	0	0	0	6.4	0.21		8.71	0.3	3.92	0.13	2.83	0.11		8.22	0.28	0	0	9.22	0.3		8.08	0.26	5.79	0.24	11.41	0.38
	1925	UN002546	14.61	0.57	3.76	0.13	29.62	1.06		0	0	18.24	0.66	16.42	0.53		25.27	0.88	13.9	0.47	23.65	0.9		0	0	1.32	0.05	0	0		21.2	0.68	22.44	0.95	22.19	0.74
	1926	UN002547	7.25	0.28	0	0	0	0		0	0	0	0	0	0		0	0	0	0	0	0		14.32	0.48	21.45	0.81	70.94	2.31		0.24	0.01	0	0	0	0
	1927	UN002548	8.47	0.33	15.64	0.55	0	0		8.8	0.34	38.47	1.4	56.51	1.84		23.96	0.83	81.18	2.74	104.19	3.96		55.99	1.89	38.14	1.44	40.27	1.31		39.13	1.25	16.9	0.71	49.09	1.64
	1928	UN002550	7.39	0.29	0	0	0	0		0	0	0	0	9.23	0.3		0	0	0	0	6.56	0.25		5.87	0.2	0	0	7.73	0.25		1.39	0.04	0	0	0	0
	1929	UN002551	29.18	1.14	27.33	0.96	11.35	0.41		41.38	1.58	0	0	0	0		12.74	0.44	69.15	2.34	16.38	0.62		0	0	0	0	27.86	0.91		28.54	0.91	0	0	179.04	5.97
	1930	UN002552	0	0	0	0	0	0		0	0	0	0	0	0		22.4	0.78	0.78	0.03	0.07	0		1.41	0.05	0	0	0.04	0		4.71	0.15	0.03	0	0.04	0
	1931	UN002554	0	0	4.64	0.16	0	0		0	0	0	0	8.27	0.27		0	0	0	0	0	0		0	0	0	0	0	0		0	0	1.01	0.04	0	0
	1932	UN002555	0	0	0	0	0	0		0	0	0	0	0	0		0	0	0	0	0	0		0	0	0	0	0	0		0	0	0	0	0	0
	1933	UN002556	0	0	0	0	0	0		11.07	0.42	0	0	0	0		17.28	0.6	0	0	0	0		0	0	0	0	0	0		0	0	0	0	0	0
	1934	UN002557	15.24	0.59	16.16	0.57	8.05	0.29		9.67	0.37	2.54	0.09	10.88	0.35		7.79	0.27	5.7	0.19	3.97	0.15		0	0	2.69	0.1	0	0		2.57	0.08	4.56	0.19	13.34	0.45
	1935	UN002558	7.3	0.28	0	0	0	0		0	0	7.26	0.26	8.19	0.27		14.84	0.52	10.5	0.36	6.39	0.24		0	0	0.45	0.02	2.15	0.07		12.37	0.39	13.3	0.56	12.3	0.41
	1936	UN002559	0	0	0	0	0	0		0	0	6.61	0.24	2.48	0.08		0	0	1.23	0.04	10.02	0.38		7.25	0.24	7.64	0.29	0	0		4.35	0.14	19.18	0.81	1.95	0.07
	1937	UN002560	234.45	9.15	352.36	12.36	102.77	3.7		258.47	9.89	0	0	373.14	12.17		474.39	16.49	253.3	8.57	217.03	8.25		421.39	14.24	151.44	5.74	372.65	12.13		722.79	23.08	50.12	2.12	310.83	10.38
	1938	UN002561	12.85	0.5	0	0	12.46	0.45		9.6	0.37	18.03	0.66	36.01	1.17		57.8	2.01	13.79	0.47	14.53	0.55		32.43	1.1	5.77	0.22	31.5	1.03		30.11	0.96	28.15	1.19	51.1	1.71
	1939	UN002562	6.83	0.27	14.28	0.5	6.12	0.22		12.05	0.46	0	0	0	0		6.87	0.24	0	0	0.46	0.02		0.35	0.01	0	0	0.34	0.01		0	0	0	0	35.9	1.2
	1940	UN002563	0	0	0	0	0	0		0	0	11.31	0.41	0	0		0	0	7.61	0.26	0	0		5.7	0.19	0	0	0	0		0	0	0	0	0	0
	1941	UN002564	0	0	0	0	0	0		0	0	0	0	0	0		0	0	0	0	0	0		0	0	0	0	0	0		0	0	0	0	0	0
	1942	UN002565	0	0	0	0	0	0		19.21	0.74	24.26	0.88	23.66	0.77		14.34	0.5	12.01	0.41	0	0		0	0	22.47	0.85	0	0		0	0	65.41	2.77	13.5	0.45
	1943	UN002566	0	0	0	0	0	0		0	0	0	0	27.51	0.9		0	0	32.27	1.09	19.15	0.73		0	0	0	0	0	0		37.06	1.18	23.84	1.01	0	0
	1944	UN002567	9.61	0.38	11.64	0.41	0	0		11.78	0.45	34.1	1.24	31.99	1.04		52.97	1.84	0	0	3.05	0.12		0	0	10.5	0.4	7.66	0.25		17.61	0.56	40.96	1.74	45.9	1.53
	1945	UN002568	0	0	0	0	0	0		11.59	0.44	0	0	42.16	1.38		0	0	25.63	0.87	32.69	1.24		0	0	19.37	0.73	0	0		0	0	0	0	0	0
	1946	UN002569	0	0	0	0	0	0		0	0	13.36	0.49	30.55	1		0	0	24.61	0.83	0	0		0	0	0	0	2.91	0.09		0	0	61.58	2.61	92.91	3.11
	1947	UN002570	6.06	0.24	0	0	0	0		0	0	0.43	0.02	0	0		0	0	3.05	0.1	48.08	1.83		0	0	0	0	5	0.16		16.92	0.54	0	0	0	0
	1948	UN002571	0	0	0	0	0	0		0	0	0	0	16.83	0.55		0	0	0	0	0	0		0	0	0	0	0	0		0	0	0	0	0	0
	1949	UN002572	6.3	0.25	0	0	0	0		1.11	0.04	0	0	0	0		0	0	0	0	25.64	0.98		0	0	0	0	0	0		1.97	0.06	9.37	0.4	0	0
	1950	UN002573	0	0	0	0	0	0		0	0	17.72	0.65	1.12	0.04		3.28	0.11	0	0	0	0		1.82	0.06	1.47	0.06	0	0		1	0.03	7.14	0.3	0	0
	1951	UN002574	0	0	0	0	0	0		0	0	0	0	0	0		0	0	0	0	6.78	0.26		22.63	0.77	0	0	0	0		0	0	0	0	25.72	0.86
	1952	UN002575	0	0	0	0	0	0		0	0	0	0	0	0		0	0	0	0	17.49	0.67		0	0	0	0	0	0		0	0	5.13	0.22	0	0
	1953	UN002576	0	0	0	0	13.22	0.48		0	0	35.02	1.28	4.36	0.14		38	1.32	106.6	3.61	103.28	3.93		32.64	1.1	17.17	0.65	0	0		127.45	4.08	83.1	3.52	106.75	3.57
	1954	UN002577	17.57	0.69	0	0	0	0		0	0	1.22	0.04	1.79	0.06		3.23	0.11	0	0	0	0		0	0	0	0	0	0		14.31	0.46	0	0	2.12	0.07
	1955	UN002578	30.88	1.21	127.82	4.49	135.28	4.88		45.55	1.75	247.95	9.04	181.55	5.93		130.83	4.56	96.84	3.28	106.26	4.05		108.28	3.67	140.68	5.34	192.88	6.29		142.6	4.56	43.81	1.86	102.05	3.41
	1956	UN002579	0	0	0	0	0	0		0	0	35.35	1.29	21.94	0.72		0	0	0	0	0	0		14.12	0.48	0	0	16.01	0.52		0	0	2.5	0.11	9.06	0.3
	1957	UN002580	99.9	3.91	181.69	6.39	85.13	3.07		5.52	0.21	61.04	2.23	158.49	5.18		180.12	6.27	188.12	6.38	42.29	1.61		157.49	5.33	54.83	2.08	265.79	8.67		413.39	13.23	97.68	4.14	250.94	8.4
	1958	UN002581	0	0	0	0	0	0		0	0	0	0	0	0		0	0	16.37	0.56	13.16	0.5		8.08	0.27	13.95	0.53	0	0		13.18	0.42	0	0	8.8	0.29
	1959	UN002582	0.93	0.04	0	0	0	0		0	0	0	0	0	0		12.11	0.42	1.66	0.06	0	0		0	0	11.26	0.43	3.97	0.13		0	0	0.01	0	0.09	0
	1960	UN002583	0	0	0	0	0	0		0	0	21.32	0.78	0	0		0	0	0	0	27.15	1.03		0.54	0.02	11.42	0.43	51.59	1.68		0	0	13.37	0.57	0	0
	1961	UN002584	6.76	0.26	2.4	0.08	0	0		0	0	18.87	0.69	17.76	0.58		8.33	0.29	9.13	0.31	15.46	0.59		11.76	0.4	9.11	0.35	27.13	0.89		6.53	0.21	4.76	0.2	0	0
	1962	UN002585	32.51	1.27	0	0	10.45	0.38		16.82	0.65	59.81	2.18	25.07	0.82		33.66	1.17	50.91	1.73	81.98	3.12		58.81	1.99	27.13	1.03	38.44	1.25		35.35	1.13	26.39	1.12	34.72	1.16
	1963	UN002586	0	0	0	0	0	0		0	0	0	0	0	0		0	0	40.34	1.37	0	0		0	0	0	0	8.37	0.27		0	0	32.24	1.37	0	0
	1964	UN002587	17.98	0.7	0	0	0	0		9.3	0.36	0	0	0	0		0	0	41.51	1.41	0	0		26.06	0.88	0	0	40.16	1.31		0	0	0	0	24.83	0.83
	1965	UN002588	0	0	0	0	0	0		0	0	0	0	0	0		0	0	0	0	0	0		0	0	0	0	0	0		36.9	1.18	36.14	1.53	0	0
	1966	UN002589	0	0	0	0	0	0		20.71	0.79	30.51	1.11	30.4	0.99		0	0	0	0	0	0		31.62	1.07	0	0	0	0		0	0	30.61	1.3	19.54	0.65
	1967	UN002590	0	0	12.41	0.44	0	0		0	0	0	0	30.01	0.98		11.91	0.42	0	0	0	0		25.08	0.85	0	0	0	0		79.4	2.54	0	0	43.23	1.45
	1968	UN002591	30.79	1.2	9.34	0.33	22.56	0.81		0	0	80.05	2.92	87.54	2.86		70.45	2.46	37.68	1.28	40.46	1.54		0	0	81.7	3.1	41.21	1.35		74.93	2.4	108.27	4.59	95.94	3.21
	1969	UN002592	28.74	1.12	3.54	0.12	39.14	1.41		44.26	1.7	40.27	1.47	0	0		0	0	17.56	0.6	49.46	1.89		0	0	0	0	0	0		0	0	48.58	2.06	48.98	1.64
	1970	UN002593	0	0	0	0	0	0		0	0	0	0	0	0		0	0	0	0	0	0		0	0	0	0	0	0		0	0	0	0	0	0
	1971	UN002594	0	0	30.5	1.07	0	0		0	0	30.62	1.12	0	0		0	0	10.35	0.35	0	0		0	0	0	0	7.64	0.25		16.79	0.54	40.89	1.74	12.01	0.4
	1972	UN002595	0	0	10.28	0.36	0	0		10.63	0.41	28.39	1.04	12.12	0.4		0	0	46.39	1.57	77.94	2.97		49.81	1.69	26.87	1.02	43.85	1.43		48.35	1.55	48.65	2.07	49.51	1.66
	1973	UN002596	0	0	0	0	0	0		0	0	0	0	0	0		0	0	0	0	0	0		0	0	0	0	0	0		0	0	0	0	7.43	0.25
	1974	UN002597	0	0	0	0	0	0		0	0	0	0	0.19	0.01		0	0	0	0	0	0		0	0	0	0	0	0		0	0	0	0	0	0
	1975	UN002598	38.68	1.51	0	0	0	0		13.38	0.51	14.11	0.52	34.58	1.13		21.24	0.74	0	0	36.79	1.4		20.26	0.69	13.43	0.51	0	0		52.5	1.68	57.02	2.42	52.32	1.75
	1976	UN002599	0	0	0	0	0	0		0	0	10.19	0.37	0	0		19.65	0.69	0	0	0	0		0	0	0	0	0	0		24.65	0.79	33.59	1.43	32.96	1.1
	1977	UN002600	0	0	0	0	0	0		0	0	10.19	0.37	0	0		0	0	0	0	0	0		0	0	0	0	0	0		0	0	0	0	0	0
	1978	UN002601	0	0	0	0	0	0		0	0	2.67	0.1	4.61	0.15		6.48	0.23	35.43	1.2	13.93	0.53		9.42	0.32	24.42	0.93	0	0		15.61	0.5	31.3	1.33	16	0.54
	1979	UN002602	7.71	0.3	0	0	0	0		8.19	0.31	27.35	1	12.26	0.4		1.5	0.05	30.78	1.05	32.04	1.22		5.89	0.2	12.48	0.47	25.43	0.83		36.03	1.16	26.53	1.13	17.55	0.59
	1980	UN002603	920.17	36.04	912.23	32.13	898.24	32.44		820.51	31.54	2185.77	79.85	1434.19	46.96		1577.83	55.07	1380.37	46.89	1401.54	53.51		1870.15	63.45	1601.61	60.94	2039.79	66.68		1573.02	50.44	1279.21	54.35	1513.76	50.74
	1981	UN002604	0	0	0	0	0	0		0	0	0	0	0	0		0	0	0	0	0	0		0	0	1.62	0.06	0	0		0	0	2.11	0.09	0.12	0
	1982	UN002605	180	7.05	208	7.33	172	6.21		153	5.88	394.07	14.4	351.61	11.51		381.82	13.33	324.65	11.03	341.89	13.05		400.55	13.59	322.18	12.26	408.31	13.35		396.21	12.7	321.51	13.66	413.03	13.85
	1983	UN002606	22.12	0.87	27.38	0.96	13.27	0.48		8.51	0.33	66.28	2.42	24.12	0.79		58.64	2.05	72.54	2.46	80.41	3.07		51.71	1.75	12.06	0.46	35.84	1.17		8.33	0.27	0	0	51.67	1.73
	1984	UN002607	0	0	0	0	0	0		0	0	2.62	0.1	0	0		0	0	3.65	0.12	10.67	0.41		7.94	0.27	0	0	0	0		0	0	5.61	0.24	6.74	0.23
	1985	UN002608	0.09	0	0	0	0	0		0	0	0	0	0.21	0.01		0	0	0	0	0	0		0	0	0.38	0.01	0	0		0	0	0	0	4.58	0.15
	1986	UN002609	3.93	0.15	0	0	0	0		0	0	14.17	0.52	26.21	0.86		0	0	30.61	1.04	77.94	2.98		6.1	0.21	13.31	0.51	3.96	0.13		5.79	0.19	16.6	0.71	78.01	2.62
	1987	UN002610	0	0	12.96	0.46	71.98	2.6		7.64	0.29	21.69	0.79	38.99	1.28		113.32	3.96	117.01	3.98	37.14	1.42		5.72	0.19	66.91	2.55	44.01	1.44		56.88	1.82	110.41	4.69	99.77	3.35
	1988	UN002611	0	0	0	0	0	0		0	0	0	0	0	0		0	0	8.59	0.29	4.71	0.18		0	0	0	0	0	0		0	0	25.97	1.1	29.83	1
	1989	UN002612	20.2	0.79	30.39	1.07	9.17	0.33		8.58	0.33	21.16	0.77	55.88	1.83		48.12	1.68	63.71	2.17	105.44	4.03		43.07	1.46	27.42	1.04	39.89	1.3		105.87	3.4	31.49	1.34	67.9	2.28
	1990	UN002613	109.36	4.29	149.35	5.27	116.14	4.2		48.91	1.88	95.12	3.48	217.73	7.13		152.4	5.32	209.62	7.13	286.79	10.96		158.42	5.38	143.52	5.47	98.9	3.24		189.84	6.09	269.3	11.45	404.68	13.58
	1991	UN002614	10.76	0.42	0	0	0	0		21.42	0.82	12.98	0.47	13.84	0.45		19.36	0.68	16.18	0.55	29.92	1.14		13.28	0.45	8.38	0.32	13.55	0.44		17.93	0.58	12.97	0.55	26.46	0.89
	1992	UN002615	0	0	0	0	3.25	0.12		0	0	0	0	0	0		0	0	0	0	0	0		0	0	0	0	0	0		0	0	0	0	0	0
	1993	UN002616	0	0	0	0	20.12	0.73		0	0	0	0	17.66	0.58		0	0	11.58	0.39	11.82	0.45		41.76	1.42	12.42	0.47	9.45	0.31		19.41	0.62	52.15	2.22	26.43	0.89
	1994	UN002617	6	0.24	22.81	0.8	0	0		0	0	0	0	0	0		4.7	0.16	0	0	0	0		0	0	11.04	0.42	0	0		0	0	0	0	49.27	1.65
	1995	UN002618	5.22	0.2	0	0	0	0		8.15	0.31	0	0	0	0		11.39	0.4	44.33	1.51	33.9	1.3		0	0	36.66	1.4	20.37	0.67		30.64	0.98	17.36	0.74	36.31	1.22
	1996	UN002619	0	0	0	0	1.12	0.04		0	0	6.85	0.25	0.44	0.01		6.33	0.22	2.68	0.09	2.6	0.1		4.81	0.16	3.31	0.13	0	0		1.31	0.04	2.23	0.09	9.62	0.32
[truncated: 138,471 more rows]
