# Supplementary material for: Transcriptional Basis for Haustorium Formation and Host Establishment in Hemiparasitic Psittacanthus schiedeanus Mistletoes
Source: Front Genet. 2022 Jun 13;13:929490. doi: 10.3389/fgene.2022.929490 (PMC9235361; doi:10.3389/fgene.2022.929490)
Supplement: Supplementary file 4 [file Table4.XLSX]

## Sheet: Table S9
	Table S9. Psittacanthus schiedeanus differentially expressed uniGenes (DEGs). These genes were selected as differentially expressed if they satisfy the statistical significance threshold (Log2FC= ± 1 and adjusted p-value ≤ 0.001) in at least one of the sampled points (at 7, 14, 21 or 28 dag). Information relative to Arabidopsis homologs (locus, symbols, and description) was also included and take…
		UniGenes' identifier	Arabidopsis thaliana homologs				Cluster (expression pattern)	T1/T0 (7 dag)				T2/T0 (14 dag)				T3/T0 (21 dag)				T4/T0 (28 dag)
			Locus	Symbol	Description			log2(FoldChange)	p-value	p-adj		log2(FoldChange)	p-value	p-adj		log2(FoldChange)	p-value	p-adj		log2(FoldChange)	p-value	p-adj
	1	UN014221	AT1G10930.1	ATSGS1, RECQ4A, ATRECQ4A	DNA helicase (RECQl4A)		A	-8.02618	3.72837e-06	0.000285597		-8.11387	2.37917e-06	0.000179748		-0.0858681	0.923049	0.994854		-0.46891	0.778763	0.950347
	2	UN001637	AT3G19190.1	ATATG2, ATG2	autophagy 2		A	-8.61502	2.63594e-08	4.08883e-06		-0.228274	0.797282	0.961057		-2.41774	0.0729056	0.388858		-0.364178	0.807599	0.95937
	3	UN005570	AT4G17330.1	ATG2484-1, G2484-1	G2484-1 protein		A	-8.92345	4.03093e-11	1.27976e-08		-1.14252	0.162956	0.519871		-2.60401	0.178387	0.608125		-0.537016	0.274864	0.647977
	4	UN013503	AT2G22530.1	---	Alkaline-phosphatase-like family protein		A	-7.66187	1.44917e-07	1.75769e-05		0.307975	0.840346	0.97035		0.0143846	0.992068	0.999165		-0.511365	0.712106	0.931467
	5	UN005954	AT1G23870.1	ATTPS9, TPS9	trehalose-phosphatase/synthase 9		A	-8.29114	1.24655e-08	2.12587e-06		-0.49592	0.338239	0.736436		-2.3784	0.224942	0.680819		-0.19639	0.761152	0.945923
	6	UN063850	AT3G58630.1	---	sequence-specific DNA binding transcription factors		A	-8.90836	6.26241e-12	2.43174e-09		-1.19825	0.0172035	0.141214		-1.14859	0.424448	0.867604		-2.18152	0.107454	0.402667
	7	UN076677	AT5G64840.1	GCN5, ATGCN5	general control non-repressible 5		A	-9.22011	8.46473e-12	3.14191e-09		-4.51294	0.00371401	0.0517704		-0.55989	0.247453	0.710459		-2.59955	0.0397661	0.222195
	8	UN053720	AT2G26280.1	CID7	CTC-interacting domain 7		A	-7.96679	1.19798e-06	0.000107739		-1.24859	0.123784	0.455539		-0.21895	0.774445	0.98101		-1.93134	0.033384	0.198189
	9	UN014969	AT4G15090.1	FAR1	FRS (FAR1 Related Sequences) transcription factor family		A	-7.70478	3.91101e-07	4.04565e-05		-0.840885	0.530168	0.867071		-2.33355	0.229857	0.68746		-0.489716	0.735095	0.938222
	10	UN021779	AT5G35560.1	---	DENN (AEX-3) domain-containing protein		A	-7.88699	9.77263e-07	8.95322e-05		-0.620128	0.434721	0.81167		-3.67258	0.0364825	0.254595		-1.09569	0.158716	0.493112
	11	UN056456	AT4G11090.1	TBL23	TRICHOME BIREFRINGENCE-LIKE 23		A	-8.01063	8.99912e-09	1.60521e-06		-0.99226	0.472581	0.834677		-2.24274	0.249255	0.712794		-1.33363	0.525877	0.850971
	12	UN045932	ATMG01320.1	NAD2B, NAD2.2, NAD2	NADH dehydrogenase 2B		A	-9.43023	1.78547e-09	3.78699e-07		-2.09407	0.0427357	0.251817		-3.63718	0.00549459	0.0731606		-3.62734	0.00401454	0.0479398
	13	UN034570	AT4G16740.1	ATTPS03, TPS03	terpene synthase 03		A	-9.80248	1.01246e-05	0.000649416		-3.56889	0.00353567	0.0499857		-3.51428	0.114969	0.496868		-3.05661	0.0111004	0.0962969
	14	UN031091	---	---	---		A	-7.71393	2.8056e-06	0.000224093		-0.93237	0.235589	0.628124		-1.68493	0.0511383	0.313803		-1.51001	0.299985	0.674883
	15	UN021781	AT3G19740.1	---	P-loop containing nucleoside triphosphate hydrolases superfamily protein		A	-7.626	1.79692e-07	2.09057e-05		-1.09139	0.59497	0.896238		-2.84352	0.0364306	0.254393		-0.855353	0.691231	0.922973
	16	UN021548	AT5G35560.1	---	DENN (AEX-3) domain-containing protein		A	-7.2829	4.69113e-06	0.000344699		-0.293314	0.762374	0.951234		-3.30619	0.0575671	0.337634		-1.07842	0.0920351	0.369657
	17	UN048893	AT5G54520.1	---	Transducin/WD40 repeat-like superfamily protein		A	-7.10871	1.37154e-05	0.000824233		-2.0306	0.120621	0.449893		-0.0215407	0.970043	0.997885		-1.14655	0.49886	0.834697
	18	UN067485	AT5G19440.1	---	NAD(P)-binding Rossmann-fold superfamily protein		A	-9.49889	1.75102e-07	2.05832e-05		-3.12514	0.00508295	0.064172		-3.61551	0.014713	0.139184		-3.18678	0.00301695	0.0392727
	19	UN000837	AT5G13300.1	SFC, VAN3, AGD3	ARF GTPase-activating protein		A	-7.24435	1.2735e-05	0.000774533		-1.90217	0.332334	0.730564		-1.05739	0.619532	0.950444		-0.566352	0.520022	0.847288
	20	UN007545	AT1G35220.1	---	unknown protein; FUNCTIONS IN: molecular_function unknown; INVOLVED IN: biological_process unknown; LOCATED IN: cellular_component unknown; EXPRESSED IN: 22 plant structures; EXPRESSED DURING: 13 growth stages; Has 313 Blast hits to 185 proteins in 75 species: Archae - 0; Bacteria - 0; Metazoa - 200; Fungi - 0; Plants - 67; Viruses - 0; Other Eukaryotes - 46 (source: NCBI BLink).		A	-7.01883	1.23116e-05	0.000752406		-1.15243	0.362979	0.756729		-4.1602	0.00551631	0.0733438		-0.330777	0.781399	0.951038
	21	UN035791	AT1G34340.1	---	alpha/beta-Hydrolases superfamily protein		A	-7.33316	1.7313e-05	0.00100571		-7.41729	1.0437e-05	0.000614117		-2.48591	0.0561648	0.33267		-1.95551	0.161027	0.495691
	22	UN061475	AT5G48970.1	---	Mitochondrial substrate carrier family protein		A	-7.51576	3.16869e-06	0.000248765		-7.60343	1.82817e-06	0.000143675		-2.99705	0.103362	0.470824		-2.05623	0.1416	0.465223
	23	UN098219	AT3G09640.1	APX2, APX1B	ascorbate peroxidase 2		A	-8.56435	1.02964e-08	1.78612e-06		-2.60912	0.0297798	0.200263		-2.34223	0.0723697	0.387091		-3.90605	0.000317942	0.00747738
	24	UN017833	AT2G02955.1	MEE12	maternal effect embryo arrest 12		A	-8.10542	1.79676e-07	2.09057e-05		-2.01467	0.310149	0.709801		-4.12385	0.0126767	0.126593		-2.23608	0.0807077	0.342867
	25	UN083360	AT5G27760.1	---	Hypoxia-responsive family protein		A	-9.6406	2.41625e-15	1.50605e-12		-3.70221	3.49764e-25	6.39311e-22		-5.08272	3.11275e-07	2.89706e-05		-3.78439	0.00247165	0.0340762
	26	UN006505	AT5G22750.1	RAD5, RAD5A	DNA/RNA helicase protein		A	-6.96621	1.55519e-05	0.000912862		-1.43019	0.485281	0.842433		-1.85786	0.132635	0.533279		-1.08215	0.607024	0.890396
	27	UN018168	AT4G25610.1	---	C2H2-like zinc finger protein		A	-7.75028	1.30969e-07	1.61646e-05		-2.95528	0.0957041	0.39924		-1.28565	0.537019	0.924073		-3.47526	0.0425911	0.231953
	28	UN031112	AT3G61600.1	ATPOB1, POB1	POZ/BTB containin G-protein 1		A	-7.22069	4.21959e-06	0.000316031		-7.30752	2.25596e-06	0.000172045		-5.64191	9.40141e-06	0.000530354		-1.43874	0.191221	0.539445
	29	UN009786	AT4G08350.1	GTA02, GTA2	global transcription factor group A2		A	-7.98254	1.0577e-05	0.000671736		-2.66331	0.189313	0.561389		-3.99125	0.0288293	0.218104		-2.11382	0.154955	0.48721
	30	UN055017	AT5G58490.1	---	NAD(P)-binding Rossmann-fold superfamily protein		A	-8.60483	8.3378e-08	1.11053e-05		-3.23996	0.0127346	0.116741		-3.37142	0.00793491	0.0930715		-3.86032	0.0324162	0.194117
	31	UN040372	AT4G17030.1	ATEXLB1, EXPR, AT-EXPR, ATEXPR1, ATHEXPBETA3.1, EXLB1	expansin-like B1		A	-7.45139	2.40382e-06	0.000196988		-3.2321	0.0697406	0.336746		-1.53623	0.261178	0.726508		-3.77003	0.000280266	0.00676865
	32	UN003473	AT4G04670.1	---	Met-10+ like family protein / kelch repeat-containing protein		A	-7.26683	6.54558e-06	0.000457647		-2.477	0.180761	0.548839		-2.77629	0.138815	0.543963		-2.02832	0.162445	0.498013
	33	UN029370	AT5G25120.1	CYP71B11	Cytochrome p450, family 71, subfamily B, polypeptide 11		A	0.514619	0.800008	0.989098		4.87459	0.000315802	0.00896056		4.97758	0.000812048	0.0184442		6.00216	6.24361e-06	0.000312666
	34	UN018077	AT3G61180.1	---	RING/U-box superfamily protein		A	-7.56756	6.65989e-07	6.42813e-05		-2.07527	0.278182	0.676551		-3.18843	0.0758105	0.396998		-3.29387	0.060166	0.288378
	35	UN003844	AT3G20780.1	ATTOP6B, BIN3, HYP6, RHL3, TOP6B	topoisomerase 6 subunit B		A	-3.64315	0.0177113	0.173605		0.252487	0.855261	0.973634		-0.241434	0.764311	0.979366		1.95197	2.33179e-05	0.000941006
	36	UN080295	AT3G55640.1	---	Mitochondrial substrate carrier family protein		A	-7.44013	6.03728e-07	5.90624e-05		-2.48093	0.00118842	0.0235289		-3.21466	0.0647837	0.363568		-2.76745	2.46322e-05	0.000983443
	37	UN061167	AT3G10600.1	CAT7	cationic amino acid transporter 7		A	-10.6104	6.62673e-10	1.61603e-07		-5.4775	5.33451e-07	5.07164e-05		-6.36797	4.53606e-06	0.000290581		-6.53841	0.000118201	0.00344609
	38	UN083649	AT1G20030.2	---	Pathogenesis-related thaumatin superfamily protein		A	-6.53264	6.32186e-11	1.92246e-08		-1.39252	0.04664	0.264761		-3.47311	2.16767e-05	0.00104661		-2.33054	0.0108093	0.0945191
	39	UN061226	AT1G74460.1	---	GDSL-like Lipase/Acylhydrolase superfamily protein		A	-1.36468	0.247802	0.741671		3.39059	2.91894e-06	0.000212318		0.766169	0.331979	0.798321		3.02926	0.0001048	0.00313404
	40	UN086599	AT3G28007.1	SWEET4, AtSWEET4	Nodulin MtN3 family protein		A	-7.56227	1.14075e-06	0.000103199		-7.64768	6.06395e-07	5.66065e-05		-4.02754	0.0002731	0.00811725		-3.59781	0.00129283	0.0211984
	41	UN068051	AT5G50790.1	SWEET10, AtSWEET10	Nodulin MtN3 family protein		A	4.84665	0.172198	1		7.49249	4.16653e-06	0.000287212		9.49735	2.66278e-12	7.51068e-10		9.36289	5.02807e-12	1.17273e-09
	42	UN060381	AT1G03220.1	---	Eukaryotic aspartyl protease family protein		A	-5.53242	1.51125e-07	1.81638e-05		-1.05865	0.237128	0.629839		-1.84645	0.0345408	0.24547		-1.26101	0.0993703	0.385899
	43	UN016292	AT5G25270.1	---	Ubiquitin-like superfamily protein		A	-7.55344	4.71658e-06	0.000346065		-3.38369	0.05277	0.285261		-3.57047	0.0416451	0.276786		-3.5016	0.0475545	0.249414
	44	UN070973	AT5G16110.1	---	unknown protein; FUNCTIONS IN: molecular_function unknown; INVOLVED IN: biological_process unknown; LOCATED IN: chloroplast; EXPRESSED IN: 24 plant structures; EXPRESSED DURING: 15 growth stages; BEST Arabidopsis thaliana protein match is: unknown protein (TAIR:AT3G02555.1); Has 133 Blast hits to 133 proteins in 18 species: Archae - 0; Bacteria - 0; Metazoa - 0; Fungi - 0; Plants - 133; Viruses -…		A	-6.34413	1.02588e-08	1.78574e-06		-2.95795	3.78097e-08	5.38294e-06		-1.75244	0.0239831	0.19238		-2.65998	7.7125e-08	7.18403e-06
	45	UN086613	AT2G36830.1	GAMMA-TIP, TIP1;1, GAMMA-TIP1	gamma tonoplast intrinsic protein		A	4.44897	0.0502941	1		6.87048	0.000333457	0.00928485		6.82	2.08973e-06	0.000148114		9.30375	9.02754e-13	2.36641e-10
	46	UN063062	AT5G17640.1	---	Protein of unknown function (DUF1005)		A	-4.88608	0.000531569	0.0149657		-0.837013	0.00268639	0.0416924		-0.988441	0.00425005	0.0611503		-2.67598	2.86118e-06	0.000164565
	47	UN005258	AT5G49980.1	AFB5	auxin F-box protein 5		A	-8.07467	3.10199e-07	3.2966e-05		-5.1013	0.000614973	0.0145011		-4.82552	0.00169734	0.0314407		-3.73529	0.0365548	0.210457
	48	UN104144	AT3G22600.1	---	Bifunctional inhibitor/lipid-transfer protein/seed storage 2S albumin superfamily protein		A	-6.12493	1.55398e-08	2.58895e-06		-1.85724	0.0138134	0.123223		-4.27638	3.79804e-07	3.40353e-05		-3.10197	4.64854e-05	0.00161713
	49	UN060829	AT5G25610.1	RD22, ATRD22	BURP domain-containing protein		A	-1.0909	0.152002	0.589578		1.75645	0.000145806	0.00483147		2.52502	7.07748e-08	8.06745e-06		2.81347	4.57098e-11	8.99648e-09
	50	UN076427	AT3G12500.1	ATHCHIB, PR3, PR-3, CHI-B, B-CHI, HCHIB	basic chitinase		A	-0.384933	0.531107	0.93967		2.33362	5.07204e-05	0.00213519		2.25763	0.00329603	0.0509956		3.6049	2.29499e-10	3.95232e-08
	51	UN081526	AT2G29420.1	ATGSTU7, GST25, GSTU7	glutathione S-transferase tau 7		A	-8.02741	2.51789e-07	2.78735e-05		-4.02572	8.98199e-05	0.0033308		-5.82617	3.42466e-08	4.26416e-06		-5.32536	1.82661e-05	0.00076855
	52	UN103118	AT1G71050.1	HIPP20	Heavy metal transport/detoxification superfamily protein		A	3.9329	0.00648868	0.089032		6.43117	1.68394e-06	0.000134013		7.42122	1.24881e-09	2.14408e-07		6.72768	1.50783e-08	1.71453e-06
	53	UN016046	AT4G23990.1	ATCSLG3, CSLG3	cellulose synthase like G3		A	2.58796	0.344401	0.838762		4.92067	0.000151304	0.00497294		5.39923	1.2951e-06	9.80802e-05		5.94585	1.07437e-06	7.16754e-05
	54	UN212774	AT5G07050.1	---	nodulin MtN21 /EamA-like transporter family protein		A	1.40228	0.506427	0.93042		3.75617	0.000312007	0.0088885		3.27469	0.000830347	0.0187062		4.95251	1.44362e-08	1.64467e-06
	55	UN015251	AT5G51690.1	ACS12	1-amino-cyclopropane-1-carboxylate synthase 12		A	-6.19821	7.08645e-07	6.78793e-05		-2.74077	0.000370202	0.0100616		-3.7746	0.0380496	0.261796		-3.72386	0.0405816	0.224935
	56	UN013337	AT4G02400.1	---	U3 ribonucleoprotein (Utp) family protein		A	3.73637	0.341571	1		4.76237	0.175277	0.539854		6.53686	6.3292e-05	0.00256527		6.78074	7.19114e-06	0.000352372
	57	UN097211	AT5G25940.1	---	early nodulin-related		A	-7.70481	5.33103e-06	0.000385545		-4.44572	0.000279682	0.0081062		-5.26387	6.14529e-05	0.00250728		-5.49681	4.07144e-05	0.00145389
	58	UN109342	---	---	---		A	3.30034	0.0924303	1		5.64298	0.000237279	0.00707629		5.69085	9.68116e-05	0.00364588		6.27054	1.55928e-05	0.000671817
	59	UN052620	---	---	---		A	-7.20935	2.65478e-06	0.000213738		-4.26824	0.00226051	0.0368307		-5.07395	8.63476e-05	0.00332024		-4.6536	1.64493e-05	0.000703602
	60	UN023427	AT3G01420.1	ALPHA-DOX1, DOX1, DIOX1, PADOX-1	Peroxidase superfamily protein		A	-5.00154	1.02213e-07	1.31291e-05		-1.97588	0.00788465	0.0851149		-2.75906	8.75787e-06	0.000500693		-3.54402	1.13205e-07	1.01614e-05
	61	UN072313	AT3G16240.1	DELTA-TIP, TIP2;1, DELTA-TIP1, AQP1, ATTIP2;1	delta tonoplast integral protein		A	4.18281	0.00682565	0.0919314		4.62131	0.000786014	0.0173502		6.23444	3.55005e-07	3.24403e-05		6.82771	1.77716e-08	1.97899e-06
	62	UN009458	AT1G19850.1	MP, ARF5, IAA24	Transcriptional factor B3 family protein / auxin-responsive factor AUX/IAA-related		A	0.907379	0.499894	0.929335		1.33825	0.271682	0.669667		3.76281	8.36917e-06	0.00048601		2.04352	0.0707712	0.318081
	63	UN110595	AT1G24020.1	MLP423	MLP-like protein 423		A	4.15581	9.65782e-06	0.000628256		6.23343	2.0155e-22	3.26298e-19		6.40392	7.77561e-23	7.16444e-20		6.92024	7.21136e-23	6.28258e-20
	64	UN027576	AT2G45400.1	BEN1	NAD(P)-binding Rossmann-fold superfamily protein		A	5.42005	0.00601432	0.0844984		8.25162	8.35097e-09	1.49272e-06		7.39489	1.91015e-06	0.00013768		7.38275	7.74309e-06	0.000375997
	65	UN192306	AT1G61110.1	anac025, NAC025	NAC domain containing protein 25		A	0.657578	0.553493	0.947605		2.48962	0.00659662	0.0759625		2.93398	0.000306736	0.00888762		3.3615	6.74363e-06	0.000333199
	66	UN106552	AT3G11260.1	WOX5	WUSCHEL related homeobox 5		A	-4.76305	0.0024682	0.0455724		-2.43416	0.054222	0.290113		-3.31955	1.05401e-05	0.000584455		-2.10378	0.119476	0.42618
	67	UN082571	AT3G01100.1	HYP1, ATHYP1	hypothetical protein 1		A	4.13773	0.272915	1		6.57992	1.153e-05	0.000660851		5.32996	0.00261924	0.0431215		6.54348	5.40542e-05	0.00183121
	68	UN086229	AT3G47090.1	---	Leucine-rich repeat protein kinase family protein		A	2.03897	0.129652	1		2.49227	0.0585678	0.303859		4.53993	8.64781e-06	0.000498006		3.68696	0.000525253	0.010891
	69	UN101584	---	---	---		A	-0.0379291	0.980474	0.998704		1.47585	0.108596	0.425811		2.63258	2.74609e-06	0.000186837		0.828334	0.457106	0.809034
	70	UN032489	AT1G32450.1	NRT1.5	nitrate transporter 1.5		A	0.465951	0.484967	0.923618		2.95663	5.82958e-11	1.73853e-08		2.45049	3.93987e-06	0.000256947		2.59658	7.60691e-09	9.29173e-07
	71	UN055005	AT5G20710.1	BGAL7	beta-galactosidase 7		A	4.35196	0.0119529	0.13361		4.96582	0.00264707	0.041263		6.92041	3.10094e-07	2.89093e-05		5.86448	0.0166262	0.125123
	72	UN070702	AT3G55970.1	ATJRG21, JRG21	jasmonate-regulated gene 21		A	5.25112	0.115451	0.518174		6.34024	0.000912479	0.0194522		7.96676	6.6862e-10	1.18096e-07		6.41494	0.000502696	0.0105195
	73	UN042310	AT3G10040.1	---	sequence-specific DNA binding transcription factors		A	-4.86083	0.000420731	0.0124859		-2.64775	0.0292582	0.198214		-2.417	0.000111142	0.00405033		-3.31545	3.59618e-08	3.69228e-06
	74	UN144719	---	---	---		A	-7.26469	1.00347e-07	1.29553e-05		-4.92489	5.96156e-08	7.98581e-06		-5.32777	3.48694e-10	6.55688e-08		-6.65283	2.02086e-08	2.22527e-06
	75	UN039252	AT3G18830.1	ATPLT5, PMT5, ATPMT5	polyol/monosaccharide transporter 5		A	1.89167	0.105685	0.495616		4.04212	1.25551e-05	0.000707167		3.22318	0.000993847	0.0212356		4.29155	1.47249e-06	9.49221e-05
	76	UN088280	AT1G17020.1	SRG1, ATSRG1	senescence-related gene 1		A	-0.264781	0.85805	0.992639		0.229591	0.59105	0.894755		1.70935	1.07993e-07	1.15257e-05		1.92273	4.21063e-06	0.000224929
	77	UN019584	AT2G21330.1	FBA1	fructose-bisphosphate aldolase 1		A	2.07835	0.125783	0.538368		4.64506	1.45465e-05	0.000798692		3.69881	0.000726802	0.017069		3.12855	0.00597579	0.0632966
	78	UN159000	AT3G02040.1	SRG3	senescence-related gene 3		A	-2.37437	6.40326e-06	0.00045019		-0.122458	0.758352	0.950475		-0.603167	0.166274	0.589475		-0.250742	0.540822	0.859403
	79	UN059732	AT1G52565.1	---	unknown protein; FUNCTIONS IN: molecular_function unknown; INVOLVED IN: biological_process unknown; LOCATED IN: endomembrane system; BEST Arabidopsis thaliana protein match is: unknown protein (TAIR:AT3G15760.1); Has 35333 Blast hits to 34131 proteins in 2444 species: Archae - 798; Bacteria - 22429; Metazoa - 974; Fungi - 991; Plants - 531; Viruses - 0; Other Eukaryotes - 9610 (source: NCBI BLink…		A	-1.74359	8.62723e-06	0.000572277		0.304912	0.404534	0.791902		-0.552833	0.108856	0.483958		0.559091	0.116382	0.42023
	80	UN021745	AT5G18410.1	PIR, KLK, PIR121, SRA1, PIRP, ATSRA1	transcription activators		A	4.28931	0.244996	1		6.57468	1.76333e-05	0.000937296		5.74391	0.000459953	0.0120833		6.39765	9.25017e-06	0.000436652
	81	UN024187	AT3G47040.2	---	Glycosyl hydrolase family protein		A	4.31611	0.246395	1		6.15207	0.0400968	0.241883		5.96523	0.000213491	0.00677146		6.70703	4.81744e-06	0.000251893
	82	UN069098	AT3G11964.1	---	RNA binding;RNA binding		A	4.64581	0.185697	1		5.31476	0.00712934	0.0798833		5.48032	0.00165274	0.0308684		7.05444	2.11632e-07	1.73409e-05
	83	UN063530	AT5G24090.1	ATCHIA, CHIA	chitinase A		A	-6.08259	7.46782e-11	2.23063e-08		-4.22245	3.51235e-06	0.000248465		-4.86043	8.50188e-08	9.46827e-06		-3.73814	0.000197576	0.00512825
	84	UN136166	AT5G25940.1	---	early nodulin-related		A	-3.99239	1.9778e-14	1.14758e-11		-2.52741	1.68076e-07	1.87891e-05		-2.662	1.35219e-06	0.000101845		-1.57581	0.0155757	0.119868
	85	UN084550	AT5G27760.1	---	Hypoxia-responsive family protein		A	-5.07467	8.27723e-12	3.09507e-09		-3.08986	9.06644e-07	8.02706e-05		-3.56926	1.91595e-12	5.54561e-10		-2.88732	1.30525e-06	8.48803e-05
	86	UN050230	AT5G07050.1	---	nodulin MtN21 /EamA-like transporter family protein		A	1.78418	0.114498	0.515683		3.27309	0.00109896	0.022176		4.07724	1.14275e-06	8.82341e-05		3.51301	0.000105323	0.00314493
	87	UN019837	AT1G78390.1	NCED9, ATNCED9	nine-cis-epoxycarotenoid dioxygenase 9		A	3.44595	0.17142	0.624866		4.34203	0.00249438	0.0395576		4.51166	0.000335153	0.0094727		5.78233	1.36013e-08	1.56157e-06
	88	UN029327	AT5G62680.1	---	Major facilitator superfamily protein		A	0.384086	0.436874	0.900285		1.66077	5.93228e-05	0.00241307		2.52046	1.47956e-09	2.49378e-07		2.30943	2.33007e-05	0.000941006
	89	UN059690	AT3G21420.1	---	2-oxoglutarate (2OG) and Fe(II)-dependent oxygenase superfamily protein		A	4.70346	0.178287	1		5.7862	0.00151142	0.0276888		6.90541	7.98228e-07	6.50874e-05		6.47861	0.000121727	0.00352633
	90	UN010024	---	---	---		A	0.53051	0.559633	0.949174		2.81169	1.19062e-05	0.000675993		1.67755	0.0366956	0.255695		1.48339	0.0180814	0.132195
	91	UN007448	AT2G41700.1	ABCA1, AtABCA1	ATP-binding cassette A1		A	6.96595	0.0108338	0.124821		8.7689	0.02482	0.178565		8.5946	6.04356e-07	5.10875e-05		9.00428	0.021193	0.146501
	92	UN047874	AT2G47240.1	CER8, LACS1	AMP-dependent synthetase and ligase family protein		A	4.60141	0.204095	1		5.57626	0.00597481	0.0713359		6.77925	2.38739e-06	0.000165602		5.15853	0.00684074	0.0692514
	93	UN115224	AT3G02040.1	SRG3	senescence-related gene 3		A	-2.62671	1.1634e-09	2.64543e-07		-0.77718	0.0517472	0.282019		-0.990706	0.0108559	0.114797		-0.644829	0.104967	0.397553
	94	UN093446	AT2G05100.1	LHCB2.1, LHCB2	photosystem II light harvesting complex gene 2.1		A	-5.3387	1.4084e-05	0.000841256		-3.95446	0.00131315	0.0251121		-3.31998	0.0299517	0.223867		-4.76943	0.00244673	0.0338192
	95	UN062735	AT4G02280.1	SUS3, ATSUS3	sucrose synthase 3		A	-0.0815956	0.903288	0.994615		1.83618	0.000153324	0.00502475		0.924241	0.0862463	0.427778		1.73177	2.99219e-06	0.00017061
	96	UN020075	AT4G24000.1	ATCSLG2, CSLG2	cellulose synthase like G2		A	0.393917	0.188554	0.654933		0.873512	0.121341	0.450914		2.46154	1.26346e-18	7.761e-16		1.28417	1.86296e-07	1.55445e-05
	97	UN060194	AT1G71695.1	---	Peroxidase superfamily protein		A	3.44592	0.000297245	0.00955121		4.80004	2.49317e-05	0.00123273		5.37597	3.56427e-09	5.47354e-07		5.24251	1.57075e-10	2.79443e-08
	98	UN027795	AT5G49110.2	---	unknown protein; INVOLVED IN: biological_process unknown; LOCATED IN: cellular_component unknown; EXPRESSED IN: cultured cell; Has 30201 Blast hits to 17322 proteins in 780 species: Archae - 12; Bacteria - 1396; Metazoa - 17338; Fungi - 3422; Plants - 5037; Viruses - 0; Other Eukaryotes - 2996 (source: NCBI BLink).		A	5.62829	0.0698345	0.400459		6.7504	1.02453e-05	0.000603461		7.08614	3.71296e-07	3.34857e-05		7.72705	0.00601799	0.0636411
	99	UN105851	AT4G21070.1	ATBRCA1, BRCA1	breast cancer susceptibility1		A	5.87812	0.000983054	0.0237552		7.81893	2.04186e-07	2.23787e-05		6.83028	1.47127e-05	0.000762304		6.15487	0.000892552	0.0162799
	100	UN133534	---	---	---		A	0.495841	0.384504	0.867908		1.75581	3.10111e-08	4.55228e-06		2.42456	3.80638e-08	4.67627e-06		2.13002	8.19084e-05	0.00257014
	101	UN042964	AT1G67785.1	---	unknown protein; Has 30 Blast hits to 30 proteins in 12 species: Archae - 0; Bacteria - 0; Metazoa - 0; Fungi - 0; Plants - 30; Viruses - 0; Other Eukaryotes - 0 (source: NCBI BLink).		A	7.28627	0.00663908	0.0902614		7.86999	4.01583e-09	7.63587e-07		8.28845	1.43325e-08	1.96792e-06		9.29496	1.25102e-12	3.22229e-10
	102	UN023210	AT5G20710.1	BGAL7	beta-galactosidase 7		A	5.81015	0.00140013	0.0307967		6.57782	8.17943e-05	0.00311263		7.55907	1.46917e-08	2.00053e-06		7.54603	1.7951e-07	1.50418e-05
	103	UN017979	AT5G66840.1	---	SAP domain-containing protein		A	4.91828	0.144887	1		6.53093	6.32206e-05	0.00253702		6.10147	0.0442641	0.28769		6.84008	1.57368e-06	0.000100138
	104	UN014871	AT1G03190.1	ATXPD, UVH6	RAD3-like DNA-binding helicase protein		A	5.06389	0.0109778	0.125716		5.05443	0.0262121	0.184694		6.42703	1.49138e-05	0.000768484		6.59639	1.16209e-05	0.000526736
	105	UN051984	AT5G66460.1	MAN7, AtMAN7	Glycosyl hydrolase superfamily protein		A	-2.7543	1.69909e-07	2.00867e-05		-1.67255	0.000999369	0.020773		-1.09637	0.0311603	0.229903		-0.877721	0.105295	0.398052
	106	UN028544	AT1G72970.1	HTH, EDA17	Glucose-methanol-choline (GMC) oxidoreductase family protein		A	-3.45369	0.00538652	0.0784059		-2.93712	6.59949e-06	0.000422539		-1.86649	0.0356542	0.250586		-1.73067	0.00359106	0.0442842
	107	UN026838	AT5G36210.1	---	alpha/beta-Hydrolases superfamily protein		A	0.286651	0.625344	0.965393		0.645604	0.252713	0.647351		2.08594	1.29795e-07	1.34499e-05		1.56087	0.00174239	0.0264335
	108	UN004649	AT1G04920.1	ATSPS3F, SPS3F	sucrose phosphate synthase 3F		A	6.47759	0.0280333	0.23468		8.3833	8.91378e-11	2.56387e-08		7.40363	0.00730056	0.087976		7.86812	5.92612e-07	4.35577e-05
	109	UN020159	AT2G37040.1	PAL1, ATPAL1	PHE ammonia lyase 1		A	0.482751	0.311942	0.811316		2.4128	2.98061e-09	5.81155e-07		1.16459	0.0161513	0.148497		1.54058	0.319703	0.694039
	110	UN002758	AT5G19400.1	SMG7	Telomerase activating protein Est1		A	5.55895	0.0746157	0.414638		7.14797	7.48086e-05	0.00290599		7.34481	1.13839e-05	0.000624974		6.51949	0.0300863	0.184951
	111	UN078745	AT4G37300.1	MEE59	maternal effect embryo arrest 59		A	-4.9426	1.54483e-09	3.33261e-07		-3.72698	0.000140885	0.00470695		-3.13441	0.000258988	0.00779417		-3.40048	2.37858e-05	0.000957282
	112	UN010410	AT1G32190.1	---	alpha/beta-Hydrolases superfamily protein		A	4.47461	0.222895	1		5.32508	0.00372588	0.0518703		6.02474	0.000139964	0.00487574		6.2452	2.10297e-05	0.000862772
	113	UN064552	AT1G15520.1	PDR12, ATPDR12, ABCG40, ATABCG40	pleiotropic drug resistance 12		A	2.19075	0.0139329	0.148039		3.51139	2.67179e-06	0.000199173		2.84123	0.000235568	0.00729178		4.02057	1.63239e-09	2.33589e-07
	114	UN091048	AT5G59080.1	---	unknown protein; FUNCTIONS IN: molecular_function unknown; INVOLVED IN: response to oxidative stress; LOCATED IN: chloroplast; EXPRESSED IN: 18 plant structures; EXPRESSED DURING: 9 growth stages; BEST Arabidopsis thaliana protein match is: unknown protein (TAIR:AT3G46880.1); Has 1807 Blast hits to 1807 proteins in 277 species: Archae - 0; Bacteria - 0; Metazoa - 736; Fungi - 347; Plants - 385; V…		A	-4.00902	2.44165e-07	2.72687e-05		-4.08915	2.20904e-07	2.39332e-05		-3.33405	2.11205e-05	0.00102603		-2.37251	0.000831606	0.0154524
	115	UN036475	AT5G24120.1	SIGE, SIG5, ATSIG5	sigma factor E		A	4.26201	0.0951471	0.471254		5.12152	0.000579283	0.0139855		5.96146	8.39404e-06	0.000486942		5.81381	3.05126e-05	0.00115725
	116	UN039366	AT5G01520.1	---	RING/U-box superfamily protein		A	5.42041	0.0135495	0.145342		5.8644	0.0568063	0.298136		7.20604	7.04243e-08	8.04408e-06		5.86757	0.0604298	0.288871
	117	UN078642	AT3G13570.1	SCL30A, At-SCL30A	SC35-like splicing factor 30A		A	1.24647	0.456572	0.90965		2.20442	0.00614431	0.072608		1.87825	0.0180076	0.15972		3.08156	4.42404e-06	0.000234636
	118	UN060769	AT5G17230.3	PSY	PHYTOENE SYNTHASE		A	-0.439919	0.328264	0.827563		0.501071	0.259195	0.655689		1.42696	1.35351e-05	0.000711843		0.488216	0.159107	0.493731
	119	UN041184	AT1G45249.3	ABF2	abscisic acid responsive elements-binding factor 2		A	0.462791	0.542935	0.944016		2.23192	3.39518e-07	3.46633e-05		0.996105	0.0404268	0.271788		1.58361	0.000230909	0.00582356
	120	UN003945	AT1G71870.1	---	MATE efflux family protein		A	-3.11113	0.00135886	0.0300989		-2.36246	0.0413563	0.246645		-1.49497	4.78854e-05	0.00201469		-1.57293	3.28482e-06	0.000183758
	121	UN028531	AT2G38610.1	---	RNA-binding KH domain-containing protein		A	1.39768	0.134772	0.557139		2.29997	0.0448457	0.258637		3.17655	1.22324e-05	0.000662348		2.60633	0.00055187	0.011301
	122	UN032063	AT4G16530.1	---	Family of unknown function (DUF577)		A	-4.09876	0.13771	0.562244		-2.42461	1.6258e-08	2.65484e-06		-3.73134	1.92541e-09	3.13072e-07		-3.56204	0.0524606	0.265177
	123	UN035365	AT1G22360.1	AtUGT85A2, UGT85A2	UDP-glucosyl transferase 85A2		A	2.01814	0.0290933	0.240268		2.9946	1.09321e-05	0.000636377		3.25673	1.29915e-07	1.34499e-05		3.70894	8.1976e-12	1.84655e-09
	124	UN026496	AT1G64390.1	AtGH9C2, GH9C2	glycosyl hydrolase 9C2		A	0.112627	0.879364	0.993568		1.17567	0.000331033	0.00923096		1.53843	0.00437764	0.0624551		1.70028	5.15946e-08	5.02725e-06
	125	UN006878	AT5G02810.1	PRR7, APRR7	pseudo-response regulator 7		A	-0.519333	0.184937	0.648889		0.579681	0.23945	0.632388		0.327806	0.241419	0.70286		1.19355	8.33551e-06	0.000400496
	126	UN090168	AT4G25040.1	---	Uncharacterised protein family (UPF0497)		A	1.67952	0.000341847	0.0106259		2.95515	4.6917e-11	1.41407e-08		2.39014	1.05659e-07	1.13203e-05		3.3011	7.70806e-14	2.40337e-11
	127	UN043524	AT1G04220.1	KCS2	3-ketoacyl-CoA synthase 2		A	-0.0979067	0.812375	0.989977		1.3207	0.00150985	0.027669		0.882523	0.00611569	0.0788112		1.46002	2.4635e-05	0.000983443
	128	UN006418	AT3G15880.2	WSIP2, TPR4	WUS-interacting protein 2		A	6.67897	0.0179899	0.175348		7.84925	0.00316623	0.0464908		8.08915	0.00233987	0.0398146		8.21109	3.76857e-10	6.16733e-08
	129	UN087000	AT1G31120.1	KUP10	K+ uptake permease 10		A	5.55288	0.00212176	0.0409819		6.6982	0.00149725	0.0275809		7.17125	3.43116e-07	3.16675e-05		6.78746	0.00023456	0.00590305
	130	UN113518	---	---	---		A	-2.96956	0.00891525	0.109422		-1.42232	0.0253195	0.180508		-1.9095	7.02835e-05	0.00279939		-2.54498	1.46464e-06	9.45189e-05
	131	UN053272	AT5G16300.1	---	Vps51/Vps67 family (components of vesicular transport) protein		A	0.672053	0.421765	0.890237		1.92105	0.00966817	0.0976868		1.48842	0.0176329	0.157559		2.23017	7.50225e-06	0.0003655
	132	UN031095	AT5G02070.1	---	Protein kinase family protein		A	-5.14936	1.09671e-10	3.09283e-08		-3.89431	4.50773e-07	4.39624e-05		-3.60908	9.85631e-07	7.79537e-05		-4.1806	4.56372e-08	4.49857e-06
	133	UN016487	AT5G23810.1	AAP7	amino acid permease 7		A	5.84722	0.000450597	0.0131408		6.98632	0.00058913	0.0141269		6.62411	2.42209e-06	0.000167364		7.42854	9.53044e-06	0.000448809
	134	UN030674	AT1G01430.1	TBL25	TRICHOME BIREFRINGENCE-LIKE 25		A	5.18101	0.114981	0.516853		6.23675	0.000128322	0.00439607		6.2854	0.000404069	0.0108915		6.76138	7.85723e-06	0.00038039
	135	UN079053	AT2G43120.1	---	RmlC-like cupins superfamily protein		A	1.64331	0.142949	0.571794		3.19933	1.41812e-12	6.17148e-10		2.77649	1.0074e-09	1.7404e-07		2.34593	0.000187552	0.00494041
	136	UN126478	AT5G58070.1	ATTIL, TIL	temperature-induced lipocalin		A	2.07319	0.0140121	0.148536		2.53893	0.000374049	0.010141		3.00266	2.96141e-06	0.000199001		3.62586	1.04348e-09	1.57297e-07
	137	UN004130	AT5G47560.1	ATTDT, ATSDAT, TDT	tonoplast dicarboxylate transporter		A	5.25112	0.115451	0.518174		5.8951	0.00029255	0.00843173		6.85306	2.7476e-06	0.000186837		5.92979	0.000716346	0.0138279
	138	UN085039	AT1G46480.1	WOX4	WUSCHEL related homeobox 4		A	5.5849	0.00185182	0.037407		6.63625	9.44739e-06	0.000565875		6.90642	4.93375e-07	4.26851e-05		7.03184	5.46237e-06	0.000279133
	139	UN058600	AT3G13110.1	ATSERAT2;2, SAT-1, SAT-A, SAT3, SAT-M, SERAT2;2	serine acetyltransferase 2;2		A	0.143482	0.771739	0.986326		1.11921	0.00544232	0.0668933		1.63825	1.88962e-05	0.000936913		1.4035	0.00246652	0.0340293
	140	UN005449	AT3G49600.1	UBP26, SUP32, ATUBP26	ubiquitin-specific protease 26		A	5.01276	0.132717	1		6.59422	6.1489e-06	0.000395477		6.00495	0.000143479	0.0049731		5.85903	0.0664443	0.30604
	141	UN051514	AT2G26540.1	HEMD, UROS, ATUROS, ATDUF3, DUF3	uroporphyrinogen-III synthase family protein		A	5.37802	0.00500718	0.0747818		6.75905	4.0638e-06	0.000281845		6.09746	0.000631506	0.0153798		6.72679	1.67996e-05	0.0007159
	142	UN046242	AT2G19070.1	SHT	spermidine hydroxycinnamoyl transferase		A	2.75454	0.0266591	0.226978		4.1994	3.24592e-06	0.000232227		3.94323	2.12554e-05	0.00103168		3.3203	0.0123606	0.103287
	143	UN022836	AT3G04820.1	---	Pseudouridine synthase family protein		A	5.10867	0.128083	0.542785		5.45914	0.00690384	0.0783168		6.61225	1.25859e-05	0.000674503		5.58386	0.00127573	0.0209994
	144	UN014937	AT1G11190.1	BFN1, ENDO1	bifunctional nuclease i		A	2.26654	0.00300793	0.0521929		3.83163	5.26777e-06	0.000347483		2.87785	5.61934e-05	0.00230802		3.08031	1.53426e-05	0.000662484
	145	UN079105	AT2G39060.1	SWEET9, AtSWEET9	Nodulin MtN3 family protein		A	0.0751696	0.884119	0.993685		0.916544	0.0113052	0.108195		1.03929	0.0955139	0.450776		1.63376	2.62273e-06	0.000152779
	146	UN021292	AT3G11240.1	ATE2, ATATE2	arginine-tRNA protein transferase 2		A	5.19539	0.012234	0.135551		5.59031	0.00127388	0.0245842		6.50508	1.63675e-05	0.000827318		6.42859	3.01261e-05	0.00114921
	147	UN008877	AT2G39340.1	---	SAC3/GANP/Nin1/mts3/eIF-3 p25 family		A	6.49313	0.0289991	0.239822		7.09752	1.79953e-05	0.000952072		7.66373	1.1245e-08	1.58185e-06		7.93039	1.74916e-09	2.49696e-07
	148	UN041192	AT1G15520.1	PDR12, ATPDR12, ABCG40, ATABCG40	pleiotropic drug resistance 12		A	1.06482	0.0167332	0.167299		1.90615	9.61509e-06	0.000574705		2.23292	8.90145e-11	1.95281e-08		2.54592	1.40214e-15	5.65073e-13
	149	UN017007	AT2G05920.1	---	Subtilase family protein		A	0.864744	0.0401042	0.293576		2.30175	1.05487e-06	9.19567e-05		2.04501	2.79547e-06	0.00018893		1.96165	9.37925e-08	8.56157e-06
	150	UN037793	AT1G07180.1	ATNDI1, NDA1	alternative NAD(P)H dehydrogenase 1		A	1.53255	0.0684856	0.39669		2.41405	0.00326561	0.0475679		2.62559	0.00326652	0.0506411		3.03812	2.05721e-05	0.000846928
	151	UN020360	AT5G02810.1	PRR7, APRR7	pseudo-response regulator 7		A	0.0957105	0.827795	0.991011		0.626279	0.190009	0.56257		0.870944	0.0127382	0.126886		1.61951	3.38391e-06	0.000188058
	152	UN151622	AT3G14620.1	CYP72A8	cytochrome P450, family 72, subfamily A, polypeptide 8		A	5.15048	0.0124451	0.137018		5.80438	0.000462491	0.0118205		6.21619	3.9046e-05	0.00169836		6.63517	4.56258e-06	0.000240753
	153	UN089579	AT4G15610.1	---	Uncharacterised protein family (UPF0497)		A	0.29559	0.291804	0.792548		1.72966	3.48656e-08	4.9763e-06		0.947838	6.45663e-06	0.000393983		1.44736	3.46573e-09	4.69832e-07
	154	UN221699	AT5G58070.1	ATTIL, TIL	temperature-induced lipocalin		A	0.756519	0.124701	0.536363		1.83518	0.000140247	0.00469949		1.81618	5.36096e-05	0.00222004		2.21589	1.1054e-06	7.35798e-05
	155	UN066937	AT4G37260.1	MYB73, ATMYB73	myb domain protein 73		A	-2.79328	5.44664e-06	0.000392115		-1.49865	0.0214693	0.163379		-1.46972	0.208338	0.655214		-2.09319	0.00364747	0.0447399
	156	UN057254	AT1G22280.3	PAPP2C	phytochrome-associated protein phosphatase type 2C		A	-1.97968	2.12772e-07	2.41908e-05		-1.31486	3.76503e-05	0.0016878		-0.674559	0.0117896	0.121198		-0.692829	0.0290664	0.180726
	157	UN027327	AT4G09810.1	---	Nucleotide-sugar transporter family protein		A	5.36495	0.102954	0.489046		6.24187	0.000269124	0.00786648		5.88837	0.000221224	0.00696874		6.83276	1.69104e-06	0.000106236
	158	UN082052	AT5G55050.1	---	GDSL-like Lipase/Acylhydrolase superfamily protein		A	1.71452	0.0829858	0.438787		2.38715	0.00432851	0.0577777		2.4365	0.00871683	0.0988313		3.20715	1.05385e-05	0.000488131
	159	UN005576	AT1G28060.1	---	Pre-mRNA-splicing factor 3		A	5.60691	0.00147595	0.0318947		6.62912	8.92423e-05	0.00331807		6.81148	2.40146e-06	0.000166369		6.94809	3.23251e-07	2.53307e-05
	160	UN010925	AT2G25940.1	ALPHA-VPE, ALPHAVPE	alpha-vacuolar processing enzyme		A	0.171815	0.497003	0.928523		1.63706	8.01819e-07	7.20023e-05		1.09503	5.67042e-06	0.000352229		0.973248	0.00014755	0.00408995
	161	UN001809	AT1G35660.1	---	unknown protein; FUNCTIONS IN: molecular_function unknown; INVOLVED IN: biological_process unknown; LOCATED IN: plasma membrane; EXPRESSED IN: 19 plant structures; EXPRESSED DURING: 11 growth stages; Has 309 Blast hits to 256 proteins in 99 species: Archae - 0; Bacteria - 11; Metazoa - 192; Fungi - 12; Plants - 36; Viruses - 0; Other Eukaryotes - 58 (source: NCBI BLink).		A	5.61998	0.0788326	0.427258		6.40443	0.0302561	0.202415		6.13608	0.0425279	0.280028		7.06625	3.2528e-06	0.000182311
	162	UN098154	AT3G05550.1	---	Hypoxia-responsive family protein		A	-2.80748	0.000767774	0.0196837		-1.34873	0.013389	0.120713		-2.17331	2.41744e-06	0.000167266		-2.25295	7.92166e-07	5.53414e-05
	163	UN069862	AT1G12330.1	---	unknown protein; INVOLVED IN: biological_process unknown; LOCATED IN: chloroplast; EXPRESSED IN: 21 plant structures; EXPRESSED DURING: 12 growth stages; BEST Arabidopsis thaliana protein match is: unknown protein (TAIR:AT5G12900.1); Has 249 Blast hits to 249 proteins in 27 species: Archae - 0; Bacteria - 0; Metazoa - 7; Fungi - 14; Plants - 217; Viruses - 0; Other Eukaryotes - 11 (source: NCBI B…		A	-3.60584	2.17733e-06	0.000181372		-3.6335	5.95358e-07	5.58522e-05		-3.04575	1.14147e-05	0.000625423		-2.3577	0.000568576	0.0115711
	164	UN002821	AT1G67580.1	---	Protein kinase superfamily protein		A	0.665484	0.034464	0.26674		1.58186	0.000591293	0.0141668		1.9134	3.03489e-11	7.26323e-09		1.93178	1.04547e-11	2.30244e-09
	165	UN070687	AT4G34050.1	CCoAOMT1	S-adenosyl-L-methionine-dependent methyltransferases superfamily protein		A	-0.00913796	0.967016	0.997772		1.18628	1.51001e-06	0.000122231		0.582572	0.00171618	0.0316458		1.25123	1.0265e-08	1.21381e-06
	166	UN058071	AT5G42760.2	---	Leucine carboxyl methyltransferase		A	4.34127	0.00300739	0.0521929		5.77346	1.61518e-05	0.000874959		5.13231	2.52855e-05	0.00118666		5.02822	6.77672e-05	0.00218902
	167	UN061490	AT2G06050.2	OPR3	oxophytodienoate-reductase 3		A	-1.99321	0.15092	0.587435		-0.937983	0.0109046	0.105442		-0.926641	1.49154e-05	0.000768484		-0.674599	0.245178	0.612984
	168	UN040621	AT5G36220.1	CYP81D1, CYP91A1	cytochrome p450 81d1		A	-1.90885	1.41491e-06	0.000124217		-1.32982	1.30103e-06	0.000109215		-0.526893	0.0534487	0.323218		-0.978567	0.00739013	0.0729677
	169	UN075861	AT3G02060.1	---	DEAD/DEAH box helicase, putative		A	5.84649	0.0527022	0.344523		6.50243	0.0003303	0.00921961		6.30938	0.0330473	0.238791		7.24752	4.76802e-07	3.6075e-05
	170	UN036363	AT5G21482.1	CKX7, ATCKX5	cytokinin oxidase 7		A	2.37794	0.000301095	0.00963808		3.4607	4.16689e-11	1.2694e-08		3.03231	9.54566e-08	1.03576e-05		3.70862	4.408e-08	4.37418e-06
	171	UN042619	AT2G30360.1	CIPK11, PKS5, SIP4, SNRK3.22	SOS3-interacting protein 4		A	1.09361	0.000517479	0.0146784		2.33742	2.22105e-14	1.33885e-11		1.58991	2.31018e-08	3.00508e-06		2.22793	2.8335e-17	1.37592e-14
	172	UN152206	AT2G16850.1	PIP3B, PIP2;8	plasma membrane intrinsic protein 2;8		A	-2.10628	4.30058e-08	6.23831e-06		-0.848013	0.00017479	0.00555192		-1.25343	3.7236e-09	5.70237e-07		-1.89644	2.71178e-14	9.07634e-12
	173	UN041990	AT1G13130.1	---	Cellulase (glycosyl hydrolase family 5) protein		A	1.1788	0.0122611	0.135696		2.33982	1.05941e-09	2.32671e-07		1.75371	1.03836e-05	0.000578093		2.41391	2.198e-06	0.000132063
	174	UN013774	AT1G31930.1	XLG3	extra-large GTP-binding protein 3		A	-3.28719	0.00615485	0.0857568		-2.92295	1.05682e-05	0.000618467		-1.92524	0.0137607	0.133394		-2.67511	1.44746e-09	2.10172e-07
	175	UN040234	AT1G22540.1	---	Major facilitator superfamily protein		A	-2.92577	0.00798267	0.101836		-1.66114	0.0590973	0.305622		-2.0826	0.00422991	0.060961		-2.67595	2.11363e-05	0.000865946
	176	UN147110	AT3G19000.1	---	2-oxoglutarate (2OG) and Fe(II)-dependent oxygenase superfamily protein		A	-1.36855	1.64815e-07	1.95302e-05		-0.214514	0.202241	0.582444		-0.210533	0.195966	0.634343		-0.9343	3.96498e-20	2.63925e-17
	177	UN026586	AT3G20630.1	UBP14, TTN6, ATUBP14, PER1	ubiquitin-specific protease 14		A	5.50681	0.0840651	0.44172		6.8684	1.32724e-06	0.000110923		6.23846	0.000566558	0.0141855		6.4113	0.000473653	0.0100502
	178	UN054285	AT2G46680.1	ATHB-7, ATHB7, HB-7	homeobox 7		A	-2.06863	2.14457e-16	1.71838e-13		-0.875704	0.000195362	0.00606109		-1.09118	2.64898e-05	0.00123696		-0.912302	6.01334e-05	0.00199334
	179	UN090429	AT2G26300.1	GPA1, GPALPHA1, ATGPA1	G protein alpha subunit 1		A	-2.01602	7.50363e-07	7.08006e-05		-1.44074	0.000461017	0.0117988		-0.83246	0.00694491	0.0854155		-0.860985	0.0714378	0.31984
	180	UN011945	AT5G10030.1	TGA4, OBF4	TGACG motif-binding factor 4		A	-2.3793	0.0757491	0.417555		-1.62506	1.09179e-07	1.31626e-05		-1.06338	0.0018389	0.033325		-1.4015	0.0303619	0.185893
	181	UN028529	AT2G34410.1	---	O-acetyltransferase family protein		A	0.277001	0.663692	0.973768		0.842647	0.0494439	0.274184		0.831873	0.0858102	0.426848		1.63103	3.40758e-07	2.65971e-05
	182	UN053077	AT3G14630.1	CYP72A9	cytochrome P450, family 72, subfamily A, polypeptide 9		A	4.28594	0.000824481	0.0208621		4.5142	0.000243933	0.00724042		5.29165	2.43086e-06	0.000167566		5.39841	6.81819e-08	6.41148e-06
	183	UN140314	AT5G25110.1	CIPK25, SnRK3.25	CBL-interacting protein kinase 25		A	-2.80161	9.25147e-09	1.63865e-06		-2.14648	2.09631e-06	0.00016161		-2.2626	2.15941e-07	2.10549e-05		-1.45123	0.000896395	0.0163247
	184	UN008305	AT1G17210.1	ATILP1, ILP1	IAP-like protein 1		A	1.31453	0.0574215	0.360617		2.32234	3.49353e-05	0.001598		1.88525	0.000113891	0.00413417		2.58144	1.26956e-08	1.46611e-06
	185	UN085811	AT4G39330.1	ATCAD9, CAD9	cinnamyl alcohol dehydrogenase 9		A	0.252628	0.720234	0.981174		1.27418	0.00123349	0.024068		1.08904	0.00700249	0.0858181		1.5193	2.29797e-06	0.000136958
	186	UN000173	AT4G33520.2	PAA1, HMA6	P-type ATP-ase 1		A	6.55927	0.0242475	0.213862		7.89865	3.29632e-09	6.35304e-07		7.2326	4.35188e-07	3.81965e-05		7.11705	0.012237	0.102654
	187	UN043437	AT1G71890.1	SUC5, ATSUC5	Major facilitator superfamily protein		A	-4.35283	9.13228e-09	1.62323e-06		-4.18216	1.79532e-07	1.99859e-05		-3.16952	3.9413e-06	0.000256947		-3.56782	1.90115e-06	0.000117077
	188	UN088317	AT1G74660.1	MIF1	mini zinc finger 1		A	-2.84456	1.97005e-07	2.25506e-05		-2.35153	0.000542493	0.01329		-1.91031	0.00019391	0.00627643		-1.61795	0.000988032	0.0174257
	189	UN008504	AT5G65750.1	---	2-oxoglutarate dehydrogenase, E1 component		A	0.0850612	0.798685	0.989087		0.90501	0.000538839	0.0132587		0.5343	0.0235212	0.190136		1.33682	5.14561e-07	3.84537e-05
	190	UN020949	AT3G25570.1	---	Adenosylmethionine decarboxylase family protein		A	0.940535	0.0832675	0.43945		1.91538	2.28174e-06	0.000173544		1.97911	7.42238e-06	0.000439806		1.14721	0.057726	0.281608
	191	UN076291	AT1G68530.1	CUT1, POP1, CER6, G2, KCS6	3-ketoacyl-CoA synthase 6		A	-1.95759	1.55791e-05	0.000913397		-1.45844	0.000308576	0.00880643		-0.737863	0.0651409	0.364572		-1.04598	0.00998424	0.0896735
	192	UN074520	AT2G36460.1	---	Aldolase superfamily protein		A	-1.585	2.91354e-19	3.5018e-16		-0.918233	4.52649e-15	2.88185e-12		-0.29277	0.000115076	0.0041635		-0.932663	8.92045e-06	0.00042413
	193	UN003600	AT1G10760.1	SEX1, SOP1, SOP, GWD1, GWD	Pyruvate phosphate dikinase, PEP/pyruvate binding domain		A	-1.37304	3.82866e-09	7.49111e-07		-0.911785	2.31304e-07	2.48698e-05		-0.356395	0.238266	0.699091		-0.230792	0.102822	0.392874
	194	UN010651	AT4G22200.1	AKT2/3, AKT3, AKT2, KT2/3	potassium transport 2/3		A	5.92355	0.0477465	0.325026		7.105	0.000359453	0.00982048		6.38507	1.01597e-05	0.000567914		6.87119	3.02513e-05	0.00115103
	195	UN050157	AT2G22670.4	IAA8	indoleacetic acid-induced protein 8		A	-2.19824	0.0593217	0.367296		-1.07396	0.117081	0.442982		-1.09499	0.0104507	0.111795		-1.4592	2.4553e-08	2.65918e-06
	196	UN065557	AT2G36690.1	---	2-oxoglutarate (2OG) and Fe(II)-dependent oxygenase superfamily protein		A	1.52812	2.68337e-08	4.12978e-06		2.76806	2.45047e-40	1.26228e-36		2.42784	1.14597e-32	2.18462e-29		2.16061	4.13915e-14	1.32547e-11
	197	UN054448	AT5G01320.1	---	Thiamine pyrophosphate dependent pyruvate decarboxylase family protein		A	-3.27778	6.40119e-10	1.5686e-07		-2.33346	2.43171e-10	6.23474e-08		-2.12357	1.0479e-10	2.23675e-08		-2.31433	1.55261e-12	3.96465e-10
	198	UN224444	AT5G58070.1	ATTIL, TIL	temperature-induced lipocalin		A	1.0781	0.0306372	0.248604		1.73413	0.00027718	0.00804604		1.80621	5.22348e-05	0.00216961		2.34465	5.60185e-07	4.14831e-05
	199	UN078138	AT1G50670.1	---	OTU-like cysteine protease family protein		A	7.13343	7.40363e-05	0.00321354		7.37112	3.91416e-07	3.90472e-05		8.00062	8.24686e-10	1.43371e-07		8.2024	4.69821e-10	7.54286e-08
	200	UN085862	AT2G36460.1	---	Aldolase superfamily protein		A	-1.50429	9.15639e-11	2.62622e-08		-0.616383	0.000265665	0.00778354		-0.315667	0.0233762	0.189345		-0.773304	0.00021465	0.00549063
	201	UN026833	AT1G57820.1	VIM1, ORTH2	Zinc finger (C3HC4-type RING finger) family protein		A	5.50422	0.0912395	0.461639		6.32374	6.60311e-05	0.00262563		6.70324	1.49703e-05	0.000769875		6.23675	0.000137574	0.00388844
	202	UN111752	AT5G02290.1	NAK	Protein kinase superfamily protein		A	-2.7467	7.20654e-16	4.98337e-13		-1.76497	1.52433e-06	0.000123214		-1.63138	1.25225e-08	1.75264e-06		-1.92598	5.4157e-11	1.04507e-08
	203	UN120297	AT2G47485.1	---	unknown protein; BEST Arabidopsis thaliana protein match is: unknown protein (TAIR:AT3G62650.1); Has 35333 Blast hits to 34131 proteins in 2444 species: Archae - 798; Bacteria - 22429; Metazoa - 974; Fungi - 991; Plants - 531; Viruses - 0; Other Eukaryotes - 9610 (source: NCBI BLink).		A	-3.89499	2.6945e-07	2.93992e-05		-2.83833	0.000177485	0.00561835		-2.92133	3.847e-05	0.00167738		-2.94676	4.64859e-05	0.00161713
	204	UN077411	AT2G23340.1	DEAR3	DREB and EAR motif protein 3		A	-3.38135	4.09084e-08	6.00307e-06		-2.49526	2.77163e-05	0.00134115		-2.34874	6.67087e-05	0.00268212		-2.3468	0.000138693	0.00390703
	205	UN042657	AT4G28365.1	ENODL3, AtENODL3	early nodulin-like protein 3		A	-2.03906	1.79015e-16	1.48143e-13		-1.01806	6.85441e-08	8.94298e-06		-1.06383	1.93042e-14	7.46304e-12		-1.06449	8.00346e-09	9.73596e-07
	206	UN074492	AT5G45380.1	ATDUR3, DUR3	solute:sodium symporters;urea transmembrane transporters		A	0.818749	0.017939	0.175191		1.24939	0.00102309	0.0211375		2.00233	1.1214e-07	1.19223e-05		1.24286	0.0105323	0.0928249
	207	UN040940	AT1G78950.1	---	Terpenoid cyclases family protein		A	-1.76454	1.53778e-05	0.000904744		-1.31385	0.000338833	0.00938841		-0.804253	0.00710404	0.0864494		-0.700117	0.195482	0.546188
	208	UN031605	AT2G35060.2	KUP11	K+ uptake permease 11		A	-1.72904	7.53197e-08	1.00852e-05		-0.816903	0.00724074	0.0807007		-0.599414	0.0690012	0.376938		-0.949199	0.0130541	0.106889
	209	UN010885	AT1G27290.1	---	unknown protein; Has 44 Blast hits to 44 proteins in 12 species: Archae - 0; Bacteria - 0; Metazoa - 0; Fungi - 0; Plants - 44; Viruses - 0; Other Eukaryotes - 0 (source: NCBI BLink).		A	1.94951	0.00191223	0.0382447		1.92374	0.00504001	0.0639315		2.56983	2.51622e-05	0.00118288		2.92674	5.47222e-07	4.06247e-05
	210	UN026549	AT4G15550.1	IAGLU	indole-3-acetate beta-D-glucosyltransferase		A	-1.81431	5.33859e-07	5.29454e-05		-1.33952	0.000300435	0.00862388		-0.647225	0.0413858	0.275859		-1.4223	0.00475487	0.0539996
	211	UN042078	AT2G21050.1	LAX2	like AUXIN RESISTANT 2		A	4.95213	0.00171719	0.035526		4.96675	0.00570388	0.0691631		5.74458	0.000156431	0.0052959		5.84787	1.23001e-05	0.000549533
	212	UN111034	AT1G02500.1	SAM1, SAM-1, MAT1, AtSAM1	S-adenosylmethionine synthetase 1		A	0.838327	0.0138777	0.147607		2.00934	7.79418e-09	1.4065e-06		1.30272	1.41932e-05	0.000740939		1.42543	6.00876e-07	4.41104e-05
	213	UN011957	AT4G22200.1	AKT2/3, AKT3, AKT2, KT2/3	potassium transport 2/3		A	6.6039	0.000127808	0.00495526		7.58248	1.97824e-08	3.15755e-06		7.6478	3.22159e-08	4.03861e-06		7.19945	1.58948e-07	1.35688e-05
	214	UN058584	AT5G02290.1	NAK	Protein kinase superfamily protein		A	-2.36572	1.54564e-13	7.72514e-11		-1.91671	1.03613e-09	2.29337e-07		-1.24231	7.18373e-06	0.000429346		-2.09567	2.54422e-13	7.28138e-11
	215	UN041746	AT2G40890.1	CYP98A3	cytochrome P450, family 98, subfamily A, polypeptide 3		A	0.243256	0.320676	0.820477		1.38575	2.78253e-11	8.95833e-09		1.00352	3.64707e-07	3.31075e-05		0.969985	0.00085962	0.0158351
	216	UN137506	AT5G25940.1	---	early nodulin-related		A	-4.13366	3.83414e-24	6.45158e-21		-3.14636	1.81617e-10	4.80354e-08		-3.29462	2.65345e-15	1.15506e-12		-3.14189	5.95986e-18	3.09714e-15
	217	UN001293	AT5G35750.1	AHK2, HK2	histidine kinase 2		A	5.31892	0.0101492	0.119592		6.26245	0.000159707	0.00518002		5.87114	0.000221949	0.00698759		6.34938	2.51689e-05	0.000998699
	218	UN103952	AT4G04800.1	ATMSRB3, MSRB3	methionine sulfoxide reductase B3		A	-2.35357	1.49746e-05	0.000888267		-1.33457	0.0118233	0.111379		-1.38879	0.00463893	0.0649592		-1.74996	0.000717608	0.0138477
	219	UN021523	AT1G60890.2	---	Phosphatidylinositol-4-phosphate 5-kinase family protein		A	6.20001	0.0452608	0.31527		7.27226	1.86577e-06	0.000145821		6.62621	6.32546e-05	0.00256527		7.01612	0.000311216	0.00735423
	220	UN007513	AT4G32350.1	---	Regulator of Vps4 activity in the MVB pathway protein		A	0.855049	0.0163582	0.164945		1.65759	3.32986e-06	0.000237632		1.51405	3.0922e-05	0.00139664		1.94772	1.29238e-09	1.89045e-07
	221	UN133982	AT3G14630.1	CYP72A9	cytochrome P450, family 72, subfamily A, polypeptide 9		A	3.61996	0.000518701	0.0147019		3.61768	0.000656807	0.0152091		4.34501	1.76141e-06	0.000128129		4.4749	1.96564e-05	0.000814973
	222	UN047412	AT4G40080.1	---	ENTH/ANTH/VHS superfamily protein		A	-1.57291	4.49706e-07	4.59538e-05		-0.67565	0.0178014	0.144531		-0.638175	0.0288312	0.218104		-1.26851	0.00227436	0.0321215
	223	UN005996	AT1G04920.1	ATSPS3F, SPS3F	sucrose phosphate synthase 3F		A	2.31623	5.18876e-06	0.000376876		3.2058	8.07295e-08	1.03027e-05		3.03494	6.15896e-10	1.09836e-07		3.34494	3.19802e-14	1.04672e-11
	224	UN069847	AT4G25040.1	---	Uncharacterised protein family (UPF0497)		A	4.64382	0.000112174	0.0044905		5.45846	2.2496e-08	3.48275e-06		5.43743	2.95542e-08	3.72181e-06		5.68949	5.45749e-08	5.25712e-06
	225	UN049226	AT5G13750.1	ZIFL1	zinc induced facilitator-like 1		A	0.0383449	0.876732	0.993568		0.795958	0.00120232	0.0237128		0.815368	0.000648413	0.0156742		1.08366	3.03807e-06	0.000172231
	226	UN071010	AT1G05560.1	UGT1, UGT75B1	UDP-glucosyltransferase 75B1		A	-1.38036	5.84647e-06	0.00041685		-0.608947	0.026363	0.185428		-0.346049	0.239424	0.700408		-0.608509	0.000918879	0.0165611
	227	UN004861	AT1G60160.1	---	Potassium transporter family protein		A	6.01977	0.000178586	0.00642494		6.86097	1.49114e-06	0.000121223		6.40747	0.000107095	0.00393397		6.99646	1.55407e-06	9.92094e-05
	228	UN104525	AT5G59530.1	---	2-oxoglutarate (2OG) and Fe(II)-dependent oxygenase superfamily protein		A	-1.10088	1.08282e-05	0.000682827		-1.06493	6.5818e-06	0.000421883		-0.216367	0.427624	0.869943		-0.459315	0.191827	0.54051
	229	UN062374	AT1G01620.1	PIP1C, TMP-B, PIP1;3	plasma membrane intrinsic protein 1C		A	-2.32408	7.00557e-11	2.10501e-08		-1.34271	7.46354e-05	0.00290258		-1.47673	2.78645e-06	0.000188551		-1.81947	6.70942e-05	0.00217321
	230	UN107255	AT1G77120.1	ADH1, ADH, ATADH, ATADH1	alcohol dehydrogenase 1		A	-4.31347	8.76613e-22	1.34095e-18		-3.38006	2.08772e-27	4.38134e-24		-3.48081	6.66015e-29	8.98048e-26		-3.53722	9.03851e-11	1.69449e-08
	231	UN045658	AT3G24255.1	---	RNA-directed DNA polymerase (reverse transcriptase)-related family protein		A	1.83101	0.00347818	0.0579084		2.65091	7.9257e-08	1.01376e-05		2.33005	4.17963e-07	3.71342e-05		2.79833	8.40841e-10	1.28384e-07
	232	UN082433	AT5G53730.1	---	Late embryogenesis abundant (LEA) hydroxyproline-rich glycoprotein family		A	1.78421	1.14156e-05	0.000708868		2.13043	2.94699e-08	4.39435e-06		2.11875	4.86657e-08	5.77346e-06		2.80374	1.09061e-05	0.000500854
	233	UN067718	AT3G29320.1	---	Glycosyl transferase, family 35		A	-1.12485	1.63497e-05	0.000953038		-0.301567	0.0774788	0.355624		-0.623697	5.99098e-06	0.000369237		-0.187438	0.44628	0.801407
	234	UN061781	AT3G04120.1	GAPC, GAPC-1, GAPC1	glyceraldehyde-3-phosphate dehydrogenase C subunit 1		A	-3.08003	1.54921e-18	1.66392e-15		-2.68853	1.41081e-16	1.1756e-13		-2.31363	1.92249e-15	8.50264e-13		-2.13738	5.27248e-08	5.11009e-06
	235	UN096915	AT1G76980.1	---	BEST Arabidopsis thaliana protein match is: embryo defective 2170 (TAIR:AT1G21390.1); Has 65 Blast hits to 65 proteins in 23 species: Archae - 0; Bacteria - 8; Metazoa - 1; Fungi - 8; Plants - 40; Viruses - 3; Other Eukaryotes - 5 (source: NCBI BLink).		A	-2.25181	1.36763e-05	0.000822858		-1.53589	0.00232198	0.0376023		-1.28116	0.00859086	0.0979039		-1.83145	0.000188834	0.00495692
	236	UN045876	AT5G19220.1	ADG2, APL1	ADP glucose pyrophosphorylase large subunit 1		A	1.52727	0.000595567	0.0163127		2.04145	2.19609e-07	2.38385e-05		2.53994	5.74455e-12	1.55677e-09		2.04169	6.06535e-06	0.000303996
	237	UN115163	AT1G48750.1	---	Bifunctional inhibitor/lipid-transfer protein/seed storage 2S albumin superfamily protein		A	-2.11225	5.71234e-08	7.98779e-06		-1.82351	1.08088e-06	9.33824e-05		-1.27514	0.000424885	0.0113695		-1.29121	0.000806581	0.0151156
	238	UN102309	AT1G62790.1	---	Bifunctional inhibitor/lipid-transfer protein/seed storage 2S albumin superfamily protein		A	-1.77209	0.155277	0.594213		-0.918174	1.89845e-13	9.94778e-11		-0.893976	0.000151591	0.00516679		-1.14393	0.0218993	0.149771
	239	UN050937	AT5G48930.1	HCT	hydroxycinnamoyl-CoA shikimate/quinate hydroxycinnamoyl transferase		A	0.668268	0.0553011	0.353797		1.61986	5.54171e-08	7.51221e-06		0.906605	0.00327673	0.0507425		0.967463	0.028419	0.17795
	240	UN094354	---	---	---		A	-3.07698	2.38442e-07	2.67479e-05		-2.12178	2.03433e-05	0.00104697		-2.37109	2.22898e-06	0.000156181		-2.58693	2.19677e-05	0.000895672
	241	UN059825	AT2G23340.1	DEAR3	DREB and EAR motif protein 3		A	-2.21448	2.95149e-33	1.35447e-29		-1.95711	5.51431e-27	1.11592e-23		-1.29853	1.04187e-10	2.23675e-08		-1.58278	5.14643e-12	1.19563e-09
	242	UN150117	---	---	---		A	1.07282	0.0170531	0.169457		1.24205	0.0292759	0.198262		1.98691	1.43901e-05	0.000748772		1.29799	0.0125702	0.104233
	243	UN031235	AT2G34790.1	MEE23, EDA28	FAD-binding Berberine family protein		A	0.154048	0.540752	0.942686		0.606277	0.0109757	0.105912		0.523245	0.0182434	0.160878		1.12664	4.36231e-08	4.35071e-06
	244	UN102374	AT2G36320.1	---	A20/AN1-like zinc finger family protein		A	-1.38368	2.47996e-06	0.000202095		-0.550016	0.0380701	0.234144		-0.609291	0.0136905	0.133037		-1.07806	0.000279151	0.00674998
	245	UN096143	AT1G78170.1	---	unknown protein; BEST Arabidopsis thaliana protein match is: unknown protein (TAIR:AT1G22250.1); Has 66 Blast hits to 66 proteins in 11 species: Archae - 0; Bacteria - 0; Metazoa - 0; Fungi - 0; Plants - 66; Viruses - 0; Other Eukaryotes - 0 (source: NCBI BLink).		A	-2.55432	1.86675e-08	3.0203e-06		-2.59978	5.18279e-08	7.12797e-06		-1.87352	4.86179e-05	0.00204084		-1.91556	5.74798e-05	0.00192385
	246	UN004961	AT4G29060.1	emb2726	elongation factor Ts family protein		A	2.25143	0.000651228	0.0174121		3.0962	1.15345e-05	0.000660851		2.9727	8.29323e-07	6.71278e-05		3.01834	1.05894e-07	9.53399e-06
	247	UN014601	AT5G17920.1	ATCIMS, ATMETS, ATMS1	Cobalamin-independent synthase family protein		A	0.578599	0.234032	0.723849		1.38538	2.92584e-05	0.00139787		1.19248	0.000460773	0.0120899		1.41959	5.39718e-08	5.20749e-06
	248	UN063409	AT2G27830.1	---	unknown protein; BEST Arabidopsis thaliana protein match is: unknown protein (TAIR:AT4G22758.1); Has 131 Blast hits to 131 proteins in 17 species: Archae - 0; Bacteria - 0; Metazoa - 0; Fungi - 0; Plants - 131; Viruses - 0; Other Eukaryotes - 0 (source: NCBI BLink).		A	0.813507	0.0927844	0.465291		1.43664	0.000131613	0.00447531		1.71394	9.6587e-06	0.000542654		1.44868	0.001728	0.0262912
	249	UN172755	AT4G25820.1	XTR9, XTH14, ATXTH14	xyloglucan endotransglucosylase/hydrolase 14		A	-2.49737	2.94158e-16	2.28448e-13		-1.65754	3.3458e-14	1.99561e-11		-1.86176	7.84668e-14	2.81686e-11		-1.75216	1.23783e-29	1.83328e-26
	250	UN059267	AT5G11650.1	---	alpha/beta-Hydrolases superfamily protein		A	-1.52988	3.18355e-06	0.000249156		-0.888514	0.000399234	0.0106355		-0.648591	0.00171066	0.0316023		-0.962962	0.000143388	0.00400498
	251	UN047945	AT5G01990.1	---	Auxin efflux carrier family protein		A	-1.73534	4.18249e-11	1.31958e-08		-1.39152	4.85935e-05	0.00206097		-0.947802	7.1984e-05	0.00285273		-0.986763	1.69054e-05	0.000718708
	252	UN037051	AT5G22000.2	RHF2A	RING-H2 group F2A		A	5.96039	0.000614072	0.0166658		6.79821	4.1028e-06	0.000283854		6.37285	0.000277469	0.00822156		6.66804	5.95861e-06	0.00030017
	253	UN016743	AT2G39940.1	COI1	RNI-like superfamily protein		A	-1.24284	2.23747e-09	4.59137e-07		-0.825226	0.000123462	0.00427613		-0.339639	0.0923255	0.443297		-0.849853	1.04149e-05	0.000483165
	254	UN059474	AT5G58490.1	---	NAD(P)-binding Rossmann-fold superfamily protein		A	-2.80378	3.91868e-16	2.86689e-13		-2.27295	2.38945e-12	9.60235e-10		-1.99076	1.2133e-10	2.54077e-08		-2.64983	5.09864e-16	2.14223e-13
	255	UN003710	AT3G18370.1	SYTF, ATSYTF, NTMC2TYPE3, NTMC2T3	C2 domain-containing protein		A	6.08702	0.000841328	0.0211716		6.88704	1.44637e-06	0.000118333		6.69027	3.37886e-06	0.000223709		6.27754	0.000891482	0.0162702
	256	UN171061	AT3G14610.1	CYP72A7	cytochrome P450, family 72, subfamily A, polypeptide 7		A	1.29879	0.0209335	0.193256		1.58795	0.00262014	0.0409898		1.95973	0.000216708	0.00684718		2.10703	1.33475e-05	0.000587907
	257	UN072001	AT5G42890.1	ATSCP2, SCP2	sterol carrier protein 2		A	-1.52118	0.0821902	0.436457		-0.693606	0.00362093	0.0508735		-0.878329	0.00105306	0.0222203		-0.86697	2.93044e-07	2.33341e-05
	258	UN047732	AT5G55180.2	---	O-Glycosyl hydrolases family 17 protein		A	1.87713	0.00356841	0.0587903		2.74156	7.27174e-06	0.000459352		2.1273	0.000261358	0.00785266		2.29004	0.000653106	0.0128967
	259	UN090731	AT1G02500.1	SAM1, SAM-1, MAT1, AtSAM1	S-adenosylmethionine synthetase 1		A	1.19195	0.000220218	0.00751123		2.05442	2.36314e-11	7.74004e-09		1.71109	4.52624e-11	1.04698e-08		1.61058	4.76915e-11	9.35543e-09
	260	UN081156	AT5G19140.1	ATAILP1, AILP1	Aluminium induced protein with YGL and LRDR motifs		A	-1.37766	4.28444e-11	1.34335e-08		-0.578779	0.00162197	0.0291117		-0.706169	0.000427171	0.0114196		-0.974722	5.88871e-05	0.00196209
	261	UN003435	AT5G66960.1	---	Prolyl oligopeptidase family protein		A	5.93673	0.0471557	0.322857		6.51871	0.00279256	0.0427997		6.59658	3.78056e-06	0.000248224		6.73672	0.000141815	0.00397605
	262	UN061104	AT5G12010.1	---	unknown protein; INVOLVED IN: response to salt stress; LOCATED IN: chloroplast, plasma membrane, membrane; EXPRESSED IN: 23 plant structures; EXPRESSED DURING: 13 growth stages; BEST Arabidopsis thaliana protein match is: unknown protein (TAIR:AT4G29780.1); Has 1807 Blast hits to 1807 proteins in 277 species: Archae - 0; Bacteria - 0; Metazoa - 736; Fungi - 347; Plants - 385; Viruses - 0; Other E…		A	0.64681	0.0965947	0.474514		1.31202	0.000106379	0.00378197		1.43667	5.82711e-06	0.000360342		1.10879	0.00136662	0.0221146
	263	UN037906	AT3G15270.1	SPL5	squamosa promoter binding protein-like 5		A	6.7271	3.13969e-06	0.000247257		7.45839	2.35953e-07	2.52261e-05		7.44724	2.82346e-07	2.67281e-05		7.28393	1.48824e-07	1.29276e-05
	264	UN069561	AT3G16770.1	RAP2.3, ATEBP, ERF72, EBP	ethylene-responsive element binding protein		A	-3.22456	1.5296e-05	0.000900986		-2.78494	9.59794e-05	0.00350418		-2.86408	6.92767e-06	0.00041584		-2.39171	0.000172235	0.00461074
	265	UN090100	AT1G68530.1	CUT1, POP1, CER6, G2, KCS6	3-ketoacyl-CoA synthase 6		A	-1.44194	9.91314e-06	0.000639679		-1.26467	2.64e-05	0.00129291		-0.709615	0.0120826	0.122935		-0.866427	0.0037732	0.0458912
	266	UN177930	AT1G09340.1	CRB, CSP41B, HIP1.3	chloroplast RNA binding		A	5.3023	7.0624e-07	6.77776e-05		6.11365	1.4506e-10	3.93279e-08		5.62085	1.76127e-08	2.35763e-06		5.65365	2.76575e-08	2.94692e-06
	267	UN039981	AT1G47128.1	RD21, RD21A	Granulin repeat cysteine protease family protein		A	-1.92016	3.37851e-06	0.000260741		-1.16605	0.00472445	0.0611889		-1.30914	0.000799442	0.0182404		-1.34272	0.000949064	0.0169657
	268	UN085952	AT1G34640.1	---	peptidases		A	-1.51941	3.35336e-07	3.50471e-05		-1.36629	1.7118e-06	0.000136039		-1.28426	0.000587503	0.0145779		-0.757032	0.0121576	0.102249
	269	UN073766	AT5G64260.1	EXL2	EXORDIUM like 2		A	-1.49287	1.30631e-09	2.92181e-07		-0.781858	0.00981942	0.09865		-0.961793	4.75377e-05	0.00200463		-1.34049	4.22843e-05	0.00149911
	270	UN006959	AT1G42970.1	GAPB	glyceraldehyde-3-phosphate dehydrogenase B subunit		A	0.262538	0.207671	0.685583		1.02801	1.17359e-07	1.3973e-05		0.663095	0.000236537	0.0073095		0.849245	0.000221996	0.00564198
	271	UN090018	AT1G01360.1	RCAR1, PYL9	regulatory component of ABA receptor 1		A	-1.5793	4.68235e-10	1.19376e-07		-1.0168	0.00016939	0.00541352		-0.92472	7.41333e-06	0.000439741		-1.4677	7.71894e-12	1.75879e-09
	272	UN010481	AT4G11420.1	EIF3A, ATEIF3A-1, EIF3A-1, ATTIF3A1, TIF3A1	eukaryotic translation initiation factor 3A		A	6.16869	0.000179828	0.00645643		6.53953	1.72254e-05	0.000919062		6.94583	5.58048e-06	0.000348207		6.6631	5.23279e-06	0.000270271
	273	UN078640	AT4G35840.1	---	RING/U-box superfamily protein		A	-3.2918	3.25537e-06	0.000254383		-3.143	5.10186e-06	0.000338408		-2.93149	1.95229e-05	0.000958531		-2.55646	0.000180104	0.00477176
	274	UN058417	AT4G24510.1	CER2, VC2, VC-2	HXXXD-type acyl-transferase family protein		A	-2.8913	3.11747e-14	1.74855e-11		-2.61104	4.42305e-14	2.58375e-11		-2.14021	2.08869e-10	4.1093e-08		-2.41125	3.22602e-11	6.613e-09
	275	UN057175	AT1G55960.1	---	Polyketide cyclase/dehydrase and lipid transport superfamily protein		A	-2.31	2.47225e-14	1.41817e-11		-1.96177	8.10447e-14	4.54677e-11		-1.54769	8.14314e-10	1.42014e-07		-1.89899	3.51738e-13	9.82908e-11
	276	UN041015	AT4G26140.1	BGAL12	beta-galactosidase 12		A	-6.71132	1.45435e-07	1.75769e-05		-6.68904	1.71958e-05	0.000918349		-6.06312	1.51262e-07	1.54111e-05		-6.34249	0.000106145	0.00316309
	277	UN006728	AT5G63930.1	---	Leucine-rich repeat protein kinase family protein		A	4.51168	0.000534998	0.0150264		4.82738	0.000250461	0.00740316		5.16996	1.01948e-05	0.000568869		5.13903	2.21816e-05	0.000903151
	278	UN120039	AT1G55810.1	UKL3	uridine kinase-like 3		A	6.16095	0.000287273	0.00929585		6.73287	2.86422e-06	0.000210227		6.4004	1.61661e-05	0.000819179		6.79654	1.53467e-06	9.82888e-05
	279	UN038482	AT1G32080.1	---	membrane protein, putative		A	0.721912	0.0252195	0.219232		1.1939	1.63197e-07	1.83841e-05		1.42966	8.27834e-07	6.71056e-05		1.18382	3.62386e-08	3.71427e-06
	280	UN005685	AT2G42620.1	MAX2, ORE9, PPS	RNI-like superfamily protein		A	8.46465	1.35359e-09	2.99689e-07		8.77838	1.60322e-12	6.72913e-10		9.10946	6.32358e-13	1.98632e-10		9.0399	4.87365e-13	1.33053e-10
	281	UN072448	AT1G06570.1	PDS1, HPD	phytoene desaturation 1		A	-1.026	1.84042e-07	2.12596e-05		-0.639133	9.57586e-05	0.00349837		-0.353608	0.0385996	0.264121		-0.477941	0.00399728	0.0477915
	282	UN061797	AT1G70580.1	AOAT2, GGT2	alanine-2-oxoglutarate aminotransferase 2		A	1.18664	0.000193038	0.00680961		1.85838	1.73715e-10	4.64301e-08		1.32984	2.01132e-06	0.000143467		1.40965	1.85253e-05	0.000777224
	283	UN008266	AT2G38800.1	---	Plant calmodulin-binding protein-related		A	0.934121	0.00117264	0.0269312		1.09724	0.000347662	0.00956289		1.21937	6.62482e-05	0.00266749		1.60868	4.54952e-09	5.84648e-07
	284	UN088690	AT2G22170.1	---	Lipase/lipooxygenase, PLAT/LH2 family protein		A	-1.42589	1.84585e-06	0.000158198		-0.809409	0.00616425	0.0727525		-0.843745	0.00679677	0.0842209		-1.00399	0.00551806	0.0599926
	285	UN026047	AT3G30180.1	CYP85A2, BR6OX2	brassinosteroid-6-oxidase 2		A	-2.36624	1.72476e-11	6.04624e-09		-1.83718	3.14104e-06	0.000225864		-2.01654	2.13802e-08	2.81424e-06		-1.72198	8.18904e-07	5.69408e-05
	286	UN011116	AT2G13360.1	AGT, AGT1, SGAT	alanine:glyoxylate aminotransferase		A	1.49412	7.78126e-05	0.00333445		1.94921	2.35923e-07	2.52261e-05		2.12066	7.48382e-09	1.08308e-06		1.67218	3.76885e-06	0.000206736
	287	UN188233	AT3G47470.1	LHCA4, CAB4	light-harvesting chlorophyll-protein complex I subunit A4		A	-1.25586	6.1534e-08	8.53362e-06		-0.74525	9.14452e-05	0.00337341		-0.674798	4.0445e-05	0.00174685		-1.09632	7.51401e-07	5.29935e-05
	288	UN052949	AT2G17970.1	---	2-oxoglutarate (2OG) and Fe(II)-dependent oxygenase superfamily protein		A	-2.07198	5.09675e-07	5.10484e-05		-2.05045	6.90179e-08	8.96963e-06		-1.47808	7.61786e-05	0.00299551		-1.79539	4.90601e-07	3.69871e-05
	289	UN161349	---	---	---		A	1.47384	0.0123192	0.136077		1.58909	0.0110094	0.106147		2.04823	9.81879e-06	0.000550529		1.93753	0.000189741	0.00497374
	290	UN116168	AT2G02390.3	ATGSTZ1, GST18, GSTZ1	glutathione S-transferase zeta 1		A	-1.74129	5.47074e-30	1.62449e-26		-1.28335	2.41482e-15	1.59106e-12		-1.11636	3.28151e-09	5.06745e-07		-1.26354	6.59003e-17	3.02641e-14
	291	UN015397	AT1G74960.2	FAB1, KAS2	fatty acid biosynthesis 1		A	5.82361	0.00135059	0.029994		6.31061	2.95416e-05	0.00140665		6.10995	0.000619506	0.0151947		6.44548	1.13441e-05	0.000516944
	292	UN008521	AT1G19835.1	---	Plant protein of unknown function (DUF869)		A	1.30404	0.000135914	0.00521745		1.69622	2.93651e-07	3.05867e-05		1.91273	3.30685e-13	1.10797e-10		1.82761	1.04114e-11	2.30147e-09
	293	UN087670	AT4G36660.1	---	Protein of unknown function (DUF1195)		A	-1.38683	9.38457e-20	1.28036e-16		-0.928093	2.99711e-10	7.48129e-08		-0.773354	1.87208e-06	0.000135643		-1.07061	2.17533e-15	8.47834e-13
	294	UN056713	AT2G41870.1	---	Remorin family protein		A	2.10145	0.000211882	0.00732058		2.70575	5.51606e-07	5.2267e-05		2.30309	1.45325e-05	0.00075438		2.28115	2.35363e-05	0.00094853
	295	UN033733	AT3G62700.1	ATMRP10, MRP10, ABCC14	multidrug resistance-associated protein 10		A	5.52273	0.0223805	0.202322		5.57743	0.0229096	0.169942		5.79592	3.55509e-05	0.00157863		6.08075	6.02662e-06	0.000303081
	296	UN061377	AT2G30050.1	---	transducin family protein / WD-40 repeat family protein		A	-1.69154	9.64491e-06	0.000628226		-1.6585	0.000120169	0.00418509		-1.16519	0.0009338	0.0203565		-1.36013	0.000114943	0.00337604
	297	UN041516	AT4G27020.1	---	unknown protein; FUNCTIONS IN: molecular_function unknown; LOCATED IN: vacuole; BEST Arabidopsis thaliana protein match is: unknown protein (TAIR:AT5G54870.1); Has 1807 Blast hits to 1807 proteins in 277 species: Archae - 0; Bacteria - 0; Metazoa - 736; Fungi - 347; Plants - 385; Viruses - 0; Other Eukaryotes - 339 (source: NCBI BLink).		A	-1.07306	5.01383e-05	0.00236761		-0.557042	0.0180558	0.145781		-0.710507	0.00214614	0.0372401		-1.02712	1.99735e-05	0.000825154
	298	UN016227	AT2G01320.3	---	ABC-2 type transporter family protein		A	0.602636	0.0189581	0.181767		0.952769	6.14493e-06	0.000395477		1.18243	6.48247e-07	5.41354e-05		1.05559	5.23603e-08	5.08513e-06
	299	UN059170	AT4G10080.1	---	unknown protein; BEST Arabidopsis thaliana protein match is: unknown protein (TAIR:AT4G13530.1); Has 120 Blast hits to 114 proteins in 21 species: Archae - 2; Bacteria - 4; Metazoa - 0; Fungi - 12; Plants - 100; Viruses - 0; Other Eukaryotes - 2 (source: NCBI BLink).		A	-1.32109	1.34075e-09	2.98154e-07		-1.03259	8.81364e-06	0.000537575		-0.715944	0.0115049	0.119041		-1.03943	2.16605e-06	0.000130276
	300	UN037128	AT5G62520.1	SRO5	similar to RCD one 5		A	-5.29159	2.30304e-19	2.90644e-16		-4.83965	1.61421e-17	1.55544e-14		-4.72986	1.11009e-17	6.07626e-15		-5.00973	1.76635e-18	9.87189e-16
	301	UN011827	AT4G33700.1	---	CBS domain-containing protein with a domain of unknown function (DUF21)		A	-1.00342	0.00016234	0.00595994		-0.861423	4.88914e-06	0.000327462		-0.471805	0.0214036	0.17807		-0.607423	0.00227456	0.0321215
	302	UN108334	AT1G77120.1	ADH1, ADH, ATADH, ATADH1	alcohol dehydrogenase 1		A	-2.9388	1.40786e-30	5.07635e-27		-2.64001	2.75201e-20	4.21451e-17		-2.39961	2.17438e-23	2.10892e-20		-2.83321	2.87805e-17	1.38619e-14
	303	UN055508	AT4G21585.1	ENDO4	endonuclease 4		A	0.505429	0.0109988	0.1259		0.842921	2.2473e-06	0.000171615		1.05768	5.65533e-07	4.83229e-05		0.926953	3.93897e-06	0.000214156
	304	UN069471	AT4G30270.1	MERI5B, MERI-5, XTH24, SEN4	xyloglucan endotransglucosylase/hydrolase 24		A	-2.24597	3.82722e-15	2.24649e-12		-1.84517	1.93116e-13	9.94778e-11		-1.98382	1.78551e-12	5.22275e-10		-1.69413	1.05823e-13	3.23153e-11
	305	UN023422	AT4G24230.6	ACBP3	acyl-CoA-binding domain 3		A	-1.15016	1.87113e-06	0.000160092		-0.682984	0.0022845	0.0371431		-0.702515	0.000267842	0.0080083		-1.01189	6.32542e-07	4.60357e-05
	306	UN007726	AT5G24610.1	---	unknown protein; BEST Arabidopsis thaliana protein match is: unknown protein (TAIR:AT3G49550.1); Has 1807 Blast hits to 1807 proteins in 277 species: Archae - 0; Bacteria - 0; Metazoa - 736; Fungi - 347; Plants - 385; Viruses - 0; Other Eukaryotes - 339 (source: NCBI BLink).		A	6.51535	1.99331e-05	0.00112427		7.02123	8.21954e-07	7.34583e-05		6.97529	0.0150869	0.141343		6.79227	1.06891e-06	7.15181e-05
	307	UN052877	AT3G21360.1	---	2-oxoglutarate (2OG) and Fe(II)-dependent oxygenase superfamily protein		A	-2.87038	6.56578e-09	1.21853e-06		-2.69827	3.28472e-12	1.24914e-09		-2.32859	4.0481e-07	3.61543e-05		-2.62306	1.25955e-11	2.7233e-09
	308	UN042224	AT5G03040.1	iqd2	IQ-domain 2		A	-1.09284	6.82819e-08	9.26577e-06		-0.872457	4.34783e-06	0.000298258		-0.550284	0.0133393	0.131009		-0.80282	0.000148925	0.00411693
	309	UN027254	AT1G32060.1	PRK	phosphoribulokinase		A	1.31154	4.181e-05	0.00204314		1.81295	1.23164e-08	2.12769e-06		1.73946	2.68623e-09	4.24301e-07		1.66421	1.53694e-08	1.73762e-06
	310	UN068804	AT1G05010.1	EFE, ACO4, EAT1	ethylene-forming enzyme		A	-2.79117	7.2437e-27	1.52359e-23		-2.68199	1.07296e-32	3.57632e-29		-2.64136	8.55813e-35	1.75232e-31		-2.28596	8.83064e-21	6.53931e-18
	311	UN036982	AT5G08570.1	---	Pyruvate kinase family protein		A	-1.51831	5.98385e-07	5.86534e-05		-1.11647	0.000196302	0.00607818		-1.07052	8.18485e-05	0.00318208		-1.06577	0.000173596	0.00464088
	312	UN071786	AT2G33480.1	ANAC041, NAC041	NAC domain containing protein 41		A	-1.35982	2.41856e-09	4.90316e-07		-0.975443	5.52889e-05	0.00228438		-0.927667	3.81048e-05	0.00166529		-0.893951	7.71938e-05	0.00244228
	313	UN043092	AT3G62770.1	AtATG18a	Transducin/WD40 repeat-like superfamily protein		A	-1.11249	8.79872e-09	1.58635e-06		-0.687873	8.89577e-05	0.00331548		-0.783535	3.73978e-07	3.36727e-05		-1.06644	2.79854e-10	4.7234e-08
	314	UN059179	AT5G51830.1	---	pfkB-like carbohydrate kinase family protein		A	-2.01563	8.77086e-07	8.11349e-05		-1.76442	1.13524e-05	0.000654386		-1.61673	2.45217e-05	0.00115967		-1.54934	4.56328e-05	0.00159586
	315	UN117935	AT2G36910.1	ATPGP1, PGP1, ABCB1	ATP binding cassette subfamily B1		A	1.59417	0.0058762	0.083168		1.8585	0.00105349	0.0215578		1.97172	0.000128815	0.00456207		2.06851	2.50601e-05	0.000996381
	316	UN026278	AT4G19110.2	---	Protein kinase superfamily protein		A	-1.3156	0.000127284	0.00494255		-1.13542	2.91097e-05	0.00139429		-0.823402	0.0005401	0.0137345		-1.08487	1.95829e-05	0.000812985
	317	UN077792	AT1G54780.1	TLP18.3	thylakoid lumen 18.3 kDa protein		A	0.921584	0.000817277	0.0207109		1.40593	7.99333e-10	1.84868e-07		1.12586	1.03615e-06	8.10223e-05		1.21691	2.59064e-05	0.00102184
	318	UN035329	AT1G09780.1	---	Phosphoglycerate mutase, 2,3-bisphosphoglycerate-independent		A	-1.76594	4.59506e-08	6.6085e-06		-1.70448	1.34934e-07	1.57321e-05		-1.39101	4.16909e-06	0.000270839		-1.43109	4.40937e-06	0.000234068
	319	UN096659	AT5G58070.1	ATTIL, TIL	temperature-induced lipocalin		A	-1.25922	6.31311e-20	8.85239e-17		-1.15659	0.000105967	0.00377399		-0.974481	2.76219e-06	0.000187463		-0.840958	9.84434e-06	0.000461027
	320	UN034712	AT1G28520.1	VOZ1, ATVOZ1	vascular plant one zinc finger protein		A	-1.4511	0.256644	0.753046		-1.03651	0.0124796	0.115194		-1.21038	9.52727e-05	0.00360018		-1.08998	1.41661e-05	0.000617535
	321	UN029732	AT5G05450.1	---	P-loop containing nucleoside triphosphate hydrolases superfamily protein		A	-1.02473	2.46717e-09	4.98171e-07		-0.818794	2.96087e-05	0.00140866		-0.635933	1.0226e-05	0.000569893		-0.64383	1.80673e-05	0.000761809
	322	UN032867	AT5G35790.1	G6PD1	glucose-6-phosphate dehydrogenase 1		A	1.50326	0.00108947	0.0256513		1.91818	2.22849e-06	0.000170639		1.73574	7.9931e-06	0.000468601		1.61636	0.00051424	0.0107152
	323	UN055818	AT4G21450.3	---	PapD-like superfamily protein		A	-1.69731	9.71219e-07	8.91403e-05		-1.53402	8.26974e-06	0.000512679		-1.27774	9.2403e-05	0.00351093		-1.43058	3.04504e-05	0.00115637
	324	UN057048	AT5G04660.1	CYP77A4	cytochrome P450, family 77, subfamily A, polypeptide 4		A	-1.82489	1.00847e-05	0.000647678		-1.54538	5.56125e-05	0.00229176		-1.43277	0.000630396	0.0153663		-1.71826	4.89697e-05	0.00168961
	325	UN101064	AT1G77120.1	ADH1, ADH, ATADH, ATADH1	alcohol dehydrogenase 1		A	-3.88119	1.11844e-53	1.41147e-49		-3.71404	2.62833e-44	2.12756e-40		-3.46488	2.34293e-46	5.88756e-43		-3.75218	1.06646e-52	6.31791e-49
	326	UN071862	AT2G23810.1	TET8	tetraspanin8		A	-1.17608	1.9072e-11	6.59419e-09		-0.773479	6.0982e-05	0.00246992		-0.876128	6.22977e-06	0.000381825		-0.92911	1.5482e-08	1.74702e-06
	327	UN033031	AT5G62740.1	HIR1, ATHIR1	SPFH/Band 7/PHB domain-containing membrane-associated protein family		A	-1.52009	2.59432e-11	8.73118e-09		-1.27884	2.75886e-06	0.000203814		-1.11371	0.000196578	0.0063516		-1.3776	5.19898e-11	1.00983e-08
	328	UN100986	AT3G02790.1	---	zinc finger (C2H2 type) family protein		A	-1.16771	2.29983e-05	0.00125917		-0.801943	0.00173162	0.0304668		-1.0748	3.55011e-07	3.24403e-05		-1.0902	3.35082e-07	2.61886e-05
	329	UN065359	AT2G04570.1	---	GDSL-like Lipase/Acylhydrolase superfamily protein		A	-1.95862	3.48009e-08	5.19748e-06		-1.79643	2.53732e-07	2.67234e-05		-1.60311	4.42748e-06	0.000284615		-1.6986	8.86204e-07	6.13324e-05
	330	UN035824	AT5G42270.1	VAR1, FTSH5	FtsH extracellular protease family		A	0.876473	0.00130323	0.0292257		1.24385	4.50319e-06	0.000306319		1.06087	1.52726e-05	0.000783239		1.02638	3.7595e-05	0.00136593
	331	UN151803	AT3G14660.1	CYP72A13	cytochrome P450, family 72, subfamily A, polypeptide 13		A	1.74922	0.00255423	0.0467164		1.96541	0.000274234	0.00797687		2.04853	0.00014967	0.00512981		2.08656	9.7849e-06	0.000458969
	332	UN068212	AT4G34230.1	CAD5, ATCAD5, CAD-5	cinnamyl alcohol dehydrogenase 5		A	-1.1434	8.39165e-06	0.000558951		-0.819914	3.10525e-05	0.00146019		-0.914174	1.77411e-06	0.000128883		-1.08166	1.16297e-07	1.03917e-05
	333	UN063733	AT3G15290.1	---	3-hydroxyacyl-CoA dehydrogenase family protein		A	-1.55705	3.38252e-06	0.000260741		-1.20216	0.00194803	0.0330581		-1.37074	2.76016e-05	0.00127714		-1.4353	1.73273e-05	0.00073374
	334	UN068360	AT5G59970.1	---	Histone superfamily protein		A	6.19527	0.000161068	0.00592185		6.34811	3.67552e-05	0.00166214		6.50006	1.75304e-05	0.000878651		6.49795	5.35936e-05	0.00182052
	335	UN051074	AT5G20200.1	---	nucleoporin-related		A	-1.29873	6.94593e-05	0.00304896		-1.03179	5.6669e-05	0.00232179		-0.98682	6.78238e-05	0.00272102		-1.04169	5.30077e-06	0.000272831
	336	UN032627	AT4G17230.1	SCL13	SCARECROW-like 13		A	-1.37776	1.60369e-07	1.91381e-05		-1.0894	3.26469e-07	3.34516e-05		-1.13518	1.50707e-09	2.52475e-07		-1.30244	2.19585e-07	1.7869e-05
	337	UN060249	AT3G03990.1	---	alpha/beta-Hydrolases superfamily protein		A	-3.4298	5.38156e-10	1.34486e-07		-3.17365	2.98646e-08	4.44152e-06		-3.16363	1.35509e-09	2.30508e-07		-3.34776	1.11506e-08	1.30809e-06
	338	UN047054	AT2G38000.1	---	chaperone protein dnaJ-related		A	-1.18311	8.35049e-06	0.000557583		-1.01264	4.90105e-05	0.0020771		-0.880304	0.000309429	0.00895124		-0.944671	0.000489548	0.010288
	339	UN096596	AT3G05880.1	RCI2A	Low temperature and salt responsive protein family		A	-2.66179	2.77485e-25	5.00266e-22		-2.36302	8.33221e-18	8.28295e-15		-2.4468	1.98554e-25	2.15233e-22		-2.5582	7.54741e-22	6.29752e-19
	340	UN061160	AT5G03150.1	JKD	C2H2-like zinc finger protein		A	0.967555	0.000704244	0.0184581		1.00527	0.00762838	0.0833648		1.25816	4.89245e-06	0.00031047		1.09781	0.000102868	0.00308562
	341	UN014844	AT1G08830.1	CSD1	copper/zinc superoxide dismutase 1		A	-1.02987	3.79318e-16	2.81588e-13		-0.736917	1.14312e-09	2.48171e-07		-0.798405	9.6293e-15	3.91431e-12		-0.896211	1.35886e-23	1.23848e-20
	342	UN000026	AT1G58230.1	---	binding		B	-0.681563	0.646676	0.970667		-0.0637799	0.907407	0.983763		-9.88539	1.87383e-12	5.45226e-10		-0.578525	0.463409	0.813159
	343	UN076813	AT1G63770.5	---	Peptidase M1 family protein		B	0.804348	0.601176	0.961278		2.81621	3.89058e-05	0.00172768		-6.00781	0.004048	0.0590473		3.23411	2.3115e-07	1.87074e-05
	344	UN046833	AT5G57140.1	ATPAP28, PAP28	purple acid phosphatase 28		B	-0.584941	0.300327	0.80005		-0.967626	0.470342	0.833344		-9.01148	3.56023e-12	9.74375e-10		-0.249273	0.569353	0.873927
	345	UN048910	AT3G26680.1	SNM1, ATSNM1	DNA repair metallo-beta-lactamase family protein		B	-9.23281	2.05019e-11	7.04038e-09		-2.89507	0.117986	0.444967		-9.51397	2.38047e-12	6.81876e-10		-2.45629	NA	1
	346	UN060901	AT4G29540.2	---	bacterial transferase hexapeptide repeat-containing protein		B	-0.443482	0.759148	0.984589		-0.313519	0.61768	0.905725		-7.75002	2.83148e-07	2.67582e-05		0.102712	0.851721	0.970871
	347	UN002592	AT4G23740.1	---	Leucine-rich repeat protein kinase family protein		B	-0.389146	0.808067	0.989735		-0.762079	0.638939	0.914593		-8.09566	7.40236e-06	0.000439562		-0.579566	0.716082	0.932332
	348	UN006519	AT5G28530.1	FRS10	FAR1-related sequence 10		B	-1.24429	0.348166	0.842343		-1.5104	0.247271	0.641769		-8.82702	1.0068e-11	2.60093e-09		-1.33609	0.315039	0.689301
	349	UN033166	AT1G78810.1	---	unknown protein; Has 75 Blast hits to 52 proteins in 16 species: Archae - 0; Bacteria - 0; Metazoa - 4; Fungi - 2; Plants - 66; Viruses - 0; Other Eukaryotes - 3 (source: NCBI BLink).		B	-3.16582	0.0704155	0.402431		-8.02661	7.29574e-08	9.41683e-06		-8.22039	2.14668e-08	2.81893e-06		-0.798117	0.590329	0.88316
	350	UN012527	AT2G17520.1	IRE1A, ATIRE1-2, IRE1-2	Endoribonuclease/protein kinase IRE1-like		B	-1.25695	0.550368	0.946538		-1.84767	0.151523	0.503032		-8.99684	9.84591e-11	2.13459e-08		-2.0993	0.000133456	0.00379376
	351	UN059862	AT2G22120.2	---	RING/FYVE/PHD zinc finger superfamily protein		B	-2.92843	0.134885	0.557299		-0.782944	0.59939	0.897738		-8.48509	2.85666e-07	2.69501e-05		-0.795529	0.600866	0.887734
	352	UN084581	AT1G76860.1	---	Small nuclear ribonucleoprotein family protein		B	-1.64645	0.420616	0.889366		0.095897	0.890849	0.98069		-7.69652	2.25162e-07	2.18767e-05		-0.690071	NA	1
	353	UN002701	AT3G14980.1	---	Acyl-CoA N-acyltransferase with RING/FYVE/PHD-type zinc finger protein		B	-3.73882	0.0164024	0.165236		0.222586	0.685834	0.931385		-7.33425	1.55077e-06	0.000114158		-0.425451	0.569981	0.874334
	354	UN071544	AT5G57610.1	---	Protein kinase superfamily protein with octicosapeptide/Phox/Bem1p domain		B	-7.61818	2.1407e-07	2.42837e-05		-0.709979	0.312697	0.712148		-7.90203	2.65042e-08	3.38396e-06		-3.44924	0.042728	0.232399
	355	UN001744	AT5G04930.1	ALA1	aminophospholipid ATPase 1		B	0.153834	0.9185	0.996536		1.42525	0.00870244	0.0911809		-5.70434	1.63031e-05	0.000825368		1.68005	0.000146504	0.00407093
	356	UN059501	AT3G55340.1	PHIP1	phragmoplastin interacting protein 1		B	-1.81889	0.123389	0.534374		-1.6522	0.178155	0.544254		-8.31419	2.82353e-09	4.42199e-07		-0.89567	0.065653	0.303813
	357	UN031638	AT3G13060.2	ECT5	evolutionarily conserved C-terminal region 5		B	-8.89162	1.54792e-11	5.46425e-09		-3.60233	0.0341959	0.218992		-9.17656	1.44828e-12	4.32792e-10		-2.76172	0.147571	0.474667
	358	UN021722	AT3G19510.1	HAT3.1	Homeodomain-like protein with RING/FYVE/PHD-type zinc finger domain		B	-0.735475	0.723885	0.981249		-0.465558	0.825974	0.967167		-7.0369	1.34986e-05	0.000711346		0.265681	0.85788	0.97194
	359	UN114317	AT5G53140.1	---	Protein phosphatase 2C family protein		B	-0.156795	0.911084	0.995074		0.931269	0.0522402	0.283533		-6.38314	1.43974e-05	0.000748772		0.190525	0.751422	0.943265
	360	UN070173	AT2G35960.1	NHL12	NDR1/HIN1-like 12		B	-8.5555	3.20056e-07	3.38709e-05		-2.9533	0.068405	0.332707		-8.83584	9.15141e-08	1.00582e-05		-2.84997	0.00842063	0.0799191
	361	UN055432	AT5G59010.1	---	Protein kinase protein with tetratricopeptide repeat domain		B	-0.115629	0.898214	0.994241		-1.79281	0.229542	0.620068		-7.30572	1.71502e-05	0.00086351		-0.938328	0.584913	0.880707
	362	UN040097	AT3G10920.1	MSD1, MEE33, ATMSD1	manganese superoxide dismutase 1		B	-0.0646693	NA	1		-1.01177	0.448327	0.820421		-6.99935	1.08019e-05	0.000596574		-0.585407	0.785959	0.952971
	363	UN072761	AT4G27450.1	---	Aluminium induced protein with YGL and LRDR motifs		B	-2.07842	0.0477184	0.324902		-3.25703	0.0220526	0.166077		-8.56437	6.26023e-07	5.24173e-05		-2.11847	0.0197469	0.139887
	364	UN046854	AT4G37930.1	SHM1, STM, SHMT1	serine transhydroxymethyltransferase 1		B	-1.95906	0.308566	0.808099		-1.14387	0.399687	0.78796		-7.6362	6.18857e-07	5.19228e-05		-1.54155	0.0131756	0.107588
	365	UN095096	AT1G53645.1	---	hydroxyproline-rich glycoprotein family protein		B	-6.99737	2.66133e-05	0.00141564		-1.60441	0.419811	0.801589		-7.27982	5.63635e-06	0.000350559		-2.92456	0.115463	0.418465
	366	UN043441	AT2G39980.1	---	HXXXD-type acyl-transferase family protein		B	-4.25107	9.32578e-12	3.43624e-09		-2.18652	0.00600428	0.071505		-6.55765	2.38036e-15	1.04441e-12		-0.153532	0.691708	0.923264
	367	UN042164	AT5G40540.1	---	Protein kinase superfamily protein		B	-7.78914	3.58013e-07	3.72629e-05		-3.75595	0.0217847	0.164871		-8.07403	6.20239e-08	7.18853e-06		-2.77638	0.0192443	0.137657
	368	UN029026	AT5G66520.1	---	Tetratricopeptide repeat (TPR)-like superfamily protein		B	-2.52643	0.0202514	0.189138		-3.54693	0.00496988	0.0632969		-7.88416	2.05875e-14	7.9039e-12		-1.82493	0.0186487	0.134697
	369	UN055626	AT5G18960.1	FRS12	FAR1-related sequence 12		B	-1.75457	0.141891	0.570186		-4.3404	0.00347547	0.0494179		-7.93548	1.13944e-07	1.20908e-05		-2.83468	0.0131689	0.107588
	370	UN022508	AT4G16210.1	ECHIA, E-COAH-2	enoyl-CoA hydratase/isomerase A		B	-4.1928	0.00644148	0.0886468		-2.93719	0.10193	0.412366		-9.07806	1.48259e-12	4.38308e-10		-4.46033	0.0052935	0.0582462
	371	UN003659	AT5G42390.1	---	Insulinase (Peptidase family M16) family protein		B	0.954738	0.762979	1		5.59915	8.05884e-09	1.44506e-06		0.717445	0.850095	1		5.17184	2.08037e-05	0.000854683
	372	UN047050	AT2G45220.1	---	Plant invertase/pectin methylesterase inhibitor superfamily		B	-6.92763	2.77079e-05	0.00146307		-1.88263	0.0528149	0.285422		-7.21006	5.47203e-06	0.0003426		-4.3391	0.000127789	0.0036646
	373	UN026997	AT1G18560.1	---	BED zinc finger ;hAT family dimerisation domain		B	-4.66424	0.0101047	0.119179		-4.89505	0.00801069	0.0860671		-8.51543	1.19041e-05	0.000647108		-2.7919	0.190659	0.538524
	374	UN007479	AT1G18750.1	AGL65	AGAMOUS-like 65		B	-2.44357	0.182196	0.64339		-3.05168	0.0763305	0.352409		-7.58981	4.79451e-07	4.15454e-05		-3.22249	0.0664255	0.306025
	375	UN081204	AT3G10970.1	---	Haloacid dehalogenase-like hydrolase (HAD) superfamily protein		B	-4.04986	5.09796e-05	0.0024006		-3.78243	0.000392539	0.0105016		-7.86476	1.29551e-07	1.34499e-05		-2.76903	0.014314	0.113683
	376	UN062281	AT2G23540.1	---	GDSL-like Lipase/Acylhydrolase superfamily protein		B	-1.07295	0.372892	0.860796		3.4775	4.32728e-07	4.24215e-05		0.189513	0.796776	0.984246		2.78413	0.000124294	0.00358668
	377	UN033725	AT1G71860.1	PTP1, ATPTP1	protein tyrosine phosphatase 1		B	-3.94484	0.0088628	0.109041		-1.98189	0.155962	0.509885		-6.81128	5.11592e-13	1.65397e-10		-2.96325	0.131245	0.447707
	378	UN127885	AT3G19615.1	---	unknown protein; FUNCTIONS IN: molecular_function unknown; INVOLVED IN: biological_process unknown; LOCATED IN: cellular_component unknown; Has 10 Blast hits to 10 proteins in 5 species: Archae - 0; Bacteria - 0; Metazoa - 0; Fungi - 0; Plants - 10; Viruses - 0; Other Eukaryotes - 0 (source: NCBI BLink).		B	-10.2899	3.6733e-09	7.24329e-07		-7.29856	7.52656e-08	9.6707e-06		-10.5639	1.27271e-09	2.17835e-07		-6.71604	3.33057e-08	3.43745e-06
	379	UN047347	AT2G45220.1	---	Plant invertase/pectin methylesterase inhibitor superfamily		B	-8.43388	7.90948e-06	0.000534499		-4.56769	0.00277427	0.0426359		-8.71038	3.30023e-06	0.000219291		-6.84266	1.68047e-05	0.0007159
	380	UN002493	AT5G02810.1	PRR7, APRR7	pseudo-response regulator 7		B	0.491315	0.736495	0.981426		2.4162	9.36389e-06	0.000562657		-0.467189	0.608971	0.947428		3.37953	1.41434e-14	4.98741e-12
	381	UN046007	AT5G26340.1	MSS1, STP13, ATSTP13	Major facilitator superfamily protein		B	-5.53192	2.29687e-08	3.62331e-06		-2.19625	0.010909	0.105451		-4.73307	1.08254e-07	1.15312e-05		-2.25158	0.00607047	0.0639905
	382	UN057950	AT1G56423.1	---	unknown protein; FUNCTIONS IN: molecular_function unknown; INVOLVED IN: biological_process unknown; LOCATED IN: endomembrane system; Has 30201 Blast hits to 17322 proteins in 780 species: Archae - 12; Bacteria - 1396; Metazoa - 17338; Fungi - 3422; Plants - 5037; Viruses - 0; Other Eukaryotes - 2996 (source: NCBI BLink).		B	-2.72979	0.0283583	0.236265		-1.85282	0.0313915	0.207248		-5.5201	1.30281e-07	1.34625e-05		-2.27142	0.000733517	0.014095
	383	UN105246	AT5G27760.1	---	Hypoxia-responsive family protein		B	-6.32451	1.08412e-07	1.38198e-05		-3.56338	0.000195429	0.00606109		-5.51868	1.34217e-07	1.38176e-05		-2.85223	0.00199175	0.02907
	384	UN094859	---	---	---		B	-3.55103	0.0476341	0.324723		-3.75611	2.47207e-08	3.78581e-06		-6.95271	1.1004e-19	7.32947e-17		-3.94991	0.000101026	0.00304424
	385	UN064235	AT3G52105.1	---	unknown protein; FUNCTIONS IN: molecular_function unknown; INVOLVED IN: biological_process unknown; LOCATED IN: endomembrane system; Has 35333 Blast hits to 34131 proteins in 2444 species: Archae - 798; Bacteria - 22429; Metazoa - 974; Fungi - 991; Plants - 531; Viruses - 0; Other Eukaryotes - 9610 (source: NCBI BLink).		B	-5.83613	0.000200767	0.00703311		-3.84666	0.000186759	0.00585307		-6.58389	8.94992e-06	0.000510617		-3.32028	0.000964443	0.0171424
	386	UN063855	AT3G26430.1	---	GDSL-like Lipase/Acylhydrolase superfamily protein		B	-5.54005	3.2759e-06	0.000255591		-4.5286	0.000139888	0.00469022		-7.75076	2.89238e-08	3.67592e-06		-4.35776	6.75672e-05	0.00218494
	387	UN024652	AT5G45530.1	---	Protein of unknown function (DUF594)		B	0.852846	0.299314	0.798805		4.05283	1.75592e-18	1.91338e-15		0.763341	0.185198	0.61747		2.22007	0.0001978	0.00512825
	388	UN102999	AT1G48130.1	ATPER1, PER1	1-cysteine peroxiredoxin 1		B	-3.44668	0.0354435	0.271805		-5.87992	4.21442e-05	0.001844		-6.5936	1.65082e-07	1.65334e-05		-3.98905	0.00363331	0.0446103
	389	UN000514	AT1G70320.1	UPL2	ubiquitin-protein ligase 2		B	-0.557995	0.346628	0.841159		1.34893	0.000523651	0.0129985		-1.96521	7.24118e-08	8.23707e-06		0.747269	0.0206654	0.144166
	390	UN175317	AT4G10265.1	---	Wound-responsive family protein		B	-6.68868	6.27988e-06	0.000444612		-8.67797	4.57689e-07	4.44838e-05		-8.86632	2.28876e-07	2.21597e-05		-5.99073	1.06578e-06	7.14239e-05
	391	UN007079	AT3G28860.1	ATMDR1, ATMDR11, PGP19, MDR11, MDR1, ATPGP19, ABCB19, ATABCB19	ATP binding cassette subfamily B19		B	7.87911	2.06894e-06	0.000174067		8.33086	7.37011e-07	6.69251e-05		5.39393	0.0044365	0.0630661		8.17291	1.28508e-09	1.88443e-07
	392	UN087888	AT5G59720.1	HSP18.2	heat shock protein 18.2		B	-3.50047	3.4109e-29	8.60911e-26		-2.53631	3.29719e-05	0.0015291		-5.73935	1.30442e-69	6.55576e-66		-3.49927	2.52945e-24	2.3414e-21
	393	UN072181	AT4G28080.1	---	Tetratricopeptide repeat (TPR)-like superfamily protein		B	0.00711077	0.995962	0.999601		2.47881	1.65834e-05	0.000893218		-0.571257	0.569439	0.936286		1.2101	0.0565359	0.277731
	394	UN002225	AT4G32350.1	---	Regulator of Vps4 activity in the MVB pathway protein		B	5.52134	0.0807378	0.432063		6.29576	0.000897279	0.0192149		4.38258	0.230474	1		7.56825	1.52885e-08	1.73178e-06
	395	UN000766	---	---	---		B	3.66437	0.146879	0.578757		5.89996	3.8602e-06	0.000269886		3.59671	0.0199254	0.169869		5.91339	3.40652e-06	0.000189137
	396	UN124548	AT4G33467.1	---	unknown protein; Has 25 Blast hits to 25 proteins in 9 species: Archae - 0; Bacteria - 0; Metazoa - 0; Fungi - 0; Plants - 25; Viruses - 0; Other Eukaryotes - 0 (source: NCBI BLink).		B	-2.75326	4.85655e-05	0.00232378		-1.31313	0.0205212	0.158462		-3.16925	1.80416e-05	0.000902636		-0.321084	0.492713	0.830916
	397	UN028683	AT4G29130.1	ATHXK1, GIN2, HXK1	hexokinase 1		B	-3.9823	0.000452996	0.0131952		-4.55927	0.000275552	0.00800287		-6.80585	8.12286e-07	6.60388e-05		-4.24661	3.82017e-05	0.00138419
	398	UN000747	AT3G52250.1	---	Duplicated homeodomain-like superfamily protein		B	5.84844	0.0620701	0.375853		8.33157	2.10531e-08	3.32819e-06		6.16981	0.0408497	0.273538		8.11972	1.16571e-08	1.35676e-06
	399	UN024418	AT5G61140.2	---	U5 small nuclear ribonucleoprotein helicase		B	0.233589	0.73304	0.981426		1.8066	9.43251e-06	0.000565581		-1.02999	0.0148956	0.140144		1.34735	0.00125916	0.0207786
	400	UN103208	AT2G38050.1	DET2, DWF6, ATDET2	3-oxo-5-alpha-steroid 4-dehydrogenase family protein		B	-2.03234	0.140285	0.567708		-0.575891	0.127721	0.46323		-2.82563	1.03813e-14	4.15882e-12		-0.106491	0.855477	0.971282
	401	UN095671	AT5G27760.1	---	Hypoxia-responsive family protein		B	-6.21461	3.90096e-12	1.57536e-09		-4.86133	5.65076e-06	0.000369307		-6.1976	5.44764e-15	2.26442e-12		-3.59506	4.46514e-08	4.42347e-06
	402	UN008928	---	---	---		B	5.23772	0.0302156	0.246132		6.35245	3.8561e-05	0.00171775		3.86366	0.147761	0.559278		6.53157	1.92076e-05	0.000800208
	403	UN086974	AT1G22620.1	ATSAC1	Phosphoinositide phosphatase family protein		B	3.53559	0.194238	1		5.91525	4.59582e-05	0.00196238		4.45459	0.00351498	0.0531225		6.12059	6.48054e-06	0.000322893
	404	UN054039	AT5G59720.1	HSP18.2	heat shock protein 18.2		B	-3.80636	3.701e-25	6.4423e-22		-2.45507	0.000588508	0.014118		-5.41741	7.57332e-28	9.51553e-25		-3.52675	1.38106e-18	7.79209e-16
	405	UN129373	---	---	---		B	-1.72981	0.000294308	0.00948702		-1.93547	9.49546e-05	0.0034791		-4.32351	8.70654e-18	4.86194e-15		-2.01727	1.25404e-05	0.000557749
	406	UN042433	AT1G35710.1	---	Protein kinase family protein with leucine-rich repeat domain		B	2.68768	0.0309079	0.249877		4.28274	2.67494e-06	0.000199173		1.76758	0.206552	0.652282		4.18188	0.000184382	0.00487207
	407	UN049288	AT4G03510.1	RMA1, ATRMA1	RING membrane-anchor 1		B	2.37042	1.12338e-07	1.41065e-05		1.37738	0.000294856	0.00848522		0.119895	0.834253	0.987557		2.87819	1.7943e-18	9.93439e-16
	408	UN004923	AT1G07705.2	---	NOT2 / NOT3 / NOT5 family		B	5.69675	0.0706642	0.402819		6.92747	3.79999e-06	0.000266154		4.25424	0.254344	1		6.6826	0.000185967	0.00490738
	409	UN004410	AT2G42620.1	MAX2, ORE9, PPS	RNI-like superfamily protein		B	5.86598	0.000436862	0.0128738		6.5717	1.54028e-05	0.000838397		4.06114	0.287025	1		6.52679	5.73771e-05	0.0019215
	410	UN026058	AT4G22920.1	ATNYE1, NYE1	non-yellowing 1		B	4.49918	0.214084	1		6.76583	4.23623e-05	0.00184929		5.32334	0.103801	0.471686		6.87908	2.72105e-06	0.000157272
	411	UN103849	AT1G01720.1	ATAF1, ANAC002	NAC (No Apical Meristem) domain transcriptional regulator superfamily protein		B	-5.74717	6.10703e-05	0.00275864		-4.7478	2.00829e-05	0.00103733		-7.22432	1.46643e-09	2.4792e-07		-4.84638	0.000234531	0.00590305
	412	UN018704	AT3G60160.1	ATMRP9, MRP9, ABCC9	multidrug resistance-associated protein 9		B	1.88414	0.108201	0.500942		3.14617	1.6564e-05	0.000893024		0.505349	0.643712	0.955081		2.62548	0.000649482	0.012847
	413	UN060079	AT3G55240.1	---	Plant protein 1589 of unknown function		B	-0.831698	0.150518	0.586864		-1.2101	0.0307667	0.204641		-2.78473	2.31489e-07	2.23735e-05		-0.121813	0.78922	0.953525
	414	UN092974	AT1G28250.1	---	unknown protein; Has 22 Blast hits to 22 proteins in 10 species: Archae - 0; Bacteria - 0; Metazoa - 0; Fungi - 0; Plants - 22; Viruses - 0; Other Eukaryotes - 0 (source: NCBI BLink).		B	6.24248	0.000152816	0.00571844		5.90499	0.000340354	0.00942134		4.27862	0.247579	1		6.93185	6.23262e-07	4.54161e-05
	415	UN050387	AT5G62550.1	---	unknown protein; FUNCTIONS IN: molecular_function unknown; INVOLVED IN: biological_process unknown; LOCATED IN: plasma membrane; EXPRESSED IN: 17 plant structures; EXPRESSED DURING: 9 growth stages; Has 14949 Blast hits to 9947 proteins in 971 species: Archae - 43; Bacteria - 3248; Metazoa - 4424; Fungi - 1542; Plants - 562; Viruses - 55; Other Eukaryotes - 5075 (source: NCBI BLink).		B	5.10064	0.0187617	0.18057		6.997	3.25487e-06	0.000232573		4.90629	0.00960492	0.105524		6.88203	1.74849e-06	0.000109151
	416	UN048113	AT3G21360.1	---	2-oxoglutarate (2OG) and Fe(II)-dependent oxygenase superfamily protein		B	6.90073	0.00270352	0.0486363		6.20063	0.00712578	0.0798749		4.48364	0.0198111	0.169305		6.78258	5.19799e-09	6.63662e-07
	417	UN061121	---	---	---		B	1.77034	0.0232153	0.207565		3.24428	1.72397e-06	0.000136627		0.923966	0.189274	0.623229		3.0925	5.97607e-10	9.46616e-08
	418	UN019867	AT1G26850.1	---	S-adenosyl-L-methionine-dependent methyltransferases superfamily protein		B	6.23934	0.0315113	0.252611		8.30935	6.1283e-10	1.45292e-07		6.93191	1.94762e-05	0.000957085		8.5502	8.20284e-09	9.8972e-07
	419	UN070909	AT2G45050.1	GATA2	GATA transcription factor 2		B	1.09881	0.0617753	0.375035		1.67953	0.00307191	0.0455306		0.191207	0.728718	0.973972		2.82054	3.82046e-13	1.06259e-10
	420	UN071294	AT1G64340.1	---	unknown protein; BEST Arabidopsis thaliana protein match is: unknown protein (TAIR:AT5G41810.1); Has 30201 Blast hits to 17322 proteins in 780 species: Archae - 12; Bacteria - 1396; Metazoa - 17338; Fungi - 3422; Plants - 5037; Viruses - 0; Other Eukaryotes - 2996 (source: NCBI BLink).		B	-0.108404	0.733186	0.981426		1.64044	2.39236e-05	0.00119225		0.0344788	0.912712	0.993921		2.04349	2.46641e-12	6.08814e-10
	421	UN009489	AT1G66330.1	---	senescence-associated family protein		B	5.0774	0.000299421	0.00959669		5.4386	1.67922e-05	0.000899337		3.05747	0.254207	0.718817		5.14991	0.000475484	0.0100753
	422	UN006479	AT3G12020.2	---	P-loop containing nucleoside triphosphate hydrolases superfamily protein		B	3.64909	0.0108945	0.125121		4.92135	1.33278e-05	0.000742567		2.87616	0.074777	0.393885		5.15385	5.09263e-06	0.000264415
	423	UN010497	AT4G01030.1	---	pentatricopeptide (PPR) repeat-containing protein		B	4.60661	0.00237575	0.0444013		5.94329	1.07306e-06	9.32556e-05		3.33234	0.0545058	0.327		4.80802	0.0549738	0.273172
	424	UN226853	AT4G10270.1	---	Wound-responsive family protein		B	-5.98413	3.70404e-11	1.19859e-08		-6.47419	1.43982e-10	3.93279e-08		-7.76426	5.99526e-10	1.07962e-07		-5.22287	7.49175e-10	1.16185e-07
	425	UN006005	AT4G38120.1	---	ARM repeat superfamily protein		B	2.335	0.0983548	0.478706		3.10436	0.0631254	0.317831		0.921244	0.328067	0.794383		3.22101	1.58461e-05	0.00068075
	426	UN086677	AT1G80160.1	---	Lactoylglutathione lyase / glyoxalase I family protein		B	-3.25595	3.56506e-05	0.00179784		-1.21656	0.125725	0.459284		-3.47528	8.77542e-06	0.000501178		-2.09236	0.00905944	0.0837415
	427	UN001736	AT3G48200.1	---	unknown protein; FUNCTIONS IN: molecular_function unknown; INVOLVED IN: biological_process unknown; LOCATED IN: endomembrane system; EXPRESSED IN: 21 plant structures; EXPRESSED DURING: 13 growth stages; Has 210 Blast hits to 148 proteins in 42 species: Archae - 0; Bacteria - 118; Metazoa - 0; Fungi - 0; Plants - 48; Viruses - 0; Other Eukaryotes - 44 (source: NCBI BLink).		B	6.15913	0.0360212	0.274206		7.74208	1.03354e-06	9.0376e-05		5.57678	0.00163555	0.0305886		7.53745	5.61861e-08	5.38604e-06
	428	UN005997	AT4G35140.1	---	Transducin/WD40 repeat-like superfamily protein		B	1.59039	0.0960907	0.473327		3.05824	0.000454772	0.0116812		1.11651	0.253183	0.717866		3.22799	1.21565e-06	7.99306e-05
	429	UN000746	AT1G71010.1	FAB1C	FORMS APLOID AND BINUCLEATE CELLS 1C		B	5.41871	0.0876087	0.45109		6.62048	0.025663	0.182246		5.96496	0.0532905	0.322579		7.85609	1.98803e-09	2.79087e-07
	430	UN111051	AT4G10270.1	---	Wound-responsive family protein		B	-2.5084	0.00170887	0.0354382		-1.52531	0.0201619	0.156584		-3.80085	1.16866e-07	1.23534e-05		-1.6466	0.00446326	0.0515584
	431	UN012135	AT2G21300.1	---	ATP binding microtubule motor family protein		B	4.70801	0.0308006	1		5.98645	0.000433516	0.0113043		5.13603	0.0107305	0.113904		7.07271	5.62245e-07	4.15837e-05
	432	UN131958	---	---	---		B	-2.01285	0.00448823	0.0694348		-1.11257	0.139217	0.483864		-3.5042	2.33933e-07	2.25702e-05		-1.58045	0.0144594	0.114198
	433	UN000086	AT1G64790.2	ILA	ILITYHIA		B	0.979278	0.151834	0.589221		2.40201	8.66968e-11	2.50638e-08		0.254737	0.441599	0.87892		2.23512	1.76182e-13	5.21868e-11
	434	UN003350	AT2G40030.1	NRPD1B, DRD3, ATNRPD1B, DMS5, NRPE1	nuclear RNA polymerase D1B		B	7.1028	0.00936169	0.112895		8.58666	7.61976e-12	2.75005e-09		6.17152	0.00189101	0.0339976		7.80433	5.98215e-09	7.50836e-07
	435	UN148016	AT2G38050.1	DET2, DWF6, ATDET2	3-oxo-5-alpha-steroid 4-dehydrogenase family protein		B	-2.11221	0.102226	0.487102		-0.847035	0.0546378	0.291109		-2.94899	1.10723e-06	8.58517e-05		-1.03925	0.113859	0.414888
	436	UN009855	AT4G03000.1	---	RING/U-box superfamily protein		B	4.61845	0.198383	1		6.20409	0.000155012	0.00506888		4.63486	0.0269114	1		6.42565	1.08001e-05	0.000497529
	437	UN086459	AT4G10270.1	---	Wound-responsive family protein		B	-5.98352	3.67809e-14	2.02967e-11		-4.80036	1.6245e-07	1.83364e-05		-7.17955	1.17337e-13	4.18508e-11		-5.76982	7.62039e-16	3.13505e-13
	438	UN024636	AT1G73920.1	---	alpha/beta-Hydrolases superfamily protein		B	-0.614806	0.0755163	0.416864		0.0614016	0.884645	0.979433		-1.90823	2.21639e-07	2.15723e-05		0.23715	0.377571	0.748444
	439	UN056091	AT4G38810.2	---	Calcium-binding EF-hand family protein		B	-2.84439	1.55461e-07	1.86405e-05		-1.51088	0.000348683	0.00958633		-2.25572	1.25911e-05	0.000674503		-0.592675	0.104963	0.397553
	440	UN031589	AT1G72280.1	AERO1, ERO1	endoplasmic reticulum oxidoreductins 1		B	-2.65856	0.0364831	0.276693		-1.3263	0.0467893	0.265228		-3.64692	3.41566e-07	3.15772e-05		-2.13581	0.0181104	0.132342
	441	UN040322	AT5G11860.1	SSP5	SCP1-like small phosphatase 5		B	4.76909	0.16532	1		6.272	0.000155101	0.00506888		5.37666	0.0979605	0.457326		6.967	9.02618e-07	6.23759e-05
	442	UN025181	AT5G43060.1	---	Granulin repeat cysteine protease family protein		B	4.433	0.223293	1		4.9051	0.151977	0.503772		4.57645	0.198764	1		6.52625	6.25663e-06	0.000313053
	443	UN016131	AT1G04780.1	---	Ankyrin repeat family protein		B	6.74289	0.0153002	0.157914		6.33629	5.53125e-05	0.00228438		4.76719	0.170629	0.59626		6.82917	1.49285e-06	9.5921e-05
	444	UN019186	AT1G60190.1	---	ARM repeat superfamily protein		B	1.08626	0.0525879	0.344084		2.25041	1.49799e-05	0.000818522		-0.0231968	0.970315	0.997885		1.50216	0.000472353	0.0100298
	445	UN019158	AT1G29820.1	---	Magnesium transporter CorA-like family protein		B	6.28034	0.0470622	0.322478		6.04274	0.0464915	0.264413		5.02763	0.142985	0.551563		7.31884	7.23113e-07	5.14888e-05
	446	UN065631	AT5G27150.1	NHX1, ATNHX, AT-NHX1, ATNHX1	Na+/H+ exchanger 1		B	1.37397	0.0479653	0.325968		1.76464	0.00547052	0.0671284		0.277876	0.659034	0.958819		2.50164	9.69073e-06	0.000455633
	447	UN009118	AT5G15270.2	---	RNA-binding KH domain-containing protein		B	0.16098	0.615576	0.964592		0.201384	0.608973	0.902326		-1.70907	4.23806e-06	0.000274352		0.0626094	0.83378	0.966365
	448	UN096588	AT1G68840.1	RAV2, RAP2.8, TEM2, EDF2, AtRAV2	related to ABI3/VP1 2		B	2.22146	0.00569482	0.0814145		2.86622	2.24621e-06	0.000171615		0.720047	0.240431	0.701571		2.32543	1.99685e-05	0.000825154
	449	UN063804	AT2G42790.1	CSY3	citrate synthase 3		B	1.10214	0.137823	0.562617		1.67837	0.0140521	0.124567		0.506647	0.499897	0.909112		2.64417	7.42814e-06	0.000362864
	450	UN008558	AT2G02870.1	---	Galactose oxidase/kelch repeat superfamily protein		B	5.56976	0.0877705	0.451344		6.73645	0.000367319	0.00999682		5.25235	0.00268612	0.0439738		7.14453	2.46607e-05	0.000983805
	451	UN062692	AT2G18230.1	AtPPa2, PPa2	pyrophosphorylase 2		B	1.50025	0.067193	0.392533		2.05507	0.00693893	0.0785262		0.662907	0.398146	0.850746		2.81458	3.71507e-06	0.000204353
	452	UN092187	AT3G23920.1	BAM1, BMY7, TR-BAMY	beta-amylase 1		B	-0.279202	0.546944	0.945625		1.65167	2.57068e-05	0.00126449		0.202303	0.484151	0.902271		1.22926	5.65935e-06	0.000287741
	453	UN008530	AT4G32180.1	ATPANK2, PANK2	pantothenate kinase 2		B	5.58466	0.0802218	0.4309		7.10623	6.11309e-07	5.69714e-05		5.62143	0.0752013	0.395258		7.15887	3.06291e-07	2.42584e-05
	454	UN013420	AT5G16610.2	---	unknown protein; Has 35333 Blast hits to 34131 proteins in 2444 species: Archae - 798; Bacteria - 22429; Metazoa - 974; Fungi - 991; Plants - 531; Viruses - 0; Other Eukaryotes - 9610 (source: NCBI BLink).		B	-2.28449	2.66442e-07	2.92391e-05		-1.19214	0.00517804	0.064941		-2.7651	5.82555e-05	0.00238563		-0.969622	0.010356	0.091851
	455	UN017672	AT1G59610.1	ADL3, CF1, DRP2B, DL3	dynamin-like 3		B	6.27554	0.000115821	0.00457484		7.07348	4.42787e-06	0.00030265		5.66852	0.0753784	0.395552		7.61217	8.95647e-08	8.23912e-06
	456	UN023737	AT1G45249.3	ABF2	abscisic acid responsive elements-binding factor 2		B	0.605483	0.680269	0.976041		2.3923	3.96856e-07	3.9451e-05		0.545161	0.352224	0.816853		1.11134	0.0929142	0.371564
	457	UN000896	AT3G60160.1	ATMRP9, MRP9, ABCC9	multidrug resistance-associated protein 9		B	5.9324	0.057772	0.361828		5.6144	0.081333	0.36593		4.86803	0.156293	0.573815		6.90912	1.95145e-05	0.000810712
	458	UN017332	AT4G26140.1	BGAL12	beta-galactosidase 12		B	0.62976	0.0230945	0.20697		2.23914	5.72508e-07	5.39768e-05		1.2205	9.4202e-07	7.50412e-05		2.40323	3.10016e-07	2.44879e-05
	459	UN004926	AT5G35980.1	YAK1	yeast YAK1-related gene 1		B	5.61037	0.00327091	0.0554824		7.22692	7.07035e-06	0.000447128		5.30597	0.00438896	0.0625842		6.12407	0.000125929	0.00362326
	460	UN015165	AT1G08190.1	ATVPS41, ZIP2, VPS41, ATVAM2, VAM2	vacuolar protein sorting 41		B	7.99321	5.08004e-09	9.67699e-07		7.0107	0.0103668	0.102177		6.5139	0.0372517	0.258429		8.32824	0.00174953	0.0264997
	461	UN003769	AT1G77680.1	---	Ribonuclease II/R family protein		B	0.801889	0.377046	0.86358		2.31972	1.9803e-07	2.17461e-05		0.669614	0.222025	0.676282		2.04095	1.19866e-05	0.000537554
	462	UN000665	AT3G54280.2	RGD3	DNA binding;ATP binding;nucleic acid binding;binding;helicases;ATP binding;DNA binding;helicases		B	5.19192	0.111358	0.508712		5.39669	0.0097147	0.0978951		4.21533	0.258675	1		6.26513	2.22381e-05	0.000904055
	463	UN106313	AT3G23920.1	BAM1, BMY7, TR-BAMY	beta-amylase 1		B	0.07131	0.83452	0.991011		1.83883	3.65206e-07	3.68215e-05		0.244895	0.462814	0.89076		1.23359	3.49293e-05	0.00129088
	464	UN014985	AT2G25490.1	EBF1, FBL6	EIN3-binding F box protein 1		B	-0.360379	0.225861	0.712429		-0.470355	0.0646471	0.322031		-1.79265	4.50653e-09	6.78853e-07		0.160943	0.478155	0.822218
	465	UN037075	AT5G64170.2	---	dentin sialophosphoprotein-related		B	1.72651	0.0470416	0.322381		2.95085	2.84362e-08	4.26265e-06		1.14826	0.0918002	0.441726		2.64762	7.03877e-07	5.04549e-05
	466	UN039205	AT3G21240.1	4CL2, AT4CL2	4-coumarate:CoA ligase 2		B	0.0749594	0.845844	0.991275		1.86215	1.75182e-10	4.66026e-08		0.524691	0.176494	0.605132		1.47438	7.80029e-06	0.000378464
	467	UN013168	AT5G23720.1	PHS1	dual specificity protein phosphatase family protein		B	5.03384	0.146728	0.578476		6.92131	7.06025e-07	6.46293e-05		5.44233	0.00450757	0.0637494		6.11052	0.00160485	0.0249556
	468	UN013264	AT1G07380.1	---	Neutral/alkaline non-lysosomal ceramidase		B	6.80787	4.5451e-06	0.000335925		7.94855	8.54285e-10	1.94403e-07		6.07365	0.000253197	0.0076587		7.51022	7.75271e-08	7.21014e-06
	469	UN027905	AT2G20330.1	---	Transducin/WD40 repeat-like superfamily protein		B	-2.20442	0.0751651	0.416196		-0.609526	0.28972	0.689794		-1.99243	2.65542e-06	0.000181237		-0.76982	0.343371	0.716646
	470	UN027850	AT3G04710.1	TPR10	ankyrin repeat family protein		B	3.93589	0.0103517	0.121235		4.08535	0.0130044	0.11841		3.00683	0.0850126	0.42469		4.99801	1.62096e-05	0.000694854
	471	UN010046	AT4G16150.1	---	calmodulin binding;transcription regulators		B	0.427259	0.471783	0.917078		1.87256	1.44172e-06	0.000118333		0.279521	0.608433	0.947414		1.59539	8.3339e-05	0.00260674
	472	UN003334	AT1G67230.1	LINC1	little nuclei1		B	0.050733	0.949261	0.996961		1.19136	8.23219e-07	7.34583e-05		-0.599367	0.0667684	0.369825		0.857445	0.00189899	0.0280867
	473	UN002660	AT5G02810.1	PRR7, APRR7	pseudo-response regulator 7		B	1.29751	0.0121159	0.134761		1.73329	4.05896e-07	4.02789e-05		0.482459	0.102899	0.469632		2.32856	1.69857e-08	1.90581e-06
	474	UN009982	AT1G12460.1	---	Leucine-rich repeat protein kinase family protein		B	7.07179	6.59288e-06	0.00045963		7.06287	1.86925e-05	0.000983447		5.65956	0.0781481	0.404498		7.3938	3.03253e-08	3.19099e-06
	475	UN061807	AT4G39150.1	---	DNAJ heat shock N-terminal domain-containing protein		B	-2.14617	0.0883613	0.453165		-1.64109	0.0150855	0.130402		-3.16919	8.63514e-06	0.000498006		-1.44611	0.00197696	0.0288897
	476	UN058247	AT1G43760.1	---	DNAse I-like superfamily protein		B	1.24317	0.0599301	0.369116		2.69059	1.91065e-07	2.11039e-05		1.37188	0.00344426	0.0525421		2.57756	4.37953e-11	8.67734e-09
	477	UN045403	AT3G17860.1	JAZ3, JAI3, TIFY6B	jasmonate-zim-domain protein 3		B	4.91398	0.149909	1		5.8804	0.0548458	0.291652		5.32348	0.00429913	0.0616062		6.69013	1.61742e-05	0.000693838
	478	UN001830	AT2G38770.1	EMB2765	P-loop containing nucleoside triphosphate hydrolases superfamily protein		B	0.628803	0.302867	0.802138		1.39772	5.5473e-06	0.000363384		-0.256876	0.562589	0.933843		1.32005	6.24558e-05	0.00205214
	479	UN079628	AT5G03040.1	iqd2	IQ-domain 2		B	2.86461	0.0213338	0.195972		3.88272	0.000151677	0.00497653		2.55914	0.0304306	0.225973		4.13638	1.22969e-05	0.000549533
	480	UN021341	AT1G54270.1	EIF4A-2	eif4a-2		B	5.7327	0.060626	0.371273		6.48536	1.1573e-05	0.000661716		4.97237	0.143954	0.553279		6.63803	0.0240873	0.159743
	481	UN038949	AT5G06600.1	UBP12	ubiquitin-specific protease 12		B	0.560718	0.412574	0.884366		1.5803	2.01523e-08	3.20755e-06		-0.0609335	0.874335	0.99089		1.40683	0.000188391	0.00495149
	482	UN008702	AT3G19170.1	ATPREP1, ATZNMP, PREP1	presequence protease 1		B	0.431654	0.418505	0.888046		1.69415	5.35681e-08	7.27896e-06		0.109566	0.845528	0.988258		1.41958	0.000659076	0.0129674
	483	UN028568	AT4G16830.1	---	Hyaluronan / mRNA binding family		B	6.15916	0.0351283	0.270345		6.1084	0.0424726	0.250794		5.78635	0.00119875	0.0244094		7.5018	5.85064e-08	5.57241e-06
	484	UN010637	AT3G19840.1	ATPRP40C, PRP40C	pre-mRNA-processing protein 40C		B	5.81097	0.0597514	0.368482		6.20104	0.00130126	0.0249435		5.62277	0.0741038	0.392363		7.30857	1.87382e-06	0.000116118
	485	UN075499	AT3G61060.2	AtPP2-A13, PP2-A13	phloem protein 2-A13		B	-6.73219	1.15032e-09	2.62753e-07		-7.56558	1.52793e-10	4.12272e-08		-8.22741	2.92021e-10	5.64479e-08		-6.62822	4.18654e-09	5.46298e-07
	486	UN015770	AT5G25560.2	---	CHY-type/CTCHY-type/RING-type Zinc finger protein		B	1.04215	0.0129435	0.140795		0.63975	0.167422	0.527064		0.470562	0.293487	0.761227		2.14105	8.88858e-09	1.06811e-06
	487	UN078766	AT1G69760.1	---	unknown protein; BEST Arabidopsis thaliana protein match is: unknown protein (TAIR:AT1G26920.1); Has 51 Blast hits to 51 proteins in 15 species: Archae - 0; Bacteria - 2; Metazoa - 2; Fungi - 7; Plants - 29; Viruses - 0; Other Eukaryotes - 11 (source: NCBI BLink).		B	-0.454123	0.273213	0.772652		-0.674515	0.143791	0.49165		-1.97939	8.20031e-06	0.000478718		-0.38521	0.340314	0.713408
	488	UN084354	AT5G39590.1	---	TLD-domain containing nucleolar protein		B	6.2281	0.000212857	0.00733708		6.08629	0.000106847	0.00379292		5.04391	0.00709328	0.0863565		6.83205	2.80299e-06	0.000161601
	489	UN003204	AT5G65930.3	ZWI	kinesin-like calmodulin-binding protein (ZWICHEL)		B	4.37723	0.0641689	0.382477		3.82729	0.00540341	0.0665713		3.56781	0.159254	0.578651		5.24571	3.50648e-07	2.73027e-05
	490	UN027935	AT4G19210.1	ATRLI2, RLI2	RNAse l inhibitor protein 2		B	4.96644	0.023509	1		5.61565	0.00079963	0.0175959		4.73971	0.0226468	0.185204		6.37824	1.87024e-05	0.00078136
	491	UN083013	AT5G25110.1	CIPK25, SnRK3.25	CBL-interacting protein kinase 25		B	-2.53771	5.17157e-10	1.3006e-07		-1.6506	2.30089e-05	0.00115889		-2.75064	3.80976e-10	7.1155e-08		-1.2062	0.000406131	0.00893427
	492	UN109387	AT3G46230.1	ATHSP17.4, HSP17.4	heat shock protein 17.4		B	-2.28478	6.08788e-44	5.12194e-40		-1.71937	0.000242971	0.00721944		-3.38748	2.46601e-14	9.33772e-12		-2.04222	4.63184e-62	3.43e-58
	493	UN079141	AT4G27450.1	---	Aluminium induced protein with YGL and LRDR motifs		B	-6.32433	2.41518e-10	6.48503e-08		-5.07395	5.26805e-08	7.1922e-06		-6.67394	1.0467e-12	3.21477e-10		-5.5784	9.74798e-09	1.16429e-06
	494	UN064259	AT1G08080.1	ATACA7, ACA7	alpha carbonic anhydrase 7		B	0.589058	0.315996	0.815158		1.34048	0.0134114	0.120842		0.612454	0.337632	0.803827		2.10355	9.91556e-06	0.000462534
	495	UN064165	AT5G58380.1	CIPK10, PKS2, SIP1, SNRK3.8	SOS3-interacting protein 1		B	1.69342	4.00889e-06	0.000303092		1.51854	0.00256299	0.0403495		0.273073	0.773835	0.980865		1.84163	2.2339e-08	2.43721e-06
	496	UN015023	AT1G02860.1	NLA, BAH1	SPX (SYG1/Pho81/XPR1) domain-containing protein		B	-2.85606	1.13759e-07	1.42496e-05		-1.63206	5.61213e-08	7.57143e-06		-2.64798	1.34798e-13	4.74661e-11		-1.42645	0.00342153	0.0428719
	497	UN101547	---	---	---		B	-1.1972	0.00105766	0.0251015		-0.866912	0.0219229	0.165607		-2.38938	6.91184e-07	5.71172e-05		-0.915212	0.0103238	0.0916399
	498	UN042348	AT1G23550.1	SRO2	similar to RCD one 2		B	-4.29642	1.09266e-05	0.000684513		-3.25548	0.0302338	0.202366		-3.89248	0.000542874	0.0137854		-2.69156	0.0363883	0.209782
	499	UN022267	AT3G12580.1	HSP70, ATHSP70	heat shock protein 70		B	-1.2729	3.70939e-05	0.00185396		-0.725871	0.0610202	0.311832		-2.1704	8.45601e-08	9.45213e-06		-0.634267	0.0336614	0.199198
	500	UN128813	AT3G46230.1	ATHSP17.4, HSP17.4	heat shock protein 17.4		B	-1.95834	3.14539e-15	1.89023e-12		-1.01186	0.0289842	0.197088		-2.72249	4.22747e-11	9.81982e-09		-1.7626	4.57849e-13	1.26747e-10
	501	UN015577	AT1G22770.1	GI, FB	gigantea protein (GI)		B	1.28889	0.00198833	0.0392073		1.29115	6.56282e-10	1.54945e-07		0.404051	0.262979	0.728346		2.11821	1.29347e-21	1.03551e-18
	502	UN058919	AT4G20520.1	---	RNA binding;RNA-directed DNA polymerases		B	1.52782	0.0311701	0.251082		1.93569	0.00173562	0.0304948		1.24058	0.0356405	0.250521		2.83974	1.21232e-07	1.07838e-05
	503	UN008498	AT3G20250.1	APUM5, PUM5	pumilio 5		B	7.20518	0.01297	0.141013		8.20486	1.69876e-09	3.52589e-07		7.37427	1.01045e-06	7.95753e-05		8.66604	1.8853e-10	3.32407e-08
	504	UN002360	AT3G53320.1	---	unknown protein; BEST Arabidopsis thaliana protein match is: unknown protein (TAIR:AT2G37070.1); Has 11044 Blast hits to 5993 proteins in 551 species: Archae - 8; Bacteria - 1486; Metazoa - 4078; Fungi - 1814; Plants - 348; Viruses - 112; Other Eukaryotes - 3198 (source: NCBI BLink).		B	6.8458	7.47435e-06	0.000509473		7.18573	2.26758e-05	0.00114517		5.63087	0.0825998	0.417446		6.77796	2.38822e-05	0.000959208
	505	UN053373	AT4G00710.1	BSK3	BR-signaling kinase 3		B	-0.601711	0.017377	0.171461		0.0378105	0.895054	0.981621		-1.03565	1.54531e-06	0.000113908		0.492312	0.0179935	0.131796
	506	UN107630	AT1G47960.1	C/VIF1, ATC/VIF1	cell wall / vacuolar inhibitor of fructosidase 1		B	-1.18508	0.0023907	0.0445652		-0.779741	0.0862128	0.378002		-1.88726	2.1197e-06	0.000149471		-0.290282	0.515099	0.84441
	507	UN086707	AT1G77120.1	ADH1, ADH, ATADH, ATADH1	alcohol dehydrogenase 1		B	-4.04523	3.26356e-05	0.00167764		-4.21182	1.7865e-05	0.000947624		-5.23902	2.50826e-08	3.22481e-06		-3.65978	0.00108653	0.0187117
	508	UN000142	AT1G77600.3	---	ARM repeat superfamily protein		B	0.373456	0.471608	0.916915		1.51097	0.000377257	0.0101939		0.212882	0.639072	0.954438		1.387	1.51275e-05	0.000655106
	509	UN062433	AT3G50410.1	OBP1	OBF binding protein 1		B	-1.13782	0.000347989	0.0107703		-0.68099	0.00911841	0.0939155		-2.22147	2.97994e-12	8.32037e-10		-0.982886	0.000241311	0.00602687
	510	UN061458	AT1G76070.1	---	unknown protein; FUNCTIONS IN: molecular_function unknown; INVOLVED IN: biological_process unknown; LOCATED IN: plasma membrane; EXPRESSED IN: 8 plant structures; EXPRESSED DURING: LP.04 four leaves visible, 4 anthesis, petal differentiation and expansion stage; BEST Arabidopsis thaliana protein match is: unknown protein (TAIR:AT1G20310.1); Has 66 Blast hits to 66 proteins in 15 species: Archae -…		B	-1.2323	0.0296907	0.243586		-0.765645	0.0844348	0.373902		-2.24891	3.69491e-07	3.33867e-05		-0.900144	0.0126681	0.104816
	511	UN111982	AT4G02380.1	SAG21, AtLEA5	senescence-associated gene 21		B	-3.77177	7.2963e-14	3.91827e-11		-2.62161	2.68323e-05	0.00130843		-3.83756	3.74419e-19	2.37924e-16		-2.66826	1.80485e-09	2.56414e-07
	512	UN015897	AT3G60070.1	---	Major facilitator superfamily protein		B	6.11136	0.0431503	0.306117		7.34855	5.01021e-08	6.90739e-06		6.34725	0.000177994	0.00587181		7.40319	4.29162e-08	4.30347e-06
	513	UN046606	ATMG00510.1	NAD7	NADH dehydrogenase subunit 7		B	6.57072	1.16824e-05	0.000722706		6.90906	8.30076e-05	0.00314613		6.94799	3.78524e-06	0.000248236		8.0899	1.27573e-06	8.3418e-05
	514	UN016989	AT5G06530.2	---	ABC-2 type transporter family protein		B	1.10062	0.0100638	0.118832		2.31837	4.21475e-10	1.0294e-07		0.820848	0.0455968	0.292881		1.40097	0.00462296	0.052902
	515	UN004143	AT2G02560.1	CAND1, ATCAND1, ETA2, TIP120, HVE	cullin-associated and neddylation dissociated		B	5.81306	0.00206615	0.0402388		6.6125	1.04536e-05	0.000614453		5.69029	0.000523132	0.0133645		7.0463	8.14746e-07	5.67182e-05
	516	UN017361	AT3G56120.1	---	S-adenosyl-L-methionine-dependent methyltransferases superfamily protein		B	3.77586	0.00501305	0.0748472		4.34049	0.0355647	0.224512		3.82119	0.00971029	0.106323		5.16215	4.23222e-06	0.000225879
	517	UN109474	---	---	---		B	-3.92402	0.00202468	0.0396988		-2.469	0.00179989	0.0312079		-3.69845	6.92036e-06	0.00041584		-3.22522	0.00436819	0.0507313
	518	UN057076	AT5G49690.1	---	UDP-Glycosyltransferase superfamily protein		B	3.64958	7.21962e-05	0.0031472		4.5093	3.35758e-06	0.000239009		3.79334	1.47699e-05	0.000763834		5.01419	3.16679e-14	1.04226e-11
	519	UN081621	AT5G53160.2	RCAR3, PYL8	regulatory components of ABA receptor 3		B	-3.3794	1.37801e-06	0.000121188		-2.78892	3.19569e-08	4.66422e-06		-4.04711	2.51619e-14	9.45844e-12		-2.65374	6.63686e-07	4.78322e-05
	520	UN015692	AT5G52640.1	HSP81-1, ATHS83, HSP81.1, HSP83, ATHSP90.1, AtHsp90-1, HSP90.1	heat shock protein 90.1		B	-1.48331	0.000102319	0.00418223		-1.17208	0.000384296	0.0103339		-2.6198	7.01511e-12	1.86454e-09		-1.51217	4.2262e-12	1.00147e-09
	521	UN021258	AT5G60790.1	ATGCN1, GCN1	ABC transporter family protein		B	-2.19894	1.04259e-05	0.000663679		-1.10186	0.021986	0.165796		-1.96206	0.0030018	0.0477421		-0.911735	0.0560137	0.276258
	522	UN007418	AT4G38350.2	---	Patched family protein		B	0.151098	0.766783	0.985848		1.33378	7.61195e-07	6.86809e-05		0.0897603	0.749819	0.97658		1.06036	0.00544222	0.0593986
	523	UN106794	---	---	---		B	-2.02625	0.141059	0.569106		-0.953701	0.0174285	0.14234		-1.66439	1.60994e-05	0.000816551		-0.652036	0.186545	0.532337
	524	UN097626	AT2G19810.1	---	CCCH-type zinc finger family protein		B	-2.0098	0.000194476	0.00685076		-0.545121	0.140683	0.486335		-1.66876	7.37898e-06	0.000438645		-1.28315	0.00194467	0.0285871
	525	UN022971	AT3G19620.1	---	Glycosyl hydrolase family protein		B	3.06526	0.000548176	0.0152715		4.48386	4.95778e-09	9.27137e-07		3.32245	1.92407e-05	0.000949733		3.46744	1.66465e-05	0.000711524
	526	UN013788	AT1G64550.1	ATGCN3, GCN3	general control non-repressible 3		B	0.172729	0.735834	0.981426		1.23136	1.06676e-05	0.000623155		-0.0568927	0.829931	0.987251		0.983285	2.51589e-05	0.000998699
	527	UN005707	AT1G48410.2	AGO1	Stabilizer of iron transporter SufD / Polynucleotidyl transferase		B	7.86609	7.34878e-07	6.97306e-05		8.32295	0.00150412	0.0276397		7.0504	0.000145187	0.005008		8.40504	4.3184e-11	8.61382e-09
	528	UN007969	AT4G35140.1	---	Transducin/WD40 repeat-like superfamily protein		B	1.19758	0.0131064	0.142015		1.40294	0.0274246	0.190273		0.422717	0.687622	0.966896		1.90596	3.71458e-06	0.000204353
	529	UN018400	AT1G34760.1	GRF11, GF14OMICRON, RHS5	general regulatory factor 11		B	5.82773	0.0541127	0.349937		6.26872	0.0345944	0.220796		5.78737	0.000431005	0.0114943		7.10923	1.60259e-07	1.36605e-05
	530	UN011884	AT1G60170.1	emb1220	pre-mRNA processing ribonucleoprotein binding region-containing protein		B	1.88509	0.00323215	0.0551027		2.81213	3.37331e-05	0.00156034		2.13843	0.0012428	0.0251007		3.22375	6.36562e-11	1.21258e-08
	531	UN150833	AT1G07350.1	---	RNA-binding (RRM/RBD/RNP motifs) family protein		B	-0.648982	0.0693254	0.398627		-0.499586	0.0490781	0.27312		-1.64942	2.67359e-07	2.54401e-05		-0.252481	0.204822	0.559461
	532	UN050415	AT5G63710.1	---	Leucine-rich repeat protein kinase family protein		B	6.22988	0.000249965	0.00834538		7.07043	0.01013	0.100574		6.40433	2.52374e-05	0.00118541		7.55622	3.01269e-06	0.000171284
	533	UN075266	AT3G52105.1	---	unknown protein; FUNCTIONS IN: molecular_function unknown; INVOLVED IN: biological_process unknown; LOCATED IN: endomembrane system; Has 35333 Blast hits to 34131 proteins in 2444 species: Archae - 798; Bacteria - 22429; Metazoa - 974; Fungi - 991; Plants - 531; Viruses - 0; Other Eukaryotes - 9610 (source: NCBI BLink).		B	-3.52908	5.78683e-11	1.77042e-08		-3.55297	2.95398e-11	9.45656e-09		-4.73572	3.41283e-18	1.9451e-15		-3.46049	2.01571e-11	4.24963e-09
	534	UN061762	AT3G25570.1	---	Adenosylmethionine decarboxylase family protein		B	0.827454	0.0179271	0.175177		1.12829	1.09919e-05	0.000638152		0.264292	0.366228	0.827827		1.72819	6.13192e-07	4.49032e-05
	535	UN020832	AT3G47000.1	---	Glycosyl hydrolase family protein		B	6.71763	2.39136e-07	2.67662e-05		7.59157	1.53862e-09	3.22898e-07		6.23994	1.11797e-05	0.000615594		7.32662	1.0016e-08	1.19389e-06
	536	UN096045	---	---	---		B	-2.06227	5.65453e-05	0.00259256		-0.929675	0.0425793	0.251163		-2.13717	2.59133e-06	0.000177741		-1.20237	0.0103804	0.0919628
	537	UN015069	AT3G14270.1	FAB1B	phosphatidylinositol-4-phosphate 5-kinase family protein		B	0.863026	0.235907	0.726975		2.09539	6.75715e-06	0.000431658		1.10278	0.0382222	0.262527		1.9251	2.74198e-05	0.00106179
	538	UN050557	AT5G53160.2	RCAR3, PYL8	regulatory components of ABA receptor 3		B	-1.92535	6.90524e-05	0.00303374		-2.17878	4.34511e-05	0.00188088		-2.48797	2.32229e-06	0.000161694		-1.09106	0.0197934	0.140095
	539	UN006983	AT3G10380.1	SEC8, ATSEC8	subunit of exocyst complex 8		B	1.317	0.000586036	0.0161182		1.98329	0.000614054	0.0144896		0.910966	0.0132099	0.130177		2.20429	4.1631e-07	3.19469e-05
	540	UN010376	AT1G47550.2	SEC3A	exocyst complex component sec3A		B	0.585512	0.267752	0.766349		1.56859	0.000279266	0.00810078		0.669918	0.108571	0.483351		1.73282	1.78981e-05	0.000755213
	541	UN002158	AT2G13370.1	CHR5	CHR5		B	0.347784	0.470617	0.916459		1.28574	0.000459277	0.0117809		0.196781	0.451296	0.884639		1.30054	2.7211e-06	0.000157272
	542	UN114279	AT4G02570.1	ATCUL1, CUL1, AXR6	cullin 1		B	0.179046	0.583658	0.956485		0.709423	0.0103258	0.102004		-0.209779	0.829671	0.987251		1.1372	4.3933e-06	0.000233424
	543	UN018358	AT3G11670.1	DGD1	UDP-Glycosyltransferase superfamily protein		B	-1.34201	9.78893e-10	2.30909e-07		-0.302864	0.0718173	0.341638		-1.2513	1.73983e-15	7.81992e-13		-0.249685	0.354412	0.727565
	544	UN035705	AT5G14680.1	---	Adenine nucleotide alpha hydrolases-like superfamily protein		B	2.70148	0.00110016	0.0257947		3.42334	1.11278e-06	9.5826e-05		1.99756	0.0150952	0.141397		2.87931	0.0864513	0.356282
	545	UN112999	---	---	---		B	1.32904	1.87138e-05	0.00106984		1.4326	4.27181e-07	4.19504e-05		0.175592	0.58789	0.940733		1.23285	0.0753301	0.329278
	546	UN008278	AT1G65430.1	ARI8, ATARI8	IBR domain-containing protein		B	8.11687	6.90243e-09	1.26704e-06		7.89441	0.00233923	0.0377306		7.53968	0.00682556	0.0844738		8.91155	1.30172e-12	3.33838e-10
	547	UN004353	AT4G15890.1	---	binding		B	7.16185	5.87958e-05	0.0026763		6.64379	0.0251806	0.180039		6.47703	0.0356	0.250285		7.76566	1.30776e-09	1.90823e-07
	548	UN041072	AT2G19940.1	---	oxidoreductases, acting on the aldehyde or oxo group of donors, NAD or NADP as acceptor;copper ion binding		B	5.78267	0.000725596	0.018861		6.46247	1.64331e-05	0.000887651		6.10894	0.001759	0.0322536		7.12219	6.51351e-07	4.71152e-05
	549	UN023452	AT1G55490.1	CPN60B, LEN1	chaperonin 60 beta		B	9.384	1.33438e-13	6.804e-11		8.69558	2.74399e-12	1.07837e-09		8.1468	0.00241067	0.0406936		9.27048	3.66298e-14	1.19232e-11
	550	UN044374	AT1G02145.3	ALG12, EBS4	homolog of asparagine-linked glycosylation 12		B	6.1351	0.000175773	0.00635604		6.09319	0.00053582	0.013212		5.6353	0.000574013	0.0143397		6.99825	8.3034e-07	5.76007e-05
	551	UN102859	AT5G45820.1	CIPK20, SnRK3.6, PKS18	CBL-interacting protein kinase 20		B	1.34104	0.0182362	0.177134		2.49048	2.10864e-08	3.32819e-06		1.64218	0.000613663	0.0150781		2.41363	1.82684e-07	1.52646e-05
	552	UN081919	AT2G19810.1	---	CCCH-type zinc finger family protein		B	-2.12133	4.63836e-08	6.65183e-06		-0.901446	0.0147189	0.128133		-1.95435	2.40636e-07	2.3096e-05		-1.31484	0.00119845	0.0200618
	553	UN003115	AT4G34830.1	MRL1	Pentatricopeptide repeat (PPR) superfamily protein		B	5.92053	0.000278749	0.00909598		6.97741	1.38564e-06	0.000114788		5.837	0.000201719	0.00647985		6.69911	3.25147e-06	0.000182311
	554	UN043855	AT3G61490.1	---	Pectin lyase-like superfamily protein		B	1.39257	0.0144925	0.152064		2.03821	1.62896e-05	0.000881583		0.676706	0.263037	0.728434		1.4874	0.0335692	0.198831
	555	UN058343	AT5G50260.1	---	Cysteine proteinases superfamily protein		B	1.47549	1.25799e-05	0.000766022		2.5145	1.02792e-06	9.00234e-05		1.60688	1.91772e-07	1.87978e-05		2.47384	6.153e-18	3.1697e-15
	556	UN015880	AT2G16940.2	---	Splicing factor, CC1-like		B	1.06801	0.0415571	0.299711		1.5654	0.000641374	0.0149372		0.748646	0.0935605	0.446166		2.00187	1.3863e-07	1.20953e-05
	557	UN000297	AT1G03190.1	ATXPD, UVH6	RAD3-like DNA-binding helicase protein		B	3.39052	0.00535753	0.0781486		4.63378	1.67275e-08	2.72365e-06		3.57634	0.000110243	0.0040229		3.84386	1.21416e-05	0.000543271
	558	UN060067	AT1G62290.1	---	Saposin-like aspartyl protease family protein		B	1.12907	0.0757165	0.417495		1.82457	0.000753277	0.0168574		1.24051	0.0215554	0.179064		2.30183	8.16252e-06	0.000393782
	559	UN000733	---	---	---		B	1.00795	0.145079	0.57539		1.22109	0.104579	0.417945		0.906573	0.120211	0.507853		2.1036	4.98327e-08	4.87965e-06
	560	UN001113	AT3G48200.1	---	unknown protein; FUNCTIONS IN: molecular_function unknown; INVOLVED IN: biological_process unknown; LOCATED IN: endomembrane system; EXPRESSED IN: 21 plant structures; EXPRESSED DURING: 13 growth stages; Has 210 Blast hits to 148 proteins in 42 species: Archae - 0; Bacteria - 118; Metazoa - 0; Fungi - 0; Plants - 48; Viruses - 0; Other Eukaryotes - 44 (source: NCBI BLink).		B	7.72606	0.0073305	0.0962467		8.77262	1.31471e-08	2.24384e-06		7.54839	0.00652074	0.0820832		8.07539	0.00270798	0.0363367
	561	UN019529	AT1G69580.2	---	Homeodomain-like superfamily protein		B	-1.41395	6.78887e-06	0.000470744		-1.07681	0.00332019	0.0480584		-2.32467	8.93081e-15	3.65727e-12		-1.41148	4.464e-06	0.000236544
	562	UN015151	AT1G67730.1	YBR159, KCR1, ATKCR1	beta-ketoacyl reductase 1		B	5.9692	0.000922995	0.0226729		6.97411	9.08152e-07	8.02786e-05		5.89374	0.0015062	0.0289529		6.69574	3.38799e-05	0.00126313
	563	UN100158	AT1G12940.1	ATNRT2.5, NRT2.5	nitrate transporter2.5		B	1.18687	0.0129794	0.141085		2.17715	1.1802e-05	0.000672773		1.52803	0.00108842	0.0227237		2.31497	2.0227e-07	1.66643e-05
	564	UN158401	AT5G58070.1	ATTIL, TIL	temperature-induced lipocalin		B	1.67955	0.00152566	0.0327168		2.07734	1.98111e-05	0.0010261		1.93454	2.35405e-05	0.00112191		2.89297	1.07501e-11	2.35873e-09
	565	UN052071	AT1G22380.1	AtUGT85A3, UGT85A3	UDP-glucosyl transferase 85A3		B	1.57348	0.000654428	0.0174791		1.78109	6.39445e-05	0.00256244		1.60455	0.000190173	0.00618443		2.6747	1.60403e-09	2.30646e-07
	566	UN041149	AT1G03620.1	---	ELMO/CED-12 family protein		B	0.598609	0.0225439	0.203358		0.633508	0.0325021	0.211905		0.457556	0.0566319	0.334099		1.58939	4.14286e-09	5.4299e-07
	567	UN058830	AT4G00110.1	GAE3	UDP-D-glucuronate 4-epimerase 3		B	1.508	0.00807154	0.102579		2.57745	1.74497e-05	0.000928407		1.8579	0.000839525	0.0188515		2.50853	2.34094e-06	0.000139239
	568	UN060297	AT5G02230.1	---	Haloacid dehalogenase-like hydrolase (HAD) superfamily protein		B	0.8245	0.000783331	0.0200114		1.17497	0.000525643	0.0130177		0.100461	0.744347	0.975927		1.20271	7.40925e-07	5.23793e-05
	569	UN004345	AT4G27430.1	CIP7	COP1-interacting protein 7		B	7.63037	0.00353937	0.0585027		7.25902	1.511e-05	0.000824832		6.5019	0.0290035	0.218958		7.51609	5.08265e-08	4.96056e-06
	570	UN005877	AT3G23980.1	BLI, KOS1	BLISTER		B	6.17959	0.035294	0.271178		5.9681	0.000747718	0.0167661		5.56988	0.00129305	0.0258722		6.78549	8.91426e-06	0.00042413
	571	UN019106	AT3G18850.1	LPAT5	lysophosphatidyl acyltransferase 5		B	6.29912	0.000123309	0.00481097		6.1736	8.38038e-05	0.0031615		5.29539	0.00509847	0.0693903		6.40183	1.24182e-05	0.000552725
	572	UN074352	AT1G27980.1	DPL1, ATDPL1	dihydrosphingosine phosphate lyase		B	2.59074	0.0155733	0.159939		2.62851	0.00947072	0.0963446		2.82715	0.00246777	0.0414047		3.66999	1.08579e-05	0.000499412
	573	UN049614	AT3G48510.1	---	unknown protein; BEST Arabidopsis thaliana protein match is: unknown protein (TAIR:AT5G63350.1); Has 98 Blast hits to 98 proteins in 11 species: Archae - 0; Bacteria - 0; Metazoa - 0; Fungi - 0; Plants - 98; Viruses - 0; Other Eukaryotes - 0 (source: NCBI BLink).		B	-1.93044	2.15514e-12	8.99103e-10		-0.926359	0.000587141	0.0141031		-1.83389	2.72789e-13	9.19566e-11		-1.12339	0.00015274	0.00420085
	574	UN011734	AT1G79920.1	---	Heat shock protein 70 (Hsp 70) family protein		B	-0.986321	0.00177817	0.0363557		-0.374942	0.105242	0.418939		-1.30073	5.23086e-07	4.50441e-05		-0.243437	0.247065	0.615295
	575	UN023784	AT1G43690.1	---	ubiquitin interaction motif-containing protein		B	0.118786	0.841623	0.991011		1.08592	4.38937e-06	0.00030038		0.291281	0.230465	0.688631		1.03503	8.21062e-07	5.70239e-05
	576	UN028700	AT3G18310.1	---	unknown protein; Has 30 Blast hits to 30 proteins in 10 species: Archae - 0; Bacteria - 0; Metazoa - 0; Fungi - 0; Plants - 30; Viruses - 0; Other Eukaryotes - 0 (source: NCBI BLink).		B	1.68431	0.0293086	0.241573		2.50368	1.20812e-05	0.000683188		1.64775	0.00785431	0.0925246		2.55238	3.00792e-06	0.000171259
	577	UN009438	AT1G58520.2	RXW8	lipases;hydrolases, acting on ester bonds		B	0.845332	0.0244139	0.214781		1.50373	2.1223e-05	0.00108534		1.05815	0.0016183	0.0303859		1.94926	3.07548e-08	3.21904e-06
	578	UN002152	AT4G29380.1	---	protein kinase family protein / WD-40 repeat family protein		B	-1.1055	0.00733774	0.0962467		-0.244461	0.381158	0.771949		-1.23784	7.97844e-07	6.50874e-05		-0.430596	0.0552204	0.273823
	579	UN008948	AT1G29750.2	RKF1	receptor-like kinase in flowers 1		B	0.65243	0.284486	0.784617		1.43954	0.00256932	0.0404291		1.01734	0.0306602	0.227214		1.77264	1.97896e-07	1.6374e-05
	580	UN004855	AT1G43760.1	---	DNAse I-like superfamily protein		B	6.26905	0.0336042	0.263238		7.05633	0.0120487	0.112678		6.04074	0.000784096	0.0180016		6.88221	6.21734e-07	4.53606e-05
	581	UN097990	AT1G70950.1	---	TPX2 (targeting protein for Xklp2) protein family		B	1.6988	0.0425355	0.303748		2.40584	4.50414e-05	0.00193201		1.48056	0.0192429	0.166508		2.41997	1.96583e-05	0.000814973
	582	UN023339	AT5G02500.1	HSC70-1, HSP70-1, AT-HSC70-1, HSC70	heat shock cognate protein 70-1		B	1.5279	0.00846379	0.105887		2.40392	1.76703e-06	0.000139628		1.35673	0.0198792	0.169678		2.012	6.53096e-05	0.0021247
	583	UN063361	---	---	---		B	-1.75214	3.9362e-06	0.00030015		-0.766315	0.0312148	0.206579		-1.69275	5.1807e-07	4.46817e-05		-1.11413	0.000213916	0.00548131
	584	UN072793	AT5G65470.1	---	O-fucosyltransferase family protein		B	2.86334	0.144	0.574012		3.2842	0.00291535	0.0440505		2.931	0.00496276	0.0681042		3.8955	8.18815e-06	0.000394414
	585	UN240801	AT1G11910.1	APA1, ATAPA1	aspartic proteinase A1		B	1.68536	1.96903e-06	0.000166556		2.27545	1.47577e-06	0.000120146		1.36414	0.000386775	0.0105959		2.33059	8.95513e-12	2.00196e-09
	586	UN001165	AT2G47800.1	ATMRP4, EST3, MRP4, ABCC4	multidrug resistance-associated protein 4		B	6.15351	0.0362668	0.275466		6.033	0.0502413	0.276661		6.07461	0.000178011	0.00587181		7.00333	1.95235e-06	0.000119608
	587	UN060454	AT3G14660.1	CYP72A13	cytochrome P450, family 72, subfamily A, polypeptide 13		B	2.83706	0.00031324	0.00995132		3.47671	1.05431e-07	1.27924e-05		3.17309	6.72648e-07	5.58359e-05		3.9175	1.04709e-14	3.78241e-12
	588	UN018335	AT5G56290.1	PEX5, ATPEX5	peroxin 5		B	0.225404	0.64667	0.970667		1.10179	8.9116e-06	0.000542382		0.236847	0.386793	0.842414		0.926239	0.000153526	0.00421464
	589	UN085528	AT3G48820.1	---	Glycosyltransferase family 29 (sialyltransferase) family protein		B	-1.02935	0.00772793	0.0997713		-0.621968	0.101387	0.411378		-1.58369	3.62491e-07	3.2996e-05		-0.625615	0.0393172	0.220738
	590	UN123180	AT5G47550.1	---	Cystatin/monellin superfamily protein		B	-1.25793	4.59382e-06	0.000339029		-1.02326	0.000730358	0.0164746		-1.25604	7.86016e-07	6.42813e-05		-0.298865	0.290788	0.665955
	591	UN062651	AT5G02600.2	NAKR1	Heavy metal transport/detoxification superfamily protein		B	1.31813	0.00134723	0.0299635		1.70813	3.73189e-05	0.00167522		1.13648	0.00456907	0.0642738		2.15891	2.09894e-07	1.72223e-05
	592	UN008448	AT1G20760.1	---	Calcium-binding EF hand family protein		B	5.80969	0.0651853	0.385944		6.02744	0.00105335	0.0215578		5.60286	0.00132723	0.0263464		6.64891	5.58121e-06	0.000284546
	593	UN112203	AT1G08080.1	ATACA7, ACA7	alpha carbonic anhydrase 7		B	1.10029	0.019449	0.184685		1.83887	0.00318358	0.046673		1.14223	0.0133801	0.13134		1.93214	5.40604e-06	0.000277045
	594	UN027039	AT3G55640.1	---	Mitochondrial substrate carrier family protein		B	2.84934	0.00458383	0.0704604		3.59984	9.50312e-05	0.0034791		2.88655	0.00313675	0.0492837		3.66321	1.36412e-05	0.000597516
	595	UN009334	AT3G50670.1	U1-70K, U1SNRNP	U1 small nuclear ribonucleoprotein-70K		B	0.860284	0.0389784	0.288848		1.57755	0.000253121	0.00746425		1.01853	0.00746692	0.0891965		1.78571	5.5015e-07	4.0791e-05
	596	UN019852	AT3G14230.1	RAP2.2	related to AP2 2		B	1.67104	0.00653973	0.0895264		1.71656	0.00269446	0.0417719		1.44788	0.011271	0.117423		2.45726	1.26405e-05	0.000561354
	597	UN002799	AT3G02300.1	---	Regulator of chromosome condensation (RCC1) family protein		B	3.29424	0.000990609	0.023892		3.76446	1.67683e-05	0.000898906		3.29038	0.000196959	0.00636022		4.20054	6.9605e-06	0.000341919
	598	UN014564	AT3G61860.1	ATRSP31, RSP31, At-RS31, RS31	RNA-binding (RRM/RBD/RNP motifs) family protein		B	0.346369	0.59526	0.959681		0.992609	0.00688412	0.0781557		0.507769	0.150796	0.563932		1.28384	9.89942e-06	0.000462534
	599	UN063750	AT3G47800.1	---	Galactose mutarotase-like superfamily protein		B	-1.37512	0.00121811	0.0277921		-1.68556	2.73372e-05	0.00132621		-1.94965	4.45033e-08	5.37188e-06		-0.948952	0.0510063	0.260827
	600	UN000159	AT3G24880.1	---	Helicase/SANT-associated, DNA binding protein		B	0.393502	0.331665	0.829574		1.22202	0.00218585	0.0360153		0.587933	0.03524	0.248781		1.22439	3.92724e-06	0.00021384
	601	UN036747	AT3G61880.2	CYP78A9	cytochrome p450 78a9		B	2.41061	2.66466e-08	4.11352e-06		3.24052	4.24796e-17	3.94594e-14		2.51142	2.17071e-08	2.84373e-06		3.15549	2.26421e-16	9.93602e-14
	602	UN046579	AT3G14690.1	CYP72A15	cytochrome P450, family 72, subfamily A, polypeptide 15		B	6.00877	0.000233935	0.00791341		6.04078	0.000987295	0.0205859		6.00022	0.000136133	0.0047663		6.8684	9.61083e-07	6.55195e-05
	603	UN056817	AT1G03070.1	---	Bax inhibitor-1 family protein		B	-1.1597	1.86163e-12	7.89706e-10		-0.609686	0.0376477	0.232606		-1.45591	2.53777e-22	2.22695e-19		-0.591927	7.66122e-06	0.000372632
	604	UN008895	AT4G19600.1	CYCT1;4	Cyclin family protein		B	6.6	9.82499e-06	0.00063667		6.84917	0.00010154	0.00365306		6.31859	0.000795362	0.0181998		7.32069	3.27424e-08	3.39113e-06
	605	UN082470	AT5G02500.1	HSC70-1, HSP70-1, AT-HSC70-1, HSC70	heat shock cognate protein 70-1		B	1.01751	0.0117246	0.131902		1.15805	0.00212651	0.0352763		0.48717	0.236034	0.69652		1.51037	1.74748e-05	0.000737876
	606	UN140468	AT2G36460.1	---	Aldolase superfamily protein		B	-2.49517	1.41759e-05	0.000844865		-2.76101	6.46329e-07	6.00377e-05		-3.44291	3.69054e-13	1.22172e-10		-2.65765	6.30576e-08	5.96751e-06
	607	UN044814	AT3G51390.1	---	DHHC-type zinc finger family protein		B	6.11834	0.000408626	0.0121984		5.9825	0.000415932	0.0109313		5.65588	0.00103516	0.0219095		6.63544	4.29498e-06	0.000228741
	608	UN017039	AT3G06350.1	EMB3004, MEE32	dehydroquinate dehydratase, putative / shikimate dehydrogenase, putative		B	4.98398	0.0006953	0.0182806		5.1132	7.64422e-05	0.00295259		4.71976	0.000386448	0.0105959		5.68193	5.37381e-06	0.000275632
	609	UN020096	AT1G63690.2	ATSPPL2, SPPL2	SIGNAL PEPTIDE PEPTIDASE-LIKE 2		B	1.6865	0.000965792	0.023439		2.25198	3.75708e-07	3.76708e-05		1.45774	0.000887567	0.0195725		2.26032	1.15041e-07	1.03106e-05
	610	UN009052	AT5G43810.1	ZLL, PNH, AGO10	Stabilizer of iron transporter SufD / Polynucleotidyl transferase		B	0.645025	0.124341	0.535878		0.788259	0.0179493	0.145253		0.667887	0.0268006	0.207339		1.49538	7.25054e-09	8.89309e-07
	611	UN009329	AT2G35330.1	---	RING/U-box superfamily protein		B	7.69958	6.76985e-09	1.2518e-06		7.3028	1.39052e-07	1.60933e-05		6.82993	0.0172846	0.155322		7.64779	9.17371e-08	8.39982e-06
	612	UN054837	AT5G16120.2	---	alpha/beta-Hydrolases superfamily protein		B	1.77577	6.71034e-06	0.000466582		2.46513	2.96851e-05	0.00141059		1.97714	1.42857e-07	1.45984e-05		2.62002	4.08745e-11	8.1807e-09
	613	UN136630	---	---	---		B	-1.33934	0.000745997	0.0192568		-1.63266	0.000206434	0.00633651		-2.21124	9.2974e-08	1.0138e-05		-1.39972	0.00755544	0.0741165
	614	UN006827	AT3G10310.1	---	P-loop nucleoside triphosphate hydrolases superfamily protein with CH (Calponin Homology) domain		B	6.24479	7.9121e-05	0.00337106		6.18856	0.00011201	0.00394212		5.78079	0.00289127	0.0464789		6.73714	3.35167e-06	0.000186791
	615	UN029013	AT5G65540.1	---	unknown protein; Has 6825 Blast hits to 3811 proteins in 289 species: Archae - 0; Bacteria - 184; Metazoa - 2139; Fungi - 760; Plants - 816; Viruses - 52; Other Eukaryotes - 2874 (source: NCBI BLink).		B	-1.70657	0.000416305	0.0123764		-1.86604	0.00204846	0.0342799		-2.27715	3.59143e-07	3.27638e-05		-1.33244	0.00497122	0.0555641
	616	UN088335	AT3G56290.1	---	unknown protein; Has 39 Blast hits to 39 proteins in 15 species: Archae - 0; Bacteria - 0; Metazoa - 0; Fungi - 0; Plants - 39; Viruses - 0; Other Eukaryotes - 0 (source: NCBI BLink).		B	4.20793	3.0984e-05	0.00160747		4.8061	4.36503e-09	8.24452e-07		4.02711	1.99711e-05	0.000977065		4.75244	3.92917e-09	5.21587e-07
	617	UN005217	AT1G44910.1	ATPRP40A, PRP40A	pre-mRNA-processing protein 40A		B	7.47317	0.00608238	0.0850522		7.37954	2.75694e-05	0.00133633		7.21573	0.00939637	0.103969		8.10482	2.01824e-10	3.54792e-08
	618	UN054064	AT2G41870.1	---	Remorin family protein		B	0.561374	0.0716476	0.406242		1.44446	6.61658e-08	8.6786e-06		0.798937	0.00398465	0.0583678		1.15604	4.48338e-05	0.00157256
	619	UN000245	AT5G02310.1	PRT6	proteolysis 6		B	0.486154	0.183557	0.646025		1.13677	3.95659e-05	0.00174919		0.412009	0.111842	0.489933		1.10304	9.97471e-06	0.000464927
	620	UN000067	AT3G14172.1	---	FUNCTIONS IN: molecular_function unknown; INVOLVED IN: biological_process unknown; LOCATED IN: cellular_component unknown; BEST Arabidopsis thaliana protein match is: COP1-interacting protein-related (TAIR:AT1G72410.1); Has 30201 Blast hits to 17322 proteins in 780 species: Archae - 12; Bacteria - 1396; Metazoa - 17338; Fungi - 3422; Plants - 5037; Viruses - 0; Other Eukaryotes - 2996 (source: NC…		B	0.512282	0.154481	0.593368		0.986789	0.0197302	0.154251		0.382993	0.107382	0.480341		1.19716	3.94028e-06	0.000214156
	621	UN015171	AT1G76390.1	---	ARM repeat superfamily protein		B	6.10761	0.0389281	0.288769		5.91239	0.053978	0.289407		6.04757	0.049069	0.30687		6.77303	5.66331e-06	0.000287741
	622	UN105852	AT4G02075.1	PIT1	RING/FYVE/PHD zinc finger superfamily protein		B	-1.75396	0.000122039	0.00477264		-2.06613	4.21139e-06	0.0002896		-2.05251	2.6139e-06	0.000178845		-1.24614	0.00510666	0.0567083
	623	UN047150	---	---	---		B	0.951483	0.00864281	0.1074		1.65275	0.000620287	0.0145779		1.03228	0.00347915	0.0528017		1.65438	5.85355e-06	0.000295884
	624	UN033337	AT5G62960.1	---	unknown protein; BEST Arabidopsis thaliana protein match is: unknown protein (TAIR:AT1G10660.1); Has 35333 Blast hits to 34131 proteins in 2444 species: Archae - 798; Bacteria - 22429; Metazoa - 974; Fungi - 991; Plants - 531; Viruses - 0; Other Eukaryotes - 9610 (source: NCBI BLink).		B	1.87531	8.66608e-06	0.000574099		2.25823	8.56809e-07	7.62157e-05		1.37713	0.00113079	0.0233699		2.06084	1.62912e-06	0.000103001
	625	UN052988	AT2G34660.1	ATMRP2, EST4, MRP2, ABCC2, AtABCC2	multidrug resistance-associated protein 2		B	0.448002	0.227589	0.714493		0.918543	0.00885495	0.092137		0.665796	0.0238298	0.191581		1.3054	1.76784e-06	0.000110127
	626	UN037284	AT2G19810.1	---	CCCH-type zinc finger family protein		B	-2.96462	0.0264352	0.225605		-2.2085	5.05741e-06	0.000336743		-2.84099	1.79776e-09	2.96679e-07		-2.36747	2.66998e-05	0.001042
	627	UN005284	AT4G22120.1	---	ERD (early-responsive to dehydration stress) family protein		B	6.16247	0.000716207	0.0186848		5.84672	0.0528475	0.285571		5.44529	0.0949752	0.449654		6.22391	2.41476e-05	0.000966591
	628	UN054532	AT2G28550.3	RAP2.7	related to AP2.7		B	0.75833	0.0184608	0.178559		1.33294	1.91254e-06	0.00014886		0.773612	0.00831907	0.0959691		1.4229	1.33418e-06	8.66661e-05
	629	UN122604	AT1G11910.1	APA1, ATAPA1	aspartic proteinase A1		B	0.972588	0.0128211	0.139831		1.7038	0.000166273	0.00534941		1.15358	0.00186345	0.0336443		1.60194	1.26063e-05	0.000560258
	630	UN073658	AT2G46680.1	ATHB-7, ATHB7, HB-7	homeobox 7		B	-2.174	1.12274e-08	1.92776e-06		-1.55825	0.000386227	0.010367		-2.16795	3.92866e-10	7.31286e-08		-1.57359	2.97844e-05	0.00113911
	631	UN010134	AT3G55060.1	---	unknown protein; BEST Arabidopsis thaliana protein match is: unknown protein (TAIR:AT2G39300.2); Has 61765 Blast hits to 33720 proteins in 2065 species: Archae - 846; Bacteria - 6964; Metazoa - 31967; Fungi - 5247; Plants - 3104; Viruses - 205; Other Eukaryotes - 13432 (source: NCBI BLink).		B	6.43306	0.0258072	0.222426		6.92492	2.69875e-06	0.000200418		6.37719	0.0317843	0.23286		7.05119	1.28626e-05	0.00056951
	632	UN061416	AT1G70000.1	---	myb-like transcription factor family protein		B	1.04166	0.00660799	0.0900541		1.64143	4.59881e-06	0.000311702		1.28886	1.19982e-05	0.000651583		1.78629	5.78835e-08	5.52195e-06
	633	UN051989	AT1G04140.2	---	Transducin family protein / WD-40 repeat family protein		B	6.13815	0.0444775	0.31201		6.34588	0.0302904	0.202505		6.10955	0.000174459	0.00578571		6.83079	1.37495e-06	8.91188e-05
	634	UN034455	AT5G20620.1	UBQ4	ubiquitin 4		B	0.923031	0.0665054	0.390099		1.62963	1.06518e-08	1.86861e-06		0.955749	0.0024985	0.0417244		1.29656	0.000261995	0.00643495
	635	UN001319	AT3G60160.1	ATMRP9, MRP9, ABCC9	multidrug resistance-associated protein 9		B	1.88271	0.00195716	0.0387746		2.01002	9.64103e-06	0.000575648		1.5152	0.00241787	0.0407529		2.311	2.43512e-06	0.000144261
	636	UN036944	AT2G30600.5	---	BTB/POZ domain-containing protein		B	3.11488	0.00281216	0.0499676		2.86784	0.0007772	0.0172256		2.64605	0.00262777	0.0432363		3.41137	1.89863e-05	0.000791545
	637	UN159658	AT1G02610.1	---	RING/FYVE/PHD zinc finger superfamily protein		B	-1.78868	4.11193e-06	0.000308742		-1.70819	6.37773e-06	0.000409265		-1.80895	4.39582e-07	3.84523e-05		-1.11823	0.00175726	0.0265705
	638	UN078102	AT3G14690.1	CYP72A15	cytochrome P450, family 72, subfamily A, polypeptide 15		B	2.3542	3.29517e-07	3.46615e-05		2.79017	1.10641e-13	6.08667e-11		2.15331	4.21419e-10	7.79187e-08		2.78095	8.617e-10	1.30894e-07
	639	UN074480	AT3G06740.1	GATA15	GATA transcription factor 15		B	-1.6917	1.83613e-07	2.12587e-05		-1.80296	2.07879e-05	0.00106598		-2.35151	2.31711e-11	5.59384e-09		-1.68491	1.54559e-05	0.000666887
	640	UN003605	AT4G35240.1	---	Protein of unknown function (DUF630 and DUF632)		B	-2.75137	4.7391e-07	4.79418e-05		-2.67557	2.25602e-07	2.43028e-05		-3.05971	4.20979e-08	5.1263e-06		-2.30727	1.32709e-05	0.000584966
	641	UN076993	AT2G21190.1	---	ER lumen protein retaining receptor family protein		B	-0.521683	0.0289133	0.239387		-0.40099	0.0907569	0.388139		-1.03502	5.64847e-07	4.83229e-05		-0.377927	0.0688424	0.31313
	642	UN061197	AT1G67340.1	---	HCP-like superfamily protein with MYND-type zinc finger		B	-2.42487	4.91829e-05	0.00233436		-2.35707	0.000357744	0.00979268		-2.58987	5.63719e-06	0.000350559		-1.88999	0.000340509	0.00785158
	643	UN042805	AT3G63210.1	MARD1	Protein of unknown function (DUF581)		B	-2.00638	4.49996e-06	0.000333076		-2.18842	2.7974e-13	1.42801e-10		-2.55794	4.51411e-07	3.93005e-05		-1.87734	0.000160158	0.00435432
	644	UN058366	AT4G21790.1	TOM1, ATTOM1	tobamovirus multiplication 1		B	-1.2557	2.06576e-05	0.00115481		-0.819539	0.0116044	0.110035		-1.44131	4.5617e-08	5.49431e-06		-0.894282	0.0285575	0.178554
	645	UN115526	AT5G01990.1	---	Auxin efflux carrier family protein		B	0.78729	0.00539461	0.0784618		1.21015	0.000141761	0.00472229		0.660828	0.0301201	0.224506		1.2408	6.86838e-06	0.000338598
	646	UN065358	AT5G22030.2	UBP8	ubiquitin-specific protease 8		B	1.23032	0.00686399	0.09219		1.36332	0.00149292	0.027519		1.10203	0.0161105	0.148204		1.77814	1.74614e-05	0.000737839
	647	UN016838	AT1G54320.1	---	LEM3 (ligand-effect modulator 3) family protein / CDC50 family protein		B	2.88976	1.09529e-07	1.3892e-05		2.88401	6.07277e-08	8.0775e-06		2.48899	1.71259e-06	0.000124906		3.18011	8.77811e-12	1.96982e-09
	648	UN047140	AT1G51540.1	---	Galactose oxidase/kelch repeat superfamily protein		B	-5.55333	1.85507e-17	1.83616e-14		-4.92233	4.91364e-16	3.66344e-13		-5.47722	3.59027e-19	2.30796e-16		-5.28002	3.4815e-18	1.85812e-15
	649	UN004809	AT4G21300.1	---	Tetratricopeptide repeat (TPR)-like superfamily protein		B	2.25218	1.85642e-05	0.0010625		2.41205	3.2271e-06	0.000231172		1.77343	8.96384e-05	0.00342681		2.26066	3.24182e-07	2.53701e-05
	650	UN020176	AT5G64170.2	---	dentin sialophosphoprotein-related		B	0.785159	0.000153431	0.00573144		1.30774	7.13587e-19	8.98533e-16		0.708479	0.000208077	0.00663399		1.06877	4.9075e-08	4.81521e-06
	651	UN032401	AT4G34950.1	---	Major facilitator superfamily protein		B	6.10727	5.78859e-20	8.34879e-17		5.83195	5.00875e-17	4.57759e-14		5.70557	2.18698e-17	1.16255e-14		6.31575	4.85187e-22	4.16572e-19
	652	UN054459	AT5G42050.1	---	DCD (Development and Cell Death) domain protein		B	2.10915	3.84386e-05	0.0019117		2.66796	1.42384e-08	2.40117e-06		2.24043	8.29064e-06	0.000482463		2.59434	4.44732e-09	5.74004e-07
	653	UN024184	AT1G64140.1	---	BEST Arabidopsis thaliana protein match is: loricrin-related (TAIR:AT5G64550.1); Has 3596 Blast hits to 2004 proteins in 150 species: Archae - 0; Bacteria - 54; Metazoa - 1597; Fungi - 38; Plants - 513; Viruses - 9; Other Eukaryotes - 1385 (source: NCBI BLink).		B	0.857072	0.00182211	0.0369695		0.917324	0.00237788	0.0381754		0.812422	0.00595245	0.0773022		1.39095	4.05428e-09	5.33741e-07
	654	UN066839	AT5G14030.1	---	translocon-associated protein beta (TRAPB) family protein		B	6.6237	7.64005e-06	0.000518374		6.36103	0.000336467	0.00934571		6.1322	0.000327375	0.00928135		6.71965	1.17108e-05	0.000529042
	655	UN030184	AT2G36910.1	ATPGP1, PGP1, ABCB1	ATP binding cassette subfamily B1		B	1.5904	0.00762238	0.0988892		2.05175	0.000105466	0.00375852		1.77407	0.000160213	0.00540733		2.15333	3.00936e-06	0.000171259
	656	UN023686	AT1G26170.1	---	ARM repeat superfamily protein		B	1.5803	0.00233155	0.0437697		1.89373	1.06481e-06	9.26813e-05		1.28775	0.00191879	0.0344264		1.6378	2.09966e-05	0.000862011
	657	UN078099	AT4G38060.2	---	unknown protein; BEST Arabidopsis thaliana protein match is: unknown protein (TAIR:AT5G65480.1); Has 35333 Blast hits to 34131 proteins in 2444 species: Archae - 798; Bacteria - 22429; Metazoa - 974; Fungi - 991; Plants - 531; Viruses - 0; Other Eukaryotes - 9610 (source: NCBI BLink).		B	-1.08433	0.0185748	0.179353		-1.21762	0.00150291	0.0276312		-1.59791	6.24133e-06	0.00038211		-1.08569	0.000460969	0.00984453
	658	UN004643	AT5G60930.1	---	P-loop containing nucleoside triphosphate hydrolases superfamily protein		B	4.86626	2.70004e-06	0.000216346		4.73873	4.17795e-07	4.11714e-05		4.44203	4.65188e-05	0.00196767		5.00047	1.37989e-08	1.58118e-06
	659	UN007653	AT1G22910.3	---	RNA-binding (RRM/RBD/RNP motifs) family protein		B	0.859826	0.0125373	0.137703		1.36899	1.09501e-05	0.000636377		0.873881	0.00693654	0.0853315		1.0544	0.0546757	0.272282
	660	UN053535	AT1G72820.1	---	Mitochondrial substrate carrier family protein		B	-2.32766	3.42069e-11	1.12128e-08		-1.95962	1.0832e-09	2.36116e-07		-2.39415	9.97582e-15	4.02557e-12		-1.95516	2.70771e-08	2.89028e-06
	661	UN055232	AT1G68300.1	---	Adenine nucleotide alpha hydrolases-like superfamily protein		B	2.60385	0.000671796	0.0177737		2.6422	0.000450637	0.0116013		2.45943	0.00115688	0.0238112		3.00489	9.12537e-06	0.000431684
	662	UN000505	AT4G13020.3	MHK	Protein kinase superfamily protein		B	0.831134	0.0129443	0.140795		0.847559	0.0412929	0.246441		0.822276	0.0330608	0.238857		1.29633	1.85669e-05	0.000777892
	663	UN123152	AT5G20740.1	---	Plant invertase/pectin methylesterase inhibitor superfamily protein		B	-2.64185	1.02776e-12	4.67398e-10		-3.00284	9.77754e-13	4.4322e-10		-3.10285	1.35484e-20	9.6027e-18		-2.68488	4.57495e-12	1.07551e-09
	664	UN039469	AT3G57400.1	---	unknown protein; FUNCTIONS IN: molecular_function unknown; INVOLVED IN: N-terminal protein myristoylation; LOCATED IN: cellular_component unknown; BEST Arabidopsis thaliana protein match is: unknown protein (TAIR:AT5G52500.1); Has 38 Blast hits to 38 proteins in 7 species: Archae - 0; Bacteria - 0; Metazoa - 0; Fungi - 0; Plants - 38; Viruses - 0; Other Eukaryotes - 0 (source: NCBI BLink).		B	-0.812947	0.00865383	0.107412		-0.637038	0.0179658	0.145297		-1.10306	6.70991e-09	9.76186e-07		-0.626237	0.000265545	0.00650059
	665	UN061387	AT1G78600.2	LZF1	light-regulated zinc finger protein 1		B	-0.950707	0.00131437	0.0293971		-1.2159	9.00158e-05	0.0033337		-1.42121	6.18933e-07	5.19228e-05		-0.976694	0.000597669	0.0120664
	666	UN058271	AT2G45380.1	---	FUNCTIONS IN: molecular_function unknown; INVOLVED IN: biological_process unknown; LOCATED IN: cellular_component unknown; EXPRESSED IN: inflorescence meristem, flower, cultured cell; EXPRESSED DURING: petal differentiation and expansion stage; BEST Arabidopsis thaliana protein match is: Calcium-binding EF-hand family protein (TAIR:AT4G34070.1); Has 171 Blast hits to 170 proteins in 31 species: A…		B	-0.789002	0.000127929	0.00495616		-0.721694	0.000205748	0.00631886		-1.21342	0.000131204	0.00463186		-0.825124	1.00434e-05	0.000467026
	667	UN062133	AT4G30470.1	---	NAD(P)-binding Rossmann-fold superfamily protein		B	-1.01367	1.85228e-16	1.50811e-13		-0.834978	1.31445e-06	0.000110178		-1.21136	1.76923e-21	1.45985e-18		-0.702716	5.10545e-05	0.00174872
	668	UN055116	AT5G47560.1	ATTDT, ATSDAT, TDT	tonoplast dicarboxylate transporter		B	-2.7418	3.35018e-07	3.50471e-05		-2.59224	0.151432	0.502885		-3.03868	1.04069e-12	3.21417e-10		-2.55235	0.000286749	0.00689431
	669	UN012846	AT1G17210.1	ATILP1, ILP1	IAP-like protein 1		B	-1.07508	5.60211e-05	0.0025732		-0.631146	0.0458854	0.262236		-1.08965	5.72784e-06	0.000354998		-0.833918	0.00109767	0.0188331
	670	UN191248	AT3G14630.1	CYP72A9	cytochrome P450, family 72, subfamily A, polypeptide 9		B	1.77627	2.40941e-05	0.00131063		1.67877	3.63035e-05	0.00164565		1.70586	6.90098e-06	0.00041514		2.14071	2.2978e-07	1.86219e-05
	671	UN048643	AT1G53490.1	---	RING/U-box superfamily protein		B	-1.88914	0.000260753	0.00862003		-2.05509	2.175e-06	0.000166769		-2.26869	2.34356e-06	0.00016297		-1.79856	3.20303e-05	0.00120256
	672	UN057016	AT2G45300.1	---	RNA 3'-terminal phosphate cyclase/enolpyruvate transferase, alpha/beta		B	1.74484	1.82005e-07	2.11209e-05		2.09847	1.5965e-11	5.46928e-09		1.71978	1.23534e-05	0.000665042		2.06901	1.89329e-12	4.75265e-10
	673	UN004536	AT3G29320.1	---	Glycosyl transferase, family 35		B	-1.08073	4.46659e-08	6.46055e-06		-0.879543	1.90015e-07	2.1029e-05		-0.953332	1.10629e-06	8.58517e-05		-0.602338	0.00164235	0.0253904
	674	UN089891	AT2G21940.4	SK1, ATSK1	shikimate kinase 1		B	-2.30521	3.44911e-05	0.00175083		-2.30011	6.15758e-05	0.00249041		-2.50987	3.91952e-06	0.000256131		-2.02809	0.000218511	0.00557537
	675	UN070138	AT5G10860.1	---	Cystathionine beta-synthase (CBS) family protein		B	-1.29154	6.23638e-05	0.00279833		-1.31523	3.59298e-05	0.00163263		-1.58643	5.7648e-09	8.45361e-07		-1.11046	1.21352e-05	0.000543271
	676	UN007889	AT4G11220.1	BTI2, RTNLB2	VIRB2-interacting protein 2		B	6.62098	6.37676e-06	0.00044958		6.34511	6.23855e-05	0.00251791		6.25204	0.000196113	0.00634031		6.64159	2.62023e-06	0.000152779
	677	UN087556	AT5G19530.1	ACL5	S-adenosyl-L-methionine-dependent methyltransferases superfamily protein		B	1.46408	1.16739e-05	0.000722706		1.29323	5.61459e-05	0.00230703		1.03459	0.00172944	0.0318278		1.42454	4.54592e-08	4.48849e-06
	678	UN044370	AT4G11680.1	---	Zinc finger, C3HC4 type (RING finger) family protein		B	-1.66657	4.51251e-12	1.79363e-09		-1.37402	1.34809e-07	1.57321e-05		-1.56465	4.71818e-11	1.08683e-08		-1.23325	1.22653e-07	1.08761e-05
	679	UN036837	AT3G08600.1	---	Protein of unknown function (DUF1191)		B	2.69713	1.14166e-05	0.000708868		2.50217	8.49507e-06	0.000522645		2.30303	0.00666243	0.0829801		2.71542	1.63919e-06	0.000103528
	680	UN039288	AT3G54250.1	---	GHMP kinase family protein		B	0.897556	0.0124348	0.136946		1.30584	4.71564e-07	4.55864e-05		0.936632	0.00446099	0.0633129		1.13152	0.000163884	0.00443442
	681	UN013042	AT2G18700.1	ATTPS11, TPS11, ATTPSB	trehalose phosphatase/synthase 11		B	-3.46219	1.53448e-06	0.000133323		-3.43523	4.15648e-07	4.10311e-05		-3.80117	8.51461e-06	0.000492387		-3.44359	1.95911e-07	1.62552e-05
	682	UN064347	AT3G60410.1	---	Protein of unknown function (DUF1639)		B	-1.32929	0.00298262	0.0520338		-1.2704	0.000444677	0.0114791		-1.43916	2.24454e-06	0.000156874		-1.02835	9.70653e-05	0.00295192
	683	UN073803	AT2G48150.1	ATGPX4, GPX4	glutathione peroxidase 4		B	-1.6731	0.000155221	0.00576213		-1.90976	1.53751e-05	0.00083769		-1.9194	7.27039e-07	5.99905e-05		-1.57248	0.000176575	0.00469582
	684	UN186725	AT5G12320.1	---	ankyrin repeat family protein		B	1.11931	0.000141974	0.00539954		1.35564	8.1927e-07	7.33369e-05		1.02869	0.000144041	0.00498322		1.36988	9.34289e-07	6.39874e-05
	685	UN013364	AT5G20300.1	---	Avirulence induced gene (AIG1) family protein		B	1.26991	0.00262012	0.0475769		1.45279	0.000164325	0.00529345		1.17493	0.00164243	0.0306861		1.54024	2.33073e-05	0.000941006
	686	UN054938	AT3G23880.1	---	F-box and associated interaction domains-containing protein		B	-0.843604	2.21079e-05	0.00122102		-0.833417	0.000131945	0.00447958		-1.0426	1.27554e-08	1.77624e-06		-0.636146	0.000986995	0.0174178
	687	UN066073	AT3G14690.1	CYP72A15	cytochrome P450, family 72, subfamily A, polypeptide 15		B	2.0785	3.69908e-14	2.02967e-11		1.95266	1.67307e-09	3.48534e-07		1.90656	2.01627e-10	4.00334e-08		2.25197	4.71197e-15	1.74467e-12
	688	UN055441	AT5G41800.1	---	Transmembrane amino acid transporter family protein		B	-1.50854	2.1752e-06	0.000181372		-1.27523	2.59655e-08	3.94445e-06		-1.61108	1.3761e-11	3.50582e-09		-1.33818	4.13225e-10	6.68861e-08
	689	UN031961	AT4G23840.1	---	Leucine-rich repeat (LRR) family protein		B	-1.2184	8.34229e-06	0.000557583		-1.15476	1.5293e-08	2.53377e-06		-1.18195	6.79572e-07	5.62417e-05		-0.897363	7.25402e-07	5.15897e-05
	690	UN001170	AT1G80510.1	---	Transmembrane amino acid transporter family protein		B	1.42449	2.46683e-06	0.000201825		1.53895	1.0459e-07	1.2745e-05		1.3729	1.52233e-07	1.54422e-05		1.68265	2.12282e-07	1.73702e-05
	691	UN035221	AT1G04020.1	ATBARD1, BARD1, ROW1	breast cancer associated RING 1		B	-1.21195	2.94362e-08	4.46691e-06		-1.25683	1.7317e-15	1.19663e-12		-1.17537	4.60054e-15	1.9415e-12		-0.948341	7.37819e-07	5.22846e-05
	692	UN070907	AT4G15210.1	ATBETA-AMY, AT-BETA-AMY, RAM1, BMY1, BAM5	beta-amylase 5		C	-2.26712	0.000945313	0.0230863		-14.3226	4.07457e-28	1.00382e-24		-2.89759	1.00763e-10	2.176e-08		-6.07538	0.000633088	0.0125857
	693	UN090023	AT1G17860.1	---	Kunitz family trypsin and protease inhibitor protein		C	1.64448	0.50421	0.930177		-10.4106	4.31975e-08	5.99926e-06		0.540597	0.814378	0.985679		-1.0022	0.536357	0.856887
	694	UN047662	AT3G42050.1	---	vacuolar ATP synthase subunit H family protein		C	-1.80797	0.291515	0.792308		-10.97	4.30764e-11	1.30526e-08		0.222334	0.810352	0.984768		0.063318	0.954316	0.992108
	695	UN038627	AT4G38510.5	---	ATPase, V1 complex, subunit B protein		C	0.097336	0.904813	0.994948		-10.3206	2.75954e-12	1.07837e-09		0.432025	0.552407	0.931194		-1.30289	0.387613	0.757647
	696	UN046960	AT4G03020.1	---	transducin family protein / WD-40 repeat family protein		C	-2.06333	0.16744	0.617955		-10.9704	4.0721e-16	3.0765e-13		-0.225837	0.907741	0.993574		-1.40945	0.635202	0.902013
	697	UN041297	AT2G24520.1	AHA5, HA5	H(+)-ATPase 5		C	-0.553291	0.722637	0.981174		-10.6071	6.4269e-13	3.00965e-10		-0.100455	0.874564	0.990922		-2.26881	0.136225	0.456237
	698	UN066127	AT1G09840.1	ATSK41, SK41	shaggy-like protein kinase 41		C	1.1307	0.462531	0.912267		-8.05256	1.43614e-08	2.41472e-06		1.91566	2.6419e-05	0.00123566		0.344945	0.515511	0.844738
	699	UN053681	AT3G61490.1	---	Pectin lyase-like superfamily protein		C	-0.396152	0.790664	0.987716		-8.33741	6.00464e-08	8.02455e-06		-8.53974	2.34121e-08	3.03119e-06		-0.601916	0.784659	0.952635
	700	UN059355	AT1G01320.1	---	Tetratricopeptide repeat (TPR)-like superfamily protein		C	-0.161362	0.851347	0.991597		-9.59747	1.41077e-09	3.0052e-07		-0.124858	0.865651	0.990376		-5.43888	0.000950693	0.0169692
	701	UN019262	AT3G09010.1	---	Protein kinase superfamily protein		C	-6.39655	8.21213e-06	0.000551261		-8.83271	5.28027e-08	7.1922e-06		-0.045677	0.977557	0.998288		0.239789	0.836614	0.966731
	702	UN020414	AT1G13860.4	QUL1	QUASIMODO2 LIKE 1		C	-0.596466	0.4007	0.878724		-9.28119	2.7874e-12	1.0818e-09		0.330131	0.331057	0.797492		-0.836846	0.233162	0.598435
	703	UN032414	AT4G28300.1	---	Protein of unknown function (DUF1421)		C	-0.993828	0.0198353	0.186907		-10.1236	1.83071e-15	1.2498e-12		-0.648062	0.113136	0.493342		-3.09368	0.0123743	0.103338
	704	UN015478	AT2G02560.1	CAND1, ATCAND1, ETA2, TIP120, HVE	cullin-associated and neddylation dissociated		C	-0.933973	0.514998	0.933376		-9.46331	1.42679e-12	6.17148e-10		-1.37101	NA	1		-0.552731	0.705476	0.928911
	705	UN070877	AT2G47980.1	SCC3, ATSCC3	sister-chromatid cohesion protein 3		C	-1.12942	0.416149	0.886941		-9.56667	1.71176e-13	9.06481e-11		-0.365901	0.510237	0.913873		-4.08982	7.51663e-16	3.11399e-13
	706	UN037537	AT5G57190.1	PSD2	phosphatidylserine decarboxylase 2		C	-0.388508	0.440049	0.901659		-9.27002	1.81873e-11	6.09792e-09		-0.538546	0.453677	0.885699		-2.63751	0.0490579	0.254625
	707	UN050589	AT3G18860.1	---	transducin family protein / WD-40 repeat family protein		C	-0.00138807	0.999025	0.999833		-8.53985	7.34293e-07	6.67853e-05		0.177868	0.828339	0.987089		-1.07216	0.204832	0.559461
	708	UN022060	---	---	---		C	0.0973525	0.950803	0.996961		-8.32074	1.08361e-08	1.88924e-06		-0.381987	0.769177	0.979937		-0.00980203	0.985263	0.997968
	709	UN086096	AT2G25910.2	---	3'-5' exonuclease domain-containing protein / K homology domain-containing protein / KH domain-containing protein		C	-0.176185	0.846657	0.991343		-8.76819	3.57864e-11	1.10807e-08		-0.421289	0.284082	0.751367		-1.50863	0.263859	0.634812
	710	UN074348	AT2G22370.1	---	unknown protein; Has 127 Blast hits to 127 proteins in 48 species: Archae - 0; Bacteria - 0; Metazoa - 87; Fungi - 0; Plants - 39; Viruses - 0; Other Eukaryotes - 1 (source: NCBI BLink).		C	-0.106378	0.941251	0.996961		-8.58842	2.58457e-10	6.59683e-08		-1.02132	0.479964	0.900183		-1.40967	NA	1
	711	UN024745	AT2G13650.1	GONST1	golgi nucleotide sugar transporter 1		C	-0.302717	0.83245	0.991011		-7.55862	4.95087e-07	4.74672e-05		0.218376	0.783504	0.982158		0.580626	0.364623	0.736834
	712	UN039282	AT3G16850.1	---	Pectin lyase-like superfamily protein		C	1.16138	0.158613	0.600785		-7.11223	5.82258e-06	0.000377489		1.00587	0.0819239	0.415436		-2.0945	0.291657	0.666699
	713	UN067243	AT3G54110.1	ATPUMP1, UCP, PUMP1, ATUCP1, UCP1	plant uncoupling mitochondrial protein 1		C	-0.698281	0.63016	0.966379		-8.69112	3.92326e-09	7.48498e-07		-0.666163	0.366234	0.827827		-1.68986	0.15591	0.488613
	714	UN053331	AT1G55620.2	CLC-F, ATCLC-F	chloride channel F		C	-0.280249	0.757987	0.984211		-8.38586	9.0902e-09	1.61467e-06		-0.376911	0.563494	0.934294		-3.36809	0.0662213	0.305537
	715	UN056278	AT3G56680.1	---	Single-stranded nucleic acid binding R3H protein		C	-1.29279	0.0156192	0.160093		-8.89661	3.40529e-11	1.07105e-08		-1.22411	0.0255433	0.200417		-1.54205	0.0208627	0.145107
	716	UN081110	AT2G41620.1	---	Nucleoporin interacting component (Nup93/Nic96-like) family protein		C	0.225291	0.733334	0.981426		-7.66392	1.00933e-07	1.23791e-05		0.0405114	0.922164	0.994854		-1.04085	0.0652453	0.302754
	717	UN084418	AT1G55810.1	UKL3	uridine kinase-like 3		C	0.434269	0.683792	0.976229		-7.6469	1.23181e-05	0.00069589		-0.832651	0.500725	0.909509		-0.293891	0.711044	0.930993
	718	UN058840	AT3G59480.1	---	pfkB-like carbohydrate kinase family protein		C	-0.293562	0.763853	0.985457		-8.28593	9.87578e-07	8.71638e-05		-1.23492	0.438192	0.877069		-5.49487	0.000483128	0.0101866
	719	UN067045	AT1G48030.1	mtLPD1	mitochondrial lipoamide dehydrogenase 1		C	-0.867303	0.273263	0.772652		-8.78474	3.37501e-08	4.84147e-06		-2.7247	0.0526118	0.319801		-1.0214	0.190754	0.538691
	720	UN023432	AT5G47730.1	---	Sec14p-like phosphatidylinositol transfer family protein		C	-0.496486	0.737219	0.981526		-7.55069	2.62263e-07	2.75197e-05		-0.207168	0.883426	0.991414		0.0182512	0.983614	0.997778
	721	UN086537	AT3G04580.1	EIN4	Signal transduction histidine kinase, hybrid-type, ethylene sensor		C	-2.54985	0.081654	0.434753		-9.2352	1.59847e-08	2.63547e-06		-1.71471	0.0545452	0.327129		-1.92397	0.0439828	0.23666
	722	UN068298	AT5G42740.1	---	Sugar isomerase (SIS) family protein		C	-0.564688	0.73242	0.981426		-8.24582	1.21847e-07	1.44139e-05		-1.98447	0.00766055	0.0907995		-1.39378	0.109806	0.406822
	723	UN089816	AT2G43320.1	---	S-adenosyl-L-methionine-dependent methyltransferases superfamily protein		C	0.149744	0.830516	0.991011		-7.33077	9.01228e-06	0.000546163		-1.16448	0.124773	0.517449		-0.569204	0.495311	0.832337
	724	UN081810	AT3G13690.1	---	Protein kinase protein with adenine nucleotide alpha hydrolases-like domain		C	-1.12476	0.170625	0.623689		-8.15309	1.49769e-08	2.49599e-06		-0.90868	0.179128	0.609336		-2.19602	0.000447751	0.00963519
	725	UN051065	AT5G10610.1	CYP81K1	cytochrome P450, family 81, subfamily K, polypeptide 1		C	-3.05812	0.0816006	0.434753		-7.7411	3.41795e-07	3.4833e-05		-0.192778	0.818498	0.985946		-1.06184	0.465569	0.814728
	726	UN075267	AT4G16630.1	---	DEA(D/H)-box RNA helicase family protein		C	-1.44641	0.310899	0.810357		-8.25996	1.3765e-07	1.60136e-05		-0.878099	0.262111	0.727327		-4.10183	0.0176778	0.130214
	727	UN097576	AT4G32330.1	---	TPX2 (targeting protein for Xklp2) protein family		C	-0.0807819	0.881477	0.993568		-7.67553	1.10947e-07	1.33191e-05		-2.89416	0.00944535	0.104352		-1.1027	0.0242434	0.160347
	728	UN018858	AT3G19640.1	MGT4, MRS2-3	magnesium transporter 4		C	-1.47341	0.00986035	0.116898		-8.39398	6.4679e-09	1.17843e-06		-1.58218	0.234804	0.695189		-2.08879	0.178744	0.521866
	729	UN013524	AT5G42930.1	---	alpha/beta-Hydrolases superfamily protein		C	-1.66884	0.397721	0.876723		-7.01856	1.32522e-05	0.000740543		0.507375	0.733832	0.974815		-1.01555	0.463486	0.813159
	730	UN089501	AT2G01690.2	---	ARM repeat superfamily protein		C	-0.602378	0.687301	0.977263		-7.32134	4.08739e-06	0.000283134		-0.4162	0.510376	0.913873		-3.59013	0.0325931	0.194743
	731	UN053813	AT2G35660.1	CTF2A	FAD/NAD(P)-binding oxidoreductase family protein		C	-1.6251	0.182686	0.644329		-7.5829	2.72263e-07	2.85161e-05		-0.417646	0.534899	0.923239		-1.99313	0.118227	0.423956
	732	UN003369	AT5G66960.1	---	Prolyl oligopeptidase family protein		C	-3.82665	0.0202487	0.189138		-8.97951	1.07717e-10	3.02156e-08		-2.41923	0.0568542	0.334956		-2.21397	0.0978626	0.382502
	733	UN035541	AT3G16850.1	---	Pectin lyase-like superfamily protein		C	-0.938559	0.577212	0.954379		-7.5194	1.75434e-06	0.000138835		-1.33636	0.331579	0.79805		-5.17879	0.000273936	0.00665103
	734	UN036217	AT2G21410.1	VHA-A2	vacuolar proton ATPase A2		C	-0.578833	0.561786	0.949351		-6.43357	6.0427e-07	5.65013e-05		-0.354669	0.561192	0.933494		-5.17377	1.40059e-06	9.06817e-05
	735	UN015377	AT1G49920.1	---	MuDR family transposase		C	-1.40635	0.305127	0.804567		-7.62153	1.37469e-05	0.00076217		-1.59582	0.270543	0.735768		-1.70542	0.0597075	0.2871
	736	UN025257	AT5G20150.1	ATSPX1, SPX1	SPX domain gene 1		C	-2.32883	0.217092	0.700311		-7.10027	1.73169e-05	0.000922208		-3.02655	0.0931195	0.445076		0.0835186	0.883842	0.977839
	737	UN061234	AT2G26760.1	CYCB1;4	Cyclin B1;4		C	0.647765	0.373679	0.861306		-6.05084	1.21359e-06	0.000102943		-1.58652	0.166997	0.590675		-0.308947	0.608539	0.890915
	738	UN129685	AT4G35890.1	---	winged-helix DNA-binding transcription factor family protein		C	-0.436383	0.698845	0.979001		-6.88026	1.29644e-05	0.000726609		-1.96021	0.0408133	0.27342		-1.12903	0.130468	0.446309
	739	UN036600	AT5G42390.1	---	Insulinase (Peptidase family M16) family protein		C	-2.56624	0.0771592	0.422155		-8.47747	1.96008e-07	2.16077e-05		-2.13751	0.132065	0.53175		-4.30333	0.0122249	0.102584
	740	UN023006	AT1G70620.3	---	cyclin-related		C	-1.81743	0.141562	0.569857		-7.97492	3.01556e-07	3.1295e-05		-1.99484	0.144757	0.554629		-4.14695	0.0134743	0.109319
	741	UN018008	AT2G06050.2	OPR3	oxophytodienoate-reductase 3		C	-1.24975	0.380514	0.865204		-6.58586	2.37733e-09	4.74319e-07		-0.956288	0.284277	0.751635		-0.515226	0.557308	0.868226
	742	UN016469	AT5G05680.1	MOS7	nuclear pore complex protein-related		C	-2.74225	0.133161	0.55318		-7.51318	2.32607e-06	0.000176442		-1.95375	0.331552	0.79805		-1.23604	0.112644	0.412925
	743	UN128176	AT5G61330.1	---	rRNA processing protein-related		C	-3.28281	0.0337719	0.263657		-7.94907	1.41038e-06	0.000116326		-8.14025	5.91144e-07	5.02009e-05		-3.19434	0.0931386	0.372065
	744	UN009312	AT5G17430.1	BBM	Integrase-type DNA-binding superfamily protein		C	-2.37333	0.0565611	0.358109		-8.50137	2.42616e-10	6.23474e-08		-3.83021	0.0237557	0.191305		-4.9052	0.000445344	0.00959734
	745	UN055277	AT3G23280.1	XBAT35	XB3 ortholog 5 in Arabidopsis thaliana		C	-1.48402	0.028546	0.237475		-5.97471	2.4688e-08	3.78581e-06		-1.24665	0.105127	0.474903		-4.55035	0.00375465	0.0457314
	746	UN017696	AT3G24100.1	---	Uncharacterised protein family SERF		C	-0.141372	0.807235	0.989583		-5.27	1.18034e-07	1.40213e-05		-1.50482	0.103085	0.470169		-0.804153	0.13333	0.451088
	747	UN047886	AT3G10040.1	---	sequence-specific DNA binding transcription factors		C	-4.02959	1.39747e-07	1.7164e-05		-8.49294	3.24065e-09	6.26706e-07		-3.72792	0.000570429	0.014263		-5.72743	1.27044e-05	0.00056335
	748	UN161543	---	---	---		C	-1.3779	0.0965896	0.474514		-6.29112	6.3458e-05	0.00254474		-3.73756	2.93173e-53	1.08052e-49		-3.92007	0.0207926	0.144764
	749	UN024686	AT1G03080.1	---	kinase interacting (KIP1-like) family protein		C	0.0978717	0.933935	0.996853		-3.08786	1.81263e-16	1.46727e-13		0.602021	0.0772035	0.401327		-2.33279	1.56223e-12	3.97207e-10
	750	UN035269	AT1G51540.1	---	Galactose oxidase/kelch repeat superfamily protein		C	-3.07189	0.0180686	0.175844		-7.18069	1.54878e-05	0.00084221		-4.24593	0.00644657	0.0814984		-4.19845	0.000301657	0.00716381
	751	UN072647	AT4G30210.1	ATR2, AR2	P450 reductase 2		C	-1.309	0.0586848	0.365324		-4.78889	4.73057e-07	4.55864e-05		-0.885086	0.0118135	0.121315		-2.39217	0.0700733	0.316213
	752	UN036832	AT1G61680.1	TPS14, ATTPS14	terpene synthase 14		C	0.295191	0.564787	0.950226		-3.86619	8.94491e-06	0.000543243		-2.31577	0.00121271	0.0246197		-1.96092	0.0968726	0.380382
	753	UN101631	AT3G54350.1	emb1967	Forkhead-associated (FHA) domain-containing protein		C	-2.76229	0.0150898	0.156445		-6.5058	8.33061e-08	1.05601e-05		-2.99326	0.00859279	0.0979039		-3.97897	0.0141752	0.113005
	754	UN083699	AT4G05420.1	DDB1A	damaged DNA binding protein 1A		C	-0.302929	0.669534	0.974987		-3.44622	0.059149	0.305855		0.0609215	0.898583	0.99226		-2.57644	2.92323e-06	0.000167322
	755	UN068493	AT1G50460.1	HKL1, ATHKL1	hexokinase-like 1		C	-1.61067	0.000559353	0.01554		-4.70981	0.000611792	0.0144622		-1.17662	0.0373773	0.258846		-3.56431	1.09862e-10	2.01501e-08
	756	UN035963	AT2G25690.1	---	Protein of unknown function (DUF581)		C	3.81992	0.00947004	0.113848		2.39494	0.172441	0.535867		5.14747	2.91567e-06	0.000196573		6.01314	0.000170823	0.00458211
	757	UN009495	AT1G72970.1	HTH, EDA17	Glucose-methanol-choline (GMC) oxidoreductase family protein		C	-2.79929	0.000154255	0.00573824		-5.49494	6.02456e-08	8.03222e-06		-1.86288	0.00093124	0.0203237		-3.95013	0.00487421	0.0548032
	758	UN123135	AT5G64700.1	---	nodulin MtN21 /EamA-like transporter family protein		C	-2.95853	0.0175737	0.172659		-6.42536	1.79801e-05	0.000952072		-5.69621	5.44883e-05	0.00225137		-4.40372	6.02817e-05	0.00199606
	759	UN065769	AT5G26830.1	---	Threonyl-tRNA synthetase		C	0.052735	0.941602	0.996961		-3.16454	1.47839e-07	1.69575e-05		0.0354331	0.937214	0.995283		-1.33418	0.0167765	0.125918
	760	UN049549	AT5G11560.1	---	catalytics		C	-0.260764	0.764381	0.985457		-3.43659	3.08021e-07	3.17913e-05		-0.274019	0.573352	0.937621		-1.69043	0.000696039	0.0135329
	761	UN057392	AT3G49490.1	---	unknown protein; Has 722 Blast hits to 186 proteins in 64 species: Archae - 0; Bacteria - 30; Metazoa - 72; Fungi - 48; Plants - 38; Viruses - 0; Other Eukaryotes - 534 (source: NCBI BLink).		C	-1.7393	0.0635617	0.380706		-4.67415	1.82264e-10	4.80354e-08		-1.94253	0.00108666	0.0227017		-3.78388	7.74655e-09	9.44282e-07
	762	UN055454	AT4G01020.1	---	helicase domain-containing protein / IBR domain-containing protein / zinc finger protein-related		C	-0.886119	0.185299	0.649352		-2.99657	1.61894e-06	0.000129385		0.113728	0.824834	0.986846		-2.32804	0.0755885	0.329872
	763	UN013066	AT5G09890.2	---	Protein kinase family protein		C	-2.59373	0.0337663	0.263654		-5.11194	2.44498e-07	2.59439e-05		-2.24062	0.0960583	0.451879		-2.31105	NA	1
	764	UN051601	AT1G17100.1	---	SOUL heme-binding family protein		C	-1.6257	0.0931713	0.466227		-4.90881	3.34222e-06	0.000238214		-2.7646	0.0251412	0.198342		-2.93992	0.00211376	0.0304458
	765	UN007560	AT3G06860.1	MFP2, ATMFP2	multifunctional protein 2		C	5.60429	0.0905896	0.460054		3.8443	0.32742	1		6.28279	0.00202833	0.0357571		6.93403	4.01614e-06	0.00021749
	766	UN038652	AT2G39870.1	---	unknown protein; BEST Arabidopsis thaliana protein match is: unknown protein (TAIR:AT3G55690.1); Has 73 Blast hits to 71 proteins in 14 species: Archae - 0; Bacteria - 0; Metazoa - 2; Fungi - 2; Plants - 69; Viruses - 0; Other Eukaryotes - 0 (source: NCBI BLink).		C	1.58585	0.341307	0.837634		-0.314476	0.837989	0.969771		2.81719	2.5743e-06	0.000176792		0.703454	0.456592	0.808628
	767	UN075631	AT4G26850.1	VTC2	mannose-1-phosphate guanylyltransferase (GDP)s;GDP-galactose:mannose-1-phosphate guanylyltransferases;GDP-galactose:glucose-1-phosphate guanylyltransferases;GDP-galactose:myoinositol-1-phosphate guanylyltransferases;glucose-1-phosphate guanylyltransferase		C	-0.267327	0.502782	0.930069		-3.01396	8.38603e-08	1.0583e-05		-0.669897	0.00735854	0.0883216		-2.28325	4.16595e-05	0.00147961
	768	UN031778	AT3G13772.1	TMN7, AtTMN7	transmembrane nine 7		C	-0.356286	0.344411	0.838762		-2.88941	0.0169165	0.139768		-0.184991	0.59883	0.944117		-1.94815	7.11191e-07	5.08231e-05
	769	UN079966	AT2G47020.1	---	Peptide chain release factor 1		C	-1.96209	1.11007e-06	0.000101149		-4.3763	0.00895322	0.092705		-2.0338	0.139909	0.545758		-3.95721	0.0258277	0.167405
	770	UN009314	AT1G23870.1	ATTPS9, TPS9	trehalose-phosphatase/synthase 9		C	-2.63788	0.0546953	0.352102		-5.23728	1.89476e-05	0.000992265		-2.50277	2.04069e-13	6.96405e-11		-3.25381	5.80295e-06	0.000293828
	771	UN043411	AT1G61680.1	TPS14, ATTPS14	terpene synthase 14		C	-1.94166	0.0913186	0.461923		-4.9572	7.2853e-05	0.00285285		-3.35002	1.26288e-05	0.000675213		-3.22589	0.00173354	0.0263464
	772	UN063673	AT3G12680.1	HUA1	floral homeotic protein (HUA1)		C	-1.71837	4.82675e-05	0.00231831		-4.06716	6.17201e-11	1.81204e-08		-1.33709	0.0421418	0.278401		-2.75939	0.0326504	0.194989
	773	UN062956	AT4G34350.1	CLB6, ISPH, HDR	4-hydroxy-3-methylbut-2-enyl diphosphate reductase		C	-0.286655	0.737206	0.981526		-2.73869	2.87755e-09	5.6419e-07		-0.197756	0.714516	0.970835		-1.7214	0.000110577	0.00326833
	774	UN062646	AT5G53350.1	CLPX	CLP protease regulatory subunit X		C	-0.399876	0.782847	0.987243		-2.89934	0.125742	0.459287		-0.817428	0.111589	0.489462		-2.45183	6.06174e-06	0.000303996
	775	UN007998	AT2G21790.1	R1, RNR1, CLS8, ATRNR1	ribonucleotide reductase 1		C	7.69141	1.33369e-08	2.26682e-06		4.87891	0.15345	0.505637		6.66335	1.63716e-05	0.000827318		6.95238	8.5047e-05	0.00265037
	776	UN031917	AT2G02090.1	CHR19, CHA19, ETL1	SNF2 domain-containing protein / helicase domain-containing protein		C	6.71803	0.0202013	0.18895		4.94309	0.00941686	0.0959862		7.60234	3.17912e-07	2.9489e-05		5.52829	0.0866145	0.356681
	777	UN038712	AT5G18960.1	FRS12	FAR1-related sequence 12		C	-1.20727	0.33222	0.830263		-3.89975	8.48844e-05	0.00319376		-3.35337	1.03306e-06	8.10092e-05		-2.29891	0.0641275	0.299822
	778	UN007543	AT3G06860.1	MFP2, ATMFP2	multifunctional protein 2		C	7.89235	0.0035543	0.0586919		6.06814	0.0445813	0.257846		7.8832	0.000350201	0.00979784		8.91645	1.44985e-07	1.26312e-05
	779	UN080541	AT1G67550.1	URE	urease		C	-0.119542	0.846545	0.991343		-2.43561	1.5302e-06	0.000123337		-0.0245594	0.957016	0.996582		-1.5684	0.0105755	0.0930654
	780	UN005243	AT1G62020.1	---	Coatomer, alpha subunit		C	6.38124	0.0354455	0.271805		4.92038	0.152141	0.503807		7.48059	1.20417e-08	1.68963e-06		7.11365	0.0119933	0.101255
	781	UN043010	---	---	---		C	-1.57116	0.000210859	0.00731556		-3.93047	0.0037769	0.0523766		-1.87172	4.22633e-07	3.73837e-05		-3.30093	0.00387386	0.0467309
	782	UN053644	AT3G12200.2	Nek7	NIMA-related kinase 7		C	-0.018949	0.974734	0.998196		-2.48328	2.63756e-06	0.000197166		-0.275745	0.483181	0.901806		-1.28864	0.00321524	0.0411551
	783	UN050645	AT3G63460.1	---	transducin family protein / WD-40 repeat family protein		C	-0.880853	0.139244	0.565858		-2.76601	3.28154e-12	1.24914e-09		-0.503899	0.0528612	0.320823		-2.41957	9.10873e-09	1.09235e-06
	784	UN043833	AT5G19010.1	MPK16	mitogen-activated protein kinase 16		C	-0.882191	0.128608	0.543683		-2.69271	1.26077e-05	0.000709426		-0.130515	0.763389	0.979366		-1.76321	0.00405794	0.0483283
	785	UN065124	AT4G32520.1	SHM3, AtSHMT3	serine hydroxymethyltransferase 3		C	-1.03569	0.216632	0.699682		-2.71258	5.51667e-09	1.02154e-06		-0.0984699	0.78051	0.982062		-1.49521	0.290798	0.665955
	786	UN091408	AT5G10180.1	AST68, SULTR2;1	slufate transporter 2;1		C	-0.0559067	0.914432	0.995783		-2.23189	6.79874e-10	1.59849e-07		-0.251171	0.619564	0.950466		-1.52223	0.0162239	0.123049
	787	UN035251	AT1G30330.2	ARF6	auxin response factor 6		C	-0.23805	0.651065	0.971756		-1.85421	5.89672e-08	7.91767e-06		0.264227	0.37898	0.837224		-1.63365	0.000823733	0.0153603
	788	UN063918	AT4G38600.1	KAK, UPL3	HEAT repeat ;HECT-domain (ubiquitin-transferase)		C	-0.655037	0.200199	0.674567		-2.56592	2.3483e-09	4.70182e-07		-0.326417	0.372783	0.832588		-1.80462	0.000174939	0.00466529
	789	UN080508	AT2G15890.1	MEE14	maternal effect embryo arrest 14		C	-0.744877	0.0477041	0.324888		-2.85366	1.8083e-12	7.47911e-10		-1.31554	0.000269301	0.00804674		-0.600481	0.0997323	0.386643
	790	UN051356	AT1G65320.1	---	Cystathionine beta-synthase (CBS) family protein		C	-1.22306	0.0055721	0.0802738		-2.70505	5.07413e-07	4.85668e-05		-0.355692	0.384475	0.84057		-0.955535	0.0537908	0.269577
	791	UN049579	AT5G58100.1	---	unknown protein; INVOLVED IN: pollen exine formation; EXPRESSED IN: 19 plant structures; EXPRESSED DURING: 8 growth stages; BEST Arabidopsis thaliana protein match is: unknown protein (TAIR:AT3G28720.1); Has 35333 Blast hits to 34131 proteins in 2444 species: Archae - 798; Bacteria - 22429; Metazoa - 974; Fungi - 991; Plants - 531; Viruses - 0; Other Eukaryotes - 9610 (source: NCBI BLink).		C	-0.298321	0.524478	0.937581		-2.09502	0.109967	0.428233		-0.25651	0.492262	0.906123		-1.82465	9.6537e-07	6.57361e-05
	792	UN052143	AT5G47040.1	LON2	lon protease 2		C	-1.01161	0.0487957	0.329438		-2.60917	3.26781e-08	4.72357e-06		-0.468751	0.266809	0.732322		-2.03578	1.68149e-05	0.0007159
	793	UN028834	AT1G64390.1	AtGH9C2, GH9C2	glycosyl hydrolase 9C2		C	7.19629	4.39597e-06	0.000326817		4.93464	0.150432	0.502403		6.48456	6.30281e-06	0.000385022		5.80129	0.00042481	0.00923545
	794	UN028251	AT3G48260.1	WNK3	with no lysine (K) kinase 3		C	-2.07355	0.297109	0.796539		-4.27477	3.56087e-07	3.60303e-05		-3.31853	0.0603672	0.348152		-2.61159	0.00137815	0.0222586
	795	UN073876	AT1G78950.1	---	Terpenoid cyclases family protein		C	-1.35625	0.00446666	0.0692678		-2.26184	7.54403e-07	6.82635e-05		-0.113831	0.760766	0.978812		-0.587298	0.097191	0.380955
	796	UN056665	AT1G27595.1	---	CONTAINS InterPro DOMAIN/s: Symplekin tight junction protein C-terminal (InterPro:IPR022075); BEST Arabidopsis thaliana protein match is: HEAT repeat-containing protein (TAIR:AT5G01400.1); Has 593 Blast hits to 297 proteins in 111 species: Archae - 0; Bacteria - 3; Metazoa - 139; Fungi - 49; Plants - 57; Viruses - 0; Other Eukaryotes - 345 (source: NCBI BLink).		C	-0.803855	0.0417944	0.30071		-2.57892	5.70235e-07	5.38625e-05		-0.487184	0.14631	0.556682		-1.03767	0.00966522	0.0876856
	797	UN080014	AT2G27230.1	LHW	transcription factor-related		C	0.0476808	0.925788	0.996596		-2.11497	1.66471e-05	0.000894099		-0.45456	0.398803	0.851023		-0.720478	0.106809	0.40137
	798	UN025310	AT2G31280.3	CPUORF7	conserved peptide upstream open reading frame 7		C	-0.182302	0.589556	0.958447		-1.98864	0.00357867	0.0505051		-0.17757	0.439689	0.878005		-1.50127	4.09283e-09	5.37621e-07
	799	UN011657	AT3G06980.1	---	DEA(D/H)-box RNA helicase family protein		C	5.79194	0.0580111	0.362875		5.1456	0.121913	0.451885		7.14928	0.0103549	0.111136		6.75807	1.90902e-06	0.000117439
	800	UN033318	AT5G55390.1	EDM2	ENHANCED DOWNY MILDEW 2		C	-1.27289	0.0388874	0.288597		-2.46781	6.97952e-07	6.39936e-05		-0.299262	0.455808	0.886367		-1.7142	0.00504132	0.0561915
	801	UN054296	AT5G54080.1	HGO	homogentisate 1,2-dioxygenase		C	-1.26412	0.000338135	0.0105533		-2.88705	2.9846e-09	5.81155e-07		-0.808274	0.217738	0.670386		-1.65976	0.0136827	0.110529
	802	UN008188	AT3G06860.1	MFP2, ATMFP2	multifunctional protein 2		C	8.70429	0.000747137	0.0192721		8.11657	0.00210515	0.0350013		9.32978	2.0276e-10	4.00334e-08		10.1938	7.1746e-16	2.99322e-13
	803	UN063308	AT4G03210.1	XTH9	xyloglucan endotransglucosylase/hydrolase 9		C	3.35444	0.0156103	0.160066		1.88631	0.072868	0.344191		3.95824	1.30634e-05	0.000692095		3.02707	0.00989577	0.0891357
	804	UN038680	AT2G37520.1	---	Acyl-CoA N-acyltransferase with RING/FYVE/PHD-type zinc finger domain		C	-0.529907	0.343135	0.838406		-1.98517	2.91095e-06	0.00021201		-0.0398912	0.870461	0.990385		-1.35974	0.000465645	0.00990867
	805	UN080583	---	---	---		C	0.257009	0.564789	0.950226		-1.74351	1.49148e-13	7.97281e-11		-0.51731	0.249789	0.71355		-0.303613	0.363752	0.73599
	806	UN078534	AT1G70320.1	UPL2	ubiquitin-protein ligase 2		C	-0.838422	0.0501509	0.334859		-2.25185	0.00143106	0.0267177		-0.44869	0.104046	0.472218		-1.8297	1.29114e-05	0.000571244
	807	UN033260	AT1G32200.1	ATS1, ACT1	phospholipid/glycerol acyltransferase family protein		C	8.6401	4.64975e-09	8.92468e-07		6.64074	0.0181374	0.146212		7.47514	2.29011e-06	0.000159655		7.64497	0.00547133	0.0596161
	808	UN027522	---	---	---		C	7.29049	1.82991e-06	0.000157099		6.15253	0.0357392	0.225256		8.06201	3.40773e-10	6.42979e-08		7.05712	0.0139888	0.112065
	809	UN039571	AT5G16780.1	DOT2, MDF	SART-1 family		C	-0.434365	0.33586	0.833827		-1.73727	4.61644e-06	0.000312523		0.0213576	0.940742	0.995904		-0.839048	0.0403227	0.224174
	810	UN091340	AT5G63890.2	ATHDH, HISN8, HDH	histidinol dehydrogenase		C	-0.209843	0.579973	0.955441		-1.77752	2.68493e-06	0.000199654		-0.4267	0.19856	0.63869		-1.34651	0.0191268	0.137114
	811	UN048269	AT1G61680.1	TPS14, ATTPS14	terpene synthase 14		C	-1.74741	0.0130393	0.141523		-3.318	8.90901e-08	1.10947e-05		-1.77935	2.68287e-05	0.00125059		-2.02018	2.55326e-06	0.000149467
	812	UN006524	AT4G32410.1	CESA1, RSW1, AtCESA1	cellulose synthase 1		C	7.40463	1.39102e-07	1.71265e-05		5.70197	0.073407	0.345466		6.23972	0.00011431	0.00414663		6.8562	5.25242e-05	0.00178933
	813	UN042738	AT5G20570.2	ROC1, RBX1, HRT1, ATRBX1	RING-box 1		C	-1.32907	0.0297123	0.243605		-2.96399	1.59049e-06	0.000127471		-1.56977	0.00380106	0.0563675		-1.70294	0.00158164	0.0247032
	814	UN033345	AT3G11670.1	DGD1	UDP-Glycosyltransferase superfamily protein		C	-1.52546	0.00680069	0.091704		-2.67981	1.07562e-08	1.88111e-06		-0.930144	0.0249958	0.197664		-1.84347	0.00194874	0.0286186
	815	UN091298	AT2G39760.1	ATBPM3, BPM3	BTB/POZ/MATH-domains containing protein		C	-1.13721	0.00552448	0.0797471		-2.37906	9.88322e-05	0.00358065		-0.734072	0.112285	0.491105		-1.75805	1.67573e-06	0.000105386
	816	UN060186	AT1G14410.1	ATWHY1, PTAC1, WHY1	ssDNA-binding transcriptional regulator		C	8.46878	0.000732498	0.0190208		7.30714	0.00757567	0.0830291		7.30147	0.0081984	0.0951386		8.62467	1.13681e-06	7.55859e-05
	817	UN000787	AT3G28430.1	---	unknown protein; FUNCTIONS IN: molecular_function unknown; INVOLVED IN: biological_process unknown; LOCATED IN: mitochondrion; EXPRESSED IN: 17 plant structures; EXPRESSED DURING: 6 growth stages; CONTAINS InterPro DOMAIN/s: Protein of unknown function FPL (InterPro:IPR019155); Has 243 Blast hits to 233 proteins in 101 species: Archae - 0; Bacteria - 0; Metazoa - 110; Fungi - 0; Plants - 53; Viru…		C	6.55627	0.000286016	0.00927896		5.36506	0.00998976	0.0997674		6.14989	0.00170816	0.0315939		7.06822	1.07354e-05	0.000495319
	818	UN075425	---	---	---		C	-0.219122	0.430384	0.896427		-1.86992	5.07905e-09	9.46692e-07		-0.981253	5.4555e-05	0.00225244		-0.654903	0.0115511	0.0987056
	819	UN012728	AT4G02590.1	UNE12	basic helix-loop-helix (bHLH) DNA-binding superfamily protein		C	6.4397	0.0283181	0.236089		6.01376	0.04654	0.264529		7.05782	0.0124828	0.125473		7.58173	9.56869e-08	8.6943e-06
	820	UN020717	AT2G23150.1	NRAMP3, ATNRAMP3	natural resistance-associated macrophage protein 3		C	6.88214	1.94767e-06	0.000165241		5.42637	0.0120454	0.112665		5.9718	0.00130121	0.0259675		6.75447	0.0202647	0.142276
	821	UN041560	AT1G02840.1	SR1, ATSRP34, SRP34, SR34, At-SR34	RNA-binding (RRM/RBD/RNP motifs) family protein		C	6.19612	0.0344115	0.266616		6.03047	0.0465604	0.264532		7.23995	6.54517e-06	0.000398506		7.34437	0.0118782	0.100513
	822	UN073522	AT4G24690.1	---	ubiquitin-associated (UBA)/TS-N domain-containing protein / octicosapeptide/Phox/Bemp1 (PB1) domain-containing protein		C	-0.849722	0.0233048	0.208033		-1.87585	2.1137e-11	7.00401e-09		-0.327875	0.136531	0.540531		-1.45686	1.08938e-06	7.25953e-05
	823	UN034230	AT1G16880.1	---	uridylyltransferase-related		C	6.2834	4.50097e-05	0.00217842		5.08976	0.0178	0.144531		5.73815	0.068063	0.374536		6.62531	1.81653e-05	0.000765395
	824	UN084436	AT4G30340.1	ATDGK7, DGK7	diacylglycerol kinase 7		C	-0.531474	0.21405	0.696123		-1.78116	1.91997e-06	0.000149234		-0.401134	0.173786	0.600955		-1.34564	3.86768e-05	0.00139713
	825	UN051784	AT1G57820.1	VIM1, ORTH2	Zinc finger (C3HC4-type RING finger) family protein		C	-0.300837	0.403566	0.879861		-1.61239	2.88873e-06	0.000210933		-0.158814	0.626026	0.951674		-0.635998	0.0141964	0.113101
	826	UN023641	AT1G52150.2	ATHB-15, ATHB15, CNA, ICU4	Homeobox-leucine zipper family protein / lipid-binding START domain-containing protein		C	6.38938	0.000373609	0.0113819		5.74964	0.0651859	0.323662		6.98462	1.20013e-06	9.18947e-05		7.19491	1.51856e-05	0.000656663
	827	UN094709	AT3G21180.1	ACA9, ATACA9	autoinhibited Ca(2+)-ATPase 9		C	-0.454609	0.135418	0.558419		-1.8606	1.37354e-06	0.000114121		-0.789353	0.00793609	0.0930715		-1.48283	0.00017973	0.00476402
	828	UN042768	AT3G49800.1	---	BSD domain-containing protein		C	-1.59912	0.00565838	0.0809623		-3.08377	4.62879e-10	1.12567e-07		-2.13238	8.29389e-11	1.83408e-08		-2.08462	0.143028	0.467515
	829	UN065288	AT3G58630.1	---	sequence-specific DNA binding transcription factors		C	7.63659	1.61721e-08	2.67632e-06		6.31042	0.0329248	0.21358		7.40449	0.00699399	0.085788		6.66897	0.0226511	0.15322
	830	UN106433	AT5G65360.1	---	Histone superfamily protein		C	4.22636	9.63967e-07	8.86358e-05		2.7982	0.0183743	0.147346		3.10742	0.00115216	0.0237406		3.54947	0.000514581	0.0107152
	831	UN001964	AT3G60240.4	EIF4G, CUM2	eukaryotic translation initiation factor 4G		C	-0.350869	0.22493	0.710719		-1.28353	1.40079e-05	0.000773614		0.0700093	0.766206	0.979409		-0.0807368	0.730051	0.936725
	832	UN074885	AT2G12646.1	---	PLATZ transcription factor family protein		C	-0.971014	0.0380238	0.284109		-2.44147	5.84722e-07	5.50367e-05		-1.77744	5.26199e-05	0.00218396		-1.87288	3.24879e-05	0.00121767
	833	UN089131	AT4G39690.1	---	FUNCTIONS IN: molecular_function unknown; INVOLVED IN: biological_process unknown; LOCATED IN: mitochondrion; EXPRESSED IN: 26 plant structures; EXPRESSED DURING: 14 growth stages; CONTAINS InterPro DOMAIN/s: Mitochondrial inner membrane protein Mitofilin (InterPro:IPR019133); Has 30201 Blast hits to 17322 proteins in 780 species: Archae - 12; Bacteria - 1396; Metazoa - 17338; Fungi - 3422; Plant…		C	-1.3175	0.0281262	0.235198		-2.29966	3.54855e-06	0.0002504		-0.848878	0.0619929	0.353795		-1.50917	0.000997532	0.0175358
	834	UN021442	AT3G05120.1	ATGID1A, GID1A	alpha/beta-Hydrolases superfamily protein		C	6.99554	0.0137708	0.146843		5.65039	0.075736	0.351152		6.80956	3.13003e-06	0.000209239		6.6968	0.0223303	0.151725
	835	UN063192	AT1G22770.1	GI, FB	gigantea protein (GI)		C	1.6529	6.04908e-13	2.80145e-10		0.614679	0.0529497	0.285905		0.419662	0.380818	0.838266		1.42884	5.01821e-07	3.76792e-05
	836	UN004672	AT3G53320.1	---	unknown protein; BEST Arabidopsis thaliana protein match is: unknown protein (TAIR:AT2G37070.1); Has 11044 Blast hits to 5993 proteins in 551 species: Archae - 8; Bacteria - 1486; Metazoa - 4078; Fungi - 1814; Plants - 348; Viruses - 112; Other Eukaryotes - 3198 (source: NCBI BLink).		C	7.65237	1.10186e-08	1.89836e-06		6.23012	0.00275043	0.0423844		7.17074	3.75945e-07	3.37947e-05		6.79341	1.53091e-05	0.000661517
	837	UN120736	AT2G16700.1	ADF5, ATADF5	actin depolymerizing factor 5		C	-6.71765	6.35444e-06	0.000448632		-7.76693	4.81744e-07	4.63448e-05		-7.9623	1.59192e-07	1.60598e-05		-7.00344	1.64197e-06	0.000103593
	838	UN057516	AT1G07430.1	HAI2	highly ABA-induced PP2C gene 2		C	-5.78373	0.000137024	0.00524012		-7.10579	2.7206e-05	0.0013211		-5.90642	3.08688e-05	0.00139538		-6.23466	1.62716e-05	0.000697006
	839	UN039979	AT4G39490.1	CYP96A10	cytochrome P450, family 96, subfamily A, polypeptide 10		C	-1.69417	2.24986e-08	3.56027e-06		-2.17267	4.80714e-09	9.01944e-07		-1.0641	0.000171921	0.00571869		-0.872712	0.00602799	0.0637355
	840	UN023805	AT1G66040.1	VIM4, ORTH4	Zinc finger (C3HC4-type RING finger) family protein		C	6.21558	0.000134139	0.00516107		5.14256	0.115439	0.440183		6.29332	1.86264e-05	0.00092686		5.32684	0.013557	0.10983
	841	UN063865	AT3G16770.1	RAP2.3, ATEBP, ERF72, EBP	ethylene-responsive element binding protein		C	5.14288	0.000831818	0.0209951		4.60997	0.00524053	0.0653918		5.70133	4.03487e-05	0.00174405		5.93528	1.13525e-05	0.000516944
	842	UN050662	AT5G11720.1	---	Glycosyl hydrolases family 31 protein		C	-1.54507	0.00025532	0.0084849		-2.28679	6.98645e-09	1.26882e-06		-0.849776	0.00180245	0.0328759		-1.4656	1.21286e-05	0.000543271
	843	UN077090	AT5G20190.1	---	Tetratricopeptide repeat (TPR)-like superfamily protein		C	-1.93217	3.95586e-06	0.00030103		-2.18816	3.21699e-08	4.67396e-06		-0.850654	0.0227655	0.185739		-1.55229	0.000219798	0.00559573
	844	UN057269	AT3G13340.1	---	Transducin/WD40 repeat-like superfamily protein		C	-1.91525	0.00460617	0.0706679		-2.81372	1.37384e-06	0.000114121		-1.60625	0.0216308	0.179448		-1.5892	8.95329e-05	0.00276977
	845	UN073944	AT5G24760.1	---	GroES-like zinc-binding dehydrogenase family protein		C	-1.54118	0.027834	0.233671		-2.57349	2.93001e-07	3.05752e-05		-1.89386	0.00459543	0.0645471		-1.23868	0.0646482	0.301067
	846	UN033067	AT4G02290.1	AtGH9B13, GH9B13	glycosyl hydrolase 9B13		C	8.27455	4.28728e-09	8.26038e-07		6.911	7.4509e-05	0.00289966		7.64193	6.18727e-07	5.19228e-05		7.4653	1.43518e-08	1.63821e-06
	847	UN053192	AT1G11950.1	---	Transcription factor jumonji (jmjC) domain-containing protein		C	-1.25891	0.046426	0.320206		-2.31614	1.65787e-06	0.00013231		-1.14461	0.00472868	0.0659154		-1.1997	0.00332962	0.0421752
	848	UN017301	AT3G23890.1	TOPII, ATTOPII	topoisomerase II		C	4.87341	3.61189e-17	3.37645e-14		3.86272	1.10402e-07	1.32817e-05		5.00048	3.96686e-13	1.30538e-10		4.12246	2.17959e-10	3.77553e-08
	849	UN005879	AT3G23890.1	TOPII, ATTOPII	topoisomerase II		C	6.53494	1.06886e-05	0.000676252		5.87645	0.000557285	0.0135642		6.31306	0.000246251	0.00751005		7.15511	1.02939e-06	6.9378e-05
	850	UN073348	AT4G34100.1	---	RING/U-box superfamily protein		C	-0.634079	0.105686	0.495616		-1.48757	1.50667e-06	0.000122231		-0.287096	0.324219	0.790969		-1.12911	0.000363841	0.00822697
	851	UN037291	AT1G76710.1	SDG26	SET domain group 26		C	6.82541	0.000964691	0.0234236		6.05086	0.000214134	0.00652689		6.29717	5.0572e-05	0.00211005		7.18005	1.98415e-07	1.63872e-05
	852	UN064855	AT3G11400.2	EIF3G1, ATEIF3G1	eukaryotic translation initiation factor 3G1		C	-1.32237	0.0135054	0.145268		-2.15725	1.91859e-08	3.07969e-06		-1.01729	0.0235333	0.190179		-1.19027	0.000777183	0.0147287
	853	UN036794	AT1G09640.1	---	Translation elongation factor EF1B, gamma chain		C	2.3199	0.00349434	0.0581009		1.81945	0.0720766	0.342193		2.60267	0.000102403	0.00379439		3.02293	8.10749e-06	0.000391446
	854	UN089193	AT3G15990.1	SULTR3;4	sulfate transporter 3;4		C	-3.67579	0.000120851	0.00473647		-4.10798	1.20412e-05	0.000682288		-2.89143	0.000173559	0.00575981		-3.55562	2.38139e-05	0.00095776
	855	UN017206	AT5G09510.1	---	Ribosomal protein S19 family protein		C	5.97769	0.0013125	0.0293684		5.2333	0.00478867	0.0617947		5.53658	0.00230452	0.0393219		6.37176	1.17291e-05	0.00052921
	856	UN024350	AT5G20950.1	---	Glycosyl hydrolase family protein		C	6.48132	1.68299e-05	0.0009799		5.39899	0.00464956	0.0605991		5.71935	0.000528341	0.0134727		6.24728	0.000989213	0.0174313
	857	UN011963	AT5G56180.1	ATARP8, ARP8	actin-related protein 8		C	-4.0382	1.18182e-05	0.00072777		-5.19966	0.00115146	0.0229898		-4.62491	0.00016384	0.00550957		-4.58598	0.000264619	0.00648595
	858	UN080410	AT3G17940.1	---	Galactose mutarotase-like superfamily protein		C	-0.756281	0.105713	0.495616		-1.57313	0.000582184	0.0140263		-0.677471	0.0242841	0.193838		-1.44666	3.01934e-07	2.39454e-05
	859	UN045073	AT5G39890.1	---	Protein of unknown function (DUF1637)		C	-1.50049	0.00504381	0.0752383		-2.46814	5.36171e-07	5.08895e-05		-1.61009	0.00142851	0.0278556		-2.17303	8.5295e-05	0.0026567
	860	UN088189	AT2G33255.1	---	Haloacid dehalogenase-like hydrolase (HAD) superfamily protein		C	-0.889604	0.0113853	0.128921		-1.9923	2.84541e-06	0.000209389		-1.32016	0.00687768	0.0848718		-1.55222	2.14636e-05	0.000878141
	861	UN007435	AT5G11510.1	MYB3R-4, AtMYB3R4	myb domain protein 3r-4		C	6.49405	0.0299844	0.244813		5.69588	0.00257803	0.0404988		5.71598	0.0680222	0.37437		6.50397	4.62961e-06	0.000243793
	862	UN014534	AT5G54670.1	ATK3, KATC	kinesin 3		C	1.4532	6.83561e-05	0.00301627		1.11525	0.0247575	0.178294		1.53786	7.00099e-06	0.000419786		2.2064	1.08223e-13	3.28787e-11
	863	UN085787	AT3G05640.1	---	Protein phosphatase 2C family protein		C	-1.73673	2.38444e-06	0.000196678		-2.48922	2.68926e-09	5.32802e-07		-1.44544	6.18484e-07	5.19228e-05		-2.05441	4.18044e-08	4.21904e-06
	864	UN057098	AT1G25420.1	---	Regulator of Vps4 activity in the MVB pathway protein		C	6.95341	4.36971e-06	0.00032558		5.87445	0.00256352	0.0403495		6.55356	2.73047e-05	0.00126956		6.49335	2.34164e-05	0.000944338
	865	UN034534	AT1G51980.1	---	Insulinase (Peptidase family M16) protein		C	6.76655	1.42974e-05	0.000851098		6.1107	0.0015298	0.0278365		7.02675	2.11939e-06	0.000149471		7.07077	5.19254e-06	0.000268426
	866	UN048054	AT3G49250.1	DMS3, IDN1	defective in meristem silencing 3		C	7.51058	1.79817e-08	2.92812e-06		6.65169	3.47748e-06	0.000246305		7.62734	9.23827e-08	1.00935e-05		7.30026	7.37285e-08	6.90019e-06
	867	UN078366	AT4G32680.1	---	unknown protein; BEST Arabidopsis thaliana protein match is: unknown protein (TAIR:AT1G52343.1); Has 30201 Blast hits to 17322 proteins in 780 species: Archae - 12; Bacteria - 1396; Metazoa - 17338; Fungi - 3422; Plants - 5037; Viruses - 0; Other Eukaryotes - 2996 (source: NCBI BLink).		C	6.50188	0.000114582	0.00454703		6.13997	7.67497e-05	0.00295841		6.68422	2.75657e-05	0.00127714		7.18425	1.25374e-07	1.10857e-05
	868	UN055537	AT4G12830.1	---	alpha/beta-Hydrolases superfamily protein		C	1.26133	0.000113665	0.00452865		0.410768	0.242283	0.63611		1.32269	3.08284e-06	0.000206584		0.751535	0.0699605	0.315851
	869	UN070277	AT5G57700.3	---	BNR/Asp-box repeat family protein		C	1.87448	0.000315165	0.00998715		1.12263	0.103029	0.414879		2.13037	3.89206e-06	0.000254638		1.59831	0.0218689	0.149672
	870	UN072343	AT5G25610.1	RD22, ATRD22	BURP domain-containing protein		C	4.27781	5.67431e-07	5.61646e-05		3.32179	0.000549558	0.0134107		4.0488	1.51753e-06	0.000112009		4.15621	5.24559e-05	0.00178906
	871	UN066155	AT3G21420.1	---	2-oxoglutarate (2OG) and Fe(II)-dependent oxygenase superfamily protein		C	2.47414	1.43994e-07	1.75576e-05		2.10148	0.00138445	0.0260362		3.11961	7.54663e-14	2.72685e-11		2.4186	0.000157101	0.00429488
	872	UN042270	AT1G08600.3	ATRX	P-loop containing nucleoside triphosphate hydrolases superfamily protein		C	2.0023	1.06354e-05	0.000674468		1.14699	0.0460475	0.262759		1.2485	0.0203116	0.171882		1.81361	0.00103472	0.0180504
	873	UN007551	AT1G63700.1	EMB71, YDA, MAPKKK4	Protein kinase superfamily protein		C	7.31777	3.14499e-07	3.33528e-05		6.42434	0.0247002	0.178065		6.90338	7.61397e-07	6.25699e-05		7.28368	2.64073e-05	0.00103604
	874	UN036555	AT5G05350.1	---	PLAC8 family protein		C	-1.19942	0.35722	0.849146		-2.07023	8.47294e-07	7.54878e-05		-1.30558	0.000248461	0.00755551		-1.35386	0.0151857	0.117799
	875	UN020616	AT5G18460.1	---	Protein of Unknown Function (DUF239)		C	-1.17929	0.0105742	0.122964		-2.08249	6.98449e-06	0.00044368		-1.72594	3.07281e-10	5.89852e-08		-1.38203	3.93047e-07	3.03188e-05
	876	UN058187	AT2G21240.1	BPC4, BBR, ATBPC4	basic pentacysteine 4		C	-1.75803	2.84715e-06	0.000226694		-2.68534	0.0233294	0.171633		-1.98472	6.80793e-05	0.00272732		-2.18437	0.00173334	0.0263464
	877	UN042631	AT2G46290.1	---	Transducin/WD40 repeat-like superfamily protein		C	1.18086	1.50836e-05	0.000891595		0.30465	0.410736	0.796002		0.715597	0.000680381	0.0162691		1.03573	1.60144e-06	0.000101795
	878	UN034684	AT1G63800.1	UBC5	ubiquitin-conjugating enzyme 5		C	5.32434	0.000546996	0.0152554		5.15541	0.000861322	0.0185648		6.03665	6.10678e-06	0.000375537		5.37751	0.000872079	0.0159851
	879	UN127992	AT3G53750.1	ACT3	actin 3		C	1.2615	0.0200347	0.187984		0.682527	0.0681179	0.33196		1.61248	1.02105e-11	2.62547e-09		1.28684	0.00181355	0.0271789
	880	UN073492	AT1G05010.1	EFE, ACO4, EAT1	ethylene-forming enzyme		C	-6.26191	9.50961e-11	2.71212e-08		-6.82771	9.88057e-12	3.52115e-09		-6.81815	3.07096e-12	8.48875e-10		-6.07224	4.16237e-09	5.44343e-07
	881	UN012389	AT5G40390.1	SIP1	Raffinose synthase family protein		C	8.89186	1.35523e-12	5.94887e-10		8.14489	8.29744e-10	1.90347e-07		8.20881	2.79955e-08	3.56614e-06		8.75219	2.70712e-11	5.62721e-09
	882	UN021493	AT3G06130.1	---	Heavy metal transport/detoxification superfamily protein		C	1.51215	1.78299e-07	2.08829e-05		0.709299	0.000532723	0.0131585		0.891856	0.00101937	0.02165		1.33969	0.00219131	0.0312662
	883	UN081456	AT5G17460.2	---	unknown protein; FUNCTIONS IN: molecular_function unknown; INVOLVED IN: response to salt stress.		C	-1.40447	4.90053e-05	0.00233376		-1.58695	2.85113e-06	0.000209537		-0.744836	0.0228566	0.186372		-1.18341	0.000467029	0.00993099
	884	UN040699	AT5G05140.1	---	Transcription elongation factor (TFIIS) family protein		C	-1.99192	6.34017e-06	0.000448252		-2.4744	4.09331e-05	0.00179798		-1.66631	1.81373e-05	0.000905785		-2.31824	0.000371481	0.0083646
	885	UN060860	AT1G72210.1	---	basic helix-loop-helix (bHLH) DNA-binding superfamily protein		C	4.54906	4.01083e-06	0.000303092		4.04191	0.000439529	0.0114		4.86591	8.09473e-09	1.16539e-06		4.25543	4.19229e-05	0.00148718
	886	UN034370	AT4G34860.1	---	Plant neutral invertase family protein		C	1.78716	1.96031e-07	2.249e-05		1.55171	0.000315384	0.00895771		2.11219	1.04476e-10	2.23675e-08		2.36358	4.05176e-06	0.000218645
	887	UN018450	AT2G25620.1	AtDBP1, DBP1	DNA-binding protein phosphatase 1		C	7.16802	0.0118881	0.133201		6.93057	7.55364e-07	6.82635e-05		7.69038	3.16241e-07	2.93833e-05		7.57182	7.1375e-09	8.79085e-07
	888	UN071976	AT5G21940.1	---	unknown protein; BEST Arabidopsis thaliana protein match is: unknown protein (TAIR:AT3G43850.1); Has 30201 Blast hits to 17322 proteins in 780 species: Archae - 12; Bacteria - 1396; Metazoa - 17338; Fungi - 3422; Plants - 5037; Viruses - 0; Other Eukaryotes - 2996 (source: NCBI BLink).		C	-1.29382	1.69965e-05	0.000988461		-1.89966	4.0613e-08	5.66812e-06		-1.69501	4.77922e-08	5.69428e-06		-1.15044	5.85399e-05	0.00195199
	889	UN075014	AT1G44575.1	NPQ4, PSBS	Chlorophyll A-B binding family protein		C	2.65771	2.59445e-11	8.73118e-09		2.07793	1.79472e-19	2.54236e-16		2.81032	5.53573e-43	1.27516e-39		2.22849	1.81219e-09	2.56836e-07
	890	UN028610	AT1G55810.1	UKL3	uridine kinase-like 3		C	1.64502	2.89709e-05	0.00151707		1.08117	0.00528591	0.0657227		1.25429	0.00224831	0.0385174		1.83349	1.2778e-07	1.12481e-05
	891	UN086763	AT1G78955.1	CAMS1	camelliol C synthase 1		C	-0.986108	6.29694e-05	0.002823		-1.37742	1.8411e-12	7.5596e-10		-0.581559	0.000136379	0.00477188		-0.790375	2.63201e-05	0.00103399
	892	UN055850	AT1G79920.1	---	Heat shock protein 70 (Hsp 70) family protein		C	-1.09644	0.0118914	0.133201		-1.81953	1.18966e-06	0.000101615		-1.1649	0.000435073	0.0115693		-1.53395	1.1257e-05	0.000514176
	893	UN148520	AT2G19110.1	HMA4, ATHMA4	heavy metal atpase 4		C	-1.71344	0.000500393	0.0143114		-2.01361	9.72934e-06	0.00057909		-1.21659	0.0202495	0.171607		-1.6729	0.00185588	0.0276107
	894	UN076440	AT3G19740.1	---	P-loop containing nucleoside triphosphate hydrolases superfamily protein		C	1.81332	0.000911875	0.0224653		1.52394	0.00999932	0.0998279		2.08855	6.95554e-05	0.00277639		2.2706	1.27065e-06	8.3178e-05
	895	UN075919	AT1G09810.1	ECT11	evolutionarily conserved C-terminal region 11		C	-1.5331	0.000283863	0.00921504		-1.74826	7.45492e-12	2.70781e-09		-1.19152	0.000165403	0.00554861		-1.02967	0.00014603	0.00405965
	896	UN047581	AT5G13500.1	---	unknown protein; FUNCTIONS IN: molecular_function unknown; INVOLVED IN: biological_process unknown; LOCATED IN: endomembrane system; EXPRESSED IN: 22 plant structures; EXPRESSED DURING: 13 growth stages; BEST Arabidopsis thaliana protein match is: unknown protein (TAIR:AT5G25265.1); Has 1807 Blast hits to 1807 proteins in 277 species: Archae - 0; Bacteria - 0; Metazoa - 736; Fungi - 347; Plants -…		C	-0.963288	0.121595	0.531031		-1.50089	1.27461e-05	0.0007165		-0.75048	0.0500782	0.309965		-0.944026	0.0143281	0.113717
	897	UN001890	AT3G05270.1	---	Plant protein of unknown function (DUF869)		C	2.04637	4.278e-05	0.00208449		1.58349	0.00658733	0.0759118		1.941	9.99075e-05	0.00372157		2.32883	1.8985e-06	0.000117077
	898	UN045841	AT2G31130.1	---	unknown protein; Has 116 Blast hits to 113 proteins in 44 species: Archae - 0; Bacteria - 3; Metazoa - 21; Fungi - 2; Plants - 40; Viruses - 0; Other Eukaryotes - 50 (source: NCBI BLink).		C	-0.831497	0.00879224	0.108384		-1.33596	7.76194e-06	0.000486521		-0.860183	0.00127112	0.0255629		-0.606402	0.0255687	0.166291
	899	UN091543	AT4G14550.1	IAA14, SLR	indole-3-acetic acid inducible 14		C	-4.55456	2.70127e-07	2.93992e-05		-4.69854	1.21763e-13	6.63411e-11		-4.02577	7.0291e-10	1.23364e-07		-4.29468	2.69303e-10	4.55831e-08
	900	UN037712	AT2G01910.1	ATMAP65-6, MAP65-6	Microtubule associated protein (MAP65/ASE1) family protein		C	-0.697431	0.00818854	0.103598		-1.24912	5.77345e-06	0.000375592		-0.593686	0.0109416	0.115205		-0.985816	9.12506e-05	0.00281263
	901	UN071767	AT1G48750.1	---	Bifunctional inhibitor/lipid-transfer protein/seed storage 2S albumin superfamily protein		C	-1.34117	4.45096e-06	0.000329933		-1.48748	9.1379e-09	1.61807e-06		-1.20525	1.16323e-06	8.95705e-05		-0.802523	0.00143737	0.0229337
	902	UN017618	AT3G04750.1	---	Tetratricopeptide repeat (TPR)-like superfamily protein		C	6.50024	0.0283232	0.236089		5.93423	0.000179773	0.0056683		6.50609	7.23675e-06	0.000432048		6.52697	1.00744e-05	0.000468099
	903	UN064301	AT3G25070.1	RIN4	RPM1 interacting protein 4		C	-0.878582	2.65851e-05	0.00141563		-1.29154	6.07158e-11	1.79921e-08		-1.08144	2.96249e-06	0.000199001		-0.6257	0.00478684	0.0541883
	904	UN075026	AT3G13540.1	ATMYB5, MYB5	myb domain protein 5		C	-1.5041	0.0120697	0.134409		-2.19077	2.92079e-05	0.00139663		-1.79452	5.809e-07	4.94069e-05		-1.80818	6.73541e-06	0.000333071
	905	UN031368	AT1G68660.1	---	Ribosomal protein L12/ ATP-dependent Clp protease adaptor protein ClpS family protein		C	6.10445	0.000161761	0.00594299		5.99499	0.000160809	0.00520087		6.30688	2.80657e-05	0.00129406		6.61743	1.38905e-05	0.000605965
	906	UN024529	AT5G24320.2	---	Transducin/WD40 repeat-like superfamily protein		C	-1.49819	1.03642e-05	0.000660588		-1.94911	0.0506607	0.278124		-1.51933	1.17275e-05	0.000639853		-1.31058	1.52454e-07	1.31466e-05
	907	UN054772	AT1G15880.1	GOS11, atgos11	golgi snare 11		C	-0.804956	0.000217711	0.00747114		-1.35786	1.12992e-07	1.35074e-05		-0.955159	5.59904e-06	0.000348971		-0.770769	2.84265e-05	0.00109709
	908	UN075481	AT1G50240.2	FU	Protein kinase family protein with ARM repeat domain		C	4.4549	8.04007e-05	0.00341348		3.91957	0.00137378	0.0258871		4.06326	0.000246398	0.00751005		4.43141	2.44352e-05	0.000977442
	909	UN052834	AT4G37260.1	MYB73, ATMYB73	myb domain protein 73		C	-1.76161	0.000441204	0.0129564		-2.31396	0.0674878	0.330336		-1.76541	0.000261852	0.00785897		-2.06276	2.45741e-05	0.000982335
	910	UN054207	AT3G07770.1	Hsp89.1, AtHsp90.6, AtHsp90-6	HEAT SHOCK PROTEIN 89.1		C	6.56188	0.0239807	0.212264		6.1197	0.000271564	0.00791952		6.33953	1.57037e-05	0.000800148		6.70798	2.63164e-06	0.000153147
	911	UN053402	AT4G39330.1	ATCAD9, CAD9	cinnamyl alcohol dehydrogenase 9		C	-2.43042	1.85917e-07	2.14272e-05		-2.6284	1.25043e-08	2.15359e-06		-2.11027	1.27998e-06	9.74687e-05		-2.13509	2.64305e-06	0.000153509
	912	UN019012	AT4G05190.1	ATK5	kinesin 5		C	7.57985	3.22969e-08	4.85222e-06		7.06011	3.44539e-07	3.50495e-05		7.2177	1.1633e-06	8.95705e-05		7.51156	3.05358e-08	3.20177e-06
	913	UN030493	AT3G16500.1	PAP1, IAA26	phytochrome-associated protein 1		C	-3.01332	0.00537993	0.078334		-3.56678	1.65477e-10	4.4438e-08		-3.10294	1.64178e-13	5.67275e-11		-3.27523	0.00380266	0.0461728
	914	UN044631	AT2G18280.1	AtTLP2, TLP2	tubby like protein 2		C	-0.984964	4.91982e-05	0.00233436		-1.35706	1.47318e-06	0.000120108		-0.845224	0.000288561	0.00845863		-1.27698	1.4997e-05	0.00065088
	915	UN007131	AT5G08030.1	---	PLC-like phosphodiesterases superfamily protein		C	6.87086	2.99515e-06	0.000236612		6.33944	6.3212e-05	0.00253702		6.62537	3.36603e-05	0.001508		6.81946	3.55555e-05	0.00130994
	916	UN082592	AT3G07150.1	---	unknown protein; Has 19 Blast hits to 19 proteins in 8 species: Archae - 0; Bacteria - 0; Metazoa - 0; Fungi - 0; Plants - 19; Viruses - 0; Other Eukaryotes - 0 (source: NCBI BLink).		C	-1.48793	0.00352404	0.0583831		-2.03156	0.000275222	0.00799738		-1.90269	1.53924e-05	0.000787192		-1.70733	0.00013996	0.00393072
	917	UN060392	AT1G02130.1	ATRAB1B, ARA5, ARA-5, ATRABD2A, RABD2A, RA-5	RAS 5		C	-1.04533	0.000315511	0.00998959		-1.36455	3.9332e-06	0.000274326		-1.05359	0.000154058	0.00523379		-0.809472	0.00291845	0.0383529
	918	UN100176	AT3G12110.1	ACT11	actin-11		C	1.16948	0.000830112	0.0209813		0.818704	0.0350474	0.222475		1.35337	1.47055e-05	0.000762304		1.17615	0.00034547	0.00793345
	919	UN097917	AT2G03800.1	GEK1	D-aminoacyl-tRNA deacylases		C	-0.998678	0.0022721	0.0430484		-1.4503	4.05262e-06	0.000281414		-0.967926	0.00071935	0.0169228		-1.1894	6.27722e-05	0.00205814
	920	UN025980	AT3G14940.1	ATPPC3, PPC3	phosphoenolpyruvate carboxylase 3		C	0.882756	2.70491e-05	0.00143278		0.608222	0.00291231	0.0440289		1.13961	3.17005e-10	6.06411e-08		0.78478	7.8029e-05	0.00246407
	921	UN050184	AT2G40830.2	RHC1A	RING-H2 finger C1A		C	-1.52819	0.000400182	0.011996		-1.72602	1.80097e-07	2.00094e-05		-1.28823	0.000623539	0.015253		-1.31237	7.18468e-05	0.00229453
	922	UN039018	AT1G65730.1	YSL7	YELLOW STRIPE like 7		C	-1.23818	2.50511e-07	2.77929e-05		-1.3455	3.29293e-11	1.04824e-08		-0.873784	0.0320007	0.233865		-1.14835	3.74146e-08	3.82818e-06
	923	UN099458	AT3G59920.1	ATGDI2, GDI2	RAB GDP dissociation inhibitor 2		C	-1.01284	1.31998e-05	0.000797997		-1.43756	0.00108832	0.0220398		-1.39807	8.91447e-07	7.14243e-05		-1.1978	0.011056	0.0960377
	924	UN101156	AT2G36130.1	---	Cyclophilin-like peptidyl-prolyl cis-trans isomerase family protein		C	-1.46413	2.6801e-07	2.93474e-05		-1.63416	9.9818e-10	2.23557e-07		-1.16642	3.58121e-06	0.000235976		-1.39486	8.82118e-08	8.15511e-06
	925	UN005985	AT5G48600.2	SMC3	structural maintenance of chromosome 3		C	3.6355	5.50331e-05	0.00254635		3.29849	0.000122516	0.00425376		3.55127	7.13424e-05	0.00283137		3.75089	2.88172e-06	0.000165425
	926	UN079744	AT5G47040.1	LON2	lon protease 2		C	-0.831532	0.0470997	0.322608		-1.22869	0.000317769	0.00898938		-1.06294	7.49886e-06	0.000443387		-0.858608	0.000898392	0.016336
	927	UN068855	AT4G11820.2	MVA1, FKP1	hydroxymethylglutaryl-CoA synthase / HMG-CoA synthase / 3-hydroxy-3-methylglutaryl coenzyme A synthase		C	1.75761	9.38081e-06	0.000614194		1.32988	0.00159197	0.0287188		1.43772	0.000108951	0.00398364		1.53583	5.21496e-05	0.00178066
	928	UN057989	AT5G42560.1	---	Abscisic acid-responsive (TB2/DP1, HVA22) family protein		C	-0.923635	0.00455797	0.0702339		-1.28511	6.55525e-07	6.06928e-05		-0.889723	0.000166194	0.00555492		-1.04209	2.05078e-05	0.000845458
	929	UN069641	AT4G21110.1	---	G10 family protein		C	-1.83362	2.88682e-06	0.00022913		-2.03647	8.67551e-06	0.000531438		-1.60646	1.23635e-05	0.000665042		-1.87438	7.79093e-07	5.46213e-05
	930	UN025066	AT5G18620.2	CHR17	CHR17		C	2.18368	0.000327091	0.0102863		1.80069	0.00402717	0.0547485		2.04513	0.000475613	0.0123794		2.15322	5.5932e-06	0.000284912
	931	UN033572	AT1G72160.1	---	Sec14p-like phosphatidylinositol transfer family protein		C	-1.45554	0.0004378	0.0128789		-1.67913	0.000135116	0.0045708		-1.27894	1.87519e-06	0.000135691		-1.37555	9.63645e-06	0.000453441
	932	UN030620	AT1G29950.1	---	basic helix-loop-helix (bHLH) DNA-binding superfamily protein		C	0.791562	0.0031179	0.0535402		0.610309	0.00896227	0.0927265		1.00079	2.63804e-06	0.000180274		0.90586	2.65684e-05	0.00103898
	933	UN078491	AT5G59150.1	ATRABA2D, ATRAB-A2D, RABA2D	RAB GTPase homolog A2D		C	-0.986486	1.8148e-05	0.00104579		-1.26143	8.77412e-06	0.000535741		-0.949168	1.69608e-05	0.000854748		-1.24755	3.09866e-08	3.23188e-06
	934	UN024807	AT1G70580.1	AOAT2, GGT2	alanine-2-oxoglutarate aminotransferase 2		C	1.73641	2.88997e-05	0.00151491		1.64738	5.45465e-05	0.00225933		2.00865	5.59011e-07	4.79137e-05		1.77314	0.000136433	0.00385987
	935	UN017869	AT4G25610.1	---	C2H2-like zinc finger protein		C	7.10983	6.97741e-07	6.70895e-05		6.82664	2.06205e-05	0.00105931		6.82734	0.0174331	0.156203		7.07494	5.90372e-07	4.3447e-05
	936	UN111182	AT3G04710.1	TPR10	ankyrin repeat family protein		C	0.984778	3.01664e-07	3.21945e-05		0.70739	1.40945e-05	0.000776885		1.02773	1.12559e-14	4.4448e-12		0.788773	5.16183e-06	0.000267072
	937	UN020289	AT1G15690.1	AVP1, ATAVP3, AVP-3, AtVHP1;1	Inorganic H pyrophosphatase family protein		C	-1.09746	2.1006e-12	8.83651e-10		-1.21197	2.25072e-07	2.4292e-05		-1.02706	1.20832e-19	7.85892e-17		-0.85763	7.19176e-05	0.00229555
	938	UN082903	AT2G30695.1	---	FUNCTIONS IN: molecular_function unknown; INVOLVED IN: protein folding, protein transport; LOCATED IN: chloroplast stroma, chloroplast; EXPRESSED IN: 23 plant structures; EXPRESSED DURING: 13 growth stages; CONTAINS InterPro DOMAIN/s: Trigger factor, ribosome-binding, bacterial (InterPro:IPR008881); Has 253 Blast hits to 253 proteins in 72 species: Archae - 0; Bacteria - 138; Metazoa - 0; Fungi -…		C	4.25238	0.000102416	0.00418282		3.96633	5.82378e-05	0.0023809		4.26688	2.66854e-06	0.000181908		4.26206	2.96605e-06	0.000169282
	939	UN117228	AT2G18250.1	ATCOAD, COAD	4-phosphopantetheine adenylyltransferase		C	-2.1798	1.41605e-07	1.735e-05		-2.4023	6.20611e-13	2.93047e-10		-2.0772	1.5631e-11	3.92792e-09		-2.10978	4.97229e-12	1.1643e-09
	940	UN019978	AT4G05190.1	ATK5	kinesin 5		C	4.90742	2.11934e-05	0.00118084		4.61276	0.000188495	0.00589118		4.88611	1.56998e-05	0.000800148		4.69107	9.98973e-05	0.00301945
	941	UN082956	AT5G16110.1	---	unknown protein; FUNCTIONS IN: molecular_function unknown; INVOLVED IN: biological_process unknown; LOCATED IN: chloroplast; EXPRESSED IN: 24 plant structures; EXPRESSED DURING: 15 growth stages; BEST Arabidopsis thaliana protein match is: unknown protein (TAIR:AT3G02555.1); Has 133 Blast hits to 133 proteins in 18 species: Archae - 0; Bacteria - 0; Metazoa - 0; Fungi - 0; Plants - 133; Viruses -…		C	-1.34492	0.000110647	0.00444704		-1.63636	4.00887e-06	0.000278717		-1.47742	5.14538e-06	0.000323536		-1.34651	5.42473e-05	0.00183431
	942	UN105962	AT1G54290.1	---	Translation initiation factor SUI1 family protein		C	-1.28756	1.47304e-07	1.77468e-05		-1.46871	1.50978e-09	3.18024e-07		-1.24699	5.42699e-09	8.00069e-07		-1.16044	5.70129e-08	5.45648e-06
	943	UN020025	AT5G42390.1	---	Insulinase (Peptidase family M16) family protein		D	0.20005	0.821953	0.990772		-8.5855	1.24078e-11	4.31327e-09		0.975764	5.72318e-05	0.00234718		-9.74573	1.38674e-14	4.91934e-12
	944	UN043418	AT5G07340.2	---	Calreticulin family protein		D	-0.765354	0.746062	0.982671		-4.99507	0.00132812	0.0252875		0.0192295	0.986502	0.998996		-11.906	2.11412e-06	0.000127801
	945	UN053371	AT1G50200.1	ALATS, ACD	Alanyl-tRNA synthetase		D	0.101524	0.920541	0.996536		-1.67367	0.108775	0.426099		0.233256	0.80462	0.984404		-9.60329	2.35494e-08	2.55984e-06
	946	UN051155	AT1G08520.1	ALB1, ALB-1V, V157, PDE166, CHLD	ALBINA 1		D	0.883233	0.584622	0.956898		-1.86318	0.23776	0.630407		0.980791	0.206494	0.652264		-8.60867	4.94099e-07	3.71937e-05
	947	UN045902	AT5G13650.2	---	elongation factor family protein		D	0.51293	0.629732	0.966327		-1.2256	0.085588	0.376498		0.935044	0.0577366	0.338341		-8.66837	8.55664e-10	1.30312e-07
	948	UN021627	AT3G46290.1	HERK1	hercules receptor kinase 1		D	0.278035	0.752406	0.983716		-0.486528	0.764705	0.951921		-0.0382607	0.965852	0.997276		-8.82611	5.35065e-07	3.9772e-05
	949	UN081838	AT5G55290.1	---	ATPase, V0 complex, subunit E		D	0.236271	0.783326	0.987243		0.120216	0.894041	0.981447		-0.114691	0.889703	0.991414		-8.64184	5.23786e-07	3.90808e-05
	950	UN043061	AT5G51260.1	---	HAD superfamily, subfamily IIIB acid phosphatase		D	0.572863	0.10272	0.48844		-0.49504	0.714973	0.940218		-0.394358	0.473485	0.896719		-8.72683	2.36101e-11	4.95997e-09
	951	UN041780	AT1G25280.1	AtTLP10, TLP10	tubby like protein 10		D	-3.19277	0.0905999	0.460054		-3.35193	0.00726374	0.0808934		-0.139628	0.928131	0.994956		-10.067	2.88847e-11	5.96233e-09
	952	UN028159	AT1G30000.1	MNS3	alpha-mannosidase 3		D	-2.83788	0.00748372	0.0975667		-8.81561	9.64684e-11	2.73309e-08		-0.896183	0.103194	0.470389		-9.01633	2.74283e-11	5.6815e-09
	953	UN018791	AT2G25620.1	AtDBP1, DBP1	DNA-binding protein phosphatase 1		D	-7.76732	1.00895e-07	1.29928e-05		-0.321549	0.823776	0.966358		-1.78882	0.374811	0.834624		-8.05344	1.42541e-08	1.6302e-06
	954	UN019315	AT3G10550.1	MTM1, AtMTM1	Myotubularin-like phosphatases II superfamily		D	0.340006	0.828819	0.991011		-1.18175	0.572514	0.886453		1.18635	0.0292086	0.219936		-7.6376	7.6346e-07	5.36523e-05
	955	UN040856	AT2G18850.1	---	SET domain-containing protein		D	-1.34116	0.326459	0.826352		-7.12787	1.1829e-05	0.000672961		0.339494	0.559066	0.93281		-7.32832	4.74684e-06	0.000249301
	956	UN083376	AT1G19680.1	---	RING/U-box superfamily protein		D	-1.52081	0.0715577	0.406005		-2.118	0.0840415	0.372617		-0.240951	0.691927	0.967584		-8.87459	2.03501e-10	3.56487e-08
	957	UN023476	AT3G43190.1	SUS4, ATSUS4	sucrose synthase 4		D	-1.56252	0.234261	0.724158		-1.45411	0.293046	0.693001		-0.802258	0.305251	0.77297		-8.9278	1.88521e-09	2.66548e-07
	958	UN091927	AT3G07160.1	ATGSL10, gsl10, CALS9	glucan synthase-like 10		D	-0.952778	0.418442	0.888046		-3.8071	0.000176041	0.00558823		-1.14609	0.000372409	0.0103044		-9.1058	8.35556e-13	2.2e-10
	959	UN033259	AT4G33520.2	PAA1, HMA6	P-type ATP-ase 1		D	-0.026574	0.985842	0.999089		-2.03363	0.293463	0.69346		0.20389	0.714562	0.970835		-7.93858	1.54783e-07	1.32893e-05
	960	UN077642	AT1G47420.1	SDH5	succinate dehydrogenase 5		D	-1.99491	0.11308	0.512561		-0.038614	0.979471	0.996297		-2.47984	0.213673	0.66373		-8.77566	5.51918e-09	6.97158e-07
	961	UN082834	AT1G75290.1	---	NAD(P)-binding Rossmann-fold superfamily protein		D	-0.784268	0.287621	0.787841		-2.17665	0.123179	0.454182		-1.01042	0.0399431	0.269912		-8.76242	4.20884e-10	6.77554e-08
	962	UN036357	AT1G09900.1	---	Pentatricopeptide repeat (PPR-like) superfamily protein		D	-0.191842	0.89627	0.994027		-4.15007	0.00565706	0.0687161		0.636548	0.216036	0.667487		-7.48409	1.24675e-06	8.17938e-05
	963	UN029874	AT4G33690.1	---	unknown protein; FUNCTIONS IN: molecular_function unknown; INVOLVED IN: biological_process unknown; LOCATED IN: chloroplast; EXPRESSED IN: pollen tube; Has 543 Blast hits to 512 proteins in 106 species: Archae - 0; Bacteria - 0; Metazoa - 281; Fungi - 54; Plants - 72; Viruses - 0; Other Eukaryotes - 136 (source: NCBI BLink).		D	-2.61763	0.000149654	0.0056335		-3.4452	8.48336e-06	0.000522492		-3.49563	3.15489e-08	3.96397e-06		-10.6438	2.74588e-14	9.13883e-12
	964	UN082659	---	---	---		D	-0.01439	0.992279	0.999417		0.046791	0.973599	0.995501		0.475189	0.459609	0.888458		-7.29944	1.92813e-06	0.000118369
	965	UN103303	AT4G16130.1	ARA1, ISA1, ATISA1	arabinose kinase		D	-1.26458	0.0199033	0.187365		-2.68028	0.0295472	0.199528		-0.747443	0.159076	0.578499		-8.84419	8.05238e-11	1.52409e-08
	966	UN008408	AT2G42620.1	MAX2, ORE9, PPS	RNI-like superfamily protein		D	-3.61707	9.6496e-10	2.28691e-07		-5.58583	0.0107511	0.1046		-4.00421	0.000493686	0.0127716		-11.652	1.61184e-21	1.25643e-18
	967	UN016583	AT3G02130.1	RPK2, TOAD2, CLI1	receptor-like protein kinase 2		D	-7.92114	7.11207e-08	9.54833e-06		-2.17262	0.258823	0.655099		-1.33166	0.369507	0.830209		-8.20691	1.11504e-08	1.30809e-06
	968	UN018865	AT5G39450.1	---	F-box family protein		D	-2.43348	0.220215	0.704374		-1.06983	0.170513	0.532734		-0.992766	0.206848	0.652853		-8.54669	2.2178e-08	2.42859e-06
	969	UN002411	AT5G22750.1	RAD5, RAD5A	DNA/RNA helicase protein		D	-6.9538	3.96594e-05	0.00196083		-0.841526	0.640081	0.914994		-1.00652	0.490568	0.905467		-7.23974	9.87335e-06	0.00046202
	970	UN047693	AT1G32200.1	ATS1, ACT1	phospholipid/glycerol acyltransferase family protein		D	-7.39512	1.76629e-06	0.000151895		-1.18148	0.0648365	0.322645		-1.63544	0.421796	0.866013		-7.68176	3.17154e-07	2.4952e-05
	971	UN049272	AT5G57800.1	FLP1, YRE, CER3, WAX2	Fatty acid hydroxylase superfamily		D	-0.628738	0.618833	0.964664		-0.479308	0.556222	0.879637		-1.83785	0.187619	0.621136		-7.96827	9.39651e-07	6.42804e-05
	972	UN103589	AT5G38630.1	ACYB-1, CYB-1	cytochrome B561-1		D	-3.24611	0.0654606	0.386757		-1.35146	0.00237481	0.0381526		-3.11706	0.0923043	0.443234		-9.16462	7.87258e-12	1.7801e-09
	973	UN029761	AT3G62980.1	TIR1	F-box/RNI-like superfamily protein		D	-2.32283	0.0648435	0.384958		-3.42684	0.0149021	0.129113		-1.83714	0.0390619	0.266046		-9.12893	2.47744e-08	2.67337e-06
	974	UN044865	AT5G53130.1	CNGC1, ATCNGC1	cyclic nucleotide gated channel 1		D	-2.33456	0.247661	0.741473		-1.57556	0.159418	0.515498		-1.39122	0.0674159	0.372067		-8.38031	1.98609e-07	1.63872e-05
	975	UN067683	AT5G26940.1	---	Polynucleotidyl transferase, ribonuclease H-like superfamily protein		D	-4.8768	0.000267779	0.00880044		-0.885238	0.524463	0.864378		-1.86703	2.32272e-05	0.00110985		-8.25132	5.58026e-11	1.07333e-08
	976	UN006340	AT3G59910.1	---	Ankyrin repeat family protein		D	-3.13567	0.0846822	0.443598		-1.05161	0.202703	0.583181		-2.53064	0.200457	0.641398		-8.42686	9.91383e-08	8.95297e-06
	977	UN005309	AT3G18370.1	SYTF, ATSYTF, NTMC2TYPE3, NTMC2T3	C2 domain-containing protein		D	-0.266484	0.739981	0.981947		-0.64855	0.507147	0.854319		-1.78881	0.379964	0.837728		-7.18155	2.25974e-05	0.000915672
	978	UN044344	AT1G42440.1	---	FUNCTIONS IN: molecular_function unknown; INVOLVED IN: ribosome biogenesis; LOCATED IN: nucleus; EXPRESSED IN: 22 plant structures; EXPRESSED DURING: 13 growth stages; CONTAINS InterPro DOMAIN/s: AARP2CN (InterPro:IPR012948), Protein of unknown function DUF663 (InterPro:IPR007034); BEST Arabidopsis thaliana protein match is: P-loop containing nucleoside triphosphate hydrolases superfamily protein…		D	-1.26425	0.0455482	0.316523		-2.78106	0.0182783	0.147033		-0.453804	0.749406	0.97658		-7.59794	6.41086e-07	4.66003e-05
	979	UN056967	AT2G36270.1	ABI5, GIA1	Basic-leucine zipper (bZIP) transcription factor family protein		D	-3.36676	0.0600507	0.369299		-3.89127	0.0228283	0.169578		-1.63111	0.247111	0.710172		-9.04729	3.7615e-09	5.01094e-07
	980	UN085872	AT3G13670.1	---	Protein kinase family protein		D	-1.25476	0.374103	0.861437		-1.93441	0.127874	0.463547		-0.558932	0.555902	0.93201		-7.53151	5.14576e-06	0.000266706
	981	UN060889	AT4G17940.1	---	Tetratricopeptide repeat (TPR)-like superfamily protein		D	-6.98196	1.50211e-05	0.000889986		-1.44342	0.0349497	0.222139		-1.84724	0.261565	0.726799		-7.26807	2.87689e-06	0.000165308
	982	UN122191	AT4G08685.1	SAH7	Pollen Ole e 1 allergen and extensin family protein		D	-1.09957	0.515446	0.933409		-0.415864	0.577793	0.889322		-1.93448	0.136573	0.540584		-7.30647	1.667e-06	0.000104948
	983	UN056716	AT3G52760.1	---	Integral membrane Yip1 family protein		D	-2.23215	0.0605978	0.371224		-2.58109	0.00018321	0.00575774		-2.46196	0.0621845	0.35445		-8.6001	5.32863e-09	6.77422e-07
	984	UN007525	AT3G29290.1	emb2076	Pentatricopeptide repeat (PPR) superfamily protein		D	-0.92638	0.654011	0.972402		-0.664127	0.650878	0.918299		-1.43979	0.485514	0.903043		-7.05511	8.97346e-06	0.000426308
	985	UN020173	AT2G25620.1	AtDBP1, DBP1	DNA-binding protein phosphatase 1		D	-3.10972	0.0850409	0.4441		-3.70504	0.0288567	0.196679		-2.52776	0.197563	0.637115		-9.11658	9.76921e-11	1.80859e-08
	986	UN037400	AT3G22104.1	---	Phototropic-responsive NPH3 family protein		D	-6.95042	1.14413e-05	0.000709531		-1.52083	0.333341	0.731529		-2.18813	0.254935	0.719859		-7.23591	1.89672e-06	0.000117077
	987	UN106317	AT4G10265.1	---	Wound-responsive family protein		D	-10.2426	2.39472e-15	1.50605e-12		-5.21475	0.000506714	0.0126858		-5.23834	0.000862115	0.0191641		-10.5267	2.40935e-16	1.04952e-13
	988	UN063572	AT2G43160.3	---	ENTH/VHS family protein		D	-1.79462	0.351335	0.844587		-1.2773	0.331362	0.729811		-0.746549	0.590945	0.941602		-7.00905	9.99027e-06	0.000465286
	989	UN081784	AT3G42950.1	---	Pectin lyase-like superfamily protein		D	-1.79334	0.213871	0.695902		-4.47821	0.00224953	0.0367441		-1.24899	0.365604	0.827414		-7.38945	5.31386e-06	0.000273267
	990	UN008334	AT4G10840.1	---	Tetratricopeptide repeat (TPR)-like superfamily protein		D	-0.259132	0.613791	0.963887		-1.40424	0.313949	0.713198		-1.10964	0.454855	0.885829		-6.13474	1.11928e-08	1.31044e-06
	991	UN142537	AT1G80490.2	TPR1	TOPLESS-related 1		D	-2.50765	0.0494282	0.332021		-3.54373	0.00265587	0.0413547		-0.586271	0.382472	0.839362		-6.7241	2.99804e-07	2.38083e-05
	992	UN028705	AT5G66520.1	---	Tetratricopeptide repeat (TPR)-like superfamily protein		D	0.909613	0.547278	0.945625		-0.30289	0.863045	0.975173		0.884027	0.0786456	0.405886		-4.49221	3.78579e-06	0.000207281
	993	UN049190	AT1G09960.1	SUT4, ATSUT4, SUC4, ATSUC4	sucrose transporter 4		D	-3.89125	0.015584	0.159939		-7.87716	5.99864e-07	5.6182e-05		-3.46532	0.0509447	0.313128		-8.0768	2.51083e-07	2.02102e-05
	994	UN043039	AT1G12500.1	---	Nucleotide-sugar transporter family protein		D	-2.87637	0.0941698	0.468714		-2.38754	0.208312	0.591748		-1.49786	0.46585	0.892611		-7.05292	7.88507e-06	0.000381328
	995	UN055929	AT1G13700.1	PGL1	6-phosphogluconolactonase 1		D	-2.27283	0.233658	0.723415		-2.9835	0.0959842	0.400085		-2.95441	0.0186146	0.162908		-7.56495	2.49709e-06	0.000147343
	996	UN127296	AT5G46250.1	---	RNA-binding protein		D	-3.31816	0.00441063	0.0688721		-4.61073	3.23252e-05	0.00150876		-1.69932	0.104927	0.474268		-7.27261	6.92404e-06	0.00034041
	997	UN011206	AT1G69440.1	AGO7, ZIP	Argonaute family protein		D	-6.79347	3.53722e-05	0.00178917		-6.8788	1.93518e-05	0.00100735		-2.27902	0.232381	0.691477		-7.07913	6.90339e-06	0.000339677
	998	UN041079	AT5G03570.1	ATIREG2, FPN2, IREG2	iron regulated 2		D	-3.57307	0.0272995	0.230625		-3.30039	0.054106	0.28987		-3.48303	0.00103207	0.0218526		-7.75777	3.67419e-07	2.85651e-05
	999	UN054780	AT5G13930.1	CHS, TT4, ATCHS	Chalcone and stilbene synthase family protein		D	-6.2145	3.973e-05	0.0019624		-6.57706	2.81627e-05	0.00135811		-3.52996	0.000508952	0.0130404		-8.76146	2.96604e-07	2.35858e-05
	1000	UN025895	---	---	---		D	-0.906749	0.164496	0.613049		-3.01356	9.93141e-06	0.000588928		-0.672833	0.206838	0.652853		-4.72418	0.000507469	0.0105969
	1001	UN013416	AT5G26742.2	emb1138	DEAD box RNA helicase (RH3)		D	4.49903	0.000621507	0.0168249		2.68073	0.0744291	0.347882		5.22209	1.82639e-09	2.99615e-07		0.971023	0.636103	0.90259
	1002	UN089795	AT2G40010.1	---	Ribosomal protein L10 family protein		D	-3.57956	0.00603617	0.0846405		-3.60563	0.00224087	0.0366535		-4.72104	0.000116514	0.00420729		-7.55648	9.3302e-06	0.000439729
	1003	UN081536	AT4G10270.1	---	Wound-responsive family protein		D	-6.12027	2.63136e-41	1.89759e-37		-5.37113	7.4074e-41	4.19725e-37		-6.35471	5.44935e-21	4.07111e-18		-9.47334	5.06873e-19	3.03315e-16
	1004	UN068087	AT4G38770.1	PRP4, ATPRP4	proline-rich protein 4		D	-2.67318	2.4166e-15	1.50605e-12		-3.85132	2.25066e-113	1.27529e-108		-2.99692	1.30404e-15	5.95807e-13		-6.33052	1.0593e-159	6.27552e-155
	1005	UN058491	AT3G14910.1	---	unknown protein; Has 158 Blast hits to 158 proteins in 77 species: Archae - 0; Bacteria - 0; Metazoa - 104; Fungi - 0; Plants - 33; Viruses - 0; Other Eukaryotes - 21 (source: NCBI BLink).		D	-6.30935	0.000542961	0.0151681		-5.73027	0.00163857	0.0293167		-5.28883	0.00526253	0.070873		-8.91685	1.24099e-05	0.000552725
	1006	UN166664	AT4G10270.1	---	Wound-responsive family protein		D	-3.84256	2.09328e-05	0.00116761		-2.99652	2.53301e-06	0.000189852		-4.09793	4.34756e-17	2.28905e-14		-6.6505	5.68066e-19	3.36534e-16
	1007	UN130934	AT4G10265.1	---	Wound-responsive family protein		D	-7.57197	1.76811e-05	0.00102239		-7.65613	1.12511e-05	0.000651061		-4.65543	0.000239139	0.00735292		-7.85905	6.06198e-06	0.000303996
	1008	UN030260	AT1G79830.4	GC5	golgin candidate 5		D	-0.849129	0.401697	0.879017		-2.70343	9.91873e-05	0.00358603		0.000960167	0.998792	0.999932		-3.10973	8.37625e-06	0.000402128
	1009	UN039625	AT3G46450.2	---	SEC14 cytosolic factor family protein / phosphoglyceride transfer family protein		D	-0.550063	0.174161	0.628835		-2.11511	4.2652e-12	1.61119e-09		-0.0889036	0.735933	0.975048		-3.29528	0.0799974	0.340901
	1010	UN096241	AT5G25510.1	---	Protein phosphatase 2A regulatory B subunit family protein		D	-0.551939	0.169224	0.621617		-1.62337	0.00748476	0.0824313		0.412351	0.292954	0.761004		-2.9436	2.81201e-06	0.000161894
	1011	UN016954	AT4G01810.1	---	Sec23/Sec24 protein transport family protein		D	-0.196649	0.804204	0.989152		-2.16273	5.23705e-08	7.1678e-06		0.307501	0.38292	0.839817		-2.54951	0.0550807	0.273389
	1012	UN055970	AT1G22600.1	---	Late embryogenesis abundant protein (LEA) family protein		D	-3.72434	3.59837e-26	6.98637e-23		-4.06624	2.30087e-23	3.95073e-20		-4.55819	4.22971e-34	8.35127e-31		-6.77682	4.96303e-36	1.08896e-32
	1013	UN068556	AT5G06980.4	---	unknown protein; FUNCTIONS IN: molecular_function unknown; INVOLVED IN: response to karrikin; LOCATED IN: cellular_component unknown; EXPRESSED IN: 21 plant structures; EXPRESSED DURING: 11 growth stages; BEST Arabidopsis thaliana protein match is: unknown protein (TAIR:AT3G12320.1).		D	0.0257462	0.953343	0.996961		2.33244	6.38792e-16	4.64049e-13		2.04964	3.26681e-08	4.0768e-06		0.122997	0.758197	0.945292
	1014	UN121381	AT4G09600.1	GASA3	GAST1 protein homolog 3		D	-0.979672	3.50458e-08	5.21862e-06		-2.1418	8.51987e-12	3.05545e-09		-1.32117	9.84879e-08	1.06344e-05		-3.70159	1.017e-93	2.0083e-89
	1015	UN034036	AT4G13420.1	HAK5, ATHAK5	high affinity K+ transporter 5		D	-2.11545	0.0756946	0.41742		-3.09518	3.96356e-08	5.56932e-06		-1.75943	0.00236605	0.0401612		-4.43917	0.0037127	0.0453594
	1016	UN012787	AT1G34300.1	---	lectin protein kinase family protein		D	-2.21997	1.23834e-06	0.000110836		-2.914	0.00230959	0.0374444		-1.75931	9.85265e-05	0.00369034		-4.47289	9.80124e-22	8.06451e-19
	1017	UN041989	AT2G32560.1	---	F-box family protein		D	-7.97355	7.02053e-05	0.00307636		-9.02616	2.16128e-05	0.00110328		-6.80343	0.000386702	0.0105959		-9.21801	1.73485e-05	0.000734115
	1018	UN051853	AT1G47550.2	SEC3A	exocyst complex component sec3A		D	-0.483948	0.362212	0.852565		-1.92301	0.000574878	0.0139066		-0.310558	0.519886	0.916878		-2.58893	1.21515e-06	7.99306e-05
	1019	UN086391	AT5G57660.1	ATCOL5, COL5	CONSTANS-like 5		D	-0.99258	0.0820706	0.436117		-0.943092	0.0975106	0.403262		-1.52156	0.0082301	0.0953463		-3.29996	7.80969e-06	0.00037861
	1020	UN041502	AT3G18750.1	WNK6, ZIK5, ATWNK6	with no lysine (K) kinase 6		D	4.33964	0.252283	1		6.30818	0.0354031	0.223769		6.29391	1.92328e-05	0.000949733		4.45663	0.217303	1
	1021	UN049091	AT5G15120.1	---	Protein of unknown function (DUF1637)		D	-6.7926	1.46324e-12	6.3046e-10		-5.49308	1.19418e-42	8.45823e-39		-5.06351	1.84373e-50	5.6627e-47		-7.38648	1.85904e-32	3.33737e-29
	1022	UN080278	AT1G17680.1	---	tetratricopeptide repeat (TPR)-containing protein		D	-3.0857	0.000969862	0.0235265		-4.27284	0.00287036	0.0436174		-3.14523	0.00187064	0.0337521		-5.3458	2.40802e-05	0.000964712
	1023	UN072966	AT1G10820.2	---	Protein of unknown function (DUF3755)		D	-4.23233	0.000548064	0.0152715		-2.54916	2.50143e-06	0.000187733		-2.3239	4.41834e-07	3.85421e-05		-4.30073	0.000246179	0.00611495
	1024	UN071217	AT3G06010.1	ATCHR12	Homeotic gene regulator		D	-1.41739	0.0777996	0.42453		-2.7254	4.942e-07	4.74625e-05		-0.828829	0.076631	0.399403		-3.01422	8.82385e-08	8.15511e-06
	1025	UN102078	AT2G40610.1	ATEXPA8, EXP8, ATEXP8, ATHEXPALPHA1.11, EXPA8	expansin A8		D	-2.61837	5.04442e-05	0.0023778		-2.15231	0.0627265	0.316501		-2.36153	0.00189997	0.0341364		-4.34312	5.08712e-09	6.5091e-07
	1026	UN058083	AT4G04930.1	DES-1-LIKE	fatty acid desaturase family protein		D	-0.830757	4.98112e-05	0.00235654		-1.89418	2.64837e-16	2.11358e-13		-0.744762	0.000490857	0.0127163		-2.83399	7.86403e-27	8.79021e-24
	1027	UN043926	AT1G25580.1	SOG1, ANAC008	NAC (No Apical Meristem) domain transcriptional regulator superfamily protein		D	6.7	0.0225154	0.20325		7.65027	2.74112e-07	2.86568e-05		8.45269	2.88179e-07	2.70094e-05		6.25714	0.0403452	0.224257
	1028	UN072002	AT4G28250.1	ATEXPB3, EXPB3, ATHEXPBETA1.6	expansin B3		D	3.47709	7.10719e-09	1.29989e-06		2.64815	2.93722e-05	0.00140094		3.32062	6.71171e-07	5.5797e-05		1.32362	0.0857997	0.354944
	1029	UN035688	AT3G49250.1	DMS3, IDN1	defective in meristem silencing 3		D	0.630299	0.383946	0.867574		2.02733	0.000577129	0.0139454		2.59338	1.10458e-05	0.000608832		0.733573	0.536403	0.856887
	1030	UN074536	AT5G54530.1	---	Protein of unknown function, DUF538		D	-1.04386	0.0405675	0.295695		-0.8646	0.0923499	0.39182		-1.27025	0.00977618	0.106857		-2.96262	1.48101e-05	0.000643241
	1031	UN062019	AT1G17860.1	---	Kunitz family trypsin and protease inhibitor protein		D	-1.87016	0.000240594	0.00810714		-0.875973	0.0187365	0.149341		-1.081	0.000968599	0.0208342		-2.99688	1.22488e-13	3.70227e-11
	1032	UN058951	AT4G38500.1	---	Protein of unknown function (DUF616)		D	-1.14802	0.134398	0.556307		-1.89151	0.0225898	0.168325		-0.699861	0.206645	0.652325		-2.73231	1.35311e-05	0.000594154
	1033	UN015289	AT3G44340.1	CEF	clone eighty-four		D	-1.87956	0.186877	0.652255		-2.52703	1.32716e-06	0.000110923		-1.88093	0.00291567	0.0467623		-3.7458	9.64085e-13	2.51605e-10
	1034	UN023272	AT2G26570.1	WEB1	Plant protein of unknown function (DUF827)		D	-1.23949	0.0366371	0.277438		-2.48292	0.0387569	0.236769		-0.65155	0.279254	0.746194		-2.32725	7.44001e-06	0.000363007
	1035	UN050282	AT4G15560.1	CLA1, DEF, CLA, DXS, DXPS2	Deoxyxylulose-5-phosphate synthase		D	-0.55521	0.253927	0.749474		-1.53432	0.00118072	0.0234665		-0.0155753	0.962474	0.997199		-1.82048	3.18819e-06	0.000179538
	1036	UN027471	AT5G41350.1	---	RING/U-box superfamily protein		D	-1.48512	0.0256653	0.221695		-2.72023	0.00287057	0.0436174		-1.17997	0.209628	0.65746		-2.81517	1.12736e-05	0.00051454
	1037	UN110238	AT5G15120.1	---	Protein of unknown function (DUF1637)		D	-2.31914	1.47743e-06	0.00012948		-3.08857	3.10132e-10	7.70745e-08		-2.23793	4.35276e-07	3.81965e-05		-4.02381	3.75e-14	1.20738e-11
	1038	UN077934	AT5G42010.1	---	Transducin/WD40 repeat-like superfamily protein		D	-3.24169	0.000137963	0.00526804		-3.33529	4.32703e-05	0.00187735		-1.64328	0.0185248	0.162346		-3.29407	1.99651e-05	0.000825154
	1039	UN018527	AT1G07530.1	SCL14, ATGRAS2, GRAS2	SCARECROW-like 14		D	2.06712	0.00196117	0.0388082		1.32725	0.396852	0.785539		2.99412	4.9596e-10	9.04906e-08		1.20626	0.0759473	0.330683
	1040	UN071868	AT3G54890.1	LHCA1	photosystem I light harvesting complex gene 1		D	-1.27204	0.00915039	0.111331		-0.719161	0.0288122	0.19646		-0.259293	0.192769	0.629005		-2.11649	6.24754e-08	5.93135e-06
	1041	UN026850	AT2G35060.2	KUP11	K+ uptake permease 11		D	0.573373	0.340566	0.836939		1.51465	0.0743034	0.347544		2.24057	1.7352e-06	0.000126388		0.631785	0.40607	0.772017
	1042	UN044811	AT1G30710.1	---	FAD-binding Berberine family protein		D	-1.59145	0.000883331	0.0219679		-1.56159	0.00244433	0.038971		-1.93221	2.84101e-05	0.00130559		-3.24449	1.01981e-06	6.90466e-05
	1043	UN033665	AT2G30520.1	RPT2	Phototropic-responsive NPH3 family protein		D	-1.53566	0.00858113	0.10693		-1.23654	0.0283529	0.194499		-1.21144	0.030051	0.224293		-2.86243	4.88581e-06	0.000254793
	1044	UN095732	AT2G27170.1	TTN7, SMC3	Structural maintenance of chromosomes (SMC) family protein		D	-0.496817	0.0671464	0.3924		-1.42613	0.000104459	0.00372965		0.00363762	0.986361	0.998996		-1.65325	2.00867e-08	2.21597e-06
	1045	UN089156	AT3G16500.1	PAP1, IAA26	phytochrome-associated protein 1		D	-3.66263	6.54353e-07	6.34006e-05		-4.34445	8.53613e-09	1.52101e-06		-3.74795	1.21846e-07	1.27578e-05		-5.33944	4.11867e-06	0.000221816
	1046	UN053914	---	---	---		D	-1.8456	0.00730264	0.0961148		-1.41152	0.0113141	0.108238		-1.8286	0.0122288	0.124002		-3.13189	2.22377e-07	1.80467e-05
	1047	UN048947	AT3G21360.1	---	2-oxoglutarate (2OG) and Fe(II)-dependent oxygenase superfamily protein		D	-1.97547	4.4353e-06	0.000329256		-2.11003	3.46334e-19	4.78642e-16		-1.41783	8.89846e-09	1.26789e-06		-3.19201	1.88547e-23	1.69241e-20
	1048	UN032851	AT4G37300.1	MEE59	maternal effect embryo arrest 59		D	-3.82002	9.12082e-08	1.19334e-05		-4.39326	5.9944e-17	5.36129e-14		-3.00807	1.287e-11	3.29402e-09		-4.68131	5.33679e-23	4.71884e-20
	1049	UN012289	AT1G24030.1	---	Protein kinase superfamily protein		D	-1.76672	7.02477e-12	2.68644e-09		-2.32332	1.52887e-15	1.06951e-12		-1.94158	2.59796e-08	3.32467e-06		-3.39491	5.85184e-34	1.19543e-30
	1050	UN038502	AT5G44190.1	GLK2, ATGLK2, GPRI2	GOLDEN2-like 2		D	-2.0211	1.44643e-09	3.17459e-07		-1.90384	3.66593e-11	1.12893e-08		-1.47997	6.62832e-06	0.000401191		-3.18517	2.02148e-19	1.274e-16
	1051	UN049708	AT4G33070.1	---	Thiamine pyrophosphate dependent pyruvate decarboxylase family protein		D	-1.89754	1.12068e-06	0.000101566		-1.8169	0.000177828	0.00562607		-0.400434	0.410034	0.858617		-1.83364	1.51065e-05	0.000654676
	1052	UN085765	AT2G42430.1	LBD16, ASL18	lateral organ boundaries-domain 16		D	-3.65664	6.18065e-05	0.00278322		-2.83647	6.50227e-05	0.00259281		-2.53168	0.000286599	0.00842785		-4.09595	1.77598e-07	1.49026e-05
	1053	UN026888	AT4G21710.1	NRPB2, EMB1989, RPB2	DNA-directed RNA polymerase family protein		D	1.4712	0.332708	0.830618		1.92165	1.9068e-05	0.000995808		1.41239	0.0185507	0.162529		0.239554	NA	1
	1054	UN040667	AT2G46950.1	CYP709B2	cytochrome P450, family 709, subfamily B, polypeptide 2		D	-0.661121	0.0153097	0.15798		-1.4381	0.000442984	0.0114459		-0.594602	0.0655447	0.365427		-2.10992	8.11727e-26	8.74333e-23
	1055	UN050859	AT2G38110.1	ATGPAT6, GPAT6	glycerol-3-phosphate acyltransferase 6		D	-2.36565	2.64022e-13	1.28152e-10		-3.01347	5.36262e-10	1.28212e-07		-2.04733	2.11695e-10	4.15013e-08		-3.66242	1.22641e-25	1.27465e-22
	1056	UN011319	AT1G14790.1	RDR1, ATRDRP1	RNA-dependent RNA polymerase 1		D	-0.449596	0.246486	0.739732		-0.859087	0.00762523	0.0833626		0.131724	0.762772	0.979366		-1.56234	2.24916e-05	0.000912635
	1057	UN102652	AT1G22370.2	AtUGT85A5, UGT85A5	UDP-glucosyl transferase 85A5		D	1.58709	1.07287e-05	0.000677827		2.22437	7.17598e-12	2.64034e-09		1.54107	0.00233738	0.0397845		0.504629	0.361326	0.734023
	1058	UN060452	AT5G24580.1	---	Heavy metal transport/detoxification superfamily protein		D	5.35754	0.112886	0.512041		5.97044	0.0477455	0.268441		6.96993	3.2938e-06	0.000219127		5.61313	0.0016966	0.0259582
	1059	UN008586	AT2G45910.1	---	U-box domain-containing protein kinase family protein		D	-2.60634	0.0505323	0.336305		-2.64797	1.52794e-07	1.74552e-05		-1.2446	0.0606634	0.349453		-2.63026	1.74706e-06	0.000109151
	1060	UN045313	AT2G22430.1	ATHB6, HB6	homeobox protein 6		D	-1.00113	1.75236e-05	0.00101561		-1.36182	9.17784e-09	1.62008e-06		-0.245805	0.306725	0.774141		-1.8915	2.25841e-09	3.14806e-07
	1061	UN064993	AT1G32190.1	---	alpha/beta-Hydrolases superfamily protein		D	-1.22449	0.00971083	0.115679		-1.38296	0.000381364	0.0102719		-0.714066	0.0438869	0.28608		-2.35901	6.08448e-07	4.4611e-05
	1062	UN207850	AT1G24020.1	MLP423	MLP-like protein 423		D	-1.81978	5.94917e-07	5.84269e-05		-2.48669	9.14194e-15	5.63054e-12		-1.88184	4.18367e-07	3.71342e-05		-3.2943	1.97431e-16	8.72852e-14
	1063	UN088479	AT3G62550.1	---	Adenine nucleotide alpha hydrolases-like superfamily protein		D	-4.5122	5.99865e-18	6.17984e-15		-3.56016	2.50072e-12	9.90898e-10		-3.03783	5.71304e-10	1.03216e-07		-4.28804	8.79731e-18	4.45445e-15
	1064	UN102847	AT4G15560.1	CLA1, DEF, CLA, DXS, DXPS2	Deoxyxylulose-5-phosphate synthase		D	-0.366259	0.356685	0.848814		-1.33824	3.04509e-05	0.00143667		-0.146605	0.571129	0.936733		-1.48201	5.13896e-06	0.000266587
	1065	UN019938	AT1G61350.1	---	ARM repeat superfamily protein		D	-0.846556	0.0146331	0.15323		-1.405	0.000218414	0.00662171		-0.990366	0.00155857	0.0295876		-2.33501	7.20632e-09	8.8572e-07
	1066	UN131913	AT1G28480.1	GRX480, roxy19	Thioredoxin superfamily protein		D	-2.51978	0.00136823	0.0302665		-2.589	0.00368302	0.0514905		-2.71918	0.000336944	0.00951358		-3.93586	1.71886e-05	0.00072839
	1067	UN045217	AT3G12700.1	---	Eukaryotic aspartyl protease family protein		D	-2.19015	0.00011235	0.004494		-2.40242	5.89723e-06	0.000381717		-2.29152	1.28395e-05	0.000682517		-3.59793	0.00122154	0.0203137
	1068	UN048628	AT3G53120.1	VPS37-1	Modifier of rudimentary (Mod(r)) protein		D	4.96811	0.148411	1		5.49096	0.00256064	0.0403495		6.39364	1.04814e-05	0.000582745		5.05445	0.0150199	0.116983
	1069	UN059188	AT1G78860.1	---	D-mannose binding lectin protein with Apple-like carbohydrate-binding domain		D	-2.62348	0.000114313	0.00454014		-2.76273	3.77699e-05	0.00169098		-1.57715	0.0170424	0.153949		-3.08318	8.99449e-06	0.000426965
	1070	UN061672	AT5G13980.1	---	Glycosyl hydrolase family 38 protein		D	-0.475688	0.34357	0.838581		-1.20762	2.7148e-06	0.000201346		0.0591657	0.858005	0.989279		-1.3205	8.86403e-05	0.00274933
	1071	UN054616	AT5G16000.1	NIK1	NSP-interacting kinase 1		D	6.37852	0.0307368	0.249012		6.82041	0.00030666	0.00876262		7.86889	1.06247e-07	1.13613e-05		6.68528	2.68014e-05	0.00104335
	1072	UN067507	AT5G65640.1	bHLH093	beta HLH protein 93		D	-1.78106	7.71755e-05	0.00331559		-2.28987	3.29279e-05	0.0015291		-1.97641	2.14626e-05	0.00104082		-3.23665	3.27052e-10	5.42724e-08
	1073	UN033342	AT5G60690.1	REV, IFL, IFL1	Homeobox-leucine zipper family protein / lipid-binding START domain-containing protein		D	1.03571	0.0817865	0.435275		0.444118	0.193943	0.569313		1.92017	2.87879e-11	6.9196e-09		0.708261	0.108809	0.405082
	1074	UN059982	AT2G33255.1	---	Haloacid dehalogenase-like hydrolase (HAD) superfamily protein		D	-1.51074	0.000378905	0.0115085		-2.07822	1.60464e-08	2.63547e-06		-1.74573	9.93781e-06	0.000556638		-2.97233	1.27372e-10	2.2866e-08
	1075	UN007649	AT3G10360.1	APUM4, PUM4	pumilio 4		D	6.27655	0.0358439	0.273415		6.55101	0.00226131	0.0368307		6.39972	1.28558e-05	0.000682727		5.14873	0.12557	0.43726
	1076	UN065541	AT4G37110.1	---	Zinc-finger domain of monoamine-oxidase A repressor R1		D	-0.998947	0.0110943	0.12662		-1.93264	2.98513e-05	0.00141458		-0.975012	0.00456763	0.06427		-2.21272	1.6586e-08	1.86449e-06
	1077	UN069190	AT5G57660.1	ATCOL5, COL5	CONSTANS-like 5		D	-1.60733	0.00137864	0.0304702		-1.74503	0.000496335	0.0124939		-1.27941	0.0100255	0.10857		-2.7401	9.08325e-08	8.32988e-06
	1078	UN035263	AT1G28520.1	VOZ1, ATVOZ1	vascular plant one zinc finger protein		D	7.22001	3.45054e-05	0.00175083		6.78791	7.593e-06	0.000476987		7.0765	3.05726e-07	2.85589e-05		5.82321	0.0607611	0.289847
	1079	UN024263	AT4G25730.1	---	FtsJ-like methyltransferase family protein		D	-1.02788	0.0217362	0.198273		-1.5724	1.43137e-07	1.64849e-05		-0.3986	0.13723	0.541446		-1.81216	6.8994e-06	0.000339677
	1080	UN083059	AT4G37300.1	MEE59	maternal effect embryo arrest 59		D	-4.47143	7.41599e-35	3.74359e-31		-3.86819	1.17244e-28	3.01974e-25		-3.32984	1.11706e-19	7.35185e-17		-4.72086	1.66459e-24	1.5653e-21
	1081	UN014184	AT3G49490.1	---	unknown protein; Has 722 Blast hits to 186 proteins in 64 species: Archae - 0; Bacteria - 30; Metazoa - 72; Fungi - 48; Plants - 38; Viruses - 0; Other Eukaryotes - 534 (source: NCBI BLink).		D	-1.65105	0.00115634	0.0266661		-2.12604	8.53583e-08	1.07006e-05		-0.901959	0.000402477	0.0108805		-2.29264	7.57369e-07	5.32874e-05
	1082	UN094736	AT2G15580.1	---	RING/U-box superfamily protein		D	-2.94006	2.19293e-09	4.51833e-07		-2.61771	2.38718e-07	2.54257e-05		-2.15165	3.84725e-05	0.00167738		-3.62979	1.10167e-12	2.85002e-10
	1083	UN131772	AT1G23210.1	AtGH9B6, GH9B6	glycosyl hydrolase 9B6		D	2.49472	0.000143471	0.00544134		1.96723	0.00494844	0.063109		2.47167	4.32267e-06	0.00027885		1.18241	0.125256	0.436599
	1084	UN022762	AT2G06210.1	ELF8, VIP6	binding		D	-0.698019	0.0794593	0.429045		-1.10744	0.0028325	0.0432765		-0.0440785	0.883453	0.991414		-1.47896	1.6198e-07	1.37676e-05
	1085	UN031995	AT2G45970.1	CYP86A8, LCR	cytochrome P450, family 86, subfamily A, polypeptide 8		D	-1.993	0.000142048	0.00539954		-1.44516	0.00193201	0.0329244		-0.871376	0.118345	0.503798		-2.24516	1.68035e-05	0.0007159
	1086	UN008962	ATMG00750.1	ORF119	GAG/POL/ENV polyprotein		D	5.56716	0.0885715	0.454129		6.60995	1.16148e-05	0.000663436		6.2231	2.37214e-05	0.00112761		5.2802	0.0134443	0.10915
	1087	UN076285	AT2G17570.1	---	Undecaprenyl pyrophosphate synthetase family protein		D	2.00431	0.000119581	0.00469399		1.49005	0.000539117	0.0132587		2.09312	2.76359e-06	0.000187463		0.782925	0.126297	0.438601
	1088	UN118357	AT3G23560.1	ALF5	MATE efflux family protein		D	-1.09586	0.00114363	0.0264697		-1.09064	0.001313	0.0251121		-0.356458	0.199831	0.640494		-1.82311	1.74183e-07	1.46803e-05
	1089	UN048861	AT1G34370.2	STOP1	C2H2 and C2HC zinc fingers superfamily protein		D	-1.52153	0.000204476	0.00713828		-1.00666	0.0163189	0.136625		-0.461837	0.208024	0.654733		-1.7936	1.44539e-05	0.000628691
	1090	UN048996	AT1G69220.1	SIK1	Protein kinase superfamily protein		D	6.58292	7.74948e-05	0.00332648		6.60068	0.0222512	0.166884		7.09304	5.06637e-06	0.000319372		5.70572	0.0719015	0.321025
	1091	UN006388	AT3G05670.1	---	RING/U-box protein		D	6.40018	0.0255263	0.22091		5.60294	0.0737681	0.346364		6.67142	1.16813e-05	0.000638763		5.51144	0.000834201	0.0154791
	1092	UN065318	AT5G14720.1	---	Protein kinase superfamily protein		D	-0.78699	0.032576	0.257991		-1.29625	1.13199e-05	0.000653176		-0.0321308	0.906218	0.993327		-1.17365	6.62718e-05	0.0021501
	1093	UN129328	AT2G02100.1	LCR69, PDF2.2	low-molecular-weight cysteine-rich 69		D	-0.771791	7.28158e-05	0.00316874		-0.880834	5.94694e-06	0.000384232		-0.947097	4.98664e-15	2.0885e-12		-1.98735	1.85039e-11	3.92906e-09
	1094	UN045506	AT5G54770.1	THI1, TZ, THI4	thiazole biosynthetic enzyme, chloroplast (ARA6) (THI1) (THI4)		D	2.00606	0.0213093	0.195798		2.85555	2.12136e-08	3.32972e-06		2.25059	2.94283e-05	0.00134307		1.50405	0.0741996	0.326529
	1095	UN051427	AT4G29250.1	---	HXXXD-type acyl-transferase family protein		D	-2.06057	3.93436e-17	3.61102e-14		-1.98048	1.45974e-13	7.87745e-11		-2.18403	4.95979e-21	3.75612e-18		-3.18496	4.71475e-30	7.16182e-27
	1096	UN122685	---	---	---		D	-1.03768	0.00763691	0.0990207		-1.01348	0.000855933	0.0185043		-0.277384	0.270208	0.735577		-1.63295	3.89425e-06	0.000212434
	1097	UN074888	AT5G25190.1	---	Integrase-type DNA-binding superfamily protein		D	-2.46497	2.27956e-07	2.56286e-05		-2.88676	4.1144e-08	5.72811e-06		-2.37049	5.00715e-07	4.32524e-05		-3.58606	4.34047e-09	5.62666e-07
	1098	UN091318	AT1G21830.1	---	unknown protein; CONTAINS InterPro DOMAIN/s: Protein of unknown function DUF740 (InterPro:IPR008004); BEST Arabidopsis thaliana protein match is: unknown protein (TAIR:AT1G44608.1); Has 49 Blast hits to 49 proteins in 12 species: Archae - 0; Bacteria - 0; Metazoa - 0; Fungi - 0; Plants - 49; Viruses - 0; Other Eukaryotes - 0 (source: NCBI BLink).		D	-1.29111	0.0112786	0.128		-2.08857	0.000231917	0.00694928		-1.3017	0.0064925	0.0819104		-2.37152	2.30082e-05	0.000930411
	1099	UN035215	AT4G02280.1	SUS3, ATSUS3	sucrose synthase 3		D	-1.93817	1.14965e-08	1.96726e-06		-2.26427	6.25557e-19	8.24324e-16		-1.04048	5.74766e-06	0.000355827		-2.11643	3.36298e-18	1.81118e-15
	1100	UN096187	AT2G27385.1	---	Pollen Ole e 1 allergen and extensin family protein		D	-2.30109	7.82903e-11	2.29773e-08		-2.3021	2.21452e-11	7.29544e-09		-2.49308	7.80824e-12	2.03618e-09		-3.44487	1.0372e-25	1.09725e-22
	1101	UN033506	AT2G38110.1	ATGPAT6, GPAT6	glycerol-3-phosphate acyltransferase 6		D	-1.82046	4.19262e-05	0.00204684		-1.31169	0.001499	0.0276023		-1.76939	0.000631486	0.0153798		-2.62628	3.89425e-08	3.95717e-06
	1102	UN018669	AT1G08980.1	ATAMI1, AMI1, ATTOC64-I, TOC64-I	amidase 1		D	-0.933254	0.0151467	0.156746		-0.672503	0.008148	0.0870524		-0.596306	0.00314603	0.0493545		-1.78754	4.28806e-14	1.35847e-11
	1103	UN064283	AT1G74840.1	---	Homeodomain-like superfamily protein		D	-1.97427	5.13191e-07	5.12987e-05		-1.39141	0.000907042	0.0193765		-0.834363	0.0162238	0.148866		-1.96969	4.37113e-08	4.35218e-06
	1104	UN039073	AT4G28740.1	---	FUNCTIONS IN: molecular_function unknown; INVOLVED IN: biological_process unknown; LOCATED IN: chloroplast; EXPRESSED IN: 21 plant structures; EXPRESSED DURING: 13 growth stages; CONTAINS InterPro DOMAIN/s: Protein of unknown function DUF3493 (InterPro:IPR021883); BEST Arabidopsis thaliana protein match is: tetratricopeptide repeat (TPR)-containing protein (TAIR:AT1G02910.1); Has 30201 Blast hits…		D	-1.91866	2.4573e-11	8.38139e-09		-1.64231	1.40621e-09	3.0052e-07		-1.63364	2.34925e-13	7.96784e-11		-2.78798	1.51252e-15	6.05439e-13
	1105	UN090625	AT2G34930.1	---	disease resistance family protein / LRR family protein		D	6.35646	3.29881e-05	0.00169232		6.56164	6.0439e-06	0.000390052		6.34613	4.3981e-05	0.00187612		5.36684	0.00551995	0.0599926
	1106	UN018174	AT1G01060.1	LHY, LHY1	Homeodomain-like superfamily protein		D	0.63304	0.0235805	0.209826		1.35531	1.59275e-12	6.72913e-10		0.833094	8.41747e-06	0.00048779		0.0578796	0.797385	0.956152
	1107	UN053858	AT5G48930.1	HCT	hydroxycinnamoyl-CoA shikimate/quinate hydroxycinnamoyl transferase		D	-1.90144	8.9242e-05	0.00373234		-1.76917	0.000504329	0.0126502		-1.61312	0.00028703	0.00843602		-2.7898	8.1933e-09	9.8972e-07
	1108	UN087581	AT3G53450.1	---	Putative lysine decarboxylase family protein		D	-1.29979	0.000970843	0.023539		-1.69239	0.000123885	0.00428553		-0.688564	0.155906	0.573189		-1.86794	4.16282e-06	0.000222978
	1109	UN072178	AT2G30620.1	---	winged-helix DNA-binding transcription factor family protein		D	1.3079	1.95261e-17	1.89553e-14		1.1146	3.24189e-08	4.69809e-06		1.11411	7.89884e-06	0.000464553		0.159042	0.816726	0.962491
	1110	UN090196	AT1G11530.1	ATCXXS1, CXXS1	C-terminal cysteine residue is changed to a serine 1		D	-0.135005	0.602735	0.961324		-0.591804	0.0302606	0.202415		-0.178788	0.389511	0.844924		-1.24616	1.18337e-07	1.0558e-05
	1111	UN064525	---	---	---		D	-3.2924	1.31966e-05	0.000797997		-2.40827	0.000746122	0.0167436		-2.4652	0.000181563	0.00595347		-3.35402	5.35842e-06	0.000275081
	1112	UN033525	AT3G54700.1	PHT1;7	phosphate transporter 1;7		D	-1.98014	6.54141e-07	6.34006e-05		-0.991771	0.00910438	0.0938081		-1.33548	0.000149798	0.00513101		-2.02859	1.19967e-07	1.06874e-05
	1113	UN062686	AT1G69830.1	ATAMY3, AMY3	alpha-amylase-like 3		D	-1.09999	0.000935449	0.0229008		-1.28923	8.71101e-07	7.73655e-05		-0.173515	0.460366	0.889082		-1.08405	5.91544e-06	0.000298249
	1114	UN074563	AT1G19110.1	---	inter-alpha-trypsin inhibitor heavy chain-related		D	-1.13111	0.00811668	0.102973		-1.75559	0.000287193	0.00829843		-1.06457	0.00663342	0.082837		-2.09782	7.00915e-06	0.000344023
	1115	UN048765	AT1G44350.1	ILL6	IAA-leucine resistant (ILR)-like gene 6		D	-0.989826	0.0138842	0.147646		-1.45661	0.00416126	0.0561002		-0.653875	0.095874	0.451376		-1.7779	6.4659e-07	4.68853e-05
	1116	UN046437	AT5G39890.1	---	Protein of unknown function (DUF1637)		D	-2.61682	9.47941e-26	1.7723e-22		-1.94953	7.15976e-17	6.24143e-14		-1.80154	2.47372e-16	1.19962e-13		-2.81536	1.87743e-19	1.19594e-16
	1117	UN040687	AT2G32540.1	ATCSLB04, CSLB04, ATCSLB4	cellulose synthase-like B4		D	6.24986	0.000390072	0.0117557		7.03715	5.5322e-06	0.000362814		6.74757	3.17126e-06	0.000211739		5.93231	0.000452637	0.00969807
	1118	UN017548	AT1G11680.1	CYP51G1, EMB1738, CYP51A2, CYP51	CYTOCHROME P450 51G1		D	1.58151	0.00449385	0.0694579		1.1836	0.19593	0.572382		2.04584	3.02336e-06	0.000202844		0.909283	0.136582	0.45678
	1119	UN040461	AT2G18860.1	---	Syntaxin/t-SNARE family protein		D	-1.59075	6.40366e-05	0.00285815		-1.69689	8.0175e-06	0.000499366		-0.698311	0.0587277	0.342226		-1.74646	4.29744e-06	0.000228741
	1120	UN097802	AT3G56290.1	---	unknown protein; Has 39 Blast hits to 39 proteins in 15 species: Archae - 0; Bacteria - 0; Metazoa - 0; Fungi - 0; Plants - 39; Viruses - 0; Other Eukaryotes - 0 (source: NCBI BLink).		D	2.5543	2.22843e-07	2.51096e-05		2.96516	1.68338e-08	2.73311e-06		3.00383	6.87731e-11	1.55186e-08		1.96543	0.00995682	0.0894815
	1121	UN057709	AT1G69780.1	ATHB13	Homeobox-leucine zipper protein family		D	-1.14033	3.08812e-05	0.00160379		-0.713197	0.0100096	0.0998721		-0.405575	0.045844	0.293916		-1.50519	4.3334e-12	1.02279e-09
	1122	UN081796	AT1G70710.1	ATGH9B1, CEL1, GH9B1	glycosyl hydrolase 9B1		D	2.30077	0.000152592	0.00571426		2.12277	0.00110906	0.0223401		2.60597	1.58232e-06	0.000116326		1.4683	0.0273354	0.173495
	1123	UN005872	AT3G27925.1	DEGP1, Deg1	DegP protease 1		D	4.43598	5.14984e-16	3.71377e-13		4.98629	1.98032e-49	2.80527e-45		5.53236	2.8608e-50	8.32403e-47		4.64236	6.78432e-22	5.74167e-19
	1124	UN108700	AT3G50750.1	BEH1	BES1/BZR1 homolog 1		D	-2.01678	7.42491e-05	0.00322001		-2.03251	5.20733e-05	0.00217758		-1.99261	6.28878e-05	0.00255451		-2.97077	2.40442e-08	2.60884e-06
	1125	UN009516	AT5G23940.1	EMB3009, PEL3, DCR	HXXXD-type acyl-transferase family protein		D	0.853407	0.0480194	0.326248		1.00473	0.0204152	0.157921		1.7266	4.45763e-06	0.00028622		0.650522	0.141403	0.464859
	1126	UN091511	AT1G04750.1	VAMP7B, VAMP721, ATVAMP721, ATVAMP7B	vesicle-associated membrane protein 721		D	-1.68758	1.09026e-05	0.000684513		-1.40797	0.000612137	0.0144644		-0.981879	0.0108876	0.114987		-2.09128	0.00967688	0.0877376
	1127	UN073112	AT3G16150.1	---	N-terminal nucleophile aminohydrolases (Ntn hydrolases) superfamily protein		D	4.4317	2.64057e-08	4.08883e-06		4.17033	1.57408e-07	1.78384e-05		5.00613	8.35357e-21	6.07656e-18		3.93324	6.72581e-17	3.065e-14
	1128	UN056737	AT1G40087.1	---	Plant transposase (Ptta/En/Spm family)		D	-1.6741	0.000959986	0.0233655		-2.01607	7.55258e-05	0.00292393		-1.17251	0.0129828	0.128558		-2.22539	1.23365e-05	0.000549977
	1129	UN048816	AT5G14450.1	---	GDSL-like Lipase/Acylhydrolase superfamily protein		D	-1.35798	0.00306456	0.0529181		-1.36092	0.000130379	0.00444773		-1.09837	0.000749916	0.0174748		-2.15753	5.53617e-09	6.97816e-07
	1130	UN066907	AT4G17940.1	---	Tetratricopeptide repeat (TPR)-like superfamily protein		D	-3.1122	1.37148e-29	3.84624e-26		-2.76806	6.0929e-23	1.01542e-19		-2.21212	4.17611e-21	3.29817e-18		-3.22478	1.44625e-29	2.08973e-26
	1131	UN098557	AT5G35090.1	---	unknown protein; Has 1807 Blast hits to 1807 proteins in 277 species: Archae - 0; Bacteria - 0; Metazoa - 736; Fungi - 347; Plants - 385; Viruses - 0; Other Eukaryotes - 339 (source: NCBI BLink).		D	-1.95945	7.50859e-05	0.00324515		-2.17599	4.67674e-06	0.000315474		-1.43161	0.00347201	0.0527326		-2.49829	7.16543e-08	6.71669e-06
	1132	UN061406	AT5G37710.1	---	alpha/beta-Hydrolases superfamily protein		D	-2.34697	5.24864e-06	0.000380677		-1.92196	1.20232e-06	0.000102196		-1.84034	0.00284532	0.0459004		-2.81354	7.61833e-10	1.17839e-07
	1133	UN087684	AT4G18570.1	---	Tetratricopeptide repeat (TPR)-like superfamily protein		D	-1.24102	0.000286555	0.00928453		-1.59966	2.87948e-06	0.00021081		-1.35876	0.000740655	0.0173208		-2.24334	1.01661e-05	0.00047199
	1134	UN046987	AT1G48030.1	mtLPD1	mitochondrial lipoamide dehydrogenase 1		D	-1.76016	0.000493249	0.0141312		-1.33221	0.00093595	0.0198183		-0.921113	0.0413147	0.275518		-1.91127	2.40844e-05	0.000964712
	1135	UN051706	AT5G12890.1	---	UDP-Glycosyltransferase superfamily protein		D	-3.87789	7.38006e-05	0.00320607		-4.00501	3.60598e-05	0.00163723		-3.42761	0.000441314	0.0116959		-4.51368	5.3562e-06	0.000275081
	1136	UN050099	AT2G37330.1	ALS3	aluminum sensitive 3		D	-1.63994	0.000925105	0.0227137		-1.53809	0.00173167	0.0304668		-1.44203	0.00238475	0.0404289		-2.41439	1.02638e-06	6.92536e-05
	1137	UN015162	AT1G67310.1	---	Calmodulin-binding transcription activator protein with CG-1 and Ankyrin domains		D	-1.46132	4.24004e-05	0.00206799		-1.83676	4.39422e-05	0.00189634		-0.863813	0.000337935	0.00952876		-1.75955	5.38927e-13	1.45786e-10
	1138	UN009178	AT4G38170.1	FRS9	FAR1-related sequence 9		D	7.08021	0.0191874	0.183328		7.82922	1.27489e-08	2.18906e-06		7.90297	1.7213e-07	1.71152e-05		7.15232	1.26846e-07	1.11991e-05
	1139	UN052197	AT1G70640.1	---	octicosapeptide/Phox/Bem1p (PB1) domain-containing protein		D	-2.99242	7.94324e-11	2.31777e-08		-2.54282	2.38815e-10	6.17899e-08		-2.65444	3.02716e-12	8.40973e-10		-3.50833	5.63096e-21	4.22265e-18
	1140	UN076889	AT5G16110.1	---	unknown protein; FUNCTIONS IN: molecular_function unknown; INVOLVED IN: biological_process unknown; LOCATED IN: chloroplast; EXPRESSED IN: 24 plant structures; EXPRESSED DURING: 15 growth stages; BEST Arabidopsis thaliana protein match is: unknown protein (TAIR:AT3G02555.1); Has 133 Blast hits to 133 proteins in 18 species: Archae - 0; Bacteria - 0; Metazoa - 0; Fungi - 0; Plants - 133; Viruses -…		D	-3.39129	1.63601e-08	2.68136e-06		-3.1136	2.48364e-07	2.62557e-05		-2.51703	1.30697e-05	0.000692095		-3.46682	6.20113e-09	7.75037e-07
	1141	UN045411	AT4G35830.1	ACO1	aconitase 1		D	-0.681518	0.0127441	0.139337		-1.08026	3.62532e-07	3.6617e-05		-0.382235	0.0374362	0.259221		-1.35758	0.000176949	0.00469871
	1142	UN020308	AT1G21680.1	---	DPP6 N-terminal domain-like protein		D	-1.30521	3.89743e-10	1.00893e-07		-0.950349	2.87986e-06	0.00021081		-0.772713	9.5091e-06	0.000535337		-1.74225	1.61412e-14	5.62494e-12
	1143	UN031131	AT3G10160.1	ATDFC, DFC, FPGS2	DHFS-FPGS homolog C		D	6.81088	0.0168261	0.167994		6.35784	0.000947268	0.0199999		6.92401	1.09312e-06	8.49959e-05		5.9992	0.049228	0.25508
	1144	UN057069	AT2G45770.2	CPFTSY	signal recognition particle receptor protein, chloroplast (FTSY)		D	-0.89113	0.00372431	0.0606658		-1.15897	0.000784079	0.0173345		-0.621122	0.0796247	0.40899		-1.62004	4.52246e-07	3.45479e-05
	1145	UN039185	---	---	---		D	-2.46626	8.35192e-05	0.00352512		-2.25268	8.19413e-05	0.00311613		-2.18825	3.64225e-05	0.00160573		-3.10121	4.31754e-08	4.3206e-06
	1146	UN148199	AT2G17570.1	---	Undecaprenyl pyrophosphate synthetase family protein		D	2.33085	0.00153849	0.0329081		2.04209	0.00135172	0.0255735		2.43162	1.98775e-05	0.000974208		1.50491	0.061108	0.290823
	1147	UN045302	AT2G13360.1	AGT, AGT1, SGAT	alanine:glyoxylate aminotransferase		D	1.15646	0.00451066	0.0696538		1.32992	9.95301e-05	0.00359444		1.84578	1.02715e-07	1.10691e-05		0.861612	0.0124258	0.103527
	1148	UN024019	AT5G35750.1	AHK2, HK2	histidine kinase 2		D	-1.43572	7.3607e-05	0.00320042		-1.40021	1.06592e-07	1.29056e-05		-0.854017	0.000274321	0.00814476		-1.85556	0.000499271	0.0104541
	1149	UN059927	AT1G70940.1	PIN3, ATPIN3	Auxin efflux carrier family protein		D	-1.38646	6.4361e-06	0.00045187		-1.87818	3.34459e-08	4.81001e-06		-1.22202	9.41528e-06	0.000530596		-2.09182	2.07313e-07	1.70342e-05
	1150	UN075584	AT5G23530.1	AtCXE18, CXE18	carboxyesterase 18		D	-2.18335	1.88499e-06	0.000161006		-2.0749	7.54836e-07	6.82635e-05		-1.44244	0.000301127	0.00873885		-2.38758	2.45464e-06	0.000145128
	1151	UN043644	AT5G66150.1	---	Glycosyl hydrolase family 38 protein		D	1.09227	5.57896e-06	0.000400037		0.667184	0.00572157	0.0693123		1.07945	3.50165e-05	0.00155615		0.235844	0.532954	0.855135
	1152	UN049817	AT1G76880.1	---	Duplicated homeodomain-like superfamily protein		D	-1.11305	0.000545226	0.0152229		-0.561123	0.085389	0.376141		-0.484286	0.0868039	0.429313		-1.30762	1.93559e-05	0.000805255
	1153	UN102776	AT5G15802.1	---	unknown protein; FUNCTIONS IN: molecular_function unknown; INVOLVED IN: biological_process unknown; LOCATED IN: endomembrane system; Has 35 Blast hits to 35 proteins in 15 species: Archae - 0; Bacteria - 4; Metazoa - 0; Fungi - 0; Plants - 31; Viruses - 0; Other Eukaryotes - 0 (source: NCBI BLink).		D	-1.80591	4.31585e-06	0.000322762		-1.74279	5.33481e-06	0.000351496		-1.23357	0.000644596	0.0156024		-2.21497	1.12253e-08	1.31165e-06
	1154	UN039506	AT4G21960.1	PRXR1	Peroxidase superfamily protein		D	-0.776006	0.00284895	0.0504438		-1.15813	1.17637e-05	0.000671266		-0.763418	0.00414991	0.0601369		-1.59711	1.2446e-09	1.83415e-07
	1155	UN175329	---	---	---		D	1.05906	0.0299041	0.244488		1.09327	0.0318746	0.209336		1.88199	9.64729e-06	0.000542564		1.18951	0.0585731	0.283728
	1156	UN019893	AT4G34710.1	ADC2, SPE2, ATADC2	arginine decarboxylase 2		D	1.3241	3.38323e-06	0.000260741		0.854887	0.0355931	0.224633		1.30392	1.23664e-05	0.000665042		0.521368	0.0689383	0.313362
	1157	UN014857	AT5G65700.1	BAM1	Leucine-rich receptor-like protein kinase family protein		D	-1.82498	0.000626444	0.0168926		-2.04107	7.28561e-06	0.000459716		-1.34547	0.00141215	0.0276156		-2.24548	9.45164e-07	6.45829e-05
	1158	UN064472	AT4G18910.1	NIP1;2, NLM2, ATNLM2	NOD26-like intrinsic protein 1;2		D	-1.15468	0.00295424	0.0516558		-1.35946	0.00507859	0.064172		-1.08411	0.0017572	0.032242		-1.93398	2.52338e-06	0.000148451
	1159	UN068610	AT4G37300.1	MEE59	maternal effect embryo arrest 59		D	-3.67244	3.80159e-30	1.1994e-26		-3.95575	1.05336e-30	3.31591e-27		-3.26429	4.35979e-27	5.35614e-24		-4.15033	2.48382e-28	3.00298e-25
	1160	UN093742	---	---	---		D	-2.66607	3.57477e-16	2.73416e-13		-2.81767	1.61959e-17	1.55544e-14		-2.74241	4.78437e-21	3.6736e-18		-3.49339	1.87713e-28	2.31678e-25
	1161	UN063971	AT4G13030.1	---	P-loop containing nucleoside triphosphate hydrolases superfamily protein		D	-1.57508	5.5557e-05	0.0025612		-1.67206	1.4603e-05	0.000801015		-1.42305	2.381e-05	0.00113085		-2.28914	4.85991e-10	7.7604e-08
	1162	UN019760	AT2G25620.1	AtDBP1, DBP1	DNA-binding protein phosphatase 1		D	7.09786	0.00881087	0.108545		6.70805	0.019479	0.153031		7.35171	1.27588e-06	9.72904e-05		6.50681	2.36909e-05	0.00095411
	1163	UN087983	AT3G14180.1	---	sequence-specific DNA binding transcription factors		D	-1.55828	0.000744625	0.0192466		-1.27351	0.00758343	0.0830773		-1.49313	0.000232688	0.00723099		-2.1576	2.80418e-06	0.000161601
	1164	UN088944	AT1G18650.1	PDCB3	plasmodesmata callose-binding protein 3		D	-1.00747	6.39155e-08	8.83961e-06		-1.13037	2.26436e-08	3.49607e-06		-1.05822	1.56708e-07	1.58381e-05		-1.81395	4.11076e-20	2.70589e-17
	1165	UN077404	AT3G56170.1	CAN	Ca-2+ dependent nuclease		D	-0.982766	1.5005e-06	0.000131047		-1.05095	0.000285254	0.00825563		-0.628564	0.00732451	0.0881812		-1.54445	4.01083e-07	3.08584e-05
	1166	UN070599	AT2G41380.1	---	S-adenosyl-L-methionine-dependent methyltransferases superfamily protein		D	-0.291345	0.224154	0.709527		-0.536475	0.00712359	0.0798732		-0.334457	0.0929655	0.444671		-1.10696	1.80282e-07	1.50851e-05
	1167	UN129669	AT3G57062.1	---	unknown protein; FUNCTIONS IN: molecular_function unknown; INVOLVED IN: biological_process unknown; LOCATED IN: endomembrane system; Has 30201 Blast hits to 17322 proteins in 780 species: Archae - 12; Bacteria - 1396; Metazoa - 17338; Fungi - 3422; Plants - 5037; Viruses - 0; Other Eukaryotes - 2996 (source: NCBI BLink).		D	-1.82552	0.00034482	0.0106847		-1.83957	0.00015045	0.00495062		-1.71299	0.000159082	0.00537572		-2.53158	1.1419e-05	0.000518776
	1168	UN073203	AT3G45600.1	TET3	tetraspanin3		D	0.638157	0.0148379	0.154916		0.348721	0.187765	0.558963		1.01095	1.40472e-05	0.000734705		0.152453	0.766088	0.947249
	1169	UN085325	AT4G38770.1	PRP4, ATPRP4	proline-rich protein 4		D	-1.40209	7.1036e-07	6.79148e-05		-1.34956	1.21214e-07	1.43689e-05		-0.822888	0.00111819	0.0231789		-1.71459	1.15394e-09	1.73067e-07
	1170	UN071234	AT1G17860.1	---	Kunitz family trypsin and protease inhibitor protein		D	-1.26301	4.3591e-05	0.00211626		-1.17273	1.07838e-06	9.33824e-05		-0.571927	0.0519348	0.316938		-1.41305	5.77172e-07	4.26345e-05
	1171	UN019670	AT4G32190.1	---	Myosin heavy chain-related protein		D	-0.874008	5.74404e-05	0.00262644		-0.512607	0.0248774	0.178819		-0.361987	0.151231	0.564644		-1.18304	5.26952e-09	6.71348e-07
	1172	UN003351	AT1G19220.1	ARF19, IAA22, ARF11	auxin response factor 19		D	-1.24837	2.63744e-08	4.08883e-06		-0.850849	0.000129901	0.00443675		-0.513132	0.00073	0.0171223		-1.29884	2.15728e-14	7.34493e-12
	1173	UN112003	AT5G02160.1	---	unknown protein; FUNCTIONS IN: molecular_function unknown; INVOLVED IN: biological_process unknown; LOCATED IN: chloroplast thylakoid membrane; EXPRESSED IN: 23 plant structures; EXPRESSED DURING: 13 growth stages; Has 121 Blast hits to 121 proteins in 17 species: Archae - 0; Bacteria - 0; Metazoa - 0; Fungi - 0; Plants - 121; Viruses - 0; Other Eukaryotes - 0 (source: NCBI BLink).		D	-1.21354	1.06559e-06	9.72712e-05		-1.27852	1.7813e-08	2.88383e-06		-1.39486	1.69762e-10	3.42522e-08		-2.01467	3.57379e-20	2.40589e-17
	1174	UN038350	AT1G51200.1	---	A20/AN1-like zinc finger family protein		D	-3.00003	1.36231e-08	2.30771e-06		-2.63225	6.9234e-05	0.0027338		-2.19122	1.00827e-06	7.9517e-05		-2.91277	2.54008e-08	2.73599e-06
	1175	UN070949	AT3G29270.1	---	RING/U-box superfamily protein		D	-1.45219	1.04174e-12	4.69526e-10		-1.71547	4.72529e-28	1.11562e-24		-0.880835	3.26532e-11	7.74764e-09		-1.55511	4.55341e-25	4.42218e-22
	1176	UN073741	AT2G15695.1	---	Protein of unknown function DUF829, transmembrane 53		D	-2.20169	9.81835e-06	0.00063667		-2.07136	2.20165e-05	0.00111986		-1.48404	0.00141489	0.0276398		-2.273	1.88848e-06	0.000116904
	1177	UN070563	AT1G19000.1	---	Homeodomain-like superfamily protein		D	-1.84585	4.07978e-05	0.0020062		-1.90886	1.11132e-05	0.000644533		-1.27211	0.00208188	0.0363776		-2.10621	3.44088e-06	0.00019065
	1178	UN028526	AT2G16440.1	MCM4	Minichromosome maintenance (MCM2/3/5) family protein		D	7.01443	0.010714	0.123876		7.27351	2.47162e-07	2.61775e-05		7.35659	0.00794555	0.093075		6.57114	0.0242008	0.16019
	1179	UN004535	AT1G69420.2	---	DHHC-type zinc finger family protein		D	-1.30234	3.42487e-13	1.61577e-10		-1.05883	1.20298e-06	0.000102196		-0.974318	2.32914e-10	4.53394e-08		-1.75415	1.25761e-09	1.84871e-07
	1180	UN113179	AT1G30380.1	PSAK	photosystem I subunit K		D	-0.425608	0.0988495	0.479247		-0.755065	1.08111e-06	9.33824e-05		-0.232231	0.159233	0.578615		-1.0178	3.56833e-06	0.000197013
	1181	UN093137	AT1G54690.1	HTA3, H2AXB, G-H2AX, GAMMA-H2AX	gamma histone variant H2AX		D	2.70277	1.1169e-06	0.000101405		2.56507	7.87418e-05	0.00301804		2.57111	6.7224e-08	7.7104e-06		1.93039	0.000422034	0.00919873
	1182	UN080376	AT5G01970.1	---	unknown protein; BEST Arabidopsis thaliana protein match is: unknown protein (TAIR:AT1G30050.1); Has 240 Blast hits to 236 proteins in 72 species: Archae - 0; Bacteria - 15; Metazoa - 51; Fungi - 19; Plants - 119; Viruses - 0; Other Eukaryotes - 36 (source: NCBI BLink).		D	-1.57788	9.23292e-08	1.20123e-05		-1.48123	5.60652e-09	1.0348e-06		-0.896322	0.00047258	0.0123236		-1.6278	1.12214e-07	1.00877e-05
	1183	UN035304	AT5G52860.1	---	ABC-2 type transporter family protein		D	1.7404	3.92014e-05	0.0019439		1.68782	0.000251541	0.00743122		1.99207	1.30254e-05	0.000691073		1.19087	0.00284093	0.0376516
	1184	UN041332	AT4G37930.1	SHM1, STM, SHMT1	serine transhydroxymethyltransferase 1		D	0.868789	0.0054678	0.0790872		1.00579	0.000426002	0.0111494		1.40321	1.61477e-07	1.62311e-05		0.600887	0.0543527	0.271315
	1185	UN092816	AT1G12780.1	UGE1, ATUGE1	UDP-D-glucose/UDP-D-galactose 4-epimerase 1		D	-2.00354	5.81225e-06	0.000414996		-1.73355	8.16336e-05	0.0031086		-1.6031	0.000141875	0.00492987		-2.35825	8.83919e-08	8.15656e-06
	1186	UN034247	AT3G22970.1	---	Protein of unknown function (DUF506)		D	-1.31321	5.28428e-06	0.000382712		-1.52987	2.02942e-08	3.22109e-06		-1.2391	3.73759e-06	0.000245987		-1.96912	2.40492e-12	5.98623e-10
	1187	UN094799	AT5G25360.1	---	unknown protein; BEST Arabidopsis thaliana protein match is: unknown protein (TAIR:AT4G32342.1); Has 1807 Blast hits to 1807 proteins in 277 species: Archae - 0; Bacteria - 0; Metazoa - 736; Fungi - 347; Plants - 385; Viruses - 0; Other Eukaryotes - 339 (source: NCBI BLink).		D	-1.36153	1.92679e-06	0.000164298		-1.69419	1.96048e-11	6.53451e-09		-1.34644	2.09301e-06	0.000148156		-2.03123	2.64259e-11	5.5124e-09
	1188	UN127600	AT5G19140.1	ATAILP1, AILP1	Aluminium induced protein with YGL and LRDR motifs		D	-1.49916	2.82996e-12	1.16143e-09		-1.2706	3.01343e-08	4.46989e-06		-0.819045	0.000375924	0.0103757		-1.51416	8.30397e-11	1.5667e-08
	1189	UN144352	---	---	---		D	-2.26661	0.000188299	0.00667509		-2.13168	0.000167865	0.00538299		-1.65331	0.00393257	0.0578213		-2.39552	6.49993e-06	0.000323316
	1190	UN105724	AT2G37170.1	PIP2B, PIP2;2	plasma membrane intrinsic protein 2		D	1.92666	0.000469774	0.0136054		1.67433	0.00329908	0.0479199		2.29595	9.74767e-06	0.000547097		1.57283	0.00934028	0.0855324
	1191	UN112878	---	---	---		D	-3.90934	0.000443368	0.0130123		-3.72121	0.000326629	0.00913063		-3.96776	8.90763e-05	0.00341505		-4.47463	1.36464e-05	0.000597516
	1192	UN076088	AT2G46600.1	---	Calcium-binding EF-hand family protein		D	5.96347	0.00961491	0.114933		6.01296	0.00934419	0.0954516		6.57885	7.04176e-06	0.000421316		5.86491	0.0576057	0.281319
	1193	UN052860	AT2G43710.2	SSI2, FAB2	Plant stearoyl-acyl-carrier-protein desaturase family protein		D	-2.60645	3.84547e-09	7.49496e-07		-2.11136	8.26768e-06	0.000512679		-2.29663	8.58322e-09	1.22931e-06		-2.83504	3.26931e-08	3.39113e-06
	1194	UN057437	AT2G36410.1	---	Family of unknown function (DUF662)		D	-1.2009	0.00112583	0.0262019		-1.18458	0.00126011	0.024382		-1.08238	0.00153539	0.0293103		-1.78901	6.19354e-07	4.52985e-05
	1195	UN012153	AT2G23460.1	XLG1, ATXLG1	extra-large G-protein 1		D	-1.07883	0.000962752	0.0233877		-1.22373	0.0017643	0.0308455		-0.656082	0.0305591	0.226738		-1.40967	1.27646e-05	0.000565596
	1196	UN049988	AT5G25610.1	RD22, ATRD22	BURP domain-containing protein		D	-1.25522	3.95705e-05	0.00195835		-1.22313	5.63353e-05	0.00231146		-0.733095	0.011655	0.120123		-1.49304	4.86474e-07	3.67598e-05
	1197	UN134663	AT1G54690.1	HTA3, H2AXB, G-H2AX, GAMMA-H2AX	gamma histone variant H2AX		D	3.03047	4.17149e-05	0.00204047		2.77021	0.000473187	0.012045		3.16036	2.65094e-07	2.5268e-05		2.4383	0.00188642	0.0279528
	1198	UN018972	AT2G22610.1	---	Di-glucose binding protein with Kinesin motor domain		D	2.23036	9.95219e-08	1.28817e-05		1.81699	5.77131e-05	0.00236115		2.19001	9.84996e-07	7.79537e-05		1.56231	0.000455437	0.00975099
	1199	UN090418	AT3G08880.1	---	unknown protein; BEST Arabidopsis thaliana protein match is: unknown protein (TAIR:AT5G01570.1); Has 177 Blast hits to 175 proteins in 60 species: Archae - 4; Bacteria - 33; Metazoa - 18; Fungi - 11; Plants - 59; Viruses - 0; Other Eukaryotes - 52 (source: NCBI BLink).		D	-0.876112	0.0393031	0.290161		-1.0735	1.49227e-05	0.00081618		-0.558381	0.0259772	0.202899		-1.30671	6.96602e-05	0.00223675
	1200	UN075468	AT1G28330.5	DYL1	dormancy-associated protein-like 1		D	-2.33671	4.81987e-18	5.0689e-15		-2.45943	1.06387e-18	1.23025e-15		-1.82702	1.15058e-10	2.44649e-08		-2.5165	1.6571e-17	8.11319e-15
	1201	UN046873	AT4G05390.1	ATRFNR1, RFNR1	root FNR 1		D	-0.913987	0.000877773	0.0218707		-1.13499	1.24107e-06	0.000104803		-0.653755	0.000597346	0.0147361		-1.38949	2.3162e-08	2.52236e-06
	1202	UN051679	AT4G23160.1	CRK8	cysteine-rich RLK (RECEPTOR-like protein kinase) 8		D	-1.98725	3.11063e-09	6.2065e-07		-1.58274	1.03718e-06	9.05541e-05		-1.71295	1.9082e-08	2.542e-06		-2.28923	6.18463e-13	1.66541e-10
	1203	UN067622	AT1G12710.1	AtPP2-A12, PP2-A12	phloem protein 2-A12		D	-1.63914	8.31836e-11	2.41328e-08		-1.98502	3.21669e-15	2.07122e-12		-1.33926	1.56251e-08	2.1172e-06		-1.98974	1.96608e-16	8.72852e-14
	1204	UN011842	AT2G01820.1	---	Leucine-rich repeat protein kinase family protein		D	-0.712329	0.0320608	0.255676		-0.842025	0.00377216	0.0523364		-0.517208	0.0361646	0.253074		-1.25448	7.94769e-07	5.53926e-05
	1205	UN053539	AT2G47620.1	ATSWI3A, CHB1, SWI3A	SWITCH/sucrose nonfermenting 3A		D	-1.07372	2.30455e-13	1.14053e-10		-1.37437	3.28274e-16	2.54808e-13		-0.78336	1.03324e-07	1.11131e-05		-1.47085	4.067e-11	8.16736e-09
	1206	UN049888	AT5G49520.1	WRKY48, ATWRKY48	WRKY DNA-binding protein 48		D	-1.90808	0.000214607	0.00738471		-2.17892	0.00026919	0.00786648		-1.81489	0.000212747	0.00676338		-2.49664	1.99308e-06	0.000121726
	1207	UN028377	AT4G09160.1	---	SEC14 cytosolic factor family protein / phosphoglyceride transfer family protein		D	-2.29572	1.17691e-05	0.000727178		-2.65859	8.11167e-07	7.27265e-05		-2.24773	1.28331e-05	0.000682517		-2.88835	2.56956e-08	2.75771e-06
	1208	UN062203	AT3G16370.1	---	GDSL-like Lipase/Acylhydrolase superfamily protein		D	-1.04039	9.26798e-06	0.000607595		-1.05035	1.59767e-06	0.000127866		-0.415952	0.0962418	0.452452		-0.969169	2.59021e-06	0.00015148
	1209	UN176024	AT3G28480.2	---	Oxoglutarate/iron-dependent oxygenase		D	-2.06159	2.63776e-06	0.000212706		-2.13425	2.34501e-07	2.51658e-05		-1.79258	2.50073e-05	0.0011786		-2.52349	6.77094e-09	8.41766e-07
	1210	UN076420	AT1G21750.1	ATPDIL1-1, ATPDI5, PDI5, PDIL1-1	PDI-like 1-1		D	-0.567019	6.32893e-05	0.00283482		-0.900499	3.53666e-10	8.751e-08		-0.476878	0.000638382	0.0155152		-1.12464	8.14645e-14	2.52676e-11
	1211	UN082350	AT2G05100.1	LHCB2.1, LHCB2	photosystem II light harvesting complex gene 2.1		D	-1.36406	3.55652e-15	2.11216e-12		-1.62629	1.08812e-25	2.05521e-22		-1.1196	2.5321e-14	9.45844e-12		-1.80312	9.01325e-08	8.27849e-06
	1212	UN052340	AT5G40870.1	ATUK/UPRT1, UKL1, UK/UPRT1	uridine kinase/uracil phosphoribosyltransferase 1		D	-1.18026	3.91695e-09	7.6049e-07		-1.53682	7.69327e-14	4.35924e-11		-0.962031	2.88249e-07	2.70094e-05		-1.59278	4.977e-16	2.10605e-13
	1213	UN045718	AT2G35880.1	---	TPX2 (targeting protein for Xklp2) protein family		D	-0.833094	6.95064e-08	9.35648e-06		-0.855016	0.00346243	0.049344		-0.360314	0.0972549	0.455356		-1.06878	4.24099e-05	0.00150266
	1214	UN038313	AT1G60420.1	---	DC1 domain-containing protein		D	-0.869035	9.51037e-05	0.00393511		-1.11207	5.26956e-09	9.7898e-07		-0.76631	1.35105e-05	0.000711346		-1.43737	2.04951e-13	5.98115e-11
	1215	UN059639	AT5G65430.3	GRF8	general regulatory factor 8		D	-0.733322	0.000243043	0.00817376		-0.69218	0.00032366	0.00908799		-0.473605	0.0250303	0.197738		-1.18317	3.30318e-09	4.48823e-07
	1216	UN019824	AT2G34750.1	---	RNA polymerase I specific transcription initiation factor RRN3 protein		D	-0.805482	2.42051e-05	0.00131384		-1.1216	1.36155e-06	0.000113455		-0.83287	1.81738e-05	0.000906787		-1.44179	7.16723e-10	1.12328e-07
	1217	UN033374	AT1G14920.1	GAI, RGA2	GRAS family transcription factor family protein		D	-0.924038	0.000663859	0.0176377		-1.02931	0.000317175	0.0089846		-0.861379	0.00312157	0.0491381		-1.51436	1.77553e-08	1.97899e-06
	1218	UN061373	AT1G79580.1	SMB, ANAC033	NAC (No Apical Meristem) domain transcriptional regulator superfamily protein		D	-1.73668	0.000605666	0.0164967		-1.5659	0.000541898	0.01329		-1.14603	0.0170753	0.154147		-1.80004	2.17482e-05	0.000888554
	1219	UN052512	AT2G37790.1	---	NAD(P)-linked oxidoreductase superfamily protein		D	-0.673343	0.000366614	0.0112162		-0.77825	6.15171e-05	0.00248981		-0.406662	0.0213749	0.178019		-1.11805	2.90343e-11	5.9724e-09
	1220	UN109682	AT1G76490.1	HMG1, HMGR1, AtHMGR1	hydroxy methylglutaryl CoA reductase 1		D	-2.09485	2.32691e-06	0.000192247		-1.62182	5.40664e-05	0.00224577		-1.72577	4.26664e-06	0.000275557		-2.23863	1.32903e-07	1.16675e-05
	1221	UN017956	AT1G16720.1	HCF173	high chlorophyll fluorescence phenotype 173		D	1.48616	0.000415357	0.0123555		1.32848	0.000129167	0.00441434		1.41048	1.2311e-05	0.000664001		0.83668	0.022221	0.151278
	1222	UN115740	AT5G05710.1	---	Pleckstrin homology (PH) domain superfamily protein		D	-1.62489	1.97797e-09	4.17773e-07		-1.33459	1.33608e-06	0.000111497		-0.953923	2.15579e-06	0.000151436		-1.50148	8.84587e-06	0.000421599
	1223	UN058969	AT5G14390.1	---	alpha/beta-Hydrolases superfamily protein		D	-1.23228	1.29379e-05	0.000784041		-1.15562	4.9699e-05	0.0021		-1.03075	0.000993423	0.0212356		-1.69725	5.50228e-10	8.73904e-08
	1224	UN083243	AT4G35100.1	PIP3, PIP3A, PIP2;7, SIMIP	plasma membrane intrinsic protein 3		D	-1.49432	2.64568e-15	1.62871e-12		-1.31695	2.15297e-12	8.71383e-10		-1.54025	1.70989e-16	8.44012e-14		-1.99297	3.38926e-20	2.30789e-17
	1225	UN039378	AT1G22410.1	---	Class-II DAHP synthetase family protein		D	-1.60642	0.000867792	0.0216775		-1.88821	8.1187e-05	0.00309993		-1.48374	0.00120121	0.0244416		-2.12378	5.24195e-06	0.000270273
	1226	UN058479	AT3G44750.1	HD2A, ATHD2A, HDA3, HDT1	histone deacetylase 3		D	1.50485	2.55178e-06	0.000206433		1.18833	0.00117577	0.023401		1.45439	0.000512077	0.0131063		0.885472	0.566376	0.872826
	1227	UN118706	AT2G39000.1	---	Acyl-CoA N-acyltransferases (NAT) superfamily protein		D	-1.68897	9.39303e-05	0.00389934		-1.57182	7.81257e-06	0.000489153		-1.09487	0.000945702	0.0204787		-1.69068	7.41365e-06	0.000362675
	1228	UN051177	AT1G21880.2	LYM1	lysm domain GPI-anchored protein 1 precursor		D	1.45096	0.000320531	0.0101185		1.28727	0.00305353	0.0453889		1.81292	1.24458e-06	9.50349e-05		1.16108	0.00407726	0.0484835
	1229	UN060503	AT5G50320.1	ELO3, HAG3, HAC8, ELP3, AtELP3	radical SAM domain-containing protein / GCN5-related N-acetyltransferase (GNAT) family protein		D	-0.659606	0.000891492	0.0221034		-1.00142	2.7666e-06	0.00020412		-0.50916	0.0728046	0.388707		-1.10943	9.27256e-07	6.36529e-05
	1230	UN052921	AT5G67290.1	---	FAD-dependent oxidoreductase family protein		D	-1.06622	1.58305e-05	0.000927059		-0.870789	0.000506967	0.0126858		-0.982752	2.99223e-05	0.0013615		-1.51327	4.27454e-09	5.56113e-07
	1231	UN099218	AT2G46820.1	PTAC8, TMP14, PSAP, PSI-P	photosystem I P subunit		D	1.42171	0.000164848	0.00603447		1.62344	3.73563e-06	0.00026262		1.66366	7.45686e-07	6.14375e-05		1.04952	0.0189919	0.13656
	1232	UN017971	AT1G32060.1	PRK	phosphoribulokinase		D	1.37768	0.000243848	0.00818992		1.61073	1.90127e-05	0.000993833		1.90112	8.78743e-08	9.73555e-06		1.27812	0.000650772	0.0128639
	1233	UN108480	AT4G14540.1	NF-YB3	nuclear factor Y, subunit B3		D	-1.93567	8.14601e-06	0.000547551		-1.68714	0.000103436	0.0037048		-1.55387	0.000240951	0.0073922		-2.17871	7.39716e-07	5.23563e-05
	1234	UN029917	AT5G04660.1	CYP77A4	cytochrome P450, family 77, subfamily A, polypeptide 4		D	-1.35927	8.77568e-07	8.11349e-05		-1.37424	4.99853e-05	0.00210895		-0.838839	0.0101913	0.109815		-1.42503	6.20165e-07	4.53019e-05
	1235	UN110683	AT1G14610.1	TWN2, VALRS	valyl-tRNA synthetase / valine--tRNA ligase (VALRS)		D	-1.56499	1.77351e-05	0.00102434		-1.24789	0.00232961	0.0376828		-1.33967	0.000105969	0.00390063		-1.86347	1.28145e-06	8.36073e-05
	1236	UN030234	AT3G47470.1	LHCA4, CAB4	light-harvesting chlorophyll-protein complex I subunit A4		D	-1.01444	3.44563e-11	1.12217e-08		-0.955025	6.87396e-10	1.60288e-07		-0.707855	1.8278e-07	1.80122e-05		-1.37184	5.33738e-17	2.48974e-14
	1237	UN117029	AT3G16520.3	UGT88A1	UDP-glucosyl transferase 88A1		D	-0.578428	0.0629721	0.378567		-0.748986	0.00892121	0.0925203		-0.534929	0.0479283	0.302129		-1.13443	1.16453e-05	0.000527039
	1238	UN063197	AT5G54270.1	LHCB3, LHCB3X1	light-harvesting chlorophyll B-binding protein 3		D	-0.77094	0.000590255	0.0162023		-0.815017	0.000305736	0.00874504		-0.645744	0.00663865	0.0828655		-1.26956	2.9054e-08	3.08462e-06
	1239	UN056586	AT3G26650.1	GAPA, GAPA-1	glyceraldehyde 3-phosphate dehydrogenase A subunit		D	1.01952	1.13206e-05	0.00070551		1.18991	4.861e-08	6.71801e-06		1.12845	8.13816e-08	9.14451e-06		0.588449	0.00603571	0.0637376
	1240	UN056587	AT3G26650.1	GAPA, GAPA-1	glyceraldehyde 3-phosphate dehydrogenase A subunit		D	1.01952	1.13206e-05	0.00070551		1.18991	4.861e-08	6.71801e-06		1.12845	8.13816e-08	9.14451e-06		0.588449	0.00603571	0.0637376
	1241	UN049440	AT2G36910.1	ATPGP1, PGP1, ABCB1	ATP binding cassette subfamily B1		D	0.917994	0.00623472	0.0863927		0.957922	0.00722635	0.0806274		1.49522	1.94951e-06	0.00013997		1.00633	0.00446986	0.0515984
	1242	UN039913	AT5G48820.2	ICK6	inhibitor/interactor with cyclin-dependent kinase		D	-2.09192	0.000232588	0.00788518		-2.46645	2.82931e-06	0.000208475		-2.03851	6.65978e-05	0.00267961		-2.57825	3.15905e-06	0.000178237
	1243	UN110818	AT1G02070.1	---	unknown protein; BEST Arabidopsis thaliana protein match is: unknown protein (TAIR:AT3G60520.1); Has 98 Blast hits to 98 proteins in 13 species: Archae - 0; Bacteria - 0; Metazoa - 0; Fungi - 0; Plants - 98; Viruses - 0; Other Eukaryotes - 0 (source: NCBI BLink).		D	-1.96185	1.28692e-16	1.10108e-13		-1.80981	1.33229e-16	1.12674e-13		-1.75214	1.33216e-13	4.72098e-11		-2.34706	1.82766e-25	1.86679e-22
	1244	UN068525	AT5G62380.1	VND6, ANAC101, NAC101	NAC-domain protein 101		D	-1.29295	2.55972e-05	0.00137316		-1.18482	0.000331785	0.00924737		-0.778201	0.00222742	0.0383258		-1.3761	3.71406e-06	0.000204353
	1245	UN053600	AT3G53140.1	---	O-methyltransferase family protein		D	2.17236	8.20996e-05	0.00347975		2.41112	1.19077e-06	0.000101615		2.58348	1.60985e-08	2.17071e-06		1.98343	0.00165204	0.0254737
	1246	UN018360	AT3G54050.1	HCEF1	high cyclic electron flow 1		D	1.60492	0.00055584	0.0154679		1.89446	8.44024e-06	0.000520968		1.83789	9.37381e-06	0.000529894		1.32447	0.00231519	0.0325112
	1247	UN018419	AT2G47960.1	---	unknown protein; CONTAINS InterPro DOMAIN/s: Protein of unknown function DUF974 (InterPro:IPR010378); Has 285 Blast hits to 284 proteins in 126 species: Archae - 0; Bacteria - 0; Metazoa - 150; Fungi - 68; Plants - 32; Viruses - 0; Other Eukaryotes - 35 (source: NCBI BLink).		D	-0.568716	0.0341855	0.265572		-0.591071	0.0372259	0.230756		-0.72301	0.0163561	0.149632		-1.12208	8.18894e-06	0.000394414
	1248	UN085196	AT3G28480.2	---	Oxoglutarate/iron-dependent oxygenase		D	-1.83421	6.88328e-08	9.3155e-06		-1.92469	2.68731e-08	4.04976e-06		-1.73872	5.41055e-08	6.36418e-06		-2.32128	3.06636e-12	7.44497e-10
	1249	UN088847	AT1G61520.1	LHCA3	photosystem I light harvesting complex gene 3		D	-1.02894	7.89266e-14	4.19391e-11		-0.887216	1.77012e-09	3.63441e-07		-0.493013	2.1565e-05	0.00104396		-1.03087	3.60207e-11	7.308e-09
	1250	UN085261	AT5G24930.1	ATCOL4, COL4	CONSTANS-like 4		D	-2.16871	1.33769e-05	0.000805808		-2.05755	0.000155759	0.00508104		-1.69142	0.000347511	0.00974722		-2.27311	4.12269e-06	0.000221832
	1251	UN058253	AT3G04730.1	IAA16	indoleacetic acid-induced protein 16		D	-0.946452	2.43021e-05	0.00131769		-1.26913	6.86549e-08	8.94298e-06		-0.923612	7.26025e-06	0.000432051		-1.4407	1.86399e-10	3.29632e-08
	1252	UN079066	---	---	---		D	-1.45613	6.80263e-09	1.25327e-06		-1.58135	1.91627e-13	9.94778e-11		-1.3843	5.65497e-11	1.29186e-08		-1.94915	1.31644e-17	6.49902e-15
	1253	UN015548	AT3G01540.2	DRH1, ATDRH1	DEAD box RNA helicase 1		D	-1.66709	1.00504e-05	0.000646301		-1.67452	0.000214486	0.00652841		-1.13975	0.000651409	0.0157397		-1.53304	2.07746e-05	0.000854078
	1254	UN077132	AT4G14430.1	IBR10, ATECI2, ECI2, ECHIB, PEC12	indole-3-butyric acid response 10		D	-1.23008	0.000130989	0.00505915		-1.01265	0.000361307	0.00985689		-0.73104	0.00854743	0.0976496		-1.27521	8.6265e-06	0.000413138
	1255	UN070649	AT5G64210.1	AOX2	alternative oxidase 2		D	0.843616	0.00111892	0.0260893		0.869282	3.53307e-05	0.00161026		1.02329	1.21569e-06	9.29575e-05		0.447351	0.0441989	0.23737
	1256	UN047713	AT5G03740.1	HD2C, HDT3	histone deacetylase 2C		D	1.3567	3.29439e-06	0.000255847		0.979064	0.000625532	0.0146768		1.36377	0.000987965	0.02117		0.899998	0.153051	0.483652
	1257	UN052467	AT1G16010.2	MGT2, MRS2-1	magnesium transporter 2		D	-1.31562	8.23141e-06	0.000551822		-1.44191	5.59225e-05	0.00230119		-1.24242	0.000166009	0.00555212		-1.78823	1.22189e-10	2.20692e-08
	1258	UN055025	AT3G55960.1	---	Haloacid dehalogenase-like hydrolase (HAD) superfamily protein		D	-1.30418	1.49362e-06	0.000130672		-1.33981	4.14547e-06	0.000286108		-0.891653	0.000402431	0.0108805		-1.43414	4.73332e-07	3.58582e-05
	1259	UN039615	AT2G22240.1	ATMIPS2, MIPS2, ATIPS2	myo-inositol-1-phosphate synthase 2		D	-1.53671	4.50716e-07	4.59639e-05		-1.42803	0.000116917	0.00409703		-1.57045	1.18871e-07	1.24936e-05		-1.97603	1.43294e-09	2.08576e-07
	1260	UN063046	AT1G32100.1	ATPRR1, PRR1	pinoresinol reductase 1		D	-0.949264	2.73811e-07	2.97247e-05		-0.758183	1.80316e-08	2.9109e-06		-0.534536	0.0045471	0.0641117		-1.08383	1.52404e-06	9.77132e-05
	1261	UN086561	AT4G24220.1	VEP1, AWI31	NAD(P)-binding Rossmann-fold superfamily protein		D	-2.12457	8.93808e-08	1.17498e-05		-1.81534	1.25402e-06	0.000105582		-1.67913	1.4237e-06	0.000106218		-2.16979	1.1531e-08	1.34472e-06
	1262	UN062727	AT3G19000.1	---	2-oxoglutarate (2OG) and Fe(II)-dependent oxygenase superfamily protein		D	-0.985377	0.00227469	0.0430703		-0.868931	0.00140875	0.0264406		-0.689712	0.00969632	0.106233		-1.25754	3.37238e-06	0.000187593
	1263	UN036773	AT2G22430.1	ATHB6, HB6	homeobox protein 6		D	0.829027	0.0102877	0.120801		0.901972	0.000426596	0.0111598		1.25938	1.68997e-07	1.68339e-05		0.704667	0.0136488	0.110327
	1264	UN039263	AT3G58660.1	---	Ribosomal protein L1p/L10e family		D	1.79967	0.00104005	0.0247949		1.71532	0.00224185	0.0366535		2.24765	4.83511e-06	0.0003076		1.83268	0.00888569	0.0828334
	1265	UN061286	AT1G01930.1	---	zinc finger protein-related		D	-1.80688	2.81359e-08	4.30394e-06		-1.64629	3.16561e-07	3.26132e-05		-1.26048	9.5036e-05	0.00359861		-1.69572	3.20421e-08	3.3361e-06
	1266	UN109594	AT2G24940.1	AtMAPR2, MAPR2	membrane-associated progesterone binding protein 2		D	-1.13685	0.000353196	0.0108848		-1.17683	8.05588e-05	0.00308009		-1.2434	2.00435e-06	0.000143163		-1.64738	2.63969e-08	2.82786e-06
	1267	UN075226	AT1G62422.1	---	unknown protein; EXPRESSED IN: 22 plant structures; EXPRESSED DURING: 13 growth stages; BEST Arabidopsis thaliana protein match is: unknown protein (TAIR:AT1G12020.1); Has 87 Blast hits to 86 proteins in 14 species: Archae - 0; Bacteria - 0; Metazoa - 0; Fungi - 0; Plants - 87; Viruses - 0; Other Eukaryotes - 0 (source: NCBI BLink).		D	-1.41054	5.17497e-05	0.00243233		-1.35179	0.000491507	0.012411		-0.932969	0.00300871	0.0478107		-1.42991	1.04915e-05	0.000486336
	1268	UN064835	AT3G07870.1	---	F-box and associated interaction domains-containing protein		D	-1.22903	7.4382e-07	7.03147e-05		-1.24997	1.64172e-07	1.84573e-05		-1.12468	5.721e-06	0.000354972		-1.65732	4.36395e-11	8.67547e-09
	1269	UN130126	AT1G31812.1	ACBP6, ACBP	acyl-CoA-binding protein 6		D	-0.650515	0.00444639	0.069084		-0.701131	0.000459774	0.011783		-0.729641	5.56706e-05	0.00229165		-1.15721	4.25415e-16	1.81313e-13
	1270	UN051460	AT3G52050.3	---	5'-3' exonuclease family protein		D	-0.849639	0.00552711	0.0797623		-0.682369	0.00816069	0.0870992		-0.648932	0.00260198	0.0429396		-1.15559	1.27012e-05	0.00056335
	1271	UN022012	AT2G45290.1	---	Transketolase		D	1.72508	2.60464e-07	2.8708e-05		1.64928	1.68118e-07	1.87891e-05		1.61929	4.37402e-07	3.83222e-05		1.21011	0.0001119	0.00329975
	1272	UN033250	AT3G48530.1	KING1	SNF1-related protein kinase regulatory subunit gamma 1		D	-0.757991	0.0037554	0.0611131		-0.93997	7.79462e-05	0.00299435		-0.697442	0.0029785	0.0474946		-1.21102	7.17749e-07	5.11683e-05
	1273	UN053252	AT5G67230.1	IRX14-L, I14H	Nucleotide-diphospho-sugar transferases superfamily protein		D	-1.14146	4.23691e-09	8.19461e-07		-0.935149	2.12945e-08	3.33318e-06		-0.751264	0.000241859	0.00740788		-1.27452	2.8631e-15	1.07352e-12
	1274	UN129635	AT5G05360.1	---	unknown protein; INVOLVED IN: biological_process unknown; LOCATED IN: chloroplast; BEST Arabidopsis thaliana protein match is: unknown protein (TAIR:AT2G38450.1); Has 84 Blast hits to 84 proteins in 24 species: Archae - 0; Bacteria - 8; Metazoa - 0; Fungi - 0; Plants - 73; Viruses - 0; Other Eukaryotes - 3 (source: NCBI BLink).		D	-1.13019	2.77725e-05	0.00146495		-1.09004	1.8819e-05	0.00098827		-0.702814	0.00267004	0.0437753		-1.22267	1.74016e-06	0.000108865
	1275	UN123406	AT4G30920.1	---	Cytosol aminopeptidase family protein		D	-0.845856	7.08516e-05	0.00310199		-1.08527	5.59778e-08	7.5701e-06		-0.725109	0.00648704	0.0818771		-1.22182	3.82465e-08	3.89312e-06
	1276	UN082995	AT4G14830.1	HSP1	unknown protein; BEST Arabidopsis thaliana protein match is: unknown protein (TAIR:AT3G22530.1); Has 77 Blast hits to 77 proteins in 12 species: Archae - 0; Bacteria - 0; Metazoa - 0; Fungi - 0; Plants - 77; Viruses - 0; Other Eukaryotes - 0 (source: NCBI BLink).		D	0.729831	0.00162227	0.0340951		1.18129	1.29772e-07	1.51927e-05		0.98325	1.17146e-07	1.23594e-05		0.711962	0.00416933	0.0491639
	1277	UN080084	AT3G03220.1	ATEXPA13, EXP13, ATEXP13, ATHEXPALPHA1.22, EXPA13	expansin A13		D	-0.725259	0.00294843	0.0516125		-0.891063	8.35733e-05	0.00315491		-0.799083	2.97591e-05	0.00135519		-1.22678	1.95763e-09	2.76129e-07
	1278	UN100677	AT4G26060.1	---	Ribosomal protein L18ae family		D	-1.08239	0.000623607	0.0168466		-0.843698	0.00588896	0.0706902		-0.962718	0.00386552	0.0570479		-1.35758	3.44343e-06	0.00019065
	1279	UN024427	AT1G70580.1	AOAT2, GGT2	alanine-2-oxoglutarate aminotransferase 2		D	0.967663	0.00311743	0.0535402		1.00144	0.00104675	0.0214666		1.22708	1.59019e-05	0.000808017		0.692173	0.0188275	0.135687
	1280	UN093798	AT1G17080.1	---	Ribosomal protein L18ae family		D	-1.07234	4.46834e-05	0.0021647		-0.988485	1.00582e-07	1.23629e-05		-0.825476	0.000102101	0.00378574		-1.34942	5.16377e-13	1.40327e-10
	1281	UN042886	AT5G05690.1	CPD, CYP90A, CYP90, CBB3, DWF3, CYP90A1	Cytochrome P450 superfamily protein		D	-1.65496	1.2167e-13	6.26725e-11		-1.69351	6.08285e-14	3.51707e-11		-1.2197	7.05064e-12	1.86501e-09		-1.58867	9.95374e-18	4.95529e-15
	1282	UN054277	AT5G47220.1	ATERF2, ATERF-2, ERF2	ethylene responsive element binding factor 2		D	3.26104	7.90473e-05	0.00337106		3.23383	0.000338524	0.00938445		3.70171	2.4249e-06	0.000167364		3.33811	0.000973598	0.017243
	1283	UN065774	AT5G16110.1	---	unknown protein; FUNCTIONS IN: molecular_function unknown; INVOLVED IN: biological_process unknown; LOCATED IN: chloroplast; EXPRESSED IN: 24 plant structures; EXPRESSED DURING: 15 growth stages; BEST Arabidopsis thaliana protein match is: unknown protein (TAIR:AT3G02555.1); Has 133 Blast hits to 133 proteins in 18 species: Archae - 0; Bacteria - 0; Metazoa - 0; Fungi - 0; Plants - 133; Viruses -…		D	-2.15576	4.08447e-06	0.000307279		-1.98223	2.16023e-05	0.00110328		-1.81114	6.44245e-05	0.00260354		-2.31149	1.42358e-06	9.19691e-05
	1284	UN032212	AT5G04660.1	CYP77A4	cytochrome P450, family 77, subfamily A, polypeptide 4		D	-1.46887	2.68339e-06	0.000215354		-1.5808	6.25331e-08	8.29816e-06		-1.51156	1.97995e-06	0.000141787		-1.94016	2.03992e-10	3.56487e-08
	1285	UN054836	AT5G47240.1	atnudt8, NUDT8	nudix hydrolase homolog 8		D	1.06246	2.49041e-05	0.00134599		0.939431	0.000536684	0.0132218		1.14253	1.27119e-05	0.000678342		0.662828	0.0281767	0.176883
	1286	UN011334	AT5G51350.1	---	Leucine-rich repeat transmembrane protein kinase family protein		D	-1.02391	4.26181e-07	4.39053e-05		-0.831363	0.00142779	0.0267006		-0.584944	0.00352523	0.0531902		-1.02808	9.77018e-08	8.83672e-06
	1287	UN027491	AT1G02150.1	---	Tetratricopeptide repeat (TPR)-like superfamily protein		D	0.973412	0.00795428	0.101538		1.18872	0.000416433	0.0109394		1.2675	1.8682e-05	0.00092879		0.806514	0.0140278	0.112317
	1288	UN025880	AT1G21450.1	SCL1	SCARECROW-like 1		D	-1.15577	0.000279361	0.00909598		-0.986472	0.00114136	0.0228768		-1.07569	0.000555577	0.0140121		-1.46355	4.65209e-07	3.53332e-05
	1289	UN119100	AT1G78190.1	---	Trm112p-like protein		D	-0.827168	0.00298643	0.0520743		-0.876552	0.00535721	0.0661773		-0.712227	0.00381484	0.0565264		-1.19444	2.06011e-06	0.000125175
	1290	UN108431	AT2G42120.1	POLD2	DNA polymerase delta small subunit		D	-1.33534	5.36129e-06	0.000387179		-1.5451	3.5232e-07	3.57769e-05		-1.07762	0.00017772	0.00587035		-1.47048	8.03528e-08	7.46122e-06
	1291	UN062664	AT3G02600.1	LPP3, ATLPP3	lipid phosphate phosphatase 3		D	-1.37365	7.1189e-06	0.000488928		-1.2692	2.57684e-05	0.00126526		-1.00281	0.000505251	0.0129797		-1.47688	9.20152e-07	6.32386e-05
	1292	UN095319	AT1G26355.1	SP1L1	SPIRAL1-like1		D	-0.930151	1.75333e-07	2.05832e-05		-1.02391	1.85448e-06	0.000145339		-0.806946	1.81613e-10	3.65102e-08		-1.27945	2.13169e-21	1.64007e-18
	1293	UN094813	AT4G31130.1	---	Protein of unknown function (DUF1218)		D	-1.13285	3.40538e-10	8.86102e-08		-1.02116	1.04543e-09	2.30494e-07		-0.700157	7.59249e-05	0.00298962		-1.11037	7.8296e-10	1.20478e-07
	1294	UN087484	AT2G32520.1	---	alpha/beta-Hydrolases superfamily protein		D	-1.21519	2.19811e-07	2.48234e-05		-1.03949	1.26175e-06	0.000106075		-0.757415	0.000397815	0.0108179		-1.1355	4.00338e-09	5.28215e-07
	1295	UN118794	AT2G33255.1	---	Haloacid dehalogenase-like hydrolase (HAD) superfamily protein		D	-1.14691	0.0013366	0.0297825		-1.30138	0.00125002	0.0242901		-1.16465	0.00698983	0.0857581		-1.57145	6.38041e-06	0.000318709
	1296	UN051244	AT3G03360.1	---	F-box/RNI-like superfamily protein		D	-0.87348	0.00157153	0.0334053		-1.12919	5.44987e-05	0.00225901		-0.756425	0.0159567	0.147172		-1.15841	1.13805e-05	0.000517422
	1297	UN081025	AT4G20760.1	---	NAD(P)-binding Rossmann-fold superfamily protein		D	-0.887909	0.000561039	0.0155697		-1.06986	0.00121963	0.0238797		-0.936607	4.20072e-05	0.00179886		-1.31848	3.65265e-10	6.01084e-08
	1298	UN093224	AT2G22570.1	ATNIC1, NIC1	nicotinamidase 1		D	-1.04282	2.84629e-06	0.000226694		-1.00995	1.72402e-06	0.000136627		-0.719537	0.000403019	0.0108845		-1.1759	7.28396e-09	8.91563e-07
	1299	UN072834	AT5G17170.1	ENH1	rubredoxin family protein		D	1.01227	0.000624066	0.0168466		1.26707	3.67685e-06	0.000259131		1.17951	8.70114e-06	0.000498481		0.834223	0.00306223	0.0396877
	1300	UN086413	AT5G07020.1	---	proline-rich family protein		D	1.8205	2.19967e-06	0.000182631		1.90252	2.63751e-08	3.99596e-06		2.07441	3.19559e-10	6.07135e-08		1.61963	2.51909e-06	0.000148346
	1301	UN054019	AT4G04640.1	ATPC1	ATPase, F1 complex, gamma subunit protein		D	1.10991	0.00020214	0.00706162		1.29115	3.05077e-06	0.000220956		1.18646	6.7924e-06	0.000410394		0.849091	0.00244417	0.0337918
	1302	UN045539	AT2G46890.1	---	Protein of unknown function (DUF1295)		D	-1.11748	7.86528e-05	0.00335905		-1.08441	9.92012e-05	0.00358603		-0.792493	0.00544654	0.0727134		-1.23469	1.62279e-06	0.000102711
	1303	UN117672	AT5G09310.1	---	CONTAINS InterPro DOMAIN/s: Gamma-secretase aspartyl protease complex, presenilin enhancer-2 subunit (InterPro:IPR019379); Has 168 Blast hits to 168 proteins in 71 species: Archae - 0; Bacteria - 0; Metazoa - 126; Fungi - 0; Plants - 36; Viruses - 0; Other Eukaryotes - 6 (source: NCBI BLink).		D	-1.06716	3.73041e-05	0.00185895		-1.11183	3.86279e-06	0.000269886		-0.725372	0.00106631	0.0224216		-1.10568	3.74108e-07	2.89733e-05
	1304	UN087944	AT1G21065.1	---	unknown protein; INVOLVED IN: biological_process unknown; LOCATED IN: chloroplast; EXPRESSED IN: 22 plant structures; EXPRESSED DURING: 13 growth stages; CONTAINS InterPro DOMAIN/s: Uncharacterised protein family UPF0047 (InterPro:IPR001602); Has 3800 Blast hits to 3784 proteins in 1137 species: Archae - 215; Bacteria - 2154; Metazoa - 42; Fungi - 99; Plants - 99; Viruses - 0; Other Eukaryotes - …		D	-1.00678	3.70915e-16	2.7946e-13		-0.86574	1.61365e-07	1.82503e-05		-0.67564	2.11171e-05	0.00102603		-1.09851	3.29483e-12	7.93465e-10
	1305	UN003189	AT2G27150.1	AAO3, At-AO3, AOdelta, AtAAO3	abscisic aldehyde oxidase 3		D	7.08519	5.92361e-06	0.000421755		7.19064	0.012647	0.116164		7.2771	4.64928e-06	0.000297145		6.86062	9.03388e-07	6.23759e-05
	1306	UN085116	AT1G17080.1	---	Ribosomal protein L18ae family		D	-1.32457	4.97591e-12	1.95887e-09		-1.09201	1.33409e-08	2.27008e-06		-1.16516	5.3653e-09	7.95215e-07		-1.49617	1.16621e-11	2.54002e-09
	1307	UN092260	AT4G17960.1	---	unknown protein; BEST Arabidopsis thaliana protein match is: unknown protein (TAIR:AT5G46620.1); Has 46 Blast hits to 45 proteins in 13 species: Archae - 0; Bacteria - 0; Metazoa - 0; Fungi - 0; Plants - 46; Viruses - 0; Other Eukaryotes - 0 (source: NCBI BLink).		D	-1.39986	9.34363e-09	1.64918e-06		-1.24858	3.97085e-08	5.56932e-06		-1.02296	1.38047e-05	0.000723395		-1.39451	1.2728e-07	1.12207e-05
	1308	UN072140	AT3G23570.1	---	alpha/beta-Hydrolases superfamily protein		D	1.58174	0.00162753	0.0341897		1.42954	0.000181655	0.00571206		1.80663	2.45177e-09	3.9517e-07		1.43766	5.27883e-06	0.000271938
	1309	UN134446	AT3G09860.1	---	unknown protein; Has 34 Blast hits to 34 proteins in 12 species: Archae - 0; Bacteria - 0; Metazoa - 0; Fungi - 0; Plants - 34; Viruses - 0; Other Eukaryotes - 0 (source: NCBI BLink).		D	-1.00676	5.48364e-05	0.00253958		-1.03373	1.11252e-06	9.5826e-05		-1.08387	7.70793e-10	1.3485e-07		-1.38656	1.22848e-09	1.81979e-07
	1310	UN101368	AT5G20700.1	---	Protein of unknown function (DUF581)		D	-0.970759	7.48963e-05	0.00323973		-0.882771	5.76383e-06	0.000375398		-0.8924	6.21686e-06	0.000381457		-1.25603	1.79658e-12	4.52906e-10
	1311	UN101369	AT5G20700.1	---	Protein of unknown function (DUF581)		D	-0.970759	7.48963e-05	0.00323973		-0.882771	5.76383e-06	0.000375398		-0.8924	6.21686e-06	0.000381457		-1.25603	1.79658e-12	4.52906e-10
	1312	UN095263	AT1G09340.1	CRB, CSP41B, HIP1.3	chloroplast RNA binding		D	2.34384	2.28842e-12	9.46879e-10		2.59803	8.51765e-19	1.00549e-15		2.52013	1.82314e-18	1.08408e-15		2.21649	1.12092e-11	2.4504e-09
	1313	UN071769	AT2G19460.1	---	Protein of unknown function (DUF3511)		D	-1.35611	2.48658e-06	0.000202095		-1.2053	5.13512e-05	0.00215375		-1.22299	1.91381e-06	0.000137765		-1.57564	3.60064e-09	4.85222e-07
	1314	UN042299	AT4G31500.1	CYP83B1, SUR2, RNT1, RED1, ATR4	cytochrome P450, family 83, subfamily B, polypeptide 1		D	-1.26436	2.88169e-07	3.10166e-05		-1.09834	9.84699e-10	2.21413e-07		-1.006	7.39948e-05	0.00292404		-1.38763	1.9752e-13	5.79281e-11
	1315	UN053733	AT1G11860.1	---	Glycine cleavage T-protein family		D	1.09181	4.39738e-12	1.76174e-09		1.18062	1.09568e-14	6.67578e-12		1.31904	4.37974e-19	2.75147e-16		0.914311	8.67785e-09	1.04491e-06
	1316	UN035007	AT3G01680.1	---	CONTAINS InterPro DOMAIN/s: Mediator complex subunit Med28 (InterPro:IPR021640); BEST Arabidopsis thaliana protein match is: unknown protein (TAIR:AT3G01670.1); Has 122 Blast hits to 112 proteins in 13 species: Archae - 0; Bacteria - 0; Metazoa - 0; Fungi - 0; Plants - 122; Viruses - 0; Other Eukaryotes - 0 (source: NCBI BLink).		D	7.00452	5.02809e-06	0.000366789		7.14777	7.32627e-06	0.000461767		7.36648	1.73989e-07	1.7269e-05		7.01147	1.2862e-06	8.37334e-05
	1317	UN043201	AT5G35620.1	LSP1, EIF(ISO)4E, LSP, EIF4E2, eIFiso4E	Eukaryotic initiation factor 4E protein		D	2.5433	2.70472e-05	0.00143278		2.45869	3.30628e-07	3.38165e-05		2.48556	1.9407e-07	1.89893e-05		2.16745	2.79838e-05	0.00108071
	1318	UN027152	AT2G46420.1	---	Plant protein 1589 of unknown function		D	1.30089	1.53187e-06	0.000133323		1.42163	9.20478e-08	1.1407e-05		1.29691	1.88011e-06	0.000135692		1.02767	0.00136965	0.0221576
	1319	UN060057	AT5G19930.1	---	Protein of unknown function DUF92, transmembrane		D	-0.968439	6.21072e-05	0.0027893		-0.941337	0.000358024	0.00979562		-0.745059	0.000638495	0.0155152		-1.14812	1.91905e-07	1.59675e-05
	1320	UN066475	AT1G14410.1	ATWHY1, PTAC1, WHY1	ssDNA-binding transcriptional regulator		D	1.23469	9.15623e-06	0.000601831		1.04946	3.64618e-05	0.00165019		1.22287	1.46699e-08	2.00053e-06		0.889847	0.00010048	0.00303088
	1321	UN142964	AT5G53300.1	UBC10	ubiquitin-conjugating enzyme 10		D	-0.732527	6.71542e-07	6.46936e-05		-0.900486	2.85428e-10	7.15628e-08		-0.671889	3.30292e-05	0.00148454		-1.02833	1.15347e-18	6.57054e-16
	1322	UN075069	AT1G76490.1	HMG1, HMGR1, AtHMGR1	hydroxy methylglutaryl CoA reductase 1		D	-1.86817	8.7298e-08	1.15664e-05		-1.91754	6.70462e-11	1.95827e-08		-1.6685	2.53939e-09	4.04847e-07		-2.05916	1.43513e-11	3.06932e-09
	1323	UN082968	AT5G04260.1	WCRKC2	WCRKC thioredoxin 2		D	-0.863013	0.00639916	0.0881631		-0.955479	0.000178045	0.00562862		-0.88124	0.000643631	0.0156024		-1.20041	2.38781e-05	0.000959208
	1324	UN050575	AT1G51200.1	---	A20/AN1-like zinc finger family protein		D	-1.2338	5.21885e-07	5.20647e-05		-1.04275	5.84938e-05	0.0023862		-1.03382	7.76022e-05	0.00304267		-1.35343	5.02006e-08	4.90756e-06
	1325	UN123201	AT1G10657.1	---	Plant protein 1589 of unknown function		D	5.968	0.00849524	0.106227		5.94979	0.000754462	0.0168772		6.27627	1.73968e-05	0.00087433		5.98604	0.00051327	0.0106992
	1326	UN087901	AT2G32090.1	---	Lactoylglutathione lyase / glyoxalase I family protein		D	-1.64319	0.000272942	0.00894682		-1.61279	0.0139918	0.124166		-1.41013	5.06522e-05	0.00211181		-1.78105	4.15246e-06	0.000222625
	1327	UN085610	AT2G32280.1	---	Protein of unknown function (DUF1218)		D	1.92964	7.88664e-06	0.00053367		1.94086	1.39169e-07	1.60933e-05		1.94116	1.57505e-08	2.12897e-06		1.63486	3.729e-06	0.000204929
	1328	UN067259	AT5G45130.1	ATRAB5A, ATRABF2A, RABF2A, RAB5A, RHA1, ATRAB-F2A, RAB-F2A	RAB homolog 1		D	-0.95828	0.00186818	0.0376471		-1.04554	8.72192e-06	0.000533704		-0.990103	9.21529e-08	1.00935e-05		-1.28373	7.73787e-10	1.19377e-07
	1329	UN050124	AT5G08170.1	EMB1873, ATAIH	porphyromonas-type peptidyl-arginine deiminase family protein		D	-1.43005	8.9926e-05	0.00375473		-1.28421	3.16709e-05	0.00148189		-1.09309	0.000122975	0.00439468		-1.37187	1.86236e-05	0.000779718
	1330	UN067035	AT1G14340.1	---	RNA-binding (RRM/RBD/RNP motifs) family protein		D	-1.08462	1.10416e-07	1.39695e-05		-0.941147	7.65649e-07	6.88634e-05		-0.765199	1.3596e-05	0.000713131		-1.06543	1.97187e-09	2.77477e-07
	1331	UN073968	AT3G27090.1	---	DCD (Development and Cell Death) domain protein		D	-1.02129	7.88044e-07	7.38042e-05		-1.04725	5.70345e-07	5.38625e-05		-0.765212	5.01207e-05	0.00209491		-1.08578	7.60801e-08	7.09785e-06
	1332	UN052074	AT2G22670.4	IAA8	indoleacetic acid-induced protein 8		D	-1.70622	0.000116398	0.00459063		-1.49557	0.000119837	0.00418124		-1.40318	0.000103774	0.00382981		-1.66794	4.12869e-06	0.000221953
	1333	UN093379	AT5G15950.1	---	Adenosylmethionine decarboxylase family protein		D	6.35956	3.30244e-05	0.00169246		6.4996	8.86805e-06	0.000540312		6.37193	1.74133e-05	0.000874366		6.15399	5.07031e-05	0.0017403
	1334	UN093976	AT3G47160.2	---	RING/U-box superfamily protein		D	-1.09311	0.00157436	0.0334205		-1.15625	8.26893e-06	0.000512679		-0.879165	3.63376e-05	0.00160326		-1.19693	8.19698e-09	9.8972e-07
	1335	UN077639	AT3G48330.1	PIMT1, ATPIMT1	protein-l-isoaspartate methyltransferase 1		D	-1.34886	1.88969e-05	0.00107544		-1.15012	0.000204657	0.00630244		-1.21231	2.94444e-05	0.00134307		-1.45359	8.77447e-06	0.000418869
	1336	UN094399	AT4G27130.1	---	Translation initiation factor SUI1 family protein		D	-0.855633	4.12856e-05	0.00202339		-0.995087	1.4193e-05	0.000781551		-0.866267	1.32075e-05	0.000698053		-1.14496	1.17473e-08	1.36457e-06
	1337	UN015922	AT1G22610.1	---	C2 calcium/lipid-binding plant phosphoribosyltransferase family protein		D	-1.01422	2.03869e-05	0.00114348		-0.877433	1.29115e-05	0.00072477		-0.735708	2.83043e-05	0.00130181		-1.02143	4.00862e-08	4.06642e-06
	1338	UN058087	AT3G17810.1	PYD1	pyrimidine 1		D	-1.16173	3.90906e-06	0.000298532		-1.08336	1.72698e-05	0.000920564		-0.942804	8.17765e-05	0.00318151		-1.26236	2.02531e-07	1.66643e-05
	1339	UN076309	AT4G02730.1	---	Transducin/WD40 repeat-like superfamily protein		D	-1.64753	0.00033994	0.0105927		-1.60203	0.000525334	0.0130157		-1.41025	0.000179133	0.00590131		-1.72016	2.5011e-05	0.000995099
	1340	UN066740	AT4G27540.1	PRA1.H	prenylated RAB acceptor 1.H		D	-1.83614	2.86771e-07	3.09321e-05		-1.74019	1.26131e-07	1.48586e-05		-1.69763	1.81997e-07	1.7967e-05		-1.9883	4.28054e-09	5.56113e-07
	1341	UN092915	---	---	---		E	-3.3627	0.141139	0.569214		-2.24357	0.230399	0.62132		-17.1843	4.74816e-38	1.00961e-34		-6.19983	3.05035e-06	0.000172762
	1342	UN090296	AT5G48020.1	---	2-oxoglutarate (2OG) and Fe(II)-dependent oxygenase superfamily protein		E	-0.112336	0.887287	0.993716		-1.20535	0.202156	0.582316		-8.7914	8.92842e-08	9.86789e-06		-1.61124	0.0898206	0.364484
	1343	UN028171	AT2G37040.1	PAL1, ATPAL1	PHE ammonia lyase 1		E	-1.48524	0.456834	0.909697		0.144522	0.91818	0.985973		-7.94134	8.94257e-08	9.86789e-06		-2.98895	0.108773	0.40505
	1344	UN056239	AT1G06490.1	ATGSL07, gsl07, atgsl7, GSL7	glucan synthase-like 7		E	-1.08363	0.430509	0.896427		-1.39971	0.496386	0.848621		-7.22437	4.25589e-06	0.000275185		-7.22467	4.55851e-06	0.000240753
	1345	UN001929	AT1G35660.1	---	unknown protein; FUNCTIONS IN: molecular_function unknown; INVOLVED IN: biological_process unknown; LOCATED IN: plasma membrane; EXPRESSED IN: 19 plant structures; EXPRESSED DURING: 11 growth stages; Has 309 Blast hits to 256 proteins in 99 species: Archae - 0; Bacteria - 11; Metazoa - 192; Fungi - 12; Plants - 36; Viruses - 0; Other Eukaryotes - 58 (source: NCBI BLink).		E	-0.373569	0.777367	0.986625		0.874737	0.383831	0.774047		-6.80482	9.88382e-07	7.80596e-05		-1.33704	0.317535	0.691443
	1346	UN067337	AT5G47020.1	---	unknown protein; FUNCTIONS IN: molecular_function unknown; INVOLVED IN: biological_process unknown; LOCATED IN: endomembrane system; EXPRESSED IN: 23 plant structures; EXPRESSED DURING: 13 growth stages; BEST Arabidopsis thaliana protein match is: unknown protein (TAIR:AT5G11700.2); Has 1807 Blast hits to 1807 proteins in 277 species: Archae - 0; Bacteria - 0; Metazoa - 736; Fungi - 347; Plants -…		E	-2.57139	0.165225	0.613812		-2.98825	0.012497	0.115291		-8.55533	2.5411e-09	4.04847e-07		-8.5542	2.72034e-09	3.76539e-07
	1347	UN051697	AT2G45130.1	ATSPX3, SPX3	SPX domain gene 3		E	0.394712	0.502945	0.930084		-1.32456	0.511203	0.856433		-7.23514	4.49268e-06	0.000288136		-1.51907	0.246362	0.614221
	1348	UN114293	AT5G39600.1	---	CONTAINS InterPro DOMAIN/s: Ribosomal protein L53, mitochondrial (InterPro:IPR019716); Has 50 Blast hits to 50 proteins in 19 species: Archae - 0; Bacteria - 0; Metazoa - 6; Fungi - 0; Plants - 42; Viruses - 0; Other Eukaryotes - 2 (source: NCBI BLink).		E	-3.35294	0.00211332	0.0408894		-2.57783	0.0501727	0.276443		-8.61076	7.75867e-11	1.72956e-08		-8.61146	8.53285e-11	1.60477e-08
	1349	UN011769	AT1G74310.1	ATHSP101, HSP101, HOT1	heat shock protein 101		E	-1.0392	0.410033	0.883266		0.245672	0.767144	0.952871		-2.6191	0.153587	0.568899		-7.00696	9.22762e-06	0.000435935
	1350	UN003487	AT1G67580.1	---	Protein kinase superfamily protein		E	-9.86133	7.91779e-10	1.91239e-07		-3.97646	0.00158322	0.0286065		-10.1427	2.02054e-10	4.00334e-08		-10.1476	2.49221e-10	4.24263e-08
	1351	UN001794	AT5G03620.1	---	Subtilisin-like serine endopeptidase family protein		E	-2.82361	2.52517e-05	0.00136041		-2.42517	0.0421307	0.249772		-8.9606	2.21068e-10	4.31857e-08		-3.88017	0.000403563	0.00889026
	1352	UN028423	AT5G51970.1	---	GroES-like zinc-binding alcohol dehydrogenase family protein		E	-6.90132	2.6469e-05	0.00141243		-1.10456	0.50287	0.852301		-7.18784	5.14998e-06	0.000323536		-7.1877	5.4856e-06	0.000279912
	1353	UN076260	ATMG00480.1	ORFB, ATP8	Plant mitochondrial ATPase, F0 complex, subunit 8 protein		E	-3.88889	0.000332753	0.0104202		-3.44898	3.17673e-05	0.00148517		-9.44124	3.20678e-10	6.07135e-08		-6.62964	3.5072e-07	2.73027e-05
	1354	UN105684	AT3G46230.1	ATHSP17.4, HSP17.4	heat shock protein 17.4		E	-3.77609	7.65059e-05	0.00329524		-1.12923	0.256051	0.651984		-5.83121	2.19599e-11	5.36574e-09		-7.25689	1.17958e-14	4.23519e-12
	1355	UN060017	AT2G39970.1	---	Mitochondrial substrate carrier family protein		E	-1.4212	0.0205445	0.190727		-3.34664	0.00565732	0.0687161		-7.56289	1.8507e-07	1.82054e-05		-2.78449	0.00840918	0.0799001
	1356	UN018909	AT3G09850.1	---	D111/G-patch domain-containing protein		E	-9.41102	1.23282e-06	0.000110538		-4.46425	0.0225799	0.168304		-9.68512	5.67912e-07	4.84513e-05		-9.69382	6.4383e-07	4.67424e-05
	1357	UN127501	AT1G19610.1	LCR78, PDF1.4	Arabidopsis defensin-like protein		E	-7.19405	4.28702e-14	2.32698e-11		-6.78986	9.18455e-13	4.19697e-10		-12.3562	1.11863e-15	5.15354e-13		-8.11426	2.46306e-13	7.08332e-11
	1358	UN075561	AT1G52560.1	---	HSP20-like chaperones superfamily protein		E	-8.22311	1.52515e-09	3.31852e-07		-3.46778	0.0013459	0.025523		-7.9027	0.000153723	0.0052266		-8.93319	2.38542e-11	4.99353e-09
	1359	UN016691	AT1G08230.2	---	Transmembrane amino acid transporter family protein		E	-2.69812	0.13043	0.546837		-1.61653	0.0200346	0.155851		-7.13518	5.23728e-06	0.000328647		-3.34742	0.0479538	0.250727
	1360	UN205285	AT2G21340.1	---	MATE efflux family protein		E	-2.35439	0.00415628	0.0657503		-2.51764	0.00242979	0.0387829		-4.4379	0.00289549	0.0465196		-7.25669	7.72588e-06	0.000375469
	1361	UN157623	---	---	---		E	-7.66732	0.000182195	0.00650897		-7.45775	0.000325811	0.00912438		-11.4173	2.12789e-06	0.000149667		-11.4095	2.10844e-06	0.000127588
	1362	UN030987	AT1G26170.1	---	ARM repeat superfamily protein		E	-3.53826	0.0396877	0.291617		-2.37745	0.0454432	0.26067		-4.28203	0.00351351	0.0531225		-7.42118	1.02419e-06	6.91847e-05
	1363	UN069431	---	---	---		E	-6.89683	3.25009e-05	0.00167242		-2.61829	0.0654103	0.32408		-7.17889	6.5025e-06	0.000396344		-6.2188	3.30794e-05	0.0012364
	1364	UN030850	AT1G23210.1	AtGH9B6, GH9B6	glycosyl hydrolase 9B6		E	-4.278	0.0130578	0.141663		-4.89284	0.00213355	0.0353593		-8.15645	8.66721e-07	6.96451e-05		-8.16189	9.7217e-07	6.61232e-05
	1365	UN124808	---	---	---		E	-1.30288	0.172176	0.625862		-2.23318	0.0942586	0.396421		-5.21036	4.35625e-06	0.000280689		-2.07266	0.0312858	0.189358
	1366	UN144381	AT4G10265.1	---	Wound-responsive family protein		E	-6.37472	1.60874e-07	1.91532e-05		-8.36233	2.11642e-08	3.32972e-06		-10.5316	9.63068e-11	2.10444e-08		-8.60398	9.71822e-09	1.16308e-06
	1367	UN040553	AT1G14820.3	---	Sec14p-like phosphatidylinositol transfer family protein		E	-3.50282	0.00258188	0.0470518		-1.99037	0.112864	0.434636		-5.87808	2.50335e-06	0.000172171		-3.44895	0.00304999	0.0395894
	1368	UN015550	AT3G45140.1	LOX2, ATLOX2	lipoxygenase 2		E	-0.417252	0.266831	0.765323		-0.137948	0.704345	0.936752		-2.53976	1.88027e-05	0.000933112		-3.36374	1.23179e-09	1.81979e-07
	1369	UN018599	AT5G57150.4	---	basic helix-loop-helix (bHLH) DNA-binding superfamily protein		E	3.89267	0.00982921	0.116607		5.33012	4.39528e-07	4.30138e-05		1.90562	0.183924	0.615799		2.33236	0.170239	0.509616
	1370	UN025125	AT1G68820.1	---	Transmembrane Fragile-X-F-associated protein		E	-1.70122	0.165497	0.614376		-1.15381	0.00138254	0.026009		-4.70257	0.00306033	0.0483945		-2.45057	1.51162e-07	1.30732e-05
	1371	UN042168	AT5G12010.1	---	unknown protein; INVOLVED IN: response to salt stress; LOCATED IN: chloroplast, plasma membrane, membrane; EXPRESSED IN: 23 plant structures; EXPRESSED DURING: 13 growth stages; BEST Arabidopsis thaliana protein match is: unknown protein (TAIR:AT4G29780.1); Has 1807 Blast hits to 1807 proteins in 277 species: Archae - 0; Bacteria - 0; Metazoa - 736; Fungi - 347; Plants - 385; Viruses - 0; Other E…		E	0.346319	0.718207	0.981071		0.86532	0.0557951	0.294869		-1.20704	0.109474	0.485579		-2.45862	3.07639e-07	2.43326e-05
	1372	UN104710	AT4G10270.1	---	Wound-responsive family protein		E	-1.09319	0.294752	0.794915		-0.261834	0.738668	0.946282		-2.94953	0.000299959	0.00871409		-3.40039	2.05292e-05	0.000845751
	1373	UN118454	AT4G02170.1	---	unknown protein; BEST Arabidopsis thaliana protein match is: unknown protein (TAIR:AT5G38700.1); Has 53 Blast hits to 53 proteins in 10 species: Archae - 0; Bacteria - 0; Metazoa - 0; Fungi - 0; Plants - 53; Viruses - 0; Other Eukaryotes - 0 (source: NCBI BLink).		E	-2.16566	0.00856851	0.1068		-1.75018	0.052695	0.285137		-4.66502	4.70578e-06	0.000300409		-4.36597	1.07112e-06	7.15392e-05
	1374	UN076757	AT1G08380.1	PSAO	photosystem I subunit O		E	-0.0949451	0.848431	0.991448		-0.654105	0.651799	0.918705		-2.37692	0.0882132	0.432684		-3.30145	1.5689e-05	0.000674981
	1375	UN057187	AT2G47180.1	AtGolS1, GolS1	galactinol synthase 1		E	-2.97348	0.00483657	0.0730989		-0.94679	0.266414	0.66339		-4.24165	0.000313265	0.00903418		-3.83762	2.11751e-10	3.67876e-08
	1376	UN022102	ATMG00980.1	RPSL2	Ribosomal protein S12/S23 family protein		E	-1.66692	0.151608	0.588569		-2.42088	0.0993134	0.406778		-3.96675	6.8361e-06	0.000412584		-4.67862	8.3815e-10	1.28384e-07
	1377	UN107572	---	---	---		E	-2.35412	0.0196945	0.186193		-2.57091	0.0703385	0.338239		-4.57819	3.20221e-14	1.18021e-11		-4.91049	2.01296e-29	2.83933e-26
	1378	UN114530	AT1G13260.1	RAV1, EDF4	related to ABI3/VP1 1		E	-3.28516	0.000340249	0.0105941		-3.586	2.57838e-06	0.000192997		-5.9618	6.53787e-07	5.45158e-05		-5.35026	9.25629e-11	1.72985e-08
	1379	UN000371	ATCG00270.1	PSBD	photosystem II reaction center protein D		E	-1.19569	0.238665	0.730392		-0.672182	0.540359	0.872168		-3.11401	8.0012e-05	0.00312607		-3.21973	1.604e-06	0.000101848
	1380	UN059377	AT4G27670.1	HSP21	heat shock protein 21		E	-4.17815	7.40054e-17	6.67106e-14		-2.02713	0.00816957	0.0871446		-4.36982	4.49858e-13	1.46294e-10		-5.00908	4.32548e-20	2.81593e-17
	1381	UN156874	AT1G10140.1	---	Uncharacterised conserved protein UCP031279		E	-2.93772	0.000291873	0.00943261		-2.45528	0.000791912	0.01746		-5.25399	1.08209e-09	1.86363e-07		-4.38327	3.76607e-08	3.84672e-06
	1382	UN143298	AT1G10140.1	---	Uncharacterised conserved protein UCP031279		E	-2.89919	0.00093381	0.0228829		-2.67617	0.00434939	0.0579225		-5.48206	4.72715e-09	7.06313e-07		-4.08909	3.02542e-06	0.000171843
	1383	UN036281	AT3G14440.1	NCED3, ATNCED3, STO1, SIS7	nine-cis-epoxycarotenoid dioxygenase 3		E	-2.10812	4.58774e-05	0.00221616		-2.84367	2.03044e-05	0.00104598		-4.06595	5.25071e-10	9.51739e-08		-5.01391	3.33005e-13	9.39424e-11
	1384	UN109643	---	---	---		E	-0.305744	0.70932	0.979947		-1.5378	0.0296228	0.199818		-3.14899	1.48105e-51	4.81637e-48		-2.71697	6.30671e-17	2.91892e-14
	1385	UN106584	AT4G10270.1	---	Wound-responsive family protein		E	-2.90714	0.000322338	0.0101634		-1.57004	0.0118362	0.111445		-4.5171	1.6802e-13	5.76944e-11		-3.70745	0.000560667	0.0114456
	1386	UN107624	AT4G10270.1	---	Wound-responsive family protein		E	-2.38486	0.0160661	0.16302		-1.25937	0.0581422	0.302526		-4.14055	3.02962e-14	1.12409e-11		-3.35665	2.47548e-08	2.67337e-06
	1387	UN026149	AT5G45530.1	---	Protein of unknown function (DUF594)		E	8.98289	4.9322e-08	7.01901e-06		8.77879	3.55105e-11	1.10557e-08		6.75438	1.40195e-05	0.00073395		6.78579	8.7012e-06	0.000415707
	1388	UN047017	AT2G40000.1	HSPRO2, ATHSPRO2	ortholog of sugar beet HS1 PRO-1 2		E	-1.74254	0.0365926	0.277273		-1.50658	0.0179437	0.145249		-3.50076	9.2556e-09	1.31202e-06		-3.92207	7.39561e-10	1.15298e-07
	1389	UN133117	AT4G10265.1	---	Wound-responsive family protein		E	-2.79458	4.61176e-05	0.00222351		-2.46736	5.43507e-06	0.000356857		-3.57769	1.90351e-09	3.10424e-07		-5.20094	1.78286e-16	8.00153e-14
	1390	UN045955	AT5G15120.1	---	Protein of unknown function (DUF1637)		E	-2.09384	0.00085648	0.0214673		-3.77752	0.00106589	0.0217176		-5.02008	0.00168992	0.0313508		-3.1907	1.3361e-05	0.000588063
	1391	UN079258	AT1G10020.1	---	Protein of unknown function (DUF1005)		E	-1.53927	0.0199934	0.18777		-1.23603	0.016849	0.139395		-2.21023	0.000181818	0.00595829		-3.906	1.31581e-08	1.51362e-06
	1392	UN024249	AT2G46240.1	BAG6, ATBAG6	BCL-2-associated athanogene 6		E	-1.25125	0.0781358	0.425285		-1.16278	0.035898	0.225909		-3.69447	0.0033441	0.0515116		-1.98038	1.05539e-05	0.000488464
	1393	UN035154	AT5G63280.1	---	C2H2-like zinc finger protein		E	-2.23252	1.01391e-09	2.36954e-07		-0.927433	0.198213	0.575682		-3.36419	3.17224e-20	2.19217e-17		-3.37745	2.8782e-20	1.98268e-17
	1394	UN161542	---	---	---		E	-1.78586	0.0401304	0.293656		-1.04494	0.223479	0.612509		-3.73756	2.93173e-53	1.08052e-49		-2.56337	2.10786e-30	3.28615e-27
	1395	UN072825	AT5G67420.1	LBD37, ASL39	LOB domain-containing protein 37		E	-3.38548	0.00417136	0.0659268		-2.38631	0.0370793	0.230249		-4.68938	1.53027e-05	0.000783327		-4.79151	0.00118839	0.0199497
	1396	UN001639	AT4G19120.1	ERD3	S-adenosyl-L-methionine-dependent methyltransferases superfamily protein		E	4.75927	0.167482	1		6.78943	5.63166e-06	0.000368483		5.04524	0.00510874	0.0694617		4.15186	0.272292	1
	1397	UN004327	AT3G28050.1	---	nodulin MtN21 /EamA-like transporter family protein		E	6.19831	0.00221328	0.0423362		6.41624	1.33092e-05	0.000742567		4.0439	0.0728711	1		4.88958	0.0113147	0.0974851
	1398	UN238601	AT4G10265.1	---	Wound-responsive family protein		E	-3.73349	1.22213e-07	1.5158e-05		-5.09041	8.63335e-10	1.95677e-07		-6.31822	6.03621e-12	1.62783e-09		-5.72861	1.94648e-11	4.11834e-09
	1399	UN020062	AT1G78390.1	NCED9, ATNCED9	nine-cis-epoxycarotenoid dioxygenase 9		E	0.964456	0.107345	0.499198		2.41855	8.13558e-08	1.03592e-05		1.0182	0.0612807	0.35118		-0.277622	0.849631	0.970366
	1400	UN076247	ATCG00520.1	YCF4	unfolded protein binding		E	-0.864721	0.294013	0.794726		-0.519209	0.590488	0.894649		-2.8775	7.55602e-08	8.55998e-06		-2.14668	4.95293e-05	0.00170594
	1401	UN050215	AT4G02290.1	AtGH9B13, GH9B13	glycosyl hydrolase 9B13		E	-2.55682	6.48023e-05	0.00288977		-2.88298	0.00013422	0.0045459		-4.64885	4.06989e-05	0.00175644		-4.49506	4.48386e-14	1.41294e-11
	1402	UN088839	AT4G10270.1	---	Wound-responsive family protein		E	-3.96941	1.47526e-15	9.9295e-13		-3.86122	3.85347e-21	6.06525e-18		-5.1322	1.92714e-25	2.1308e-22		-6.13456	5.25335e-42	1.41463e-38
	1403	UN136083	---	---	---		E	0.33564	0.437694	0.900445		-0.527854	0.109233	0.427006		-1.87035	0.00119509	0.0243661		-1.81468	1.57367e-05	0.000676539
	1404	UN030274	AT4G34950.1	---	Major facilitator superfamily protein		E	7.0841	0.0116599	0.131324		7.38067	6.3134e-08	8.34678e-06		5.00893	0.00884958	0.0998857		6.80833	2.01721e-06	0.000122946
	1405	UN075905	---	---	---		E	-1.50142	0.0524002	0.343349		-2.04247	0.00506337	0.0640701		-3.72574	4.03348e-119	3.71645e-115		-3.39912	4.74085e-84	7.02143e-80
	1406	UN003522	AT5G66960.1	---	Prolyl oligopeptidase family protein		E	7.39562	2.47887e-06	0.000202095		6.52793	0.000125593	0.00432469		4.89326	0.154931	0.571467		6.73824	7.79429e-05	0.00246266
	1407	UN075558	ATMG01275.1	NAD1A, NAD1, ND1	NADH dehydrogenase 1A		E	-1.96623	0.0675442	0.393368		-2.62138	0.0611891	0.312413		-4.40378	1.30289e-10	2.69772e-08		-3.51837	2.11427e-08	2.31951e-06
	1408	UN048463	AT5G26230.1	---	unknown protein; FUNCTIONS IN: molecular_function unknown; INVOLVED IN: biological_process unknown; LOCATED IN: chloroplast; EXPRESSED IN: 22 plant structures; EXPRESSED DURING: 13 growth stages; Has 1807 Blast hits to 1807 proteins in 277 species: Archae - 0; Bacteria - 0; Metazoa - 736; Fungi - 347; Plants - 385; Viruses - 0; Other Eukaryotes - 339 (source: NCBI BLink).		E	-2.91407	0.00367027	0.0600179		-2.64025	0.00632773	0.0739884		-3.66137	0.000661837	0.015929		-4.98707	4.61563e-06	0.000243273
	1409	UN037573	AT3G45740.1	---	hydrolase family protein / HAD-superfamily protein		E	-2.08902	0.020095	0.18834		-2.20873	0.0205874	0.158735		-3.95532	3.25721e-21	2.60973e-18		-3.96542	3.9195e-18	2.07321e-15
	1410	UN238769	---	---	---		E	-2.28642	0.00943284	0.113509		-2.31586	9.05061e-05	0.0033453		-4.31544	3.8227e-41	8.45336e-38		-3.83025	2.20337e-50	1.00409e-46
	1411	UN124852	---	---	---		E	-1.4373	0.0944199	0.469385		-1.99099	0.00590728	0.0708262		-3.75275	3.43012e-57	1.4587e-53		-3.05204	5.50436e-25	5.25951e-22
	1412	UN063662	---	---	---		E	-1.71892	0.0187702	0.180617		-1.70212	0.0216302	0.164074		-3.63158	4.8209e-96	2.96132e-92		-3.3423	1.13977e-35	2.41152e-32
	1413	UN104141	---	---	---		E	-1.5776	0.0328179	0.258908		-2.00254	0.00818001	0.0872068		-3.62546	6.33612e-124	1.16762e-119		-3.46287	9.62473e-69	9.50313e-65
	1414	UN145669	AT1G68840.1	RAV2, RAP2.8, TEM2, EDF2, AtRAV2	related to ABI3/VP1 2		E	-2.99151	0.000404418	0.0121014		-3.62468	7.66446e-06	0.000480943		-5.34764	2.46751e-09	3.96552e-07		-4.46889	2.54768e-08	2.73919e-06
	1415	UN183560	---	---	---		E	-1.68423	0.0225525	0.203358		-2.00828	0.0074992	0.0825643		-3.66715	7.94677e-112	6.27613e-108		-3.51058	1.07285e-58	7.06198e-55
	1416	UN179348	---	---	---		E	-1.66285	0.0227764	0.204837		-2.10533	0.00505219	0.064023		-3.63293	1.36338e-121	1.50746e-117		-3.60097	1.67894e-77	1.98928e-73
	1417	UN240883	---	---	---		E	-1.60243	0.0559116	0.355871		-2.08084	0.00385	0.0530011		-3.8418	2.56415e-52	8.85979e-49		-3.11687	9.09403e-21	6.65122e-18
	1418	UN083980	---	---	---		E	-2.13675	0.0119709	0.133752		-2.77022	0.00131813	0.0251714		-4.01948	9.13769e-23	8.28144e-20		-4.2379	1.04865e-21	8.51017e-19
	1419	UN137002	---	---	---		E	-1.468	0.0820744	0.436117		-2.15387	0.00214337	0.0354701		-3.72339	6.82193e-49	1.79592e-45		-3.08574	5.74416e-29	7.91385e-26
	1420	UN172500	---	---	---		E	-2.08078	0.0196623	0.186046		-2.25181	0.0162408	0.136394		-3.96397	1.36294e-16	6.84904e-14		-3.78628	6.67425e-15	2.45587e-12
	1421	UN135832	---	---	---		E	-1.81294	0.039008	0.288861		-2.35094	0.00189504	0.0324112		-3.99645	4.47654e-21	3.48565e-18		-3.38636	3.93331e-17	1.87917e-14
	1422	UN044329	AT4G15210.1	ATBETA-AMY, AT-BETA-AMY, RAM1, BMY1, BAM5	beta-amylase 5		E	-2.29036	2.78057e-05	0.00146517		-2.04095	9.03146e-05	0.0033404		-3.72018	4.26643e-07	3.76181e-05		-3.92156	5.80191e-11	1.11235e-08
	1423	UN102059	---	---	---		E	-2.1288	0.0198328	0.186907		-2.2191	0.0193982	0.152664		-3.87308	3.15597e-18	1.81744e-15		-3.80974	2.22771e-15	8.56976e-13
	1424	UN189426	---	---	---		E	-2.29568	0.01053	0.122619		-2.32401	0.0128884	0.117656		-4.07	1.75383e-17	9.50574e-15		-3.86767	2.79166e-15	1.0534e-12
	1425	UN006278	AT2G42620.1	MAX2, ORE9, PPS	RNI-like superfamily protein		E	-2.39768	0.000100268	0.00411843		-3.00407	0.0119281	0.112034		-4.6598	5.48623e-06	0.0003431		-3.47674	0.00260666	0.035407
	1426	UN100380	AT4G10270.1	---	Wound-responsive family protein		E	-4.45556	7.16976e-28	1.64513e-24		-5.10223	1.20721e-27	2.63094e-24		-6.06564	6.03423e-27	7.2521e-24		-6.59207	5.52349e-46	1.72223e-42
	1427	UN029300	AT3G09520.1	ATEXO70H4, EXO70H4	exocyst subunit exo70 family protein H4		E	1.87727	0.0390379	0.288907		3.85776	3.33547e-08	4.8091e-06		2.45528	0.000812755	0.0184527		1.78612	0.100091	0.387082
	1428	UN085045	---	---	---		E	-1.75079	0.0331151	0.260503		-2.16163	0.00283634	0.0433079		-3.7609	1.07268e-103	7.41278e-100		-3.33483	8.21426e-28	9.35825e-25
	1429	UN003927	ATCG00680.1	PSBB	photosystem II reaction center protein B		E	-0.46157	0.554934	0.948142		-0.746662	0.394749	0.783574		-2.33135	1.57323e-09	2.62763e-07		-2.0861	2.82359e-07	2.25438e-05
	1430	UN054621	AT5G51760.1	AHG1	Protein phosphatase 2C family protein		E	-3.78335	9.59699e-06	0.000625912		-3.9294	5.83509e-09	1.07349e-06		-5.81702	2.12354e-14	8.0964e-12		-4.79716	9.74224e-11	1.80859e-08
	1431	UN062848	---	---	---		E	-2.06353	0.00491972	0.0739129		-2.14646	0.00371776	0.0517972		-3.77918	1.92571e-62	8.87174e-59		-3.66131	1.09384e-33	2.09037e-30
	1432	UN064666	ATCG00730.1	PETD	photosynthetic electron transfer D		E	-1.16017	0.146612	0.578454		-1.04047	0.280632	0.679552		-2.74606	9.42385e-09	1.33245e-06		-2.65351	6.7952e-08	6.40002e-06
	1433	UN207260	---	---	---		E	-1.51217	0.0285071	0.237191		-1.75344	0.00895424	0.092705		-3.32233	1.43717e-122	1.98632e-118		-3.10683	1.75394e-50	8.65892e-47
	1434	UN086500	AT1G28360.1	ERF12, ATERF12	ERF domain protein 12		E	-1.61595	0.0154062	0.158633		-1.84487	0.00527149	0.0656192		-2.72344	6.55943e-06	0.000398934		-3.61228	7.10285e-07	5.08197e-05
	1435	UN109126	---	---	---		E	-1.93235	0.0237053	0.21064		-2.38847	0.00642119	0.0746653		-3.55212	9.61029e-18	5.31295e-15		-3.77733	4.62413e-19	2.79533e-16
	1436	UN046381	---	---	---		E	-1.89883	0.0296206	0.24313		-2.32868	0.00538427	0.0664392		-3.6378	1.59842e-14	6.22304e-12		-3.60955	6.79775e-14	2.13075e-11
	1437	UN107970	AT1G74670.1	---	Gibberellin-regulated family protein		E	-1.24996	0.00585067	0.0829379		-0.996263	0.113589	0.436173		-2.47471	1.49873e-06	0.00011092		-2.79515	1.48156e-06	9.54027e-05
	1438	UN015816	AT1G69960.1	PP2A	serine/threonine protein phosphatase 2A		E	6.26729	0.000143184	0.00543453		6.94854	1.05651e-05	0.000618467		4.97001	0.00632593	0.080433		5.38638	0.107777	0.403218
	1439	UN023338	AT2G26280.1	CID7	CTC-interacting domain 7		E	8.1959	1.3081e-09	2.92181e-07		7.04277	0.0176017	0.143218		6.05963	0.0486425	0.305273		6.91035	0.000427677	0.00929096
	1440	UN060667	AT2G20560.1	---	DNAJ heat shock family protein		E	-2.24361	2.89673e-07	3.11121e-05		-1.3594	0.0516088	0.281454		-3.49049	1.65321e-09	2.75289e-07		-2.21556	2.52894e-06	0.00014863
	1441	UN082825	AT1G80920.1	J8	Chaperone DnaJ-domain superfamily protein		E	-0.586402	0.0246942	0.216305		-1.61857	2.21842e-08	3.46287e-06		-2.7143	4.82647e-20	3.29416e-17		-1.43039	9.81577e-07	6.66865e-05
	1442	UN031489	ATCG00140.1	ATPH	ATP synthase subunit C family protein		E	-0.732813	0.333689	0.831348		-0.565314	0.504634	0.853121		-2.15391	6.26725e-07	5.24173e-05		-2.16313	4.90731e-07	3.69871e-05
	1443	UN166256	---	---	---		E	-2.15875	0.0144082	0.151463		-2.81027	0.0012682	0.0245172		-3.77988	2.28086e-18	1.32732e-15		-4.01986	4.38021e-19	2.67518e-16
	1444	UN039210	AT3G02550.1	LBD41	LOB domain-containing protein 41		E	-2.30043	0.000660202	0.0175789		-2.67194	9.22017e-08	1.1407e-05		-3.65973	5.49182e-08	6.44607e-06		-4.16665	0.000310107	0.00733388
	1445	UN112637	---	---	---		E	-1.953	0.0186501	0.179841		-2.35676	0.00439444	0.058328		-3.57353	5.11642e-16	2.41758e-13		-3.66393	9.39777e-16	3.81331e-13
	1446	UN124141	---	---	---		E	-1.39057	0.0360248	0.274206		-1.58067	0.0258185	0.18294		-3.06806	4.27825e-32	6.95643e-29		-2.82782	1.37112e-21	1.08304e-18
	1447	UN180515	---	---	---		E	-2.02091	0.0162615	0.164298		-2.36902	0.00392041	0.0536862		-3.5595	1.0457e-14	4.15903e-12		-3.69586	2.2167e-15	8.56976e-13
	1448	UN029895	AT2G39380.1	ATEXO70H2, EXO70H2	exocyst subunit exo70 family protein H2		E	1.88819	0.0708817	0.403622		3.13573	1.25275e-06	0.000105582		2.06134	0.00485178	0.0670094		1.10203	0.163525	0.499331
	1449	UN106257	AT5G59970.1	---	Histone superfamily protein		E	4.53906	1.18194e-05	0.00072777		4.33125	2.82969e-05	0.00136342		3.58536	0.000130085	0.00460118		2.69737	0.0171949	0.12778
	1450	UN029320	ATMG01170.1	ATP6-2	ATPase, F0 complex, subunit A protein		E	-1.00831	0.276493	0.776583		-1.74961	0.0395116	0.239577		-2.821	3.05818e-07	2.85589e-05		-2.60001	4.65679e-06	0.000245007
	1451	UN053302	ATMG00580.1	NAD4	NADH dehydrogenase subunit 4		E	-1.86083	0.105952	0.49587		-2.23374	0.0161875	0.136047		-3.23174	0.000338389	0.00953491		-3.62651	4.80402e-06	0.000251413
	1452	UN001267	ATCG00380.1	RPS4	chloroplast ribosomal protein S4		E	-0.838732	0.268814	0.767594		-0.86393	0.338925	0.736822		-2.26256	8.75267e-06	0.000500693		-2.29889	2.61794e-06	0.000152779
	1453	UN086936	---	---	---		E	-2.04628	0.00422106	0.0665099		-2.19446	0.000267783	0.00783748		-3.73498	4.44725e-46	1.06896e-42		-3.27752	1.63449e-41	4.03461e-38
	1454	UN000701	AT3G28430.1	---	unknown protein; FUNCTIONS IN: molecular_function unknown; INVOLVED IN: biological_process unknown; LOCATED IN: mitochondrion; EXPRESSED IN: 17 plant structures; EXPRESSED DURING: 6 growth stages; CONTAINS InterPro DOMAIN/s: Protein of unknown function FPL (InterPro:IPR019155); Has 243 Blast hits to 233 proteins in 101 species: Archae - 0; Bacteria - 0; Metazoa - 110; Fungi - 0; Plants - 53; Viru…		E	6.10959	0.0376412	0.282379		7.09536	1.35725e-05	0.000754718		5.25144	0.110649	0.48786		5.49234	0.092986	0.371681
	1455	UN005136	AT1G54490.1	AIN1, EIN5, XRN4, ATXRN4	exoribonuclease 4		E	5.64552	0.0044009	0.0687794		7.41248	1.19519e-06	0.00010184		5.73527	0.0740943	0.392363		6.04832	0.002906	0.0382062
	1456	UN004642	ATCG00680.1	PSBB	photosystem II reaction center protein B		E	-0.7752	0.350085	0.843587		-1.1493	0.190611	0.563381		-2.09906	5.72814e-07	4.87942e-05		-2.51887	5.369e-09	6.81092e-07
	1457	UN070408	AT5G60680.1	---	Protein of unknown function, DUF584		E	-1.68643	0.00139705	0.0307558		-1.59657	0.00193945	0.0329817		-3.34514	2.98523e-15	1.28062e-12		-2.33447	5.6155e-08	5.38604e-06
	1458	UN108155	AT4G10265.1	---	Wound-responsive family protein		E	-6.38321	2.35215e-30	7.91578e-27		-5.00508	1.59768e-18	1.77509e-15		-6.53439	8.96565e-24	9.17884e-21		-6.81494	5.12579e-17	2.42929e-14
	1459	UN072944	AT1G76490.1	HMG1, HMGR1, AtHMGR1	hydroxy methylglutaryl CoA reductase 1		E	-0.30479	0.095784	0.472557		0.2057	0.216687	0.603831		-1.42884	1.67783e-09	2.7855e-07		-1.35402	4.04859e-07	3.11085e-05
	1460	UN150090	AT4G10265.1	---	Wound-responsive family protein		E	-2.89678	1.77582e-11	6.18231e-09		-3.26924	1.26922e-11	4.38523e-09		-4.43593	1.82367e-18	1.08408e-15		-4.45462	3.73272e-25	3.68556e-22
	1461	UN028613	---	---	---		E	-1.37651	0.0193081	0.183906		-0.990127	0.110815	0.429987		-2.83322	1.51368e-07	1.54111e-05		-1.90784	0.00171839	0.0261883
	1462	UN037044	AT3G12260.1	---	LYR family of Fe/S cluster biogenesis protein		E	-1.99381	0.0167071	0.167186		-2.38336	0.00285105	0.0434039		-3.38272	1.73607e-20	1.2149e-17		-3.6632	1.56994e-20	1.12056e-17
	1463	UN028772	AT2G46660.1	CYP78A6	cytochrome P450, family 78, subfamily A, polypeptide 6		E	5.74576	0.0034144	0.0572241		7.12853	6.53436e-07	6.05984e-05		5.34845	0.00886073	0.0999707		5.68999	0.00266891	0.0359671
	1464	UN123496	AT4G10270.1	---	Wound-responsive family protein		E	-3.19046	8.12399e-05	0.00344621		-2.5332	1.16964e-10	3.23295e-08		-4.41807	1.22861e-23	1.23496e-20		-3.50637	2.47291e-15	9.45161e-13
	1465	UN014791	AT5G52640.1	HSP81-1, ATHS83, HSP81.1, HSP83, ATHSP90.1, AtHsp90-1, HSP90.1	heat shock protein 90.1		E	-1.35826	6.15207e-09	1.15021e-06		-1.09772	0.0212489	0.162249		-2.84818	2.32045e-09	3.76198e-07		-1.53549	1.01696e-08	1.20735e-06
	1466	UN046717	AT4G34380.1	---	Transducin/WD40 repeat-like superfamily protein		E	-1.22209	0.0183622	0.177947		-0.0272264	0.940629	0.990188		-1.88809	8.97989e-09	1.27621e-06		-1.21094	0.000240368	0.00601274
	1467	UN120394	ATMG00665.1	NAD5B, NAD5.2, NAD5	NADH dehydrogenase 5B		E	-2.06488	0.153155	0.59094		-2.17977	0.117362	0.443633		-3.11494	4.18582e-06	0.000271607		-3.66667	0.00251135	0.034497
	1468	UN065452	AT4G24110.1	---	unknown protein; Has 76 Blast hits to 76 proteins in 13 species: Archae - 0; Bacteria - 0; Metazoa - 1; Fungi - 0; Plants - 75; Viruses - 0; Other Eukaryotes - 0 (source: NCBI BLink).		E	-3.67787	0.000167408	0.00610605		-2.53331	0.000159646	0.00518002		-3.96507	6.13617e-08	7.12672e-06		-4.29597	4.32897e-08	4.32474e-06
	1469	UN073034	AT1G44575.1	NPQ4, PSBS	Chlorophyll A-B binding family protein		E	1.29835	0.0742941	0.413993		2.67851	3.05567e-08	4.52072e-06		1.15939	0.0242325	0.193566		1.0587	0.516076	0.845012
	1470	UN004621	ATCG00020.1	PSBA	photosystem II reaction center protein A		E	-1.27878	0.183508	0.645966		-1.10532	0.271553	0.669514		-2.49719	1.50466e-05	0.000772363		-2.49193	9.71586e-06	0.000456453
	1471	UN080813	AT1G22360.1	AtUGT85A2, UGT85A2	UDP-glucosyl transferase 85A2		E	1.69764	3.19691e-05	0.00165179		2.58311	4.31381e-13	2.12551e-10		1.64785	0.00508353	0.0692383		0.749529	0.127957	0.441954
	1472	UN089573	---	---	---		E	-1.36117	0.0626069	0.377424		-1.65706	0.012087	0.112831		-2.92728	3.08651e-29	4.37525e-26		-2.6026	3.06503e-38	6.98379e-35
	1473	UN074744	AT1G71000.1	---	Chaperone DnaJ-domain superfamily protein		E	-0.86161	0.135051	0.557567		-1.75948	0.0047584	0.0615161		-2.62778	1.0515e-05	0.000583646		-1.69495	0.00396075	0.0474889
	1474	UN000158	ATCG00270.1	PSBD	photosystem II reaction center protein D		E	-1.01523	0.226271	0.712932		-1.36891	0.106781	0.422405		-2.29229	4.90615e-06	0.000310689		-2.50036	1.16629e-05	0.00052743
	1475	UN023996	AT1G64390.1	AtGH9C2, GH9C2	glycosyl hydrolase 9C2		E	6.52755	0.0219269	0.199472		7.17152	3.73184e-07	3.7559e-05		6.22283	4.65839e-05	0.0019681		5.44929	0.00319276	0.0409494
	1476	UN012567	AT4G32285.1	---	ENTH/ANTH/VHS superfamily protein		E	-1.42909	0.00960463	0.114864		-1.80293	4.13711e-05	0.0018144		-2.87982	1.55344e-12	4.56812e-10		-2.76601	4.68191e-08	4.6074e-06
	1477	UN078030	AT4G09460.1	AtMYB6, MYB6	myb domain protein 6		E	0.0827644	0.75674	0.984142		-0.281185	0.30246	0.702417		-1.58079	1.54287e-07	1.56219e-05		-0.646485	0.0311315	0.188771
	1478	UN007660	AT2G42520.1	---	P-loop containing nucleoside triphosphate hydrolases superfamily protein		E	7.12858	2.99239e-06	0.000236612		6.9393	6.93697e-06	0.000441155		5.6472	0.0723597	0.387091		6.01804	0.000192897	0.0050453
	1479	UN003869	ATCG00120.1	ATPA	ATP synthase subunit alpha		E	-0.859429	0.209373	0.68779		-0.853146	0.309754	0.709557		-2.13644	2.94576e-06	0.00019836		-2.02858	1.18817e-05	0.000534062
	1480	UN142110	AT4G10270.1	---	Wound-responsive family protein		E	-6.29963	2.06103e-29	5.47582e-26		-6.74425	9.53071e-33	3.37524e-29		-7.95832	3.68829e-32	6.21247e-29		-6.9376	8.72573e-29	1.14873e-25
	1481	UN038400	AT4G21760.1	BGLU47	beta-glucosidase 47		E	6.62664	6.4515e-06	0.000452322		6.25496	5.9778e-05	0.00242895		5.21567	0.00695404	0.0854664		5.30274	0.00472526	0.0537611
	1482	UN129179	ATMG00580.1	NAD4	NADH dehydrogenase subunit 4		E	-1.87979	0.0269526	0.228855		-2.2638	0.00219072	0.0360851		-3.35236	7.61695e-07	6.25699e-05		-3.08094	3.82159e-06	0.000209048
	1483	UN065574	AT2G17120.1	LYM2	lysm domain GPI-anchored protein 2 precursor		E	-1.7313	3.34452e-07	3.50471e-05		-0.716336	0.00646046	0.0750142		-2.0049	2.64073e-12	7.48667e-10		-2.29303	3.15318e-09	4.32408e-07
	1484	UN080539	AT1G04290.1	---	Thioesterase superfamily protein		E	-3.55766	0.000737368	0.0191078		-2.90931	0.000121092	0.00420948		-4.4442	6.11563e-05	0.00249702		-4.17872	7.16385e-08	6.71669e-06
	1485	UN010985	AT5G42930.1	---	alpha/beta-Hydrolases superfamily protein		E	6.02114	0.00157117	0.0334053		7.33738	1.04168e-07	1.27209e-05		6.35861	0.005716	0.0751673		5.79639	0.00317793	0.0408299
	1486	UN002945	AT3G23890.1	TOPII, ATTOPII	topoisomerase II		E	6.25047	3.304e-09	6.54062e-07		6.33748	8.25298e-11	2.39815e-08		4.85554	0.000146181	0.00503206		5.76247	1.85748e-08	2.06069e-06
	1487	UN087880	AT1G76490.1	HMG1, HMGR1, AtHMGR1	hydroxy methylglutaryl CoA reductase 1		E	-0.185904	0.417715	0.887799		0.0667179	0.745817	0.94747		-1.02221	0.00221297	0.0381717		-1.34922	4.90933e-08	4.81521e-06
	1488	UN000866	AT4G31160.1	DCAF1	DDB1-CUL4 associated factor 1		E	8.14934	3.35094e-08	5.01945e-06		7.53559	9.51344e-08	1.17187e-05		6.54732	0.0242928	0.193857		7.2518	3.87883e-05	0.0014003
	1489	UN007717	AT5G08020.1	ATRPA70B, RPA70B	RPA70-kDa subunit B		E	7.64515	2.94399e-07	3.14857e-05		7.18957	1.07668e-06	9.33824e-05		6.1262	0.000241664	0.00740788		6.64528	0.00348712	0.043473
	1490	UN026429	AT1G71980.1	---	Protease-associated (PA) RING/U-box zinc finger family protein		E	2.14949	9.63524e-12	3.52454e-09		1.73823	1.14327e-05	0.000656853		1.02987	0.00222641	0.0383203		0.70228	0.162491	0.498048
	1491	UN049260	AT4G15210.1	ATBETA-AMY, AT-BETA-AMY, RAM1, BMY1, BAM5	beta-amylase 5		E	-2.44033	1.7338e-07	2.04491e-05		-1.19501	0.00728984	0.0810435		-2.30828	2.61352e-06	0.000178845		-2.65135	1.45385e-09	2.10584e-07
	1492	UN104565	AT3G46230.1	ATHSP17.4, HSP17.4	heat shock protein 17.4		E	-2.62235	4.61379e-07	4.69565e-05		-1.54964	0.0288477	0.196655		-3.02885	8.26129e-08	9.26404e-06		-2.77188	1.89221e-08	2.09139e-06
	1493	UN040350	AT1G14520.1	MIOX1	myo-inositol oxygenase 1		E	2.94887	1.40675e-51	1.42025e-47		3.01754	1.67479e-30	4.99466e-27		1.68472	8.69125e-06	0.000498481		2.1126	3.56582e-21	2.70829e-18
	1494	UN001757	ATMG01360.1	COX1	cytochrome oxidase		E	-1.41145	0.142656	0.571166		-1.64089	0.070651	0.339041		-2.62059	3.3504e-06	0.000222357		-2.65098	2.54194e-06	0.000149098
	1495	UN082246	AT3G02550.1	LBD41	LOB domain-containing protein 41		E	-2.3566	4.77699e-10	1.21177e-07		-2.76951	8.68885e-14	4.82682e-11		-3.8576	7.16126e-17	3.66577e-14		-3.24056	2.59168e-15	9.84207e-13
	1496	UN008671	ATCG00680.1	PSBB	photosystem II reaction center protein B		E	-1.92278	0.0407131	0.296183		-1.82334	0.125002	0.457916		-2.69861	5.42714e-05	0.00224408		-3.15842	7.93541e-07	5.53721e-05
	1497	UN086865	AT5G56140.1	---	RNA-binding KH domain-containing protein		E	-0.684948	0.0437954	0.308728		-1.24278	0.00250862	0.0397198		-1.97809	8.47649e-11	1.86699e-08		-1.988	1.56397e-06	9.96268e-05
	1498	UN060636	ATMG00220.1	COB	apocytochrome b		E	-1.61521	0.106827	0.497936		-2.11951	0.0117458	0.110925		-2.88322	1.04298e-06	8.14411e-05		-2.88067	4.85597e-06	0.00025346
	1499	UN053651	AT1G43190.1	PTB3	polypyrimidine tract-binding protein 3		E	-0.624255	0.105436	0.495382		-0.528134	0.0819289	0.367623		-1.88566	1.61269e-07	1.62311e-05		-1.07521	0.464693	0.813949
	1500	UN034883	AT5G14370.1	---	CCT motif family protein		E	-1.25233	0.0519355	0.341679		-0.977907	0.0340493	0.218325		-2.03672	0.00110024	0.0229184		-2.24555	9.5636e-07	6.52727e-05
	1501	UN094035	AT2G18550.1	HB-2, ATHB21, HB21	homeobox protein 21		E	-3.16217	0.00034457	0.0106842		-3.12807	0.0110929	0.106753		-3.68352	1.94703e-05	0.000957085		-4.42848	5.41866e-05	0.00183431
	1502	UN080755	AT4G25570.1	ACYB-2	Cytochrome b561/ferric reductase transmembrane protein family		E	-0.284632	0.558902	0.948923		-1.03535	0.0219934	0.165808		-1.76647	1.15086e-05	0.000629943		-1.05622	0.0521856	0.264343
	1503	UN100002	AT1G68500.1	---	unknown protein; BEST Arabidopsis thaliana protein match is: unknown protein (TAIR:AT1G25422.1); Has 16 Blast hits to 16 proteins in 6 species: Archae - 0; Bacteria - 0; Metazoa - 0; Fungi - 0; Plants - 16; Viruses - 0; Other Eukaryotes - 0 (source: NCBI BLink).		E	-4.68421	1.02817e-09	2.38842e-07		-4.41409	1.24686e-09	2.68635e-07		-5.15721	1.64715e-11	4.10184e-09		-5.77187	5.13579e-11	1.00084e-08
	1504	UN033465	AT4G33510.1	DHS2	3-deoxy-d-arabino-heptulosonate 7-phosphate synthase		E	9.51507	7.95729e-12	3.02018e-09		9.84418	2.08615e-15	1.40723e-12		8.53159	2.20165e-11	5.36574e-09		8.89938	5.1146e-10	8.14514e-08
	1505	UN163184	AT4G27130.1	---	Translation initiation factor SUI1 family protein		E	-1.91324	0.158289	0.600289		-0.902535	0.0626503	0.316395		-1.6264	0.00154033	0.0293741		-2.29767	5.15999e-06	0.000267072
	1506	UN021282	AT1G14520.1	MIOX1	myo-inositol oxygenase 1		E	7.90997	2.12382e-09	4.41196e-07		7.68694	8.43748e-08	1.06243e-05		7.09819	1.98567e-07	1.9395e-05		6.60823	3.95509e-06	0.000214764
	1507	UN007740	AT4G26190.1	---	Haloacid dehalogenase-like hydrolase (HAD) superfamily protein		E	7.50504	2.18058e-08	3.47242e-06		8.42849	1.03403e-09	2.29337e-07		7.60144	2.48156e-08	3.20321e-06		7.02238	1.17401e-05	0.000529306
	1508	UN069456	AT3G15040.1	---	Protein of unknown function, DUF584		E	-2.73262	0.000183366	0.00652773		-2.47503	0.00129421	0.0248758		-3.63603	4.18795e-07	3.71342e-05		-3.55245	1.01816e-06	6.90138e-05
	1509	UN072145	AT4G27450.1	---	Aluminium induced protein with YGL and LRDR motifs		E	-3.23659	0.0102284	0.120216		-2.58275	0.0107634	0.104671		-3.59552	9.05096e-06	0.000515317		-3.93129	5.73687e-06	0.000290979
	1510	UN022993	AT5G64510.1	TIN1	unknown protein; FUNCTIONS IN: molecular_function unknown; INVOLVED IN: biological_process unknown; LOCATED IN: endomembrane system; EXPRESSED IN: 17 plant structures; EXPRESSED DURING: 10 growth stages; Has 35333 Blast hits to 34131 proteins in 2444 species: Archae - 798; Bacteria - 22429; Metazoa - 974; Fungi - 991; Plants - 531; Viruses - 0; Other Eukaryotes - 9610 (source: NCBI BLink).		E	1.91196	0.0138219	0.147169		2.7026	1.20604e-09	2.60832e-07		1.46468	0.00844112	0.0969581		1.51813	0.331292	0.705452
	1511	UN029235	AT1G02500.1	SAM1, SAM-1, MAT1, AtSAM1	S-adenosylmethionine synthetase 1		E	2.55543	0.000211776	0.00732058		2.61433	8.59197e-06	0.000527462		1.40432	0.0171936	0.155007		1.95092	0.000270005	0.00658256
	1512	UN009477	AT5G62520.1	SRO5	similar to RCD one 5		E	-2.71266	0.00104487	0.0248797		-2.92996	7.88069e-06	0.000492873		-3.97276	5.81483e-08	6.79634e-06		-3.46337	8.67828e-07	6.01308e-05
	1513	UN014250	AT5G26180.1	---	S-adenosyl-L-methionine-dependent methyltransferases superfamily protein		E	-2.86885	4.73691e-22	7.47248e-19		-2.27938	4.9195e-05	0.00208336		-3.64346	9.04023e-26	1.01996e-22		-3.05528	5.13533e-28	6.08454e-25
	1514	UN064188	AT5G66390.1	---	Peroxidase superfamily protein		E	3.25897	2.458e-07	2.73303e-05		2.82564	3.73401e-05	0.00167522		2.05591	0.00891972	0.100411		2.20802	0.0016859	0.0258814
	1515	UN034623	AT1G61680.1	TPS14, ATTPS14	terpene synthase 14		E	-2.17365	1.06904e-05	0.000676252		-2.94255	2.34809e-15	1.56529e-12		-3.51834	7.87057e-08	8.87994e-06		-2.90087	2.27278e-14	7.69394e-12
	1516	UN078345	AT1G14860.1	atnudt18, NUDT18	nudix hydrolase homolog 18		E	-1.8578	0.0342794	0.266015		-2.28658	0.00195735	0.0331543		-2.95751	3.67159e-08	4.53081e-06		-2.99113	2.22865e-08	2.43597e-06
	1517	UN037231	AT5G09360.1	LAC14	laccase 14		E	4.53279	6.63553e-07	6.41689e-05		4.11422	3.24068e-05	0.00151133		3.54507	0.00083577	0.01879		3.3261	0.00255473	0.0349371
	1518	UN050896	AT1G07430.1	HAI2	highly ABA-induced PP2C gene 2		E	-7.72562	2.88269e-05	0.00151266		-6.85289	6.25501e-05	0.00251903		-8.00261	1.06659e-05	0.000589652		-8.00926	1.1636e-05	0.000527017
	1519	UN004557	AT5G64740.1	CESA6, IXR2, E112, PRC1	cellulose synthase 6		E	0.840522	0.0740482	0.413445		1.3395	1.51727e-05	0.00082746		0.0711462	0.828043	0.986989		0.438505	0.174263	0.515386
	1520	UN078120	AT4G27450.1	---	Aluminium induced protein with YGL and LRDR motifs		E	-3.0341	4.90917e-08	7.01901e-06		-3.13956	7.12264e-08	9.21439e-06		-4.19545	7.47972e-15	3.08589e-12		-3.67914	4.87716e-11	9.53573e-09
	1521	UN089971	---	---	---		E	-6.38904	2.3325e-40	1.47181e-36		-6.43909	8.15626e-40	3.85132e-36		-6.85067	6.00486e-49	1.65986e-45		-7.54223	2.68348e-43	7.57023e-40
	1522	UN140847	AT1G22370.2	AtUGT85A5, UGT85A5	UDP-glucosyl transferase 85A5		E	-1.31216	0.000279129	0.00909598		-0.903643	0.00910013	0.093787		-1.67487	5.07751e-06	0.000319709		-2.15396	3.60383e-09	4.85222e-07
	1523	UN068656	AT4G36040.1	---	Chaperone DnaJ-domain superfamily protein		E	-1.79971	0.188695	0.655202		-2.27132	0.000180482	0.00568424		-3.0812	3.79853e-07	3.40353e-05		-2.28113	1.23151e-05	0.000549791
	1524	UN037135	AT4G28220.1	NDB1	NAD(P)H dehydrogenase B1		E	-1.65562	3.11731e-05	0.00161562		-0.800258	0.317004	0.716244		-1.51398	0.0693346	0.377958		-2.04907	1.10739e-05	0.000506595
	1525	UN047149	AT3G10450.1	SCPL7	serine carboxypeptidase-like 7		E	2.45398	1.17473e-09	2.65922e-07		2.61545	6.0555e-17	5.36129e-14		1.47652	0.000277502	0.00822156		1.94025	6.72768e-07	4.84278e-05
	1526	UN023950	AT1G52150.2	ATHB-15, ATHB15, CNA, ICU4	Homeobox-leucine zipper family protein / lipid-binding START domain-containing protein		E	1.03093	0.263871	0.762113		1.94347	2.1511e-06	0.000165384		0.734909	0.127916	0.523964		1.14555	0.0867104	0.356977
	1527	UN031627	AT1G02205.3	CER1	Fatty acid hydroxylase superfamily		E	-1.85659	0.184401	0.647777		-0.794435	0.0544404	0.290702		-1.7393	2.4595e-05	0.00116214		-1.86392	1.7035e-07	1.44376e-05
	1528	UN078121	AT4G27450.1	---	Aluminium induced protein with YGL and LRDR motifs		E	-3.56896	0.050844	0.337099		-2.87869	2.91546e-05	0.00139526		-4.13352	2.80296e-12	7.86593e-10		-3.47854	0.055928	0.276084
	1529	UN012763	AT1G17110.2	UBP15	ubiquitin-specific protease 15		E	8.46327	2.75728e-11	9.21771e-09		8.33351	2.67212e-10	6.75938e-08		7.82103	2.90459e-08	3.68296e-06		7.34524	2.11777e-06	0.000127891
	1530	UN059597	AT3G18520.2	HDA15, ATHDA15	histone deacetylase 15		E	-0.979384	0.0164028	0.165236		-0.591689	0.0748933	0.349044		-1.81055	1.28724e-06	9.78866e-05		-1.23339	0.000306097	0.00725351
	1531	UN075931	AT5G62140.1	---	unknown protein; FUNCTIONS IN: molecular_function unknown; INVOLVED IN: biological_process unknown; LOCATED IN: chloroplast; EXPRESSED IN: 19 plant structures; EXPRESSED DURING: 13 growth stages; Has 60 Blast hits to 60 proteins in 24 species: Archae - 0; Bacteria - 14; Metazoa - 0; Fungi - 0; Plants - 45; Viruses - 0; Other Eukaryotes - 1 (source: NCBI BLink).		E	3.31892	0.000316549	0.0100122		3.42803	9.07792e-06	0.000549554		2.40928	0.00383462	0.0566827		2.59363	0.0111671	0.0966349
	1532	UN082477	AT5G45690.1	---	Protein of unknown function (DUF1264)		E	-2.47774	5.45294e-06	0.000392115		-1.95945	0.000157392	0.00511958		-3.15994	1.40947e-08	1.94803e-06		-2.80026	5.88372e-06	0.000296902
	1533	UN057279	AT1G11700.1	---	Protein of unknown function, DUF584		E	1.84901	1.29068e-05	0.000783715		1.62238	3.78561e-06	0.000265728		1.06939	0.00903034	0.101066		0.74637	0.0657039	0.303958
	1534	UN076812	AT5G35320.1	---	unknown protein; Has 1807 Blast hits to 1807 proteins in 277 species: Archae - 0; Bacteria - 0; Metazoa - 736; Fungi - 347; Plants - 385; Viruses - 0; Other Eukaryotes - 339 (source: NCBI BLink).		E	-0.96474	0.000707895	0.0185345		-0.909593	0.0394265	0.239226		-1.99292	9.83552e-10	1.70454e-07		-1.42842	3.71132e-07	2.8816e-05
	1535	UN029342	AT4G34950.1	---	Major facilitator superfamily protein		E	5.0213	0.000190239	0.00672498		4.89845	1.14098e-05	0.000656357		4.03599	0.00168887	0.0313508		4.16386	0.000405357	0.00892057
	1536	UN057784	AT5G52420.1	---	unknown protein; FUNCTIONS IN: molecular_function unknown; INVOLVED IN: biological_process unknown; LOCATED IN: endoplasmic reticulum; EXPRESSED IN: 24 plant structures; EXPRESSED DURING: 13 growth stages; BEST Arabidopsis thaliana protein match is: unknown protein (TAIR:AT5G23920.1); Has 30201 Blast hits to 17322 proteins in 780 species: Archae - 12; Bacteria - 1396; Metazoa - 17338; Fungi - 342…		E	0.111038	0.70359	0.979624		1.16079	1.2293e-06	0.000103964		0.351182	0.105931	0.476935		0.110692	0.724762	0.935316
	1537	UN012995	ATMG00665.1	NAD5B, NAD5.2, NAD5	NADH dehydrogenase 5B		E	-1.57056	0.103656	0.491041		-1.90194	0.0795332	0.361221		-2.61779	8.2348e-07	6.68506e-05		-2.47139	0.000163954	0.00443442
	1538	UN076956	AT1G11360.1	---	Adenine nucleotide alpha hydrolases-like superfamily protein		E	-1.26536	0.000178769	0.00642494		-1.16829	0.000196282	0.00607818		-2.02567	0.000363866	0.0101048		-2.09181	5.02983e-09	6.44972e-07
	1539	UN015497	AT3G21670.1	---	Major facilitator superfamily protein		E	6.58555	8.91397e-05	0.00373116		7.01483	9.1008e-06	0.000550351		6.28453	0.00198259	0.03513		5.86352	0.00665772	0.0679968
	1540	UN025286	AT5G18670.1	BMY3, BAM9	beta-amylase 3		E	-2.71713	1.00096e-15	6.82818e-13		-2.92144	1.44772e-16	1.18888e-13		-3.82457	2.83641e-32	5.05832e-29		-3.03213	1.83562e-18	1.00691e-15
	1541	UN122758	---	---	---		E	-1.2988	0.026385	0.225412		-1.06843	0.00967312	0.0977168		-2.17789	3.9073e-11	9.11439e-09		-1.6154	4.57674e-07	3.48951e-05
	1542	UN040399	AT3G23920.1	BAM1, BMY7, TR-BAMY	beta-amylase 1		E	0.671179	0.118807	0.524981		1.61857	4.97343e-13	2.40863e-10		0.723598	0.00192754	0.034483		0.601389	0.0104927	0.0926057
	1543	UN094226	AT3G06740.1	GATA15	GATA transcription factor 15		E	-0.441978	0.0977226	0.476944		-0.639199	0.0409306	0.24506		-1.4775	9.555e-08	1.03576e-05		-1.16313	2.8784e-05	0.00110657
	1544	UN070145	AT4G33360.1	FLDH	NAD(P)-binding Rossmann-fold superfamily protein		E	-1.24025	0.00111709	0.0260586		-0.805952	0.00114362	0.0228805		-1.94826	1.05605e-07	1.13203e-05		-1.42412	0.000300691	0.00714854
	1545	UN106024	AT3G09270.1	ATGSTU8, GSTU8	glutathione S-transferase TAU 8		E	1.14965	1.54284e-05	0.000906667		1.17527	0.00018954	0.0059167		0.269606	0.559036	0.93281		0.439927	0.0924512	0.370668
	1546	UN070367	AT4G37260.1	MYB73, ATMYB73	myb domain protein 73		E	-0.664681	0.100228	0.482128		-0.962033	0.020966	0.160735		-1.72467	1.42776e-10	2.93429e-08		-1.4152	4.38141e-09	5.66732e-07
	1547	UN041811	AT2G24270.4	ALDH11A3	aldehyde dehydrogenase 11A3		E	7.11103	1.32338e-05	0.000799091		7.78575	2.74034e-09	5.40122e-07		6.6762	2.18914e-05	0.00105239		7.13658	0.0139152	0.111703
	1548	UN071645	AT3G09970.1	---	Calcineurin-like metallo-phosphoesterase superfamily protein		E	-0.941989	0.00227266	0.0430484		-0.30541	0.368695	0.761653		-1.21254	3.01418e-05	0.00136923		-1.31411	2.19387e-05	0.000895162
	1549	UN027484	AT2G32120.1	HSP70T-2	heat-shock protein 70T-2		E	-1.29532	1.6239e-09	3.47348e-07		-1.0442	0.00312381	0.0460348		-2.051	9.83971e-16	4.57125e-13		-1.72608	1.88077e-13	5.54332e-11
	1550	UN019714	AT3G02230.1	RGP1, ATRGP1	reversibly glycosylated polypeptide 1		E	1.45626	0.0122658	0.135696		1.52084	1.77096e-05	0.000940468		0.626658	0.176689	0.605472		0.836232	0.0402057	0.223733
	1551	UN032335	AT5G64510.1	TIN1	unknown protein; FUNCTIONS IN: molecular_function unknown; INVOLVED IN: biological_process unknown; LOCATED IN: endomembrane system; EXPRESSED IN: 17 plant structures; EXPRESSED DURING: 10 growth stages; Has 35333 Blast hits to 34131 proteins in 2444 species: Archae - 798; Bacteria - 22429; Metazoa - 974; Fungi - 991; Plants - 531; Viruses - 0; Other Eukaryotes - 9610 (source: NCBI BLink).		E	-0.642431	0.00339232	0.0569729		-0.0629181	0.828837	0.968033		-1.10645	1.43385e-08	1.96792e-06		-0.860951	0.0584997	0.283534
	1552	UN070279	AT3G48420.1	---	Haloacid dehalogenase-like hydrolase (HAD) superfamily protein		E	1.77916	0.000113646	0.00452865		1.91422	9.284e-06	0.000559043		1.32935	0.00148559	0.0286664		0.940244	0.0347167	0.203411
	1553	UN107021	---	---	---		E	-0.670298	0.00644481	0.0886468		-1.07221	3.43467e-05	0.00158212		-1.62667	5.19554e-23	4.95224e-20		-1.47761	7.91503e-18	4.04226e-15
	1554	UN168850	AT3G13570.1	SCL30A, At-SCL30A	SC35-like splicing factor 30A		E	-1.13793	0.00224908	0.0427138		-0.70062	0.0388242	0.237032		-1.58366	1.93501e-05	0.000953431		-1.56992	2.72956e-05	0.00105897
	1555	UN091245	AT4G10270.1	---	Wound-responsive family protein		E	-4.56562	1.65132e-70	2.77862e-66		-5.08093	1.76447e-19	2.54236e-16		-5.55626	6.53663e-75	3.61371e-71		-5.22045	1.66479e-30	2.7396e-27
	1556	UN049497	AT4G27700.1	---	Rhodanese/Cell cycle control phosphatase superfamily protein		E	1.5447	0.00143636	0.0313206		1.80711	1.80509e-05	0.000953916		1.30352	0.00221966	0.0382325		0.842406	0.0558843	0.276006
	1557	UN003104	AT3G10690.1	GYRA	DNA GYRASE A		E	6.38264	0.0260627	0.223872		7.21923	5.32387e-07	5.07164e-05		6.34169	0.0354161	0.249547		6.56658	1.56269e-05	0.000672798
	1558	UN039477	AT5G09360.1	LAC14	laccase 14		E	2.56255	3.97159e-06	0.00030103		2.21523	8.43757e-05	0.00318096		1.60312	0.0124516	0.125296		2.23165	0.00284841	0.0377238
	1559	UN063836	AT3G25640.1	---	Protein of unknown function, DUF617		E	1.65745	0.00294783	0.0516125		2.48993	2.55295e-07	2.68382e-05		1.69767	0.00132836	0.02635		1.78939	0.00224294	0.0318115
	1560	UN106815	AT5G44710.1	---	CONTAINS InterPro DOMAIN/s: Ribosomal protein S27/S33, mitochondrial (InterPro:IPR013219); Has 101 Blast hits to 101 proteins in 55 species: Archae - 0; Bacteria - 0; Metazoa - 8; Fungi - 59; Plants - 26; Viruses - 0; Other Eukaryotes - 8 (source: NCBI BLink).		E	-0.666876	0.00129558	0.029093		-0.51194	0.138211	0.482112		-1.18093	1.32492e-09	2.26071e-07		-1.30859	0.000580506	0.0117852
	1561	UN066982	AT2G01050.1	---	zinc ion binding;nucleic acid binding		E	-1.3606	0.000243321	0.00817767		-1.53992	1.61272e-05	0.000874463		-1.90385	1.5068e-10	3.07387e-08		-2.22316	3.24903e-09	4.4248e-07
	1562	UN045624	AT3G23820.1	GAE6	UDP-D-glucuronate 4-epimerase 6		E	-0.791126	0.0197536	0.186368		-0.275538	0.377908	0.769247		-0.728969	0.00484482	0.0670094		-1.1944	3.3693e-06	0.000187593
	1563	UN064960	AT5G51550.1	EXL3	EXORDIUM like 3		E	-0.899691	0.0409784	0.29751		-0.743376	0.0237808	0.173512		-1.17868	0.0048915	0.0674368		-1.58944	9.29158e-06	0.000438258
	1564	UN051467	AT5G59550.1	---	zinc finger (C3HC4-type RING finger) family protein		E	-1.87044	0.000462033	0.0133966		-1.5201	0.00461243	0.0602062		-2.41066	1.1988e-06	9.18947e-05		-1.96068	7.92831e-05	0.00249569
	1565	UN033397	AT5G63280.1	---	C2H2-like zinc finger protein		E	-2.45291	5.47586e-05	0.0025383		-2.30519	0.021749	0.164651		-2.84682	1.30985e-14	5.13573e-12		-3.10384	3.63397e-09	4.87067e-07
	1566	UN186312	AT4G10265.1	---	Wound-responsive family protein		E	-5.13199	4.93611e-08	7.01901e-06		-5.44311	3.01783e-09	5.85614e-07		-5.9509	4.29068e-08	5.20189e-06		-5.75996	1.32939e-07	1.16675e-05
	1567	UN104768	AT3G62880.1	ATOEP16-4	Mitochondrial import inner membrane translocase subunit Tim17/Tim22/Tim23 family protein		E	-1.49961	0.000115272	0.00455671		-1.41892	0.00101545	0.021059		-2.08217	5.05934e-08	5.96376e-06		-2.07859	1.58954e-07	1.35688e-05
	1568	UN115878	AT4G15800.1	RALFL33	ralf-like 33		E	-1.01969	0.0119464	0.133609		-1.08711	0.0260077	0.183612		-1.62514	8.49795e-05	0.00328042		-1.71109	2.39466e-05	0.000961143
	1569	UN086504	AT1G34000.1	OHP2	one-helix protein 2		E	1.00457	0.00158417	0.0335722		1.50687	1.17381e-07	1.3973e-05		0.774571	0.0102595	0.110348		0.745173	0.00848622	0.0803999
	1570	UN202815	AT3G52930.1	---	Aldolase superfamily protein		E	-2.84535	3.29408e-07	3.46615e-05		-2.91576	2.45825e-08	3.7851e-06		-3.61236	2.20321e-11	5.36574e-09		-3.19442	2.21086e-10	3.81854e-08
	1571	UN042260	AT1G22410.1	---	Class-II DAHP synthetase family protein		E	1.45963	3.35591e-05	0.00171812		1.8791	3.55699e-10	8.76303e-08		1.03174	0.000248821	0.00756231		1.4033	2.22034e-05	0.000903416
	1572	UN071743	AT5G25280.1	---	serine-rich protein-related		E	-2.67389	1.58967e-05	0.000929856		-2.76642	6.84758e-06	0.000436942		-3.33082	9.09214e-08	1.0013e-05		-3.30139	1.2282e-07	1.08761e-05
	1573	UN038314	AT2G23810.1	TET8	tetraspanin8		E	1.48619	0.00171359	0.0354952		1.80663	2.76407e-10	6.96091e-08		1.01977	0.00070766	0.0167261		1.20963	0.00120686	0.0201328
	1574	UN084500	AT5G14740.1	CA2, CA18, BETACA2	carbonic anhydrase 2		E	-1.03646	0.00803483	0.10232		-1.00998	8.15292e-05	0.00310672		-1.73259	3.09046e-12	8.50015e-10		-1.29495	4.14535e-06	0.000222445
	1575	UN015077	AT3G54500.3	---	FUNCTIONS IN: molecular_function unknown; INVOLVED IN: biological_process unknown; LOCATED IN: cellular_component unknown; EXPRESSED IN: 22 plant structures; EXPRESSED DURING: 13 growth stages; BEST Arabidopsis thaliana protein match is: dentin sialophosphoprotein-related (TAIR:AT5G64170.1).		E	1.35489	5.98119e-06	0.000425254		1.0928	0.000325962	0.00912438		0.604624	0.0622064	0.354531		0.794977	0.0174132	0.128901
	1576	UN072360	AT1G35420.2	---	alpha/beta-Hydrolases superfamily protein		E	1.65247	4.01681e-06	0.000303092		2.06988	6.83982e-10	1.60151e-07		1.40891	0.000169944	0.00566317		1.35567	0.000772233	0.0146583
	1577	UN129769	AT2G30620.1	---	winged-helix DNA-binding transcription factor family protein		E	2.42332	7.20784e-06	0.000493024		2.20628	0.000441508	0.0114234		1.81963	0.00464102	0.0649719		1.75349	0.000384604	0.00856891
	1578	UN036103	AT1G20030.2	---	Pathogenesis-related thaumatin superfamily protein		E	-0.819675	0.00300352	0.052192		-0.454515	0.0808679	0.36465		-0.810883	0.0316217	0.2321		-1.23133	1.09778e-05	0.000502974
	1579	UN046591	AT1G64720.1	CP5	Polyketide cyclase/dehydrase and lipid transport superfamily protein		E	-0.602782	0.0510098	0.337906		-0.65481	0.178841	0.545672		-1.29276	3.66593e-10	6.87007e-08		-0.935999	0.000273463	0.0066472
	1580	UN052578	AT5G26040.2	HDA2	histone deacetylase 2		E	-1.28425	7.43764e-05	0.00322276		-0.986689	0.00531217	0.0658517		-1.66357	5.02807e-06	0.000317319		-1.56647	0.000547586	0.0112405
	1581	UN012554	AT3G46610.1	---	Pentatricopeptide repeat (PPR-like) superfamily protein		E	1.50477	0.000104833	0.00425399		1.66064	1.33248e-05	0.000742567		0.999406	0.00626902	0.0800778		1.16757	0.00202569	0.0294835
	1582	UN073961	AT1G64680.1	---	unknown protein; BEST Arabidopsis thaliana protein match is: unknown protein (TAIR:AT1G03055.1); Has 146 Blast hits to 146 proteins in 26 species: Archae - 0; Bacteria - 6; Metazoa - 0; Fungi - 0; Plants - 125; Viruses - 0; Other Eukaryotes - 15 (source: NCBI BLink).		E	2.21593	6.60126e-06	0.00045963		2.7402	2.13944e-10	5.56133e-08		2.30426	4.59509e-06	0.000294022		2.036	0.000147616	0.00408995
	1583	UN023545	AT2G37570.1	SLT1	HSP20-like chaperones superfamily protein		E	0.958081	1.44597e-05	0.000859746		1.0272	1.33742e-05	0.000744423		0.398549	0.0576295	0.337909		0.821075	0.00026056	0.00640767
	1584	UN165193	AT3G28480.2	---	Oxoglutarate/iron-dependent oxygenase		E	-1.87283	8.47491e-05	0.00356808		-1.70177	0.000460899	0.0117988		-2.35072	3.24743e-07	3.00722e-05		-1.97006	1.34111e-05	0.000589393
	1585	UN059332	AT1G47480.1	---	alpha/beta-Hydrolases superfamily protein		E	-0.856366	0.000183294	0.00652773		-0.450545	0.00992845	0.0994301		-1.08121	1.81224e-07	1.79227e-05		-0.939328	0.000123278	0.00356428
	1586	UN063726	AT4G22240.1	---	Plastid-lipid associated protein PAP / fibrillin family protein		E	-0.814259	2.40105e-08	3.76413e-06		-0.686151	7.12631e-07	6.51287e-05		-1.01474	1.03307e-12	3.20854e-10		-1.30671	2.27408e-19	1.41812e-16
	1587	UN060161	AT1G08190.1	ATVPS41, ZIP2, VPS41, ATVAM2, VAM2	vacuolar protein sorting 41		E	-1.01181	7.91345e-05	0.00337106		-0.729747	0.00018973	0.0059167		-1.33269	0.00102586	0.0217544		-1.22358	6.59673e-09	8.22745e-07
	1588	UN057808	AT1G08570.1	ACHT4	atypical CYS HIS rich thioredoxin 4		E	-0.92846	0.000166345	0.00607604		-0.972852	0.0029817	0.0446137		-1.50121	3.98137e-10	7.3861e-08		-1.16973	7.7685e-07	5.45286e-05
	1589	UN036482	AT5G47080.1	CKB1	casein kinase II beta chain 1		E	-1.8989	0.00015369	0.00573144		-1.96139	0.000158095	0.00513951		-2.32746	9.13312e-07	7.30702e-05		-2.41841	2.46411e-06	0.000145542
	1590	UN073984	AT3G19000.1	---	2-oxoglutarate (2OG) and Fe(II)-dependent oxygenase superfamily protein		E	-1.42537	1.42796e-12	6.2141e-10		-1.04673	0.000601775	0.014315		-1.65934	2.02604e-06	0.000144154		-1.49184	5.65932e-09	7.11825e-07
	1591	UN080918	AT1G35180.1	---	TRAM, LAG1 and CLN8 (TLC) lipid-sensing domain containing protein		E	-1.67038	2.16381e-05	0.00119769		-1.43442	0.00128062	0.0246816		-1.88648	2.86841e-07	2.70094e-05		-2.01824	4.96406e-07	3.73199e-05
	1592	UN119655	AT3G61640.1	AGP20, AtAGP20	arabinogalactan protein 20		E	-1.17403	9.47669e-06	0.000619667		-1.07519	4.95656e-05	0.00209592		-1.54174	1.2718e-10	2.65321e-08		-1.5681	1.67085e-07	1.41812e-05
	1593	UN050524	AT3G09600.1	---	Homeodomain-like superfamily protein		E	0.825868	0.00187115	0.0376768		1.14692	1.41886e-06	0.000116856		0.548002	0.0181074	0.160273		0.723431	0.00641876	0.0663986
	1594	UN105923	AT5G35320.1	---	unknown protein; Has 1807 Blast hits to 1807 proteins in 277 species: Archae - 0; Bacteria - 0; Metazoa - 736; Fungi - 347; Plants - 385; Viruses - 0; Other Eukaryotes - 339 (source: NCBI BLink).		E	-1.07421	4.88752e-05	0.00233197		-0.829836	0.0112401	0.107729		-1.38856	4.53519e-09	6.81313e-07		-1.29438	3.85095e-07	2.9783e-05
	1595	UN106302	AT2G16700.1	ADF5, ATADF5	actin depolymerizing factor 5		E	-0.686643	0.00101734	0.0243851		-0.867315	8.78026e-05	0.00328393		-1.27727	7.16533e-11	1.61028e-08		-0.9015	3.83337e-06	0.000209499
	1596	UN137728	AT3G52105.1	---	unknown protein; FUNCTIONS IN: molecular_function unknown; INVOLVED IN: biological_process unknown; LOCATED IN: endomembrane system; Has 35333 Blast hits to 34131 proteins in 2444 species: Archae - 798; Bacteria - 22429; Metazoa - 974; Fungi - 991; Plants - 531; Viruses - 0; Other Eukaryotes - 9610 (source: NCBI BLink).		E	-3.35845	2.52041e-10	6.73177e-08		-3.32588	4.84561e-12	1.81832e-09		-3.83765	2.01278e-28	2.58778e-25		-3.54289	1.09568e-18	6.30195e-16
	1597	UN044388	AT3G11910.1	UBP13	ubiquitin-specific protease 13		E	7.43772	1.08013e-07	1.38038e-05		7.81621	3.88807e-09	7.44289e-07		7.2939	1.87964e-06	0.000135692		7.35495	3.74136e-07	2.89733e-05
	1598	UN044215	AT1G52870.2	---	Peroxisomal membrane 22 kDa (Mpv17/PMP22) family protein		E	-1.66125	6.93985e-06	0.000479239		-1.17044	0.00134863	0.0255492		-1.49302	1.90465e-05	0.000943518		-1.67091	6.4691e-06	0.000322595
	1599	UN080534	AT2G46225.2	ABIL1	ABI-1-like 1		E	1.44064	1.18219e-05	0.00072777		1.18497	0.00256347	0.0403495		0.894315	0.00594224	0.0772731		1.05742	7.67955e-05	0.0024329
	1600	UN045156	AT2G32480.1	ARASP	ARABIDOPSIS SERIN PROTEASE		E	1.26603	1.43224e-07	1.75059e-05		1.31942	4.32109e-09	8.18883e-07		0.868835	9.42538e-05	0.00357389		0.934428	3.0023e-05	0.00114602
	1601	UN047000	---	---	---		E	-1.67116	2.72121e-14	1.54345e-11		-1.46234	9.01784e-13	4.15429e-10		-1.96779	2.16218e-21	1.75785e-18		-1.82276	7.37907e-15	2.69846e-12
	1602	UN099917	AT2G36460.1	---	Aldolase superfamily protein		E	-2.95489	6.4802e-11	1.95881e-08		-3.04155	6.51948e-12	2.41446e-09		-3.44256	8.28855e-16	3.88326e-13		-3.22481	5.39316e-11	1.04412e-08
	1603	UN078831	AT5G45380.1	ATDUR3, DUR3	solute:sodium symporters;urea transmembrane transporters		E	6.74708	8.76214e-06	0.000578187		7.08709	4.11245e-07	4.06673e-05		6.58896	7.0256e-06	0.000420805		6.71358	2.95151e-06	0.000168777
	1604	UN085058	AT4G13540.1	---	unknown protein; INVOLVED IN: N-terminal protein myristoylation; BEST Arabidopsis thaliana protein match is: unknown protein (TAIR:AT3G23930.1); Has 4658 Blast hits to 3455 proteins in 431 species: Archae - 39; Bacteria - 387; Metazoa - 1842; Fungi - 436; Plants - 133; Viruses - 38; Other Eukaryotes - 1783 (source: NCBI BLink).		E	1.62707	0.000182088	0.00650897		1.71863	2.26552e-06	0.000172542		1.23832	0.000509029	0.0130404		1.49126	4.95701e-06	0.000258052
	1605	UN046483	AT2G24550.1	---	unknown protein; BEST Arabidopsis thaliana protein match is: unknown protein (TAIR:AT4G31510.1); Has 219 Blast hits to 219 proteins in 33 species: Archae - 0; Bacteria - 0; Metazoa - 16; Fungi - 2; Plants - 184; Viruses - 0; Other Eukaryotes - 17 (source: NCBI BLink).		E	-1.76211	0.000151828	0.00569834		-1.66954	0.000406425	0.0107513		-2.14444	2.5039e-06	0.000172171		-1.93438	4.30911e-05	0.00152233
	1606	UN056210	AT4G13250.1	NYC1	NAD(P)-binding Rossmann-fold superfamily protein		E	1.11953	3.21712e-08	4.84777e-06		1.05383	7.03627e-06	0.000446059		0.652766	0.000885568	0.0195424		0.876306	8.41557e-05	0.00262536
	1607	UN065111	AT4G29120.1	---	6-phosphogluconate dehydrogenase family protein		E	-2.02932	3.79717e-07	3.94406e-05		-1.90881	3.92761e-07	3.91125e-05		-2.16281	1.40323e-09	2.37964e-07		-2.38629	1.17329e-09	1.75525e-07
	1608	UN066509	AT5G43150.1	---	unknown protein; FUNCTIONS IN: molecular_function unknown; INVOLVED IN: biological_process unknown; LOCATED IN: mitochondrion; EXPRESSED IN: 22 plant structures; EXPRESSED DURING: 13 growth stages; Has 1807 Blast hits to 1807 proteins in 277 species: Archae - 0; Bacteria - 0; Metazoa - 736; Fungi - 347; Plants - 385; Viruses - 0; Other Eukaryotes - 339 (source: NCBI BLink).		E	-1.23369	1.72854e-06	0.000149157		-1.13514	8.41705e-06	0.000520104		-1.43683	1.40776e-08	1.94803e-06		-1.58861	3.8816e-11	7.82156e-09
	1609	UN059585	AT2G33700.1	---	Protein phosphatase 2C family protein		E	-0.740807	0.000565367	0.0156726		-0.592299	0.0019355	0.0329442		-0.862402	2.28577e-06	0.000159553		-1.06642	0.000114579	0.00336869
	1610	UN077582	AT4G14270.1	---	Protein containing PAM2 motif which mediates interaction with the PABC domain of polyadenyl binding proteins.		E	-1.18166	2.6187e-19	3.2242e-16		-1.27209	1.01617e-07	1.24361e-05		-1.60285	5.20091e-22	4.49261e-19		-1.32806	2.11042e-14	7.26892e-12
	1611	UN064128	AT1G75460.1	---	ATP-dependent protease La (LON) domain protein		E	-0.9814	0.000201957	0.00706012		-0.870792	0.00059179	0.0141727		-1.28716	1.63625e-06	0.000119971		-1.03351	0.000143301	0.00400446
	1612	UN048815	AT1G64660.1	ATMGL, MGL	methionine gamma-lyase		E	-1.53264	1.71571e-10	4.68156e-08		-1.48603	1.00861e-12	4.50006e-10		-1.70071	3.20503e-10	6.07135e-08		-1.8714	8.41331e-16	3.43739e-13
	1613	UN056788	AT5G03880.1	---	Thioredoxin family protein		E	-1.12799	2.7023e-07	2.93992e-05		-1.2145	5.78859e-13	2.75629e-10		-1.53269	1.95474e-10	3.91544e-08		-1.2895	1.76327e-19	1.13543e-16
	1614	UN049683	---	---	---		E	-2.24219	1.06825e-11	3.87953e-09		-2.37539	7.54471e-19	9.29361e-16		-2.61244	7.0713e-22	6.01431e-19		-2.55946	1.17252e-20	8.47103e-18
	1615	UN055356	AT5G28770.2	BZO2H3	bZIP transcription factor family protein		E	-1.50552	0.00124493	0.0282191		-1.55413	0.00163625	0.0292845		-1.87915	1.23883e-05	0.000665575		-1.66337	0.000174569	0.00465846
	1616	UN036235	AT1G72160.1	---	Sec14p-like phosphatidylinositol transfer family protein		E	-2.1774	3.3277e-06	0.000258038		-2.14673	4.6852e-07	4.53808e-05		-2.50023	0.046678	0.297435		-2.35511	1.10965e-10	2.02894e-08
	1617	UN097058	AT1G77120.1	ADH1, ADH, ATADH, ATADH1	alcohol dehydrogenase 1		E	-2.74264	0.000113817	0.00453114		-2.455	0.000166346	0.00534941		-2.76853	1.42168e-05	0.000741474		-2.77709	0.000514508	0.0107152
	1618	UN070796	AT4G21320.1	HSA32	Aldolase-type TIM barrel family protein		E	-1.30341	3.4039e-10	8.86102e-08		-1.16133	2.84527e-05	0.0013686		-1.4751	3.43378e-13	1.14357e-10		-1.46521	1.61043e-13	4.79422e-11
	1619	UN028606	AT1G53035.1	---	unknown protein; FUNCTIONS IN: molecular_function unknown; INVOLVED IN: biological_process unknown; LOCATED IN: endomembrane system; EXPRESSED IN: 23 plant structures; EXPRESSED DURING: 13 growth stages; BEST Arabidopsis thaliana protein match is: unknown protein (TAIR:AT3G15358.1); Has 49 Blast hits to 49 proteins in 9 species: Archae - 0; Bacteria - 0; Metazoa - 0; Fungi - 0; Plants - 49; Virus…		E	-0.910946	5.10815e-08	7.20277e-06		-0.731738	3.01078e-06	0.000218718		-1.04864	4.35644e-10	8.00137e-08		-1.04243	0.00120642	0.0201326
	1620	UN083822	AT2G36110.1	---	Polynucleotidyl transferase, ribonuclease H-like superfamily protein		E	-1.10326	4.35367e-07	4.46694e-05		-1.03913	1.37855e-05	0.000763564		-1.37812	0.000589858	0.0146035		-1.20131	0.0145866	0.114744
	1621	UN074263	AT1G69410.1	ATELF5A-3, ELF5A-3	eukaryotic elongation factor 5A-3		E	-0.928461	1.60304e-05	0.000936594		-0.825747	0.00167339	0.0297706		-1.11673	6.18772e-09	9.02591e-07		-1.12374	1.05579e-08	1.24348e-06
	1622	UN084966	AT1G69120.1	AP1, AGL7	K-box region and MADS-box transcription factor family protein		E	-8.06471	2.76132e-07	2.99124e-05		-8.15016	1.53811e-07	1.75051e-05		-8.34773	5.71322e-08	6.69172e-06		-8.34799	6.27608e-08	5.94892e-06
	1623	UN101027	AT3G13570.1	SCL30A, At-SCL30A	SC35-like splicing factor 30A		E	-1.36963	7.21044e-05	0.00314702		-1.20453	0.00043455	0.0113053		-1.43053	7.25317e-06	0.000432051		-1.54202	1.55188e-06	9.91762e-05
	1624	UN050251	AT2G37640.1	ATEXPA3, ATEXP3, ATHEXPALPHA1.9, EXP3	Barwin-like endoglucanases superfamily protein		E	-8.30604	3.27433e-05	0.00168147		-8.39669	2.38908e-05	0.00119166		-8.5812	1.56571e-05	0.000799385		-8.58961	1.69844e-05	0.000720768
	1625	UN041340	AT1G09960.1	SUT4, ATSUT4, SUC4, ATSUC4	sucrose transporter 4		E	-1.2895	0.000332287	0.010415		-1.28589	0.00040061	0.0106456		-1.39582	2.77798e-05	0.00128302		-1.58299	8.83699e-06	0.000421514
	1626	UN073626	AT4G03210.1	XTH9	xyloglucan endotransglucosylase/hydrolase 9		E	-1.39422	1.98331e-10	5.38265e-08		-1.2314	5.22934e-08	7.1678e-06		-1.56571	4.82999e-10	8.84177e-08		-1.44132	2.78098e-12	6.77986e-10
	1627	UN173942	---	---	---		F	-11.6859	0.000849599	0.0213266		-26.559	1.06096e-11	3.75732e-09		-26.7411	7.66985e-12	2.01914e-09		-26.7283	7.8472e-12	1.7801e-09
	1628	UN033701	AT5G42390.1	---	Insulinase (Peptidase family M16) family protein		F	-0.530127	0.232249	0.721738		-8.48109	1.09106e-10	3.04544e-08		-0.448923	0.243023	0.705042		-9.64093	2.84183e-13	8.09402e-11
	1629	UN030956	AT3G19420.1	ATPEN2, PEN2	PTEN 2		F	-1.86633	0.164863	0.613512		-9.71516	2.54175e-11	8.27719e-09		-1.9264	0.357412	0.820366		-9.91624	1.03785e-11	2.30147e-09
	1630	UN068056	AT5G47060.1	---	Protein of unknown function (DUF581)		F	-1.06347	0.0459702	0.318377		-2.12532	0.106975	0.422719		-4.40681	0.0107571	0.114122		-10.0168	4.73439e-13	1.29849e-10
	1631	UN027713	AT3G18370.1	SYTF, ATSYTF, NTMC2TYPE3, NTMC2T3	C2 domain-containing protein		F	-3.61901	0.0397448	0.291785		-9.66129	7.43924e-12	2.70781e-09		-3.77141	0.00131909	0.0262603		-9.85841	2.49672e-12	6.13736e-10
	1632	UN073177	AT4G28610.1	PHR1, AtPHR1	phosphate starvation response 1		F	-2.35806	0.249933	0.744388		-7.98182	3.68254e-06	0.00025921		-2.28866	0.106469	0.478307		-8.17858	1.96651e-06	0.000120351
	1633	UN018133	AT1G69580.2	---	Homeodomain-like superfamily protein		F	-2.2232	0.104881	0.493713		-3.2511	0.00477945	0.0617386		-4.44225	0.00869071	0.0985958		-9.40993	1.16596e-10	2.11883e-08
	1634	UN027634	AT3G24650.1	ABI3, SIS10	AP2/B3-like transcriptional factor family protein		F	-1.60398	0.021086	0.194309		-5.47469	7.41037e-05	0.00289382		-3.55707	2.04921e-06	0.000145615		-9.07235	1.23098e-09	1.81979e-07
	1635	UN035308	AT1G18670.1	IBS1	Protein kinase superfamily protein		F	-2.12912	0.163802	0.61132		-8.445	3.21892e-06	0.000230878		-6.11992	0.000169831	0.00566282		-8.63883	1.99024e-06	0.000121678
	1636	UN003484	AT2G40030.1	NRPD1B, DRD3, ATNRPD1B, DMS5, NRPE1	nuclear RNA polymerase D1B		F	-2.59514	0.172113	0.625747		-8.20899	3.23756e-07	3.32337e-05		-4.0265	0.0194139	0.167315		-8.41066	1.52989e-07	1.31735e-05
	1637	UN021579	AT1G08400.1	---	RINT-1 / TIP-1 family		F	-2.17987	0.278083	0.778788		-7.62991	2.39303e-06	0.000180554		-3.69731	0.0335217	0.240958		-7.82683	1.01477e-06	6.88623e-05
	1638	UN077409	---	---	---		F	7.70239	1.56166e-09	3.35458e-07		3.78517	0.000401065	0.0106456		1.50889	0.121482	0.5108		3.0765	0.000144413	0.00402982
	1639	UN046726	AT1G78900.1	VHA-A	vacuolar ATP synthase subunit A		F	-1.7622	0.0489385	0.329917		-2.7533	0.0299989	0.201306		-3.84148	0.0236527	0.190865		-7.6057	3.22548e-06	0.00018127
	1640	UN153852	---	---	---		F	8.49022	2.8532e-13	1.37171e-10		3.73239	0.00448041	0.0591229		2.6808	0.055703	0.331352		4.47075	6.0311e-05	0.00199606
	1641	UN214853	---	---	---		F	9.69446	8.38275e-10	2.01505e-07		4.79558	0.0225159	0.168026		4.50641	0.0113306	0.117788		6.07833	0.000103446	0.00310138
	1642	UN179358	---	---	---		F	7.94721	1.18544e-10	3.28796e-08		3.91737	0.00738119	0.0816126		3.31126	0.0183757	0.161444		3.67505	0.00328486	0.0418049
	1643	UN069347	AT5G60390.1	---	GTP binding Elongation factor Tu family protein		F	8.46326	2.12317e-08	3.39169e-06		3.96225	0.136206	1		4.32701	0.0467403	1		4.82446	0.0124804	0.103785
	1644	UN030098	AT3G01680.1	---	CONTAINS InterPro DOMAIN/s: Mediator complex subunit Med28 (InterPro:IPR021640); BEST Arabidopsis thaliana protein match is: unknown protein (TAIR:AT3G01670.1); Has 122 Blast hits to 112 proteins in 13 species: Archae - 0; Bacteria - 0; Metazoa - 0; Fungi - 0; Plants - 122; Viruses - 0; Other Eukaryotes - 0 (source: NCBI BLink).		F	-2.49018	0.0200481	0.188066		-6.71025	4.68335e-05	0.00199378		-5.94842	6.84176e-05	0.00273889		-6.91029	1.74244e-05	0.000736801
	1645	UN222261	---	---	---		F	5.09913	6.69229e-08	9.1552e-06		1.53512	0.121992	0.452061		0.474785	0.600942	0.944786		1.31676	0.117281	0.422155
	1646	UN204355	---	---	---		F	3.8523	2.39823e-06	0.00019685		0.544364	0.385505	0.775539		-0.761033	0.201565	0.643172		0.146514	0.808561	0.959817
	1647	UN225402	---	---	---		F	9.34148	3.29586e-07	3.46615e-05		6.3709	0.000105086	0.00374967		4.98054	0.0127285	0.126835		5.27547	0.00216185	0.0309728
	1648	UN065301	AT5G05340.1	---	Peroxidase superfamily protein		F	0.846844	0.00665498	0.0903802		-0.259467	0.528561	0.866378		-1.27819	0.0502276	0.310394		-3.69071	1.96823e-12	4.91991e-10
	1649	UN112210	AT3G05550.1	---	Hypoxia-responsive family protein		F	-4.44681	0.0199912	0.18777		-8.15804	2.94286e-05	0.00140245		-8.34293	1.85084e-05	0.000922649		-8.35098	2.00358e-05	0.000827152
	1650	UN054920	ATMG00640.1	ORF25	hydrogen ion transporting ATP synthases, rotational mechanism;zinc ion binding		F	-0.624713	0.554578	0.948119		-3.02431	0.00371561	0.0517801		-3.52021	3.79106e-05	0.00165811		-5.23231	1.07627e-05	0.000496191
	1651	UN230993	---	---	---		F	1.52612	0.141454	0.569682		-1.31952	0.20874	0.592414		-2.95751	7.25316e-06	0.000432051		-1.66098	0.000797552	0.0149993
	1652	UN179974	---	---	---		F	9.29597	5.74253e-10	1.42099e-07		6.6563	5.85528e-05	0.0023868		4.89805	0.00288737	0.0464538		6.46495	5.66281e-06	0.000287741
	1653	UN224918	---	---	---		F	3.83636	8.32222e-06	0.000557169		0.827461	0.202926	0.583497		-0.115223	0.883899	0.991414		0.463059	0.39117	0.760527
	1654	UN065585	AT5G09360.1	LAC14	laccase 14		F	0.0840217	0.871237	0.99313		-2.36507	0.0640222	0.320355		-0.926604	0.0199397	0.169905		-3.65176	2.93785e-08	3.10793e-06
	1655	UN062951	---	---	---		F	6.34665	1.33283e-05	0.000803839		3.93671	0.0122428	0.11376		2.51008	0.209206	0.656772		3.45056	0.0136771	0.11051
	1656	UN166459	---	---	---		F	5.49251	2.17459e-06	0.000181372		3.3329	0.0106316	0.103793		1.91542	0.0797803	0.409524		2.45095	0.00978416	0.0883452
	1657	UN074055	AT5G67060.1	HEC1	basic helix-loop-helix (bHLH) DNA-binding superfamily protein		F	-3.8637	3.93777e-20	5.84643e-17		-5.87641	1.9516e-34	7.89882e-31		-5.99017	6.2344e-29	8.61656e-26		-7.69042	6.65226e-28	7.72732e-25
	1658	UN059549	AT4G04880.1	---	adenosine/AMP deaminase family protein		F	-1.76103	0.00884506	0.108876		-4.47885	3.64362e-13	1.82707e-10		-4.09204	1.05219e-08	1.48391e-06		-5.29227	1.60838e-08	1.81148e-06
	1659	UN108753	---	---	---		F	-1.54611	0.000910386	0.0224396		-2.71681	1.16953e-08	2.02658e-06		-2.43845	5.08997e-05	0.00211893		-5.08246	9.02129e-27	9.89702e-24
	1660	UN051660	AT3G04290.1	ATLTL1, LTL1	Li-tolerant lipase 1		F	-1.71632	2.39443e-15	1.50605e-12		-2.88504	6.34339e-57	1.79718e-52		-2.36359	2.48812e-10	4.82644e-08		-5.14051	3.04866e-147	9.03043e-143
	1661	UN037967	AT1G74110.1	CYP78A10	cytochrome P450, family 78, subfamily A, polypeptide 10		F	-1.08182	0.00104889	0.0249636		-3.02695	7.56874e-15	4.71283e-12		-2.95442	3.73737e-08	4.60171e-06		-4.58261	9.22183e-34	1.82106e-30
	1662	UN031106	AT5G38710.1	---	Methylenetetrahydrofolate reductase family protein		F	0.849981	0.0214824	0.196776		-0.138596	0.703431	0.936408		-0.166478	0.690881	0.96738		-2.5013	3.3078e-10	5.47376e-08
	1663	UN043638	AT3G45140.1	LOX2, ATLOX2	lipoxygenase 2		F	-0.617475	0.125996	0.538735		-2.50326	1.86226e-05	0.000980679		-1.82831	0.000298954	0.00869405		-3.87411	6.28937e-11	1.20192e-08
	1664	UN041527	AT4G02340.1	---	alpha/beta-Hydrolases superfamily protein		F	-2.55765	6.90072e-05	0.00303374		-5.43142	1.4315e-05	0.000787507		-5.24819	0.000140819	0.00489882		-4.80835	0.00107838	0.018616
	1665	UN041361	AT5G48270.1	---	Plant protein of unknown function (DUF868)		F	-0.841794	0.0440581	0.3098		-2.46312	1.49462e-08	2.49599e-06		-2.80114	3.62328e-05	0.00160074		-4.01373	2.28589e-14	7.69437e-12
	1666	UN081955	AT4G29380.1	---	protein kinase family protein / WD-40 repeat family protein		F	-1.15779	0.0568071	0.358746		-3.32455	0.00378448	0.0524431		-1.05069	0.00763938	0.09063		-3.3829	4.38132e-08	4.35501e-06
	1667	UN045078	AT4G02570.1	ATCUL1, CUL1, AXR6	cullin 1		F	0.034376	0.939768	0.996961		-2.22258	8.66927e-06	0.000531438		-2.96897	4.84656e-08	5.76209e-06		-1.89135	NA	1
	1668	UN192676	---	---	---		F	-1.367	0.16432	0.612744		-2.68706	0.00425609	0.057107		-3.75985	2.56743e-09	4.06703e-07		-4.23452	1.06822e-10	1.96533e-08
	1669	UN068303	AT3G55140.1	---	Pectin lyase-like superfamily protein		F	-2.1698	0.00227739	0.0430808		-4.50427	0.000237077	0.00707398		-4.66808	0.00291133	0.0467199		-4.80448	2.38182e-07	1.92239e-05
	1670	UN078647	AT3G11050.1	ATFER2, FER2	ferritin 2		F	-1.5624	0.00275325	0.0492676		-3.9697	1.61193e-11	5.46928e-09		-2.37195	0.000855052	0.0190454		-4.12843	8.80042e-14	2.70132e-11
	1671	UN179357	---	---	---		F	0.270457	0.769584	0.985985		-1.88162	0.000341551	0.00944525		-2.28286	1.04882e-05	0.000582745		-2.31505	1.73949e-06	0.000108865
	1672	UN080914	AT4G22140.1	EBS	PHD finger family protein / bromo-adjacent homology (BAH) domain-containing protein		F	-0.383751	0.505469	0.930215		-1.1414	0.0737129	0.346191		-1.84493	0.000864231	0.0192034		-3.2721	2.16071e-06	0.000130086
	1673	UN032910	AT2G25800.1	---	Protein of unknown function (DUF810)		F	-0.137171	0.842472	0.99119		-2.10175	0.104314	0.417405		-0.176143	0.603699	0.946521		-2.37392	1.20507e-06	7.94994e-05
	1674	UN128181	AT4G10265.1	---	Wound-responsive family protein		F	-4.90563	5.4587e-19	6.40826e-16		-7.10147	6.39148e-33	2.4144e-29		-7.62021	1.49117e-30	2.22805e-27		-6.84646	1.29296e-31	2.18849e-28
	1675	UN012580	AT1G69440.1	AGO7, ZIP	Argonaute family protein		F	-0.946248	0.0833294	0.439639		-3.176	8.35664e-10	1.90932e-07		-2.22722	1.3273e-05	0.000700843		-3.60127	1.21545e-09	1.80918e-07
	1676	UN142418	ATMG00650.1	NAD4L	NADH dehydrogenase subunit 4L		F	-1.14682	0.230911	0.719696		-2.5662	0.00452448	0.0595518		-3.52693	1.09312e-06	8.49959e-05		-3.67641	3.05719e-06	0.000172819
	1677	UN020317	AT1G78230.1	---	Outer arm dynein light chain 1 protein		F	-1.11691	0.406478	0.88141		-1.70272	6.16336e-05	0.00249097		-2.12759	0.0036035	0.054076		-3.81804	8.90728e-19	5.22461e-16
	1678	UN132518	AT1G72430.1	---	SAUR-like auxin-responsive protein family		F	-2.7368	2.10791e-09	4.41196e-07		-5.05411	6.75418e-18	6.83415e-15		-3.96935	2.72557e-16	1.31027e-13		-5.1201	2.41795e-12	5.99349e-10
	1679	UN172992	AT5G60580.2	---	RING/U-box superfamily protein		F	7.11707	2.14787e-06	0.000179809		4.54346	0.0703788	1		5.50854	0.0860318	0.427253		5.04999	0.144263	0.469159
	1680	UN052304	AT5G57930.2	APO2	Arabidopsis thaliana protein of unknown function (DUF794)		F	8.01498	2.78056e-08	4.26634e-06		6.38503	8.4458e-05	0.00318194		7.43432	3.77764e-06	0.000248224		5.51162	0.0922558	0.370202
	1681	UN103962	AT4G10270.1	---	Wound-responsive family protein		F	-4.32622	2.08884e-32	8.11113e-29		-5.02702	2.90861e-17	2.74684e-14		-5.34748	1.3663e-30	2.09819e-27		-6.94527	3.19579e-47	1.11368e-43
	1682	UN065855	AT5G09970.1	CYP78A7	cytochrome P450, family 78, subfamily A, polypeptide 7		F	-5.52099	0.000125365	0.00487928		-7.40489	3.10407e-06	0.000223773		-5.70627	5.2177e-05	0.00216884		-7.60248	1.18237e-06	7.8176e-05
	1683	UN135153	AT4G10265.1	---	Wound-responsive family protein		F	-3.33926	9.64946e-18	9.74209e-15		-4.31875	6.32246e-16	4.64049e-13		-5.34561	5.6441e-21	4.16038e-18		-5.71527	5.08349e-18	2.6651e-15
	1684	UN046504	AT1G05260.1	RCI3, RCI3A	Peroxidase superfamily protein		F	-0.181056	0.535097	0.940551		-1.12027	0.00012535	0.00432469		-1.13323	0.00349892	0.0529667		-2.72775	9.57781e-19	5.56283e-16
	1685	UN084459	AT3G62020.1	GLP10	germin-like protein 10		F	-3.53391	0.00266821	0.0482073		-5.6237	8.95666e-05	0.00332669		-4.41989	6.61339e-07	5.50625e-05		-5.75034	1.3553e-07	1.18423e-05
	1686	UN089658	AT1G17860.1	---	Kunitz family trypsin and protease inhibitor protein		F	-0.889591	0.0365425	0.277019		-1.54691	0.000500235	0.0125698		-1.97629	3.60437e-05	0.00159539		-3.36784	6.12656e-10	9.65292e-08
	1687	UN123808	AT1G75750.1	GASA1	GAST1 protein homolog 1		F	-0.917989	0.000209776	0.007288		-2.11136	2.85308e-15	1.85821e-12		-1.58813	2.31933e-08	3.00991e-06		-3.35684	7.74603e-41	1.83556e-37
	1688	UN043494	AT1G33540.1	scpl18	serine carboxypeptidase-like 18		F	5.10411	9.08845e-06	0.000598155		4.44397	0.000218007	0.00661292		3.58308	0.0135649	0.132142		2.75706	0.312886	0.687664
	1689	UN133857	---	---	---		F	-0.887563	0.00415413	0.0657368		-2.7218	5.32036e-07	5.07164e-05		-1.64559	1.94931e-06	0.00013997		-3.12283	3.00229e-08	3.1648e-06
	1690	UN167668	AT4G10265.1	---	Wound-responsive family protein		F	-4.90983	7.06038e-28	1.64513e-24		-7.12365	3.26679e-38	1.42389e-34		-6.19053	1.92656e-16	9.42547e-14		-6.99711	1.52053e-41	3.91649e-38
	1691	UN051008	AT5G66230.1	---	Chalcone-flavanone isomerase family protein		F	8.29565	2.11226e-09	4.41196e-07		7.38645	3.45715e-06	0.000245446		7.42502	0.00694874	0.0854338		5.85492	0.0623332	0.294736
	1692	UN002680	AT1G69420.2	---	DHHC-type zinc finger family protein		F	6.77572	6.49349e-06	0.000454634		4.97871	0.00974405	0.0981385		5.73436	0.0673713	0.372046		4.45152	0.217411	1
	1693	UN102102	AT2G45180.1	---	Bifunctional inhibitor/lipid-transfer protein/seed storage 2S albumin superfamily protein		F	4.70739	7.14181e-06	0.00048917		3.6423	0.00170983	0.030182		2.87914	0.034898	0.247283		2.39351	0.0646393	0.301061
	1694	UN099300	AT2G34700.1	---	Pollen Ole e 1 allergen and extensin family protein		F	0.673839	0.0284675	0.23694		-0.731424	0.0059133	0.0708326		0.329974	0.336045	0.802085		-1.51514	4.52536e-07	3.45479e-05
	1695	UN071537	AT2G18500.1	ATOFP7, OFP7	ovate family protein 7		F	-0.766846	0.0124169	0.136887		-2.24172	6.06238e-10	1.44333e-07		-1.89395	6.23843e-13	1.97768e-10		-3.17782	9.71394e-29	1.25103e-25
	1696	UN086427	AT4G10270.1	---	Wound-responsive family protein		F	-3.84289	1.19167e-105	3.00777e-101		-5.25188	6.10898e-30	1.73077e-26		-5.69215	3.00653e-135	8.31064e-131		-6.12759	5.86899e-52	3.16082e-48
	1697	UN085561	AT2G37740.1	ATZFP10, ZFP10	zinc-finger protein 10		F	-1.90784	0.00191993	0.0383226		-3.90139	0.000541549	0.01329		-3.96656	2.39217e-07	2.29998e-05		-3.75671	6.06287e-06	0.000303996
	1698	UN072551	AT1G15740.1	---	Leucine-rich repeat family protein		F	-0.669065	0.25987	0.756596		-2.52241	0.00160298	0.0288532		-0.844542	0.284054	0.751367		-2.30876	1.43299e-05	0.000624213
	1699	UN074998	AT1G60010.1	---	unknown protein; FUNCTIONS IN: molecular_function unknown; INVOLVED IN: N-terminal protein myristoylation; LOCATED IN: cellular_component unknown; EXPRESSED IN: 22 plant structures; EXPRESSED DURING: 13 growth stages; BEST Arabidopsis thaliana protein match is: unknown protein (TAIR:AT1G10530.1); Has 185 Blast hits to 185 proteins in 18 species: Archae - 0; Bacteria - 0; Metazoa - 0; Fungi - 3; P…		F	-0.479656	0.316279	0.81537		-0.883076	0.0618185	0.314295		-1.12887	0.0150451	0.141118		-2.67776	1.53343e-07	1.31848e-05
	1700	UN081615	AT3G55240.1	---	Plant protein 1589 of unknown function		F	-2.14865	1.94348e-06	0.000165163		-3.05935	1.31351e-08	2.24384e-06		-2.55803	2.56746e-09	4.06703e-07		-4.3586	1.14716e-05	0.000520599
	1701	UN154777	AT5G65360.1	---	Histone superfamily protein		F	4.08553	1.38045e-05	0.000827884		2.20506	0.033352	0.215512		2.74458	0.00525549	0.07083		2.04395	0.0280342	0.176343
	1702	UN167667	AT4G10265.1	---	Wound-responsive family protein		F	-4.00558	1.15068e-35	6.45403e-32		-5.00443	1.90454e-50	3.59724e-46		-5.82502	2.35665e-32	4.34284e-29		-6.03503	2.82493e-25	2.83652e-22
	1703	UN086912	---	---	---		F	-2.00734	NA	1		-2.85895	0.00118273	0.0234705		-3.66943	5.65162e-17	2.94759e-14		-4.08958	2.482e-20	1.72986e-17
	1704	UN188937	---	---	---		F	-1.34086	0.101201	0.484432		-2.39702	0.0635766	0.319163		-2.98999	4.40865e-05	0.00187917		-3.46025	1.50878e-09	2.18008e-07
	1705	UN016621	AT3G15550.1	---	unknown protein; Has 25732 Blast hits to 16979 proteins in 961 species: Archae - 144; Bacteria - 1801; Metazoa - 12681; Fungi - 1868; Plants - 912; Viruses - 94; Other Eukaryotes - 8232 (source: NCBI BLink).		F	7.16838	7.40226e-07	7.01062e-05		5.3609	0.0990346	0.406295		5.13025	0.13597	0.539315		6.01594	0.0524197	0.265049
	1706	UN088012	AT5G23710.1	---	DNA binding;DNA-directed RNA polymerases		F	-1.51837	0.00575687	0.0819303		-3.00273	3.90751e-05	0.00173113		-3.69234	0.000741944	0.0173363		-2.85818	9.90232e-06	0.000462534
	1707	UN074294	AT5G56840.1	---	myb-like transcription factor family protein		F	3.90986	5.41933e-09	1.0246e-06		2.3846	0.00293816	0.0442427		1.80909	0.0551884	0.3294		2.36858	0.00549752	0.0598463
	1708	UN109299	AT4G10265.1	---	Wound-responsive family protein		F	-3.26368	9.34282e-17	8.27413e-14		-3.89035	1.33708e-19	1.99376e-16		-4.52454	3.18681e-25	3.32415e-22		-5.36263	1.82604e-30	2.92374e-27
	1709	UN139472	AT5G59970.1	---	Histone superfamily protein		F	3.64317	4.77376e-07	4.81959e-05		2.20839	0.00339483	0.0487483		2.54153	6.89503e-06	0.00041514		1.4934	0.0409358	0.226079
	1710	UN044073	AT5G12330.4	LRP1	Lateral root primordium (LRP) protein-related		F	-0.95258	0.0185638	0.17928		-2.45576	0.00109809	0.0221692		-2.03935	6.56232e-10	1.16279e-07		-3.04856	1.39945e-13	4.20845e-11
	1711	UN101115	AT5G11160.1	APT5	adenine phosphoribosyltransferase 5		F	-0.561136	0.234231	0.72411		-1.25248	0.00591505	0.0708326		-1.19148	0.00625618	0.0799507		-2.60596	2.33059e-07	1.88361e-05
	1712	UN147196	ATMG00160.1	COX2	cytochrome oxidase 2		F	-1.50924	0.125243	0.537396		-2.46877	0.00783644	0.084772		-3.07286	1.22867e-05	0.000663989		-3.46836	3.03298e-06	0.000172107
	1713	UN139502	AT3G27060.1	TSO2, ATTSO2	Ferritin/ribonucleotide reductase-like family protein		F	6.19033	4.39046e-11	1.3597e-08		4.53432	0.000442239	0.0114371		5.5197	3.19632e-06	0.000213155		4.3971	0.000387846	0.00862816
	1714	UN115859	AT3G27060.1	TSO2, ATTSO2	Ferritin/ribonucleotide reductase-like family protein		F	4.92246	8.37728e-11	2.41649e-08		3.71419	0.000137484	0.00462331		4.54764	3.36535e-06	0.000223081		3.03443	0.00355499	0.0440227
	1715	UN044052	AT2G26760.1	CYCB1;4	Cyclin B1;4		F	7.61942	1.24446e-07	1.53971e-05		6.16877	0.000179863	0.0056683		5.68621	0.00490526	0.0675423		6.15151	0.000208864	0.00536812
	1716	UN052205	AT5G01320.1	---	Thiamine pyrophosphate dependent pyruvate decarboxylase family protein		F	-1.53384	0.252135	0.746934		-2.9426	1.05207e-07	1.27924e-05		-3.50799	0.170435	0.595783		-2.62017	0.0626285	0.295635
	1717	UN161347	ATMG00160.1	COX2	cytochrome oxidase 2		F	-1.93643	0.0520371	0.342035		-3.33572	0.000128499	0.00439947		-3.6369	4.64407e-08	5.58137e-06		-3.68951	9.69531e-08	8.79586e-06
	1718	UN106385	AT4G10270.1	---	Wound-responsive family protein		F	-2.83703	8.40512e-05	0.00354461		-3.89092	2.18564e-07	2.37706e-05		-4.19007	1.40208e-08	1.94755e-06		-4.78068	2.93613e-08	3.10793e-06
	1719	UN053722	AT5G12930.1	---	unknown protein; Has 1807 Blast hits to 1807 proteins in 277 species: Archae - 0; Bacteria - 0; Metazoa - 736; Fungi - 347; Plants - 385; Viruses - 0; Other Eukaryotes - 339 (source: NCBI BLink).		F	7.38756	1.45546e-07	1.75769e-05		6.11999	0.000124443	0.0042996		6.43043	1.27599e-05	0.000679594		5.42976	0.0015387	0.0241969
	1720	UN092144	AT4G08685.1	SAH7	Pollen Ole e 1 allergen and extensin family protein		F	5.39235	2.09589e-06	0.000175748		3.58852	0.163889	0.521593		4.44124	0.00137351	0.0270032		3.86582	0.0447507	0.239141
	1721	UN204122	AT5G59970.1	---	Histone superfamily protein		F	3.79126	4.15709e-08	6.08261e-06		2.20993	0.00240711	0.0385294		2.73923	1.13579e-05	0.000624166		2.03994	0.00413085	0.0489009
	1722	UN081358	AT4G10270.1	---	Wound-responsive family protein		F	-4.72296	4.10881e-115	2.07413e-110		-5.64843	1.14525e-29	3.09016e-26		-6.05427	8.60245e-203	4.75578e-198		-6.59103	2.16414e-48	8.54721e-45
	1723	UN110407	AT5G06760.1	LEA4-5	Late Embryogenesis Abundant 4-5		F	-2.55199	2.6413e-07	2.90485e-05		-3.68086	6.36878e-14	3.6452e-11		-4.22918	3.14109e-11	7.48501e-09		-4.21348	6.72998e-12	1.55135e-09
	1724	UN077974	AT4G28310.1	---	unknown protein; BEST Arabidopsis thaliana protein match is: unknown protein (TAIR:AT1G52270.1); Has 30201 Blast hits to 17322 proteins in 780 species: Archae - 12; Bacteria - 1396; Metazoa - 17338; Fungi - 3422; Plants - 5037; Viruses - 0; Other Eukaryotes - 2996 (source: NCBI BLink).		F	4.44383	1.56658e-07	1.87396e-05		3.11138	0.00345881	0.0493296		3.55226	0.00135001	0.0266836		2.59501	0.0142631	0.113419
	1725	UN037919	AT1G70280.2	---	NHL domain-containing protein		F	7.14543	6.92528e-06	0.000478888		5.67218	0.00106911	0.0217519		5.36465	0.00348748	0.0528659		6.0893	0.044033	0.236844
	1726	UN096824	AT5G59970.1	---	Histone superfamily protein		F	5.16261	3.84931e-11	1.23557e-08		3.83797	4.89893e-06	0.000327731		3.8268	1.18736e-07	1.24936e-05		3.36207	3.92567e-06	0.00021384
	1727	UN039254	AT3G10040.1	---	sequence-specific DNA binding transcription factors		F	-4.96703	1.01798e-06	9.30933e-05		-5.08014	5.8072e-06	0.000377354		-5.5743	1.36781e-07	1.40293e-05		-6.66088	3.22118e-06	0.000181225
	1728	UN044413	AT4G17240.1	---	unknown protein; FUNCTIONS IN: molecular_function unknown; INVOLVED IN: biological_process unknown; LOCATED IN: chloroplast; EXPRESSED IN: 16 plant structures; EXPRESSED DURING: 8 growth stages; Has 1142 Blast hits to 1055 proteins in 252 species: Archae - 22; Bacteria - 318; Metazoa - 248; Fungi - 96; Plants - 59; Viruses - 3; Other Eukaryotes - 396 (source: NCBI BLink).		F	6.65369	6.58746e-06	0.00045963		5.40796	0.000580812	0.0140105		5.42452	0.0287725	0.217816		4.862	0.000971513	0.0172279
	1729	UN059738	AT3G20820.1	---	Leucine-rich repeat (LRR) family protein		F	-1.04748	2.70764e-06	0.000216611		-2.36827	5.15593e-13	2.47585e-10		-1.87858	0.000231877	0.0072216		-2.81627	3.93841e-16	1.69072e-13
	1730	UN101383	AT1G18250.2	ATLP-1	Pathogenesis-related thaumatin superfamily protein		F	5.3348	8.7682e-10	2.09772e-07		3.81896	2.34245e-05	0.00117398		4.77398	8.46322e-08	9.45213e-06		3.79478	5.46323e-06	0.000279133
	1731	UN086822	AT3G43850.1	---	unknown protein; FUNCTIONS IN: molecular_function unknown; INVOLVED IN: biological_process unknown; LOCATED IN: vacuole; BEST Arabidopsis thaliana protein match is: unknown protein (TAIR:AT5G21940.1); Has 215 Blast hits to 215 proteins in 19 species: Archae - 0; Bacteria - 0; Metazoa - 0; Fungi - 0; Plants - 213; Viruses - 0; Other Eukaryotes - 2 (source: NCBI BLink).		F	-3.76188	1.20906e-07	1.50329e-05		-4.87527	4.81655e-11	1.44402e-08		-5.56284	1.46915e-11	3.7087e-09		-4.54731	9.91537e-12	2.20829e-09
	1732	UN149035	AT1G31335.1	---	unknown protein; FUNCTIONS IN: molecular_function unknown; INVOLVED IN: biological_process unknown; LOCATED IN: plasma membrane; EXPRESSED IN: 20 plant structures; EXPRESSED DURING: 13 growth stages; Has 34 Blast hits to 34 proteins in 8 species: Archae - 0; Bacteria - 0; Metazoa - 0; Fungi - 0; Plants - 34; Viruses - 0; Other Eukaryotes - 0 (source: NCBI BLink).		F	3.93647	1.08527e-05	0.000683098		2.7883	0.00343937	0.0492117		2.36901	0.00345009	0.0526131		2.36638	0.0135613	0.10983
	1733	UN184885	AT5G65360.1	---	Histone superfamily protein		F	4.09296	1.10238e-09	2.52946e-07		3.16052	1.29188e-05	0.00072477		2.8933	5.02228e-08	5.94391e-06		2.31669	9.22064e-05	0.00283766
	1734	UN051575	AT5G22460.1	---	alpha/beta-Hydrolases superfamily protein		F	4.24116	5.24992e-13	2.45385e-10		3.80911	9.36046e-11	2.66528e-08		3.25115	3.85997e-07	3.45299e-05		2.5286	9.68669e-05	0.00295129
	1735	UN111467	AT3G60520.1	---	unknown protein; BEST Arabidopsis thaliana protein match is: unknown protein (TAIR:AT1G02070.1); Has 107 Blast hits to 107 proteins in 14 species: Archae - 0; Bacteria - 0; Metazoa - 0; Fungi - 0; Plants - 107; Viruses - 0; Other Eukaryotes - 0 (source: NCBI BLink).		F	-3.39895	2.46546e-05	0.00133394		-4.25913	1.69282e-07	1.88819e-05		-4.71396	2.40441e-09	3.88671e-07		-5.12223	1.76138e-06	0.00010984
	1736	UN060590	AT5G67360.1	ARA12	Subtilase family protein		F	-1.29383	0.00525353	0.0770926		-1.78635	1.39164e-05	0.000770061		-1.70035	6.69545e-05	0.00269005		-2.98801	8.40109e-10	1.28384e-07
	1737	UN094273	AT4G16160.2	ATOEP16-2, ATOEP16-S	Mitochondrial import inner membrane translocase subunit Tim17/Tim22/Tim23 family protein		F	-1.89052	1.2917e-05	0.000783715		-2.95843	1.11629e-11	3.92873e-09		-3.50888	5.21173e-13	1.67515e-10		-3.33986	9.95098e-13	2.5856e-10
	1738	UN064058	AT2G22420.1	---	Peroxidase superfamily protein		F	-2.73765	3.73949e-27	8.20737e-24		-3.75665	3.04634e-41	1.91794e-37		-3.42489	2.0674e-25	2.19796e-22		-4.47684	9.85591e-64	8.3412e-60
	1739	UN103616	AT1G54690.1	HTA3, H2AXB, G-H2AX, GAMMA-H2AX	gamma histone variant H2AX		F	5.07412	2.63177e-13	1.28152e-10		3.74018	4.17328e-06	0.000287327		4.20599	7.80187e-12	2.03618e-09		3.409	1.29259e-05	0.00057146
	1740	UN069265	AT4G08950.1	EXO	Phosphate-responsive 1 family protein		F	-0.362681	0.227728	0.714756		-1.89556	1.91299e-12	7.79825e-10		-1.32404	0.00083441	0.0187747		-1.88545	2.93668e-13	8.32416e-11
	1741	UN197492	AT5G65360.1	---	Histone superfamily protein		F	4.2876	3.07818e-10	8.09304e-08		2.8467	0.000189862	0.00591758		3.22759	1.94546e-05	0.000957085		2.68908	0.00010727	0.00318702
	1742	UN079337	AT5G24130.1	---	unknown protein; FUNCTIONS IN: molecular_function unknown; INVOLVED IN: biological_process unknown; LOCATED IN: mitochondrion; EXPRESSED IN: petal, leaf whorl, flower; EXPRESSED DURING: 4 anthesis, petal differentiation and expansion stage; Has 1807 Blast hits to 1807 proteins in 277 species: Archae - 0; Bacteria - 0; Metazoa - 736; Fungi - 347; Plants - 385; Viruses - 0; Other Eukaryotes - 339 (…		F	-0.385102	0.427515	0.893877		-1.35263	0.0130454	0.118695		-1.32745	0.00575658	0.0755392		-2.14035	2.4727e-05	0.000985124
	1743	UN057859	---	---	---		F	-0.644048	0.00343907	0.0574848		-1.79176	6.94546e-05	0.0027406		-2.03167	2.27736e-26	2.62295e-23		-2.22618	1.42024e-33	2.6293e-30
	1744	UN052037	AT5G55730.1	FLA1	FASCICLIN-like arabinogalactan 1		F	0.307588	0.232613	0.722119		-0.636978	0.020075	0.156101		-0.0775697	0.838802	0.987768		-1.30959	2.25714e-05	0.000915246
	1745	UN135014	AT5G65360.1	---	Histone superfamily protein		F	5.10915	7.8558e-19	9.01274e-16		3.8199	2.07533e-10	5.44418e-08		3.90637	5.18762e-14	1.88679e-11		3.53265	2.90976e-10	4.88328e-08
	1746	UN112348	AT3G12830.1	---	SAUR-like auxin-responsive protein family		F	-1.65339	1.11451e-06	0.00010137		-2.7796	1.02262e-15	7.3348e-13		-3.32626	6.32551e-11	1.43319e-08		-2.60767	3.84217e-15	1.43156e-12
	1747	UN084532	AT3G07470.1	---	Protein of unknown function, DUF538		F	-0.0242688	0.935608	0.996853		-1.14867	0.00346759	0.0493802		-0.738114	0.0217885	0.180281		-1.6729	1.46558e-07	1.27495e-05
	1748	UN031021	AT2G31270.1	ATCDT1A, CDT1A, CDT1	homolog of yeast CDT1 A		F	6.80991	4.33566e-06	0.000323764		5.55286	0.00198117	0.0334603		5.81816	0.00385562	0.0569475		5.18614	0.00991741	0.0892411
	1749	UN107888	AT3G27060.1	TSO2, ATTSO2	Ferritin/ribonucleotide reductase-like family protein		F	6.03264	7.31959e-07	6.95843e-05		4.5992	0.000322601	0.00906723		5.00479	0.00016735	0.0055902		4.52254	0.000116554	0.0034098
	1750	UN050745	AT5G18960.1	FRS12	FAR1-related sequence 12		F	-2.8958	1.49373e-08	2.50511e-06		-4.00889	1.31912e-12	5.83946e-10		-3.28691	5.41654e-09	8.00069e-07		-4.43404	1.69415e-05	0.00071946
	1751	UN120649	AT1G75580.1	---	SAUR-like auxin-responsive protein family		F	4.49294	1.13637e-05	0.000707325		2.91598	0.0131949	0.119481		3.82093	5.81483e-05	0.002383		3.25169	0.00421165	0.0495741
	1752	UN046335	AT2G29500.1	---	HSP20-like chaperones superfamily protein		F	-1.30326	0.0151222	0.156524		-2.81156	2.24509e-08	3.48275e-06		-2.69254	0.000709487	0.0167621		-2.25081	0.260993	0.631516
	1753	UN099451	AT3G20060.1	UBC19	ubiquitin-conjugating enzyme19		F	2.10258	5.66446e-06	0.000405591		1.63255	0.000870323	0.0187225		1.61656	4.08759e-05	0.00176133		0.502499	0.286083	0.6608
	1754	UN161109	AT5G65360.1	---	Histone superfamily protein		F	5.30566	2.27625e-09	4.63327e-07		4.06178	1.70862e-05	0.000913352		4.2539	8.57275e-07	6.90869e-05		3.73516	2.16035e-05	0.000883255
	1755	UN085386	AT3G51730.1	---	saposin B domain-containing protein		F	0.333117	0.407603	0.882134		-0.70601	0.00456779	0.0598444		-0.288527	0.215296	0.666206		-1.27591	5.76286e-06	0.000292047
	1756	UN007937	AT2G42520.1	---	P-loop containing nucleoside triphosphate hydrolases superfamily protein		F	6.75972	3.28374e-06	0.000255807		5.3502	0.0251019	0.179703		5.29371	0.104606	0.47332		5.78817	0.00388896	0.0468462
	1757	UN028403	AT1G71710.1	---	DNAse I-like superfamily protein		F	7.57484	2.92587e-08	4.46217e-06		6.11429	0.0460722	0.262873		6.16841	0.000161066	0.00542949		6.5926	4.09799e-05	0.00145985
	1758	UN039062	AT3G58030.1	---	RING/U-box superfamily protein		F	7.59933	1.79736e-07	2.09057e-05		6.43654	0.0245285	0.177165		6.9495	7.78064e-07	6.37251e-05		6.03507	0.00109672	0.0188324
	1759	UN152740	AT5G65360.1	---	Histone superfamily protein		F	4.70404	1.74159e-06	0.000150027		3.65266	0.0013499	0.025556		3.72018	4.12842e-05	0.00177201		3.08137	0.00109314	0.0187873
	1760	UN043324	AT5G09970.1	CYP78A7	cytochrome P450, family 78, subfamily A, polypeptide 7		F	-4.00984	2.71854e-26	5.48928e-23		-5.46364	7.68141e-46	7.25419e-42		-4.48812	1.29013e-21	1.08066e-18		-5.22223	2.09774e-13	6.09187e-11
	1761	UN083464	AT3G62650.2	---	unknown protein; BEST Arabidopsis thaliana protein match is: unknown protein (TAIR:AT2G47485.1); Has 35333 Blast hits to 34131 proteins in 2444 species: Archae - 798; Bacteria - 22429; Metazoa - 974; Fungi - 991; Plants - 531; Viruses - 0; Other Eukaryotes - 9610 (source: NCBI BLink).		F	-2.98388	1.33988e-06	0.000118247		-3.48619	5.32598e-07	5.07164e-05		-3.62407	3.47611e-07	3.19224e-05		-4.57876	1.44683e-11	3.08321e-09
	1762	UN119116	AT4G10270.1	---	Wound-responsive family protein		F	-3.90839	2.14737e-15	1.40778e-12		-4.76702	5.05933e-25	8.95866e-22		-5.1793	3.70833e-32	6.21247e-29		-5.4217	6.61417e-29	8.90537e-26
	1763	UN045529	AT5G60930.1	---	P-loop containing nucleoside triphosphate hydrolases superfamily protein		F	4.6527	2.94668e-08	4.46691e-06		3.29678	0.000836896	0.0182085		4.38881	1.36736e-06	0.000102708		3.50556	4.41335e-05	0.00155443
	1764	UN087405	ATMG00510.1	NAD7	NADH dehydrogenase subunit 7		F	-1.7861	0.0401957	0.293909		-2.58322	0.00383373	0.0528284		-2.92696	1.48345e-06	0.00011023		-3.34068	4.28301e-08	4.30347e-06
	1765	UN045599	AT2G22490.2	CYCD2;1	Cyclin D2;1		F	1.8162	7.29187e-07	6.94517e-05		0.392441	0.362647	0.756386		1.15138	0.00932362	0.103352		0.504963	0.412676	0.777229
	1766	UN063701	AT3G61460.1	BRH1	brassinosteroid-responsive RING-H2		F	-1.432	0.00167012	0.0348668		-2.45733	2.58927e-08	3.94445e-06		-2.57429	6.15016e-10	1.09836e-07		-2.97266	2.42769e-09	3.36818e-07
	1767	UN214041	AT5G65360.1	---	Histone superfamily protein		F	7.52834	5.68492e-10	1.41367e-07		6.37386	1.4459e-06	0.000118333		6.41551	2.91699e-08	3.69022e-06		6.02083	1.86774e-07	1.55624e-05
	1768	UN106249	AT5G16250.1	---	unknown protein; BEST Arabidopsis thaliana protein match is: unknown protein (TAIR:AT3G02640.1); Has 1807 Blast hits to 1807 proteins in 277 species: Archae - 0; Bacteria - 0; Metazoa - 736; Fungi - 347; Plants - 385; Viruses - 0; Other Eukaryotes - 339 (source: NCBI BLink).		F	6.76033	5.56838e-06	0.000399846		5.87513	0.00130072	0.0249416		6.21067	3.71358e-05	0.00163327		5.20828	0.00353048	0.0438475
	1769	UN176992	AT5G65360.1	---	Histone superfamily protein		F	4.08238	6.18236e-06	0.000438323		3.01917	0.00669759	0.0767574		2.84391	0.00581722	0.0760641		2.61917	0.0180074	0.131866
	1770	UN047279	AT3G05150.1	---	Major facilitator superfamily protein		F	1.64562	7.33706e-06	0.000501184		0.841313	0.0209253	0.160489		0.691543	0.0430131	0.282119		0.0756226	0.859548	0.972372
	1771	UN125856	AT5G65360.1	---	Histone superfamily protein		F	4.40141	7.50133e-10	1.82051e-07		3.52112	3.07365e-05	0.00144894		3.27274	1.33862e-07	1.38067e-05		2.87842	0.000111001	0.00327813
	1772	UN067894	AT5G26230.1	---	unknown protein; FUNCTIONS IN: molecular_function unknown; INVOLVED IN: biological_process unknown; LOCATED IN: chloroplast; EXPRESSED IN: 22 plant structures; EXPRESSED DURING: 13 growth stages; Has 1807 Blast hits to 1807 proteins in 277 species: Archae - 0; Bacteria - 0; Metazoa - 736; Fungi - 347; Plants - 385; Viruses - 0; Other Eukaryotes - 339 (source: NCBI BLink).		F	-2.06733	0.00146619	0.0317246		-2.66701	6.02582e-05	0.00244585		-2.46679	0.000323997	0.00920966		-3.58898	3.1198e-07	2.45775e-05
	1773	UN016946	AT3G44900.1	ATCHX4, CHX4	cation/H+ exchanger 4		F	-2.49214	1.79086e-05	0.00103317		-3.28856	3.37757e-11	1.06918e-08		-2.96327	0.000104645	0.00385681		-4.01635	1.49455e-13	4.47172e-11
	1774	UN022549	AT1G78230.1	---	Outer arm dynein light chain 1 protein		F	-1.13051	0.0119475	0.133609		-2.06658	8.23774e-05	0.00312852		-1.94788	1.31319e-06	9.91781e-05		-2.68774	3.34122e-12	8.0138e-10
	1775	UN219458	AT5G59970.1	---	Histone superfamily protein		F	5.84149	1.17875e-07	1.46921e-05		5.08401	9.01033e-06	0.000546163		4.75998	1.22571e-05	0.000663036		4.32758	6.76341e-05	0.00218591
	1776	UN050305	AT4G10490.1	---	2-oxoglutarate (2OG) and Fe(II)-dependent oxygenase superfamily protein		F	-1.84401	0.0222554	0.201516		-2.89895	0.000149942	0.00493962		-3.20382	3.92059e-05	0.00170398		-3.17314	2.22528e-05	0.000904055
	1777	UN183515	AT5G59910.1	HTB4	Histone superfamily protein		F	3.31657	1.47374e-12	6.3046e-10		2.15215	0.00012578	0.00432469		2.06093	4.23518e-07	3.74022e-05		1.94491	2.25675e-06	0.000135045
	1778	UN050942	AT1G10780.1	---	F-box/RNI-like superfamily protein		F	4.70276	2.35169e-08	3.69824e-06		3.96922	3.44551e-05	0.00158212		4.32991	1.30035e-06	9.83427e-05		3.21236	0.000853376	0.0157445
	1779	UN010927	AT1G71696.2	SOL1	carboxypeptidase D, putative		F	0.117992	0.588757	0.958386		-1.0701	0.0949568	0.397709		-0.304299	0.140983	0.547689		-1.21162	7.08187e-06	0.000347305
	1780	UN184175	AT5G23420.1	HMGB6	high-mobility group box 6		F	7.13656	2.49016e-06	0.000202095		5.7699	0.000890625	0.0191012		6.36055	2.41855e-05	0.00114475		5.84716	0.00060948	0.0122106
	1781	UN138084	AT5G59970.1	---	Histone superfamily protein		F	6.49386	5.08514e-08	7.19358e-06		5.07154	0.000168481	0.0053989		5.57619	2.41024e-05	0.00114278		5.27417	6.1213e-05	0.00202139
	1782	UN052892	AT5G48470.1	---	unknown protein; FUNCTIONS IN: molecular_function unknown; INVOLVED IN: biological_process unknown; LOCATED IN: chloroplast; EXPRESSED IN: 22 plant structures; EXPRESSED DURING: 13 growth stages; Has 30201 Blast hits to 17322 proteins in 780 species: Archae - 12; Bacteria - 1396; Metazoa - 17338; Fungi - 3422; Plants - 5037; Viruses - 0; Other Eukaryotes - 2996 (source: NCBI BLink).		F	2.73943	5.88279e-07	5.80007e-05		1.56602	0.00508347	0.064172		1.78061	0.00161036	0.0302607		1.29479	0.264827	0.636014
	1783	UN035987	AT1G44110.1	CYCA1;1	Cyclin A1;1		F	5.38647	5.26675e-07	5.24389e-05		4.21325	0.000105302	0.00375502		4.46902	9.73251e-05	0.00366183		3.94299	0.00710475	0.0709293
	1784	UN130660	AT5G59970.1	---	Histone superfamily protein		F	3.82403	2.76293e-15	1.6804e-12		2.79227	8.72003e-08	1.09074e-05		2.82954	4.315e-14	1.5798e-11		2.33888	2.85053e-09	3.91812e-07
	1785	UN070948	AT3G19184.1	---	AP2/B3-like transcriptional factor family protein		F	8.1143	5.17871e-10	1.3006e-07		6.93961	1.54208e-06	0.000123942		7.32232	1.43219e-06	0.000106707		6.68128	1.89751e-06	0.000117077
	1786	UN065773	AT1G20930.1	CDKB2;2	cyclin-dependent kinase B2;2		F	4.69039	1.95697e-22	3.18671e-19		3.5033	9.7428e-11	2.74655e-08		3.76812	4.37981e-13	1.43274e-10		3.26252	1.80488e-09	2.56414e-07
	1787	UN136028	AT2G28720.1	---	Histone superfamily protein		F	3.65578	7.15326e-13	3.2827e-10		2.59358	4.49009e-06	0.000305796		2.57683	1.353e-12	4.10986e-10		2.22042	1.51235e-06	9.7069e-05
	1788	UN053662	AT5G58600.1	PMR5, TBL44	Plant protein of unknown function (DUF828)		F	-0.465108	0.260748	0.75737		-1.597	0.000377609	0.0101985		-1.07556	0.00946137	0.104466		-1.86652	1.05769e-05	0.000488766
	1789	UN089470	AT3G46940.1	DUT1	DUTP-PYROPHOSPHATASE-LIKE 1		F	4.18704	1.52428e-05	0.000898898		3.10376	0.00205648	0.0343837		3.3437	0.000628209	0.0153401		2.74177	0.00554948	0.0602018
	1790	UN192376	AT3G23580.1	RNR2, RNR2A	ribonucleotide reductase 2A		F	4.8	1.02382e-05	0.000654253		3.84436	0.000608216	0.0144028		4.52179	0.000178669	0.00589001		3.46157	0.00568782	0.0612951
	1791	UN135225	AT2G28720.1	---	Histone superfamily protein		F	2.76733	3.15947e-09	6.27914e-07		1.77988	7.23685e-05	0.00283976		1.86261	7.9758e-09	1.15126e-06		1.30078	0.00176053	0.0266065
	1792	UN148019	AT5G65360.1	---	Histone superfamily protein		F	4.35765	1.02003e-05	0.000653443		3.39907	0.00209194	0.0348326		3.55537	5.30389e-05	0.00219805		2.88062	0.00909364	0.0839494
	1793	UN039390	AT2G38720.1	MAP65-5	microtubule-associated protein 65-5		F	6.72293	5.41887e-06	0.000390778		5.9146	0.000213028	0.00649667		5.34723	0.00628025	0.0801411		5.52956	0.00149338	0.0236174
	1794	UN118751	AT5G65360.1	---	Histone superfamily protein		F	4.76197	1.17383e-10	3.27376e-08		3.83097	5.88491e-07	5.52996e-05		3.77929	3.24691e-08	4.06113e-06		3.31255	6.6965e-08	6.3171e-06
	1795	UN112628	AT4G10265.1	---	Wound-responsive family protein		F	-4.98867	1.39352e-16	1.17242e-13		-6.04829	3.1773e-12	1.22473e-09		-5.81491	6.48239e-17	3.34927e-14		-6.41452	1.0014e-28	1.26223e-25
	1796	UN148392	AT2G28720.1	---	Histone superfamily protein		F	2.88724	4.24917e-08	6.1815e-06		1.81623	0.000516196	0.0128738		2.14117	2.5395e-07	2.43317e-05		1.47351	0.000474977	0.0100711
	1797	UN143608	AT5G65360.1	---	Histone superfamily protein		F	4.38866	1.61614e-08	2.67632e-06		3.58166	1.04841e-05	0.000614967		3.30427	3.8256e-08	4.68945e-06		2.97932	7.37754e-05	0.00234644
	1798	UN197596	AT5G59970.1	---	Histone superfamily protein		F	4.1588	6.6079e-08	9.08902e-06		3.15956	8.33276e-05	0.00315211		3.2653	1.13015e-05	0.000621685		2.73335	0.000342214	0.00788236
	1799	UN070596	AT3G59850.1	---	Pectin lyase-like superfamily protein		F	-7.29372	2.54738e-05	0.001368		-8.34416	5.10631e-06	0.000338408		-7.57157	1.01526e-05	0.000567914		-8.53851	3.18513e-06	0.000179537
	1800	UN093610	---	---	---		F	-3.1792	0.0764844	0.419849		-4.59321	3.93584e-18	4.12994e-15		-4.17974	8.72135e-17	4.42341e-14		-4.13758	8.42035e-14	2.59812e-11
	1801	UN037484	AT1G73270.1	scpl6	serine carboxypeptidase-like 6		F	3.24439	5.70714e-16	4.00134e-13		2.55911	2.59158e-08	3.94445e-06		2.37007	6.57887e-06	0.000399238		1.7981	0.000467736	0.00994245
	1802	UN201491	AT5G65360.1	---	Histone superfamily protein		F	4.36092	1.50749e-05	0.000891595		3.45038	0.00138174	0.0260026		3.14445	0.000850365	0.0189716		3.06383	0.00238161	0.0331805
	1803	UN205633	AT1G18250.2	ATLP-1	Pathogenesis-related thaumatin superfamily protein		F	6.21371	1.40538e-05	0.000840563		5.12244	0.0028442	0.0433462		5.79822	3.59807e-05	0.00159388		4.93524	0.00113779	0.0192861
	1804	UN154228	AT1G54690.1	HTA3, H2AXB, G-H2AX, GAMMA-H2AX	gamma histone variant H2AX		F	3.93295	4.68533e-06	0.000344699		3.13386	0.000248553	0.00735828		3.18453	9.91845e-05	0.00370494		2.48201	0.00431639	0.050327
	1805	UN073909	AT1G76310.1	CYCB2;4	CYCLIN B2;4		F	6.68774	1.00291e-05	0.00064575		5.65194	0.000756215	0.0168965		6.14773	6.89356e-05	0.00275563		5.33337	0.0021907	0.0312651
	1806	UN054450	---	---	---		F	6.92813	2.30359e-06	0.000190944		6.12833	0.000729035	0.0164582		6.69149	6.07403e-06	0.000373939		5.61369	0.00108565	0.0187074
	1807	UN045714	AT5G05240.1	---	Uncharacterised conserved protein (UCP030365)		F	7.16565	1.52371e-05	0.000898898		5.80058	0.00178758	0.0310895		6.31588	9.90604e-05	0.00370494		6.08028	8.37597e-05	0.00261852
	1808	UN064428	AT5G56550.1	OXS3, ATOXS3	oxidative stress 3		F	-3.94556	1.88984e-07	2.1731e-05		-4.90842	1.61109e-11	5.46928e-09		-4.77386	4.83735e-11	1.10966e-08		-5.34505	3.08114e-12	7.45033e-10
	1809	UN051061	AT5G66150.1	---	Glycosyl hydrolase family 38 protein		F	1.57889	8.0409e-06	0.000541929		0.373305	0.357976	0.752355		1.08314	0.00178294	0.032606		0.400271	0.376968	0.747882
	1810	UN031864	AT3G06350.1	EMB3004, MEE32	dehydroquinate dehydratase, putative / shikimate dehydrogenase, putative		F	4.61777	1.15926e-12	5.13327e-10		4.01046	4.67582e-10	1.13225e-07		3.40771	8.48514e-07	6.84806e-05		3.39883	5.43885e-05	0.00183792
	1811	UN194097	AT5G59910.1	HTB4	Histone superfamily protein		F	2.67772	9.38166e-09	1.65013e-06		1.66967	0.00279002	0.0427967		1.7612	3.41092e-05	0.00152072		1.31316	0.00144395	0.0230142
	1812	UN082001	AT4G14960.2	TUA6	Tubulin/FtsZ family protein		F	3.87073	2.39276e-06	0.000196721		2.9716	0.00152152	0.0277719		3.47887	0.000118261	0.00425926		2.54149	0.0272119	0.173008
	1813	UN129399	AT5G65360.1	---	Histone superfamily protein		F	3.57262	3.63487e-06	0.000279282		2.95268	0.00102137	0.021122		2.54825	0.00374715	0.0557775		2.22532	0.0197104	0.13978
	1814	UN129686	AT5G65360.1	---	Histone superfamily protein		F	2.09889	3.90712e-07	4.04565e-05		1.06845	0.0232424	0.171393		1.22123	0.000395126	0.0107713		0.742798	0.0129973	0.106587
	1815	UN143002	AT3G27060.1	TSO2, ATTSO2	Ferritin/ribonucleotide reductase-like family protein		F	5.53987	1.42592e-08	2.40738e-06		4.52578	3.4089e-05	0.00157423		4.77153	2.8062e-05	0.00129406		4.1894	3.38252e-05	0.00126189
	1816	UN059795	AT4G29120.1	---	6-phosphogluconate dehydrogenase family protein		F	-1.76345	0.00287399	0.0508157		-2.75908	1.77028e-09	3.63441e-07		-1.74868	8.70092e-06	0.000498481		-2.72363	6.15541e-09	7.70948e-07
	1817	UN057939	AT2G21970.1	2021-09-02	stress enhanced protein 2		F	8.02404	0.00171613	0.035526		6.80478	0.0143917	0.126353		6.84584	0.0168183	0.152674		7.2594	1.77177e-07	1.48884e-05
	1818	UN144235	AT5G65360.1	---	Histone superfamily protein		F	7.12236	6.9964e-06	0.000482484		5.76959	0.0013483	0.0255492		6.30846	2.15014e-05	0.00104179		6.19681	0.000270363	0.00658372
	1819	UN104293	AT5G59970.1	---	Histone superfamily protein		F	4.52134	2.19168e-07	2.48063e-05		3.74978	3.78535e-05	0.00169156		3.77584	1.09489e-05	0.000604092		3.15149	0.000662723	0.0130262
	1820	UN023065	AT5G14210.1	---	Leucine-rich repeat protein kinase family protein		F	7.13392	1.516e-06	0.000132172		6.34054	6.24147e-05	0.00251791		6.20445	2.59963e-05	0.00121692		5.79888	0.00034791	0.00796095
	1821	UN001808	AT2G29680.1	CDC6, ATCDC6	cell division control 6		F	8.54356	5.6076e-11	1.72605e-08		7.41406	8.20409e-08	1.04231e-05		8.09417	6.40552e-10	1.13866e-07		7.41189	2.95069e-08	3.11595e-06
	1822	UN080334	AT2G27500.1	---	Glycosyl hydrolase superfamily protein		F	-0.861961	0.0393848	0.290579		-1.58138	0.000198533	0.0061372		-1.38601	0.00826506	0.0955317		-2.19965	2.66305e-07	2.13483e-05
	1823	UN043551	AT5G57390.1	AIL5, CHO1, EMK	AINTEGUMENTA-like 5		F	-1.44156	0.019729	0.186327		-2.48406	0.0168237	0.139246		-2.62749	7.4878e-06	0.000443207		-2.48425	2.57263e-05	0.00101741
	1824	UN118753	AT5G65360.1	---	Histone superfamily protein		F	4.17811	1.85753e-08	3.01505e-06		3.29997	1.23625e-05	0.000697706		3.47281	1.32701e-06	0.000100085		2.85858	0.000101455	0.00305548
	1825	UN052309	AT1G28110.1	SCPL45	serine carboxypeptidase-like 45		F	7.8602	2.86659e-09	5.74228e-07		6.86434	1.46945e-06	0.000119976		7.39628	4.16508e-08	5.08305e-06		6.64083	1.38471e-05	0.000604963
	1826	UN117971	AT5G47390.1	---	myb-like transcription factor family protein		F	-0.675214	0.0987946	0.47919		-1.53807	7.30438e-05	0.00285834		-1.97899	4.71544e-06	0.000300678		-1.30387	0.00155639	0.0243925
	1827	UN057362	AT4G11080.1	---	HMG (high mobility group) box protein		F	6.87133	2.02901e-06	0.000170992		5.87581	0.0007085	0.0161293		6.02115	0.000131047	0.00462927		5.62151	0.00118156	0.0198762
[truncated: 173 more rows]

## Sheet: Table S10
	Table S10. Over-represented GO terms on the list of Psittacanthus schiedeanus DEGs (Gene Ontology enrichment analysis). GO terms from the three major gene ontology categories (Biological Processes, molecular function, and cellular component), were classified using g:Profiler web tool (https://biit.cs.ut.ee/gprofiler/gost) and the list of Arabidopsis locus from those proteins identified like homol…
[truncated: 188 more rows]

[truncated: 9 more sheets: Table S11, Table S12, Table S13, Table S14, Table S15, Table S16, Table S17, Table S18, Table S19]
