# Supplementary material for: Transcriptional Basis for Haustorium Formation and Host Establishment in Hemiparasitic Psittacanthus schiedeanus Mistletoes
Source: Front Genet. 2022 Jun 13;13:929490. doi: 10.3389/fgene.2022.929490 (PMC9235361; doi:10.3389/fgene.2022.929490)
Supplement: Supplementary file 5 [file DataSheet2.ZIP › Supplementary Table S3.xls]

## Sheet: Table S3
	Table S3. Annotation of Psittacanthus schiedeanus uniGenes by homology-based inference. The annotation process involved BLASTp similarity searches against the proteins reported from flowering plants distributed on specific clades and whose whole genomes have been sequenced. Species such as Amborella trichopoda Baill. (Amborellales, Amborellaceae), Nymphaea colorata Peter (Nymphaeales, Nymphaeacea…
		UniGenes' identifier	Protein length (a.a)		Amborella trichopoda Baill. (Amborellales, Amborellaceae)					Nymphaea colorata Peter (Nymphaeales, Nymphaeaceae)					Papaver somniferum L. (Ranunculales, Papaveraceae)					Helianthus annuus L. (Asterales, Asteraceae)					Daucus carota subsp. sativus (Hoffm.) Arcang. (Apiales, Apiaceae)					Coffea arabica L. (Gentianales, Rubiaceae)					Solanum lycopersicum L. (Solanales, Solanaceae)					Olea europaea var. sylvestris L. (Lamiales, Oleaceae)					Vitis vinifera L. (rosids incertae sedis, Vitales, Vitaceae)
					Accession	Identity %	Alignment length (a.a.)	e-value		Accession	Identity %	Alignment length (a.a.)	e-value		Accession	Identity %	Alignment length (a.a.)	e-value		Accession	Identity %	Alignment length (a.a.)	e-value		Accession	Identity %	Alignment length (a.a.)	e-value		Accession	Identity %	Alignment length (a.a.)	e-value		Accession	Identity %	Alignment length (a.a.)	e-value		Accession	Identity %	Alignment length (a.a.)	e-value		Accession	Identity %	Alignment length (a.a.)	e-value
	1	UN000001	5446		XP_020530997.1	45.31	5621	0		XP_031485697.1	44.98	5574	0		XP_026437070.1	53.04	5522	0		XP_021984521.1	53.17	5518	0		XP_017246045.1	54.96	5509	0		XP_027126302.1	53.86	5496	0		XP_010320131.1	53.23	5551	0		XP_022891986.1	55.51	5042	0		XP_010654485.1	63.69	5506	0
	2	UN000004	4751		XP_020525283.1	58.44	4783	0		XP_031495484.1	57.33	4786	0		XP_026408157.1	63.66	4791	0		XP_021997572.1	62.9	4755	0		XP_017221913.1	65.28	4792	0		XP_027099926.1	63.27	4775	0		XP_010315556.1	63.53	4768	0		XP_022882419.1	63.42	4762	0		XP_010648419.1	71.63	4784	0
	3	UN000006	4396		XP_020528936.1	57.76	4418	0		XP_031502249.1	54.54	4417	0		XP_026401532.1	63.4	4421	0		XP_022020767.1	62.03	2900	0		XP_017215672.1	63.19	4415	0		XP_027080055.1	63.19	4406	0		XP_010325533.1	62.59	4410	0		XP_022875485.1	63.63	1633	0		XP_010664169.1	69.5	4406	0
	4	UN000008	3778		XP_020531171.1	61.17	3835	0		XP_031480797.1	64.35	3835	0		XP_026392928.1	67	3821	0		XP_022001555.1	65.54	3831	0		XP_017251332.1	67.32	3828	0		XP_027064853.1	69.4	3801	0		XP_010324249.1	67.55	3812	0		XP_022886604.1	69.39	3799	0		XP_010644587.1	74.63	3796	0
	5	UN000011	3811		XP_006856210.1	55.4	3803	0		XP_031479537.1	54.89	3833	0		XP_026394363.1	61.8	3791	0		XP_022028367.1	59.38	3776	0		XP_017214803.1	60.87	3782	0		XP_027112373.1	61.75	3741	0		XP_010315287.1	61.39	3776	0		XP_022864918.1	62.46	3772	0		XP_010647831.1	70.91	3785	0
	6	UN000025	3228		XP_020528087.1	60.52	3265	0		XP_031488058.1	57.93	3268	0		XP_026401425.1	68.25	3241	0		XP_022039878.1	65.17	3239	0		XP_017246501.1	66.29	3236	0		XP_027094520.1	67.72	3240	0		XP_010320218.1	67.23	3250	0		XP_022861478.1	68.61	994	0		XP_010664422.1	74.17	3241	0
	7	UN000026	3273		XP_020528087.1	60.42	3307	0		XP_031488058.1	57.85	3310	0		XP_026401425.1	68.2	3283	0		XP_022039877.1	65.1	3281	0		XP_017246501.1	66.25	3277	0		XP_027094520.1	67.77	3280	0		XP_010320218.1	67.09	3294	0		XP_022861478.1	68.61	994	0		XP_010664422.1	74.12	3281	0
	8	UN000028	1887		XP_020520246.1	81.48	799	0		XP_031493486.1	79.6	804	0		XP_026439818.1	81.3	802	0		XP_022021874.1	80.87	805	0		XP_017245995.1	81.64	806	0		XP_027098946.1	72.06	977	0		XP_010313212.1	72.52	997	0		XP_022853139.1	87.53	361	7e-174		XP_010649797.1	85.61	820	0
	9	UN000030	3200		XP_011622566.1	54.3	3278	0		XP_031488311.1	52.66	3289	0		XP_026446858.1	58.07	3289	0		XP_021976882.1	57.62	3230	0		XP_017252053.1	58.45	3278	0		XP_027079011.1	57.46	3286	0		XP_010319794.1	56.95	3287	0		XP_022871202.1	56.51	3024	0		XP_010652875.1	66.99	3293	0
	10	UN000032	49		XP_020520498.1	78.12	32	1e-07		XP_031475103.1	70.83	48	6e-10		XP_026408235.1	79.55	44	5e-12		XP_021982323.1	82.98	47	7e-14		---	---	---	---		XP_027102054.1	76.6	47	1e-11		XP_010316304.1	75	48	5e-11		XP_022883980.1	79.17	48	1e-13		XP_010660862.1	79.17	48	2e-14
	11	UN000041	3202		XP_011627734.2	39.71	3148	0		XP_031479493.1	36.71	3375	0		XP_026456235.1	46.16	3282	0		XP_021998614.1	44.74	3232	0		XP_017217386.1	49.48	2395	0		XP_027078658.1	40.82	2719	0		XP_010316168.1	43.65	3281	0		XP_022843370.1	41.28	2415	0		XP_010652636.1	55.09	3260	0
	12	UN000048	2944		XP_020525578.1	48.39	1463	0		XP_031480769.1	57.92	903	0		XP_026456858.1	46.43	2113	0		XP_022028220.1	56.53	1164	0		XP_017256133.1	61.73	1108	0		XP_027112402.1	50.07	2193	0		XP_010315270.1	50	2086	0		XP_022897118.1	56.45	1396	0		XP_010647789.1	66.7	1105	0
	13	UN000058	1376		XP_006839008.1	50.51	1374	0		XP_031478045.1	46.65	1404	0		XP_026449931.1	52.47	1395	0		XP_022025733.1	49.58	1422	0		XP_017234773.1	55.68	1392	0		XP_027122230.1	53.5	1400	0		XP_010326859.1	55.98	1397	0		XP_022887202.1	54.53	1403	0		XP_010650327.1	63.04	1388	0
	14	UN000061	3000		XP_020531372.1	66.18	2972	0		XP_031497621.1	66.3	2979	0		XP_026380177.1	68.96	3028	0		XP_022035861.1	69.02	2834	0		XP_017218200.1	68.44	2969	0		XP_027115015.1	69.96	2706	0		XP_010326114.1	69.23	2983	0		XP_022851683.1	68.22	2980	0		XP_002270775.1	73.08	3039	0
	15	UN000067	1350		XP_020522290.1	38.3	637	7e-78		XP_031499775.1	33.28	688	2e-73		XP_026437566.1	40.16	635	7e-92		XP_021989917.1	71.05	190	2e-66		XP_017257671.1	41.7	681	6e-107		XP_027126612.1	41.35	682	2e-106		XP_010318484.1	42.11	653	8e-110		XP_022883838.1	42.27	686	1e-107		XP_010654398.1	51.31	688	2e-164
	16	UN000069	2163		XP_006856301.1	76.39	2164	0		XP_031490862.1	77.14	2165	0		XP_026426433.1	78.19	2164	0		XP_022026510.1	80.44	2163	0		XP_017226336.1	80.75	2161	0		XP_027072546.1	80.63	2163	0		XP_025884543.1	80.4	2163	0		XP_022884597.1	80.17	2163	0		XP_010651386.1	83.68	2163	0
	17	UN000070	2778		XP_020523673.1	38.88	2027	0		XP_031480379.1	41.04	1513	0		XP_026458052.1	44.33	2206	0		XP_022029082.1	43.11	1684	0		XP_017224574.1	41.25	2870	0		XP_027082076.1	43.89	2481	0		XP_010324539.1	43.41	2428	0		XP_022878872.1	47.76	1116	0		XP_010648847.1	50.02	2907	0
	18	UN000075	2214		XP_011627930.1	39.82	1449	3e-160		XP_031492216.1	40.87	2354	0		XP_026389614.1	45.82	1281	4e-178		XP_022005358.1	43.36	2265	0		XP_017246570.1	43.83	1257	0		XP_027078554.1	50.29	1883	0		XP_010316144.1	49.87	2286	0		XP_022879420.1	46.81	2307	0		XP_010652815.1	58.08	2295	0
	19	UN000076	493		XP_006845132.1	49.61	516	1e-127		XP_031475027.1	48.76	525	3e-122		XP_026386106.1	49.69	487	3e-124		XP_022033930.1	55.86	469	2e-136		XP_017234858.1	61.09	496	2e-164		XP_027122955.1	56.56	511	3e-150		XP_010319067.1	58.2	500	3e-147		XP_022882574.1	55.89	501	6e-147		XP_010663721.1	65.32	496	2e-178
	20	UN000083	80		XP_011621092.1	85	80	6e-37		XP_031491957.1	83.75	80	2e-37		XP_026405191.1	86.25	80	5e-37		XP_021997283.1	88.75	80	6e-37		XP_017227035.1	87.5	80	3e-38		XP_027098529.1	87.5	80	1e-38		XP_004239069.1	88.75	80	2e-39		XP_022879078.1	90	80	7e-39		XP_002279075.2	91.25	80	8e-40
	21	UN000084	493		XP_006845132.1	49.61	516	1e-127		XP_031475027.1	48.76	525	3e-122		XP_026386106.1	49.69	487	3e-124		XP_022033930.1	55.86	469	2e-136		XP_017234858.1	61.09	496	2e-164		XP_027122955.1	56.56	511	3e-150		XP_010319067.1	58.2	500	3e-147		XP_022882574.1	55.89	501	6e-147		XP_010663721.1	65.32	496	2e-178
	22	UN000086	1778		XP_020529182.1	78.7	1779	0		XP_031484286.1	76.28	1779	0		XP_026421932.1	79.74	1782	0		XP_022038157.1	78.7	1779	0		XP_017225762.1	80.09	1783	0		XP_027089601.1	77.16	1782	0		XP_010319822.1	80.29	1776	0		XP_022887416.1	81.1	1497	0		XP_010648947.1	84.88	1779	0
	23	UN000088	1869		XP_020526924.1	64.09	1891	0		XP_031501191.1	60.47	1872	0		XP_026450013.1	64.34	1879	0		XP_022035444.1	62.72	1875	0		XP_017241509.1	65.89	1879	0		XP_027116094.1	68.02	1876	0		XP_010326620.1	67.63	1875	0		XP_022847251.1	68.52	1849	0		XP_010652101.1	71.79	1879	0
	24	UN000089	1498		XP_020523278.1	70.52	1506	0		XP_031490403.1	68.26	1506	0		XP_026399801.1	75.07	1500	0		XP_022021772.1	73.12	1499	0		XP_017241565.1	74.64	1514	0		XP_027084284.1	58.34	1541	0		XP_010323629.1	73.87	1500	0		XP_022848687.1	70.72	1520	0		XP_010657120.1	75.31	1515	0
	25	UN000097	2485		XP_020529013.1	43.06	2608	0		XP_031501978.1	44.43	2577	0		XP_026400873.1	49.73	2560	0		XP_022016668.1	48.22	2501	0		XP_017226805.1	50.89	2539	0		XP_027116830.1	49.75	2567	0		XP_010326846.1	48.23	2540	0		XP_022868515.1	52.74	2190	0		XP_010650288.1	58.52	2541	0
	26	UN000098	1380		XP_006842655.1	72.77	1388	0		XP_031503343.1	73.11	1391	0		XP_026392266.1	75.85	1387	0		XP_022036003.1	73.95	1386	0		XP_017226171.1	76.86	1383	0		XP_027111736.1	75.79	1384	0		XP_010316724.1	77.94	1387	0		XP_022845659.1	71.27	355	1e-147		XP_010645357.1	83.33	960	0
	27	UN000099	1550		XP_011624698.1	77.85	158	3e-75		XP_031486365.1	70.74	188	2e-79		XP_026454830.1	67.7	226	4e-81		XP_021978572.1	74.09	193	7e-81		XP_017222463.1	70.83	192	2e-77		XP_027109829.1	30.76	985	9e-82		XP_025888761.1	30.8	1130	5e-73		XP_022891836.1	61.61	224	3e-75		XP_002279976.3	39.77	1242	9e-158
	28	UN000103	1566		XP_020529850.1	37.17	538	1e-47		XP_031496676.1	36.6	347	3e-41		XP_026449430.1	35.66	1691	2e-164		XP_021987595.1	48.36	213	2e-45		XP_017224686.1	35.52	1650	7e-174		XP_027117056.1	37.58	1639	9e-170		XP_004247543.2	34.96	818	1e-78		XP_022876551.1	35.72	1632	2e-145		XP_010652052.1	48.19	1631	0
	29	UN000104	2430		XP_020517591.1	47.17	2211	0		XP_031500974.1	46.02	2464	0		XP_026402044.1	51.81	2455	0		XP_022034524.1	52.26	2438	0		XP_017257885.1	55.59	2434	0		XP_027110009.1	53.21	2445	0		XP_019068198.1	52.74	2463	0		XP_022847499.1	52.41	582	4e-171		XP_019081691.1	65.52	2436	0
	30	UN000105	539		XP_006858410.1	73.52	540	0		XP_031503952.1	73.33	540	0		XP_026449767.1	78.93	541	0		XP_021968972.1	78.58	537	0		XP_017252966.1	79.04	539	0		XP_027069769.1	79.04	539	0		XP_010316499.1	76.81	539	0		XP_022898217.1	80.74	540	0		XP_010644163.1	83.12	539	0
	31	UN000107	493		XP_006845132.1	49.61	516	1e-127		XP_031475027.1	48.76	525	3e-122		XP_026386106.1	49.69	487	3e-124		XP_022033930.1	55.86	469	2e-136		XP_017234858.1	61.09	496	2e-164		XP_027122955.1	56.56	511	3e-150		XP_010319067.1	58.2	500	3e-147		XP_022882574.1	55.89	501	6e-147		XP_010663721.1	65.32	496	2e-178
	32	UN000109	2609		XP_020528140.1	59.05	2696	0		XP_031494506.1	59.78	2648	0		XP_026449505.1	64.19	2611	0		XP_022019944.1	61.11	2597	0		XP_017218040.1	62.74	2633	0		XP_027094532.1	65.17	2604	0		XP_004238014.1	64.12	2603	0		XP_022880569.1	63	1938	0		XP_010664427.1	69.66	2640	0
	33	UN000111	1295		XP_011622955.1	78.33	872	0		XP_031478132.1	76.98	873	0		XP_026426294.1	65.98	1305	0		XP_022009023.1	69.58	1305	0		XP_017257262.1	67.33	1298	0		XP_027079546.1	72.13	1299	0		XP_019066917.1	68.18	1301	0		XP_022845719.1	42.12	698	6e-146		XP_002275100.1	74.37	1307	0
	34	UN000112	1320		XP_020531334.1	40.4	1364	0		XP_031475100.1	41.08	1183	0		XP_026409206.1	46.79	1387	0		XP_035830203.1	49.67	1347	0		XP_017232531.1	51.29	1355	0		XP_027085632.1	54.85	1351	0		XP_010325435.1	53.9	1347	0		XP_022873259.1	53.88	1353	0		XP_010661376.1	61.24	1344	0
	35	UN000114	1794		XP_020529013.1	43.67	1905	0		XP_031501978.1	45.2	1874	0		XP_026400873.1	49.33	1869	0		XP_022016668.1	47.38	1811	0		XP_017226805.1	50.38	1836	0		XP_027116830.1	49.95	1840	0		XP_010326846.1	48.06	1831	0		XP_022868515.1	53.78	1495	0		XP_010650288.1	58.8	1840	0
	36	UN000126	2558		XP_020520361.1	61.14	1575	0		XP_031479691.1	59.61	2580	0		XP_026435399.1	69.06	2566	0		XP_021987967.1	63.95	2560	0		XP_017218216.1	66.47	2571	0		XP_027120810.1	66.27	2615	0		XP_010325928.1	66.3	2558	0		XP_022864121.1	30.33	1774	0		XP_010649651.1	73.43	2567	0
	37	UN000128	707		XP_006829218.1	34.97	755	8e-35		XP_031494680.1	34.4	532	2e-28		XP_026401968.1	41.34	762	3e-82		XP_035833601.1	36.83	725	2e-33		XP_017235010.1	43.02	716	9e-72		XP_027108594.1	44.48	715	1e-83		XP_010327245.1	45.61	717	9e-89		XP_022873948.1	44.99	729	2e-80		XP_010661518.1	55.94	715	5e-143
	38	UN000129	2574		XP_020529013.1	41.07	2700	0		XP_031501978.1	45.2	1874	0		XP_026400873.1	49.33	1869	0		XP_022016668.1	45.84	2594	0		XP_017226805.1	50.38	1836	0		XP_027116830.1	49.7	1853	0		XP_010326846.1	45.86	2632	0		XP_022868515.1	53.78	1495	0		XP_010650288.1	58.42	1852	0
	39	UN000138	2237		XP_006844393.1	57.03	2218	0		XP_031487198.1	57.6	2250	0		XP_026404592.1	64.68	2203	0		XP_021977158.1	71.26	1649	0		XP_017234857.1	65.27	2275	0		XP_027080985.1	65.6	2282	0		XP_010325153.1	64.09	2286	0		XP_022892866.1	64.02	2226	0		XP_010648561.1	67	2285	0
	40	UN000139	794		XP_006854824.1	91.49	646	0		XP_031473848.1	90.57	647	0		XP_026424622.1	90.62	640	0		XP_022027274.1	88.91	640	0		XP_017256708.1	91.56	640	0		XP_027071751.1	91.5	647	0		XP_004234830.1	91.19	647	0		XP_022858270.1	90.42	501	0		XP_002267056.1	92.58	647	0
	41	UN000140	426		XP_006838140.1	75.06	433	4e-166		XP_031483201.1	73.27	434	8e-162		XP_026425710.1	80.37	433	1e-171		XP_022017335.1	74.48	431	7e-161		XP_017258140.1	73.95	430	8e-163		XP_027103958.1	74.42	434	2e-161		XP_004238762.1	74.42	430	2e-169		XP_022872107.1	73.84	432	5e-167		XP_002267657.1	81.21	431	1e-176
	42	UN000142	465		XP_020524517.1	44.62	446	7e-85		XP_031473423.1	42.49	466	5e-91		XP_026455422.1	46.64	476	8e-101		XP_021992720.1	45.24	473	3e-96		XP_017230867.1	48.18	467	3e-98		XP_027091603.1	50	316	4e-77		XP_025887314.1	48.06	464	2e-92		XP_022856622.1	48.1	316	8e-72		XP_010664219.1	56.13	465	2e-128
	43	UN000145	2515		XP_020529013.1	42.55	2639	0		XP_031501978.1	43.86	2606	0		XP_026400873.1	49.13	2591	0		XP_022016668.1	47.61	2535	0		XP_017226805.1	50.25	2569	0		XP_027116830.1	49.17	2597	0		XP_010326846.1	47.61	2571	0		XP_022868515.1	52.03	2220	0		XP_010650288.1	57.84	2571	0
	44	UN000150	2540		XP_006839008.1	45.12	2633	0		XP_031478045.1	42.85	2677	0		XP_026449931.1	50	2594	0		XP_022025731.1	48.08	2608	0		XP_017234773.1	52.37	2570	0		XP_027122230.1	49.98	2415	0		XP_010326859.1	52.59	2569	0		XP_022887202.1	52.11	2583	0		XP_010650327.1	59.77	2563	0
	45	UN000155	1711		XP_006851759.1	36.85	947	8e-143		XP_031499122.1	37.32	1648	0		XP_026415176.1	45.58	1799	0		XP_021977554.1	45.77	1016	0		XP_017257746.1	47.76	1744	0		XP_027106714.1	48.53	1739	0		XP_004251373.1	46.15	1790	0		XP_022889060.1	56.68	554	5e-164		XP_010651740.1	56.71	1728	0
	46	UN000156	1138		XP_020519470.1	55.31	1195	0		XP_031490151.1	59.2	728	0		XP_026438922.1	64.38	1165	0		XP_022009179.1	63.93	1145	0		XP_017228671.1	66.96	1147	0		XP_027084960.1	64.75	1146	0		XP_010325165.1	65.03	1144	0		XP_022856954.1	65.27	1146	0		XP_010648534.1	69.64	1153	0
	47	UN000158	520		NP_904094.1	98.29	351	0		XP_031472847.1	96.9	516	0		YP_009234977.1	98.29	351	0		YP_588112.1	98.58	351	0		YP_740112.1	98.86	351	0		YP_817477.1	99.15	351	0		YP_008563083.1	98.29	351	0		YP_004376416.1	99.15	351	0		YP_567071.1	99.15	351	0
	48	UN000159	1076		XP_020520495.1	38.79	763	4e-108		XP_031480917.1	37.04	702	3e-97		XP_026393957.1	43.92	1168	0		XP_035844920.1	41.89	678	8e-119		XP_017241433.1	42.91	1142	0		XP_027093427.1	46.04	1149	0		XP_004247290.1	42.53	1145	0		XP_022851916.1	44.61	1132	0		XP_002269196.2	57.73	1138	0
	49	UN000162	2638		XP_020522820.1	72.99	2662	0		XP_031492845.1	72.65	2658	0		XP_026407694.1	76.44	2653	0		XP_022010415.1	77.42	2657	0		XP_017240355.1	77.57	2648	0		XP_027078027.1	77.5	2645	0		XP_004233657.2	76.77	2652	0		---	---	---	---		XP_010660565.1	82.38	2651	0
	50	UN000163	661		XP_006843248.1	48.26	201	2e-48		XP_031485216.1	53.3	212	7e-56		XP_026416254.1	54.1	244	1e-70		XP_022009196.1	41.94	639	5e-113		XP_017234811.1	45.11	654	7e-138		XP_027088302.1	46.24	679	3e-134		XP_004237664.1	47.23	667	2e-144		XP_022854898.1	42.5	673	2e-127		XP_003633464.2	53.82	719	0
	51	UN000167	264		XP_006843704.2	60.49	243	4e-80		XP_031484696.1	58.13	246	3e-75		XP_026425081.1	62.5	248	1e-81		XP_022021829.1	51.16	258	4e-70		XP_017223567.1	56.9	239	3e-70		XP_027091222.1	57.6	250	6e-77		XP_004242484.1	60.61	231	1e-75		XP_022859263.1	55.81	267	3e-78		XP_010653347.1	59	261	1e-77
	52	UN000168	252		XP_020526222.1	71.31	251	8e-101		XP_031497011.1	62.95	251	1e-86		XP_026391273.1	76.59	252	1e-108		XP_022027739.1	77.78	252	1e-109		XP_017225136.1	77.38	252	2e-111		XP_027112853.1	75.79	252	1e-112		XP_025883792.1	75	256	2e-108		XP_022895540.1	79.13	254	7e-113		XP_002274497.1	81.35	252	3e-118
	53	UN000169	777		XP_020525565.1	55.86	802	0		XP_031475386.1	56.98	795	0		XP_026377367.1	62.18	780	0		XP_021976191.1	62	779	0		XP_017218286.1	65.17	778	0		XP_027100264.1	64.02	781	0		XP_004239224.1	63.03	779	0		XP_022881690.1	63.46	780	0		XP_002276961.1	68.5	781	0
	54	UN000170	476		XP_020517384.1	78.78	476	0		XP_031504229.1	77.94	476	0		XP_026426046.1	76.15	478	0		XP_021977743.1	80.8	474	0		XP_017216906.1	78.32	475	0		XP_027074495.1	79.08	478	0		XP_019069627.1	82.14	476	0		XP_022895330.1	81.63	479	0		XP_010649354.1	85.29	476	0
	55	UN000171	1477		XP_020530212.1	44.87	1529	0		XP_031482075.1	45.9	1416	0		XP_026456173.1	48.38	1575	0		XP_035833611.1	50.16	1519	0		XP_017241691.1	57.09	1517	0		XP_027078605.1	59.34	1515	0		XP_010316179.1	56.43	1531	0		XP_022843434.1	56.9	1522	0		XP_010649212.1	64.5	1524	0
	56	UN000173	231		XP_020526222.1	70.8	226	1e-93		XP_031497013.1	70.18	228	2e-91		XP_026437803.1	74.67	229	4e-100		XP_022027739.1	78.35	231	3e-105		XP_017225136.1	77.29	229	1e-105		XP_027106278.1	78.6	229	4e-105		XP_004230531.1	78.6	229	1e-106		XP_022895540.1	75.98	229	4e-102		XP_002274497.1	80.79	229	4e-109
	57	UN000176	1878		XP_011626324.1	83.6	1878	0		XP_031504269.1	82.53	1855	0		XP_026457841.1	83.59	1865	0		XP_021982126.1	84.39	1877	0		XP_017242004.1	84.29	1865	0		XP_027110101.1	84.02	1884	0		XP_004234955.1	84.79	1874	0		XP_022890356.1	84.13	1878	0		XP_010662985.1	86.72	1882	0
	58	UN000177	390		XP_020526222.1	74.68	387	5e-174		XP_031497013.1	70.95	389	1e-163		XP_026391273.1	78.46	390	0		XP_022027739.1	81.12	392	0		XP_017225136.1	81.54	390	0		XP_027106278.1	80.77	390	0		XP_004230531.1	82.31	390	0		XP_022895540.1	79.74	390	0		XP_002274497.1	83.33	390	0
	59	UN000188	2240		XP_006827602.1	53.94	2308	0		XP_031502423.1	51.34	2310	0		XP_026405775.1	51.53	2387	0		XP_022002959.1	56.39	2291	0		XP_017234785.1	58.49	2284	0		XP_027115196.1	62.16	2286	0		XP_010326387.1	60.08	2287	0		XP_022895907.1	58.22	2281	0		XP_002274479.2	69.64	2289	0
	60	UN000189	2368		XP_020532273.1	74.1	857	0		XP_031494367.1	54.26	1502	0		XP_026399387.1	53.28	1969	0		XP_022009603.1	76.67	870	0		XP_017225258.1	53.07	2216	0		XP_027088444.1	56.84	1140	0		XP_004233911.2	55.13	2195	0		XP_022847896.1	50.45	2454	0		XP_010649006.1	64.06	2418	0
	61	UN000190	1159		XP_006856037.1	36.26	673	3e-50		XP_031495041.1	34.59	477	5e-59		XP_026394242.1	41.77	1197	4e-157		XP_022019546.1	37.96	1067	2e-112		XP_017252358.1	40.79	1211	5e-155		XP_027092527.1	43.86	1108	1e-178		XP_010320383.1	44.13	1065	3e-165		XP_022894593.1	41.53	1180	1e-158		XP_002281503.1	50.54	1211	0
	62	UN000192	873		XP_006838282.1	65.84	887	0		XP_031488308.1	63.42	894	0		XP_026426621.1	70.26	871	0		XP_021972001.1	70.25	874	0		XP_017242893.1	71.05	867	0		XP_027068782.1	72.65	874	0		XP_010319190.1	70.89	876	0		XP_022842289.1	74	873	0		XP_002278051.2	77.61	871	0
	63	UN000196	1225		XP_020520495.1	44.86	876	8e-159		XP_031480917.1	45.13	924	5e-178		XP_026396761.1	46.61	1135	0		XP_035830327.1	47.76	737	3e-165		XP_017241433.1	45.38	1137	0		XP_027093427.1	46.59	1230	0		XP_004247290.1	45.13	1181	0		XP_022851916.1	45.48	1196	0		XP_002269196.2	53.67	1241	0
	64	UN000197	524		XP_011621417.1	85.47	523	0		XP_031488342.1	83.17	523	0		XP_026456557.1	88.15	523	0		XP_021989148.1	85.47	523	0		XP_017223053.1	86.83	524	0		XP_027116257.1	88.72	523	0		XP_004247370.1	86.04	523	0		XP_022864361.1	87.21	524	0		NP_001267905.1	89.69	524	0
	65	UN000200	1460		XP_020532273.1	70.55	567	0		XP_031494367.1	71.08	567	0		XP_026391813.1	54.13	1282	0		XP_022009603.1	73.71	544	0		XP_017225253.1	57.01	1263	0		XP_027088444.1	56.84	1140	0		XP_004233911.2	58.74	1258	0		XP_022872459.1	50.36	1519	0		XP_010649006.1	63.73	1500	0
	66	UN000207	1062		XP_006849925.1	83.79	1055	0		XP_031472991.1	82.83	1054	0		XP_026407622.1	84.75	1062	0		XP_035842481.1	82.94	1061	0		XP_017222756.1	83.9	1056	0		XP_027113825.1	84.28	1056	0		XP_004242515.1	84.35	1061	0		XP_022887811.1	78.91	787	0		XP_010650581.1	89.17	1062	0
	67	UN000208	524		XP_011621417.1	85.47	523	0		XP_031488342.1	83.17	523	0		XP_026456557.1	88.15	523	0		XP_021989148.1	85.47	523	0		XP_017223053.1	86.83	524	0		XP_027116257.1	88.72	523	0		XP_004247370.1	86.04	523	0		XP_022864361.1	87.21	524	0		NP_001267905.1	89.69	524	0
	68	UN000210	692		XP_011621417.1	84.95	691	0		XP_031488342.1	83.5	691	0		XP_026456557.1	87.86	692	0		XP_021989148.1	84.95	691	0		XP_017223053.1	86.56	692	0		XP_027116257.1	87.7	691	0		XP_004247370.1	86.25	691	0		XP_022864361.1	86.27	692	0		NP_001267905.1	89.02	692	0
	69	UN000211	2185		XP_020519895.1	61.95	1598	0		XP_031496739.1	62.15	1585	0		XP_026402924.1	71.67	1585	0		XP_022009464.1	70.86	1582	0		XP_017252193.1	72.31	1582	0		XP_027074229.1	72.02	1583	0		XP_004232371.1	69.91	1582	0		XP_022870597.1	72.19	1582	0		XP_002279980.2	79.08	1582	0
	70	UN000218	2198		XP_020522692.1	42.06	2261	0		XP_031480657.1	40.22	2367	0		XP_026422484.1	44.17	1963	0		XP_021997734.1	39.78	1473	0		XP_017226317.1	39.74	2207	0		XP_027099747.1	39.91	2077	0		XP_004239350.1	36.99	2276	0		XP_022851652.1	40.49	1556	0		XP_010660927.1	53.53	2251	0
	71	UN000220	2126		XP_006851161.1	53.76	2113	0		XP_031494228.1	51.57	2226	0		XP_026409092.1	57.1	2182	0		XP_022023089.1	60.01	2153	0		XP_017257591.1	62.5	1992	0		XP_027064547.1	61.64	2161	0		XP_010323788.1	60.88	2150	0		XP_022845527.1	62.02	2151	0		XP_010657341.1	69.54	2147	0
	72	UN000222	1621		XP_011627437.2	34.92	902	3e-75		XP_031496676.1	41.56	409	9e-38		XP_026449430.1	36.94	1692	2e-152		XP_022035461.1	48.99	298	1e-42		XP_017224686.1	37.32	1696	6e-159		XP_027117062.1	40.25	892	1e-112		XP_004247543.2	35.92	941	5e-86		XP_022862689.1	40.32	739	2e-88		XP_010652052.1	49.35	1694	0
	73	UN000223	1428		XP_020520093.1	40.82	365	2e-61		XP_031484853.1	28.8	1066	1e-62		XP_026388245.1	38.52	1215	1e-178		XP_021969677.1	34.24	1440	6e-165		XP_017226622.1	42.94	1444	0		XP_027116331.1	46.59	1436	0		XP_004247588.3	45.71	1457	0		XP_022899412.1	36.88	1440	0		XP_010649952.1	51.2	1457	0
	74	UN000227	644		XP_020525565.1	59.19	669	0		XP_031475386.1	60.73	662	0		XP_026377367.1	66.72	649	0		XP_035836714.1	66.36	645	0		XP_017218286.1	70.54	645	0		XP_027100264.1	69.44	648	0		XP_004239224.1	68.11	646	0		XP_022881690.1	67.85	647	0		XP_002276961.1	73.15	648	0
	75	UN000230	380		XP_006878528.2	70.34	381	4e-155		XP_031505897.1	73.41	361	2e-155		XP_026448087.1	75.07	357	4e-154		XP_022038802.1	74.64	351	3e-155		XP_017259192.1	74.24	361	7e-159		XP_027104188.1	72.83	368	1e-158		NP_001316345.1	73.46	373	3e-160		XP_022898836.1	72.16	370	4e-154		XP_002281919.1	75.33	377	3e-164
	76	UN000233	493		XP_006826769.1	60.85	189	1e-63		XP_031490640.1	50.23	213	3e-53		XP_026404722.1	59.69	196	6e-66		XP_035831038.1	63.31	169	7e-60		XP_017231636.1	54.55	231	9e-62		XP_027084832.1	40.76	449	4e-62		XP_025883865.1	36.45	502	5e-68		XP_022854923.1	55.91	220	7e-66		XP_003631827.2	40.16	498	5e-82
	77	UN000235	2206		XP_020520589.1	51.39	2337	0		XP_031475042.1	52.62	2326	0		XP_026386218.1	59.86	2237	0		XP_022009500.1	57.94	2230	0		XP_017257990.1	59.02	2250	0		XP_027074603.1	58.36	1532	0		XP_010317892.1	58.59	2236	0		XP_022844891.1	60.04	2252	0		XP_002277958.2	67.22	2242	0
	78	UN000237	247		XP_006852453.1	69.08	249	2e-93		XP_031473783.1	71.14	246	3e-97		XP_026392049.1	76.21	248	1e-103		XP_022018039.1	63.24	253	4e-89		XP_017258121.1	67.61	247	5e-91		XP_027062133.1	71.83	252	2e-94		XP_004251889.1	63.78	254	2e-86		XP_022877426.1	71.6	257	1e-95		XP_010644134.1	79.76	247	1e-110
	79	UN000240	263		XP_011624602.1	93.16	263	5e-146		XP_031489990.1	92.02	263	4e-146		XP_026455273.1	92.02	263	4e-144		XP_021997660.1	90.49	263	3e-144		XP_017242390.1	89.35	263	5e-143		XP_027064405.1	90.49	263	2e-143		XP_004243239.1	90.87	263	1e-143		XP_022860380.1	90.49	263	3e-144		XP_002284064.1	91.63	263	1e-146
	80	UN000245	1675		XP_011624094.1	42.26	1758	0		XP_031487997.1	40.27	1763	0		XP_026413530.1	48.35	1725	0		XP_022036126.1	50.35	1710	0		XP_017241254.1	53.45	1725	0		XP_027071495.1	52.46	1725	0		XP_025883726.1	52.91	1716	0		XP_022865251.1	49.37	1734	0		XP_010654283.1	57.75	1207	0
	81	UN000246	260		XP_020526327.1	33.18	223	3e-24		XP_031488496.1	44.08	245	2e-47		XP_026404348.1	59.74	231	2e-64		XP_021974063.1	51.35	259	7e-58		XP_017246870.1	54.02	224	5e-52		XP_027091703.1	53.73	268	3e-61		XP_025886824.1	50.56	269	9e-58		XP_022874038.1	58.92	241	5e-63		XP_010664038.1	60.9	266	3e-77
	82	UN000251	1972		XP_020529798.1	59.58	908	0		XP_031485159.1	50.96	1099	0		XP_026449410.1	64.35	892	0		XP_022010993.1	55.45	1055	0		XP_017258892.1	61.94	1030	0		XP_027107694.1	59.7	1134	0		XP_010312825.2	57.05	1127	0		XP_022897922.1	50	1874	0		XP_010659861.1	53.11	2060	0
	83	UN000255	375		XP_020519156.1	49.22	258	2e-64		XP_031492986.1	45.2	281	7e-64		XP_026441088.1	33.88	121	3e-07		XP_022005542.1	47.89	284	1e-61		XP_017242158.1	43.94	355	3e-68		XP_027079424.1	46.63	356	6e-70		XP_010316225.1	51.56	289	1e-71		XP_022843696.1	51.57	223	6e-58		XP_010660634.1	57.42	310	2e-88
	84	UN000256	679		XP_006841448.1	77.65	680	0		XP_031485141.1	75.87	692	0		XP_026446236.1	77.55	677	0		XP_021987936.1	80.5	677	0		XP_017222515.1	75.33	677	0		XP_027115886.1	80.56	679	0		NP_001293131.1	81.44	679	0		XP_022851738.1	80.35	677	0		XP_002278263.1	82.79	680	0
	85	UN000261	1390		XP_006847968.1	71.93	1407	0		XP_031495175.1	74.4	1410	0		XP_026401675.1	80.03	1422	0		XP_022010426.1	82.93	1400	0		XP_017241454.1	85.55	1398	0		XP_027074978.1	85.48	1398	0		XP_010316200.1	84.55	1398	0		XP_022844760.1	84.98	1398	0		XP_010660548.1	88.34	1398	0
	86	UN000262	492		XP_006838140.1	74.75	499	0		XP_031483201.1	72.6	500	0		XP_026425710.1	80.36	499	0		XP_022017335.1	74.25	497	0		XP_017258140.1	74.4	496	0		XP_027103958.1	73.8	500	0		XP_004238762.1	73.39	496	0		XP_022872107.1	73.9	498	0		XP_002267657.1	81.09	497	0
	87	UN000263	2252		XP_020521068.1	76.53	2258	0		XP_031498421.1	74.92	2273	0		XP_026434173.1	79.96	2255	0		XP_021992318.1	77.11	2254	0		XP_017246822.1	79.8	2253	0		XP_027092282.1	81.64	2255	0		XP_004252541.1	80.09	2255	0		XP_022894484.1	81.19	2254	0		XP_010664303.1	84.43	2254	0
	88	UN000290	1973		XP_020526987.1	57.17	906	0		XP_031505639.1	55.7	894	0		XP_026458282.1	57.96	942	0		XP_021984604.1	53.7	2015	0		XP_017235500.1	59.26	945	0		XP_027122647.1	57.92	972	0		XP_010318424.1	59.09	941	0		XP_022889319.1	59.81	963	0		XP_010655281.1	68.2	934	0
	89	UN000297	755		XP_006850721.1	83.24	752	0		XP_031501173.1	80.97	746	0		XP_026449987.1	88.34	746	0		XP_021987497.1	88.34	746	0		XP_017229435.1	87.8	746	0		XP_027096914.1	89.54	746	0		XP_004240533.1	87.18	749	0		XP_022856201.1	89.3	757	0		XP_002277634.1	91.29	758	0
	90	UN000298	1116		XP_006842045.1	58.49	1137	0		XP_031505216.1	58.96	1150	0		XP_026387685.1	67.77	1120	0		XP_021981125.1	64.79	1139	0		XP_017247424.1	68.24	1121	0		XP_027073005.1	69.63	1123	0		XP_010323297.1	67.35	1124	0		XP_022882356.1	72.73	363	2e-145		XP_010656442.1	73.03	1127	0
	91	UN000304	2043		XP_020520096.1	70.98	2057	0		XP_031476346.1	69.88	2088	0		XP_026452099.1	73.43	2055	0		XP_035834109.1	68.81	2065	0		XP_017217937.1	72.55	2047	0		XP_027071459.1	75.18	2051	0		XP_004247202.1	73.88	2048	0		XP_022864814.1	76.05	2054	0		XP_002270775.1	38.32	582	1e-102
	92	UN000309	291		XP_011623418.1	84.19	291	2e-146		XP_031490312.1	84.54	291	9e-148		XP_026377261.1	82.13	291	2e-144		XP_022017609.1	85.57	291	2e-149		XP_017218824.1	84.19	291	5e-146		XP_027100068.1	87.29	291	6e-152		XP_010321099.1	86.6	291	6e-151		XP_022878199.1	82.82	291	2e-143		XP_010657245.1	86.94	291	7e-152
	93	UN000313	1689		XP_020527334.1	67.54	570	0		XP_031501044.1	69.44	553	0		XP_026414520.1	44.29	1226	0		XP_022006159.1	68.31	568	0		XP_017234921.1	71.35	562	0		XP_027070056.1	72.55	550	0		XP_010325938.1	69.84	557	0		XP_022887254.1	42.6	1810	0		XP_010654037.1	49.78	1808	0
	94	UN000316	1874		XP_006852070.1	32.86	2048	0		XP_031474548.1	29.24	1532	3e-149		XP_026395628.1	35.06	1389	0		XP_022037492.1	37.65	1437	0		XP_017252528.1	38.58	1949	0		XP_027112080.1	40.36	1945	0		XP_010327418.1	40.3	1928	0		XP_022871838.1	40.07	1390	0		XP_010647308.1	49.44	1956	0
	95	UN000318	2015		XP_011624094.1	44.61	1381	0		XP_031487997.1	42.05	2081	0		XP_026444613.1	48.96	2059	0		XP_022036126.1	50.59	2040	0		XP_017241254.1	54.43	2045	0		XP_027071496.1	53.11	2045	0		XP_010312291.1	53.53	2051	0		XP_022865251.1	50.98	2044	0		XP_010654283.1	57.59	1488	0
	96	UN000319	1019		XP_006852070.1	33.54	1121	1e-133		XP_031474548.1	29.72	1154	1e-114		XP_026448000.1	37.91	1042	1e-164		XP_022037492.1	39.34	1037	0		XP_017252528.1	39.52	1083	0		XP_027112080.1	42.25	1077	0		XP_010327418.1	41.17	1064	0		XP_022871838.1	40.98	1064	0		XP_010647308.1	47.72	1098	0
	97	UN000326	2218		XP_011624791.1	57.09	2284	0		XP_031502776.1	55.93	2285	0		XP_026379916.1	61.13	2310	0		XP_022016554.1	59.27	2244	0		XP_017234694.1	64.1	2223	0		XP_027108377.1	64.59	2220	0		XP_010326508.1	62.22	2226	0		XP_022870758.1	68.36	1283	0		XP_002276245.2	71.25	2254	0
	98	UN000327	2018		XP_020520858.1	65.84	1458	0		XP_031500826.1	60.58	1981	0		XP_026455414.1	59.84	2109	0		XP_021985106.1	66.97	1417	0		XP_017234963.1	60.85	2041	0		XP_027066331.1	63.4	2033	0		XP_010317903.3	63.34	2035	0		XP_022842138.1	64.55	1715	0		XP_010653900.1	69.06	2033	0
	99	UN000329	1772		XP_020518725.1	36.53	1232	1e-150		XP_031486764.1	36.85	1213	7e-157		XP_026415445.1	35.43	1482	1e-171		XP_022006221.1	42.28	544	8e-99		XP_017234815.1	43.97	1194	0		XP_027111552.1	42.67	1877	0		XP_004237681.1	44.25	1173	0		XP_022860902.1	39.44	1871	0		XP_010658422.1	49.67	1838	0
	100	UN000337	1434		XP_011627240.1	56.18	1497	0		XP_031475330.1	53.9	1460	0		XP_026393696.1	60.87	1467	0		XP_035841919.1	60.5	1433	0		XP_017239472.1	58.5	1388	0		XP_027091234.1	59.55	1481	0		XP_010320416.1	61.55	1480	0		XP_022884740.1	63.37	1477	0		XP_010664765.1	68.51	1467	0
	101	UN000342	2037		XP_020526987.1	57.06	906	0		XP_031505639.1	55.64	895	0		XP_026458282.1	57.92	941	0		XP_021984604.1	54.02	1842	0		XP_017235500.1	59.15	945	0		XP_027122647.1	57.92	972	0		XP_010318424.1	59.04	940	0		XP_022889319.1	59.71	963	0		XP_010655281.1	68.09	934	0
	102	UN000347	1017		XP_006845593.1	39.61	568	3e-94		XP_031479434.1	40.05	1101	2e-170		XP_026402091.1	46.38	1076	0		XP_021981382.1	68.56	264	3e-87		XP_017257831.1	48.59	1066	0		XP_027072384.1	51.36	1030	0		XP_010323238.1	49.56	1029	0		XP_022867592.1	50	1036	0		XP_010656818.1	58.61	1034	0
	103	UN000349	2116		XP_006847210.1	70.52	2127	0		XP_031504456.1	66.79	2123	0		XP_026455322.1	66.78	2134	0		XP_022012461.1	46.43	2113	0		XP_017247523.1	63.89	2110	0		XP_027090802.1	68.52	2119	0		XP_010312839.1	69.82	2117	0		XP_022886369.1	63.17	2118	0		XP_010664193.1	78.21	2120	0
	104	UN000350	1068		XP_020526987.1	52.63	646	2e-177		XP_031505639.1	52.43	637	9e-171		XP_026458282.1	54.55	682	0		XP_021984604.1	48.51	1109	0		XP_017235500.1	55.04	685	0		XP_027124629.1	52.95	712	0		XP_010318425.1	54.48	681	0		XP_022889351.1	55.05	703	0		XP_010655281.1	63.8	674	0
	105	UN000355	236		XP_020527599.1	40	115	1e-14		XP_031474307.1	29.73	148	3e-08		XP_026453827.1	30	280	6e-23		XP_035832202.1	35.84	173	1e-18		XP_017226276.1	35.92	245	4e-30		XP_027097013.1	33.72	258	3e-25		XP_025886893.1	33.33	249	3e-19		XP_022846486.1	40.09	212	5e-26		XP_010654982.1	40.33	243	6e-36
	106	UN000360	1230		XP_011627240.1	58.51	1287	0		XP_031475330.1	54.35	1321	0		XP_026394759.1	63.1	1271	0		XP_035841920.1	62.98	1229	0		XP_017239472.1	60.77	1221	0		XP_027091234.1	61.51	1273	0		XP_010320416.1	64.13	1274	0		XP_022884738.1	65.36	1279	0		XP_010664765.1	70.68	1255	0
	107	UN000361	995		XP_006838107.1	44.9	971	0		XP_031486476.1	42.16	982	0		XP_026385848.1	51.27	987	0		XP_021984226.1	40.65	743	1e-173		XP_017258266.1	50.96	993	0		XP_027126816.1	50.65	997	0		XP_025885961.1	48.23	987	0		XP_022884899.1	48.94	993	0		XP_002267947.3	53.13	990	0
	108	UN000363	1774		XP_006844910.1	68.29	1810	0		XP_031505557.1	66.61	1821	0		XP_026421926.1	71.35	1759	0		XP_022025740.1	68.04	1777	0		XP_017222624.1	71.74	1787	0		XP_027111784.1	74.28	1781	0		XP_010316751.1	74.37	1779	0		XP_022886253.1	73.73	1778	0		XP_019073827.1	74.62	1690	0
	109	UN000364	2065		XP_006858325.1	69.87	2081	0		XP_031499033.1	67.86	2091	0		XP_026381763.1	72.31	2084	0		XP_021976752.1	69.67	2074	0		XP_017225744.1	72.4	2083	0		XP_027112304.1	73.44	2086	0		XP_004250725.1	71.1	2069	0		XP_022876280.1	73.83	2075	0		XP_003631632.1	77.42	2086	0
	110	UN000368	1302		XP_006848539.1	34.56	1444	0		XP_031480614.1	37.46	710	6e-113		XP_026395464.1	38.42	1364	0		XP_021983626.1	39.5	1309	0		XP_017243994.1	40.41	1351	0		XP_027090809.1	39.81	1354	0		XP_010314529.1	39.38	1196	0		XP_022863331.1	48.23	537	3e-134		XP_019072299.1	47.62	1346	0
	111	UN000371	520		NP_904094.1	98.29	351	0		XP_031472847.1	96.9	516	0		YP_009234977.1	98.29	351	0		YP_588112.1	98.58	351	0		YP_740112.1	98.86	351	0		YP_817477.1	99.15	351	0		YP_008563083.1	98.29	351	0		YP_004376416.1	99.15	351	0		YP_567071.1	99.15	351	0
	112	UN000376	1293		XP_006848539.1	34.42	1444	0		XP_031480614.1	37.46	710	5e-113		XP_026395464.1	38.12	1364	0		XP_021983626.1	39.39	1310	0		XP_017243994.1	40.19	1351	0		XP_027090809.1	39.48	1355	0		XP_010314529.1	39.39	1188	0		XP_022863331.1	48.23	537	6e-134		XP_019072299.1	47.4	1346	0
	113	UN000378	1482		XP_020519165.1	59.21	1243	0		XP_031492820.1	57.54	1227	0		XP_026436301.1	64.78	1255	0		XP_022021296.1	60.63	1430	0		XP_017218529.1	61.74	1440	0		XP_027074615.1	62.84	1410	0		XP_010317890.1	62.38	1430	0		XP_022853052.1	66.12	847	0		XP_010661137.1	69.71	1423	0
	114	UN000379	349		XP_020518746.1	36.13	238	6e-36		XP_031503834.1	32.95	349	2e-48		XP_026452189.1	34.09	352	9e-60		XP_022003179.2	43.93	346	8e-79		XP_017251133.1	46.97	347	7e-88		XP_027126010.1	38.24	238	3e-45		XP_019070231.1	32.97	276	2e-38		XP_022881035.1	44.38	329	3e-71		XP_019074390.1	40.17	346	9e-71
	115	UN000381	970		XP_020532096.1	55.74	985	0		XP_031485673.1	52.13	988	0		XP_026418043.1	64.31	975	0		XP_022006267.1	64.37	974	0		XP_017252336.1	63.7	978	0		XP_027065891.1	66.67	975	0		XP_010317858.1	66.8	976	0		XP_022882616.1	66.97	975	0		XP_010653854.1	72.48	974	0
	116	UN000382	921		XP_020520516.1	45.44	647	8e-136		XP_031475011.1	43.86	668	8e-140		XP_026435003.1	53.14	813	0		XP_021988447.1	48.34	931	0		XP_017222347.1	53.39	959	0		XP_027121300.1	54.09	978	0		XP_010326544.1	50.36	973	0		XP_022872506.1	52.61	958	0		XP_010649898.1	62.87	956	0
	117	UN000384	514		XP_006826237.1	64.27	487	0		XP_031497001.1	61.12	481	5e-173		XP_026402144.1	63.69	493	0		XP_022036396.1	65.13	476	0		XP_017256159.1	68.6	484	0		XP_027112491.1	67.6	500	0		XP_004230780.1	66.11	481	0		XP_022897122.1	68.31	486	0		XP_002285245.1	71.55	478	0
	118	UN000386	2038		XP_020520096.1	71.15	2052	0		XP_031476346.1	70.04	2083	0		XP_026452099.1	73.61	2050	0		XP_035834109.1	68.98	2060	0		XP_017217930.1	72.72	2042	0		XP_027071459.1	75.37	2046	0		XP_025888602.1	74.06	2043	0		XP_022864814.1	76.23	2049	0		XP_002270775.1	38.65	577	2e-103
	119	UN000387	2205		XP_020527261.1	74.15	1714	0		XP_031503132.1	72.75	2213	0		XP_026443093.1	76.94	2203	0		XP_022038158.1	74.64	2196	0		XP_017243123.1	78.11	2170	0		XP_027083922.1	77.93	2211	0		XP_010313338.1	77.27	2204	0		XP_022862888.1	80.16	1411	0		XP_002269920.2	82.39	2226	0
	120	UN000388	292		XP_020517385.1	78.42	292	9e-143		XP_031504229.1	77.05	292	6e-140		XP_026439004.1	77.82	293	7e-140		XP_021977743.1	80.34	290	3e-144		XP_017216906.1	79.66	290	7e-143		XP_027074495.1	76.37	292	2e-138		XP_010320982.1	83.79	290	7e-152		XP_022895330.1	82.53	292	8e-150		XP_010649353.1	85.27	292	1e-152
	121	UN000391	1729		XP_011621103.1	31.38	1963	3e-142		XP_031491005.1	28.24	1034	3e-58		XP_026386430.1	33.58	1888	1e-175		XP_035846264.1	38.04	531	1e-61		XP_017247099.1	34.26	1769	0		XP_027123507.1	38.5	1818	0		XP_010314209.1	36.61	1811	0		XP_022885429.1	35.64	1807	0		XP_010663260.1	50.47	1817	0
	122	UN000392	406		XP_011625849.1	25.3	332	2e-20		XP_031502657.1	25.27	372	2e-31		XP_026446086.1	28.89	405	5e-44		XP_022019374.1	30.83	399	1e-43		XP_017250619.1	29.14	405	5e-39		XP_027090327.1	32.32	396	6e-61		XP_004242524.1	31.45	407	3e-53		XP_022851538.1	31.84	402	1e-57		XP_010644016.1	27.32	399	3e-38
	123	UN000402	995		XP_011621274.1	71.08	982	0		XP_031494618.1	70.56	1002	0		XP_026396316.1	75.32	1009	0		XP_021988972.1	75.2	988	0		XP_017224973.1	71	993	0		XP_027112032.1	76.36	1011	0		XP_010315379.1	75.35	1006	0		XP_022876159.1	72.34	1023	0		XP_002278408.1	82.21	1012	0
	124	UN000405	995		XP_006838107.1	44.9	971	0		XP_031486476.1	42.16	982	0		XP_026385848.1	51.27	987	0		XP_021984226.1	40.65	743	1e-173		XP_017258266.1	50.96	993	0		XP_027126816.1	50.65	997	0		XP_025885961.1	48.23	987	0		XP_022884899.1	48.94	993	0		XP_002267947.3	53.13	990	0
	125	UN000407	1834		XP_020522346.1	58.13	1801	0		XP_031485584.1	55.14	1850	0		XP_026425844.1	66.09	1846	0		XP_022006451.1	64.59	1796	0		XP_017242854.1	66.18	1845	0		XP_027110767.1	64.48	1844	0		XP_010322100.1	63.75	1843	0		XP_022869609.1	64.46	1843	0		XP_010658260.1	72.32	1850	0
	126	UN000413	995		XP_006838107.1	44.9	971	0		XP_031486476.1	42.16	982	0		XP_026385848.1	51.27	987	0		XP_021984226.1	40.65	743	1e-173		XP_017258266.1	50.96	993	0		XP_027126816.1	50.65	997	0		XP_025885961.1	48.23	987	0		XP_022884899.1	48.94	993	0		XP_002267947.3	53.13	990	0
	127	UN000414	136		XP_006838997.2	50.74	136	4e-27		XP_031476762.1	44.85	136	3e-23		XP_026449910.1	51.49	134	3e-32		XP_021969810.1	49.26	136	1e-28		XP_017229545.1	50.74	136	4e-31		XP_027080844.1	52.94	136	2e-32		XP_025888483.1	54.41	136	1e-36		XP_022867889.1	56.62	136	3e-36		XP_019076856.1	61.76	136	7e-42
	128	UN000417	829		XP_006838950.1	70.01	817	0		XP_031487807.1	68.29	823	0		XP_026449906.1	72.36	814	0		XP_035834087.1	71.53	815	0		XP_017252771.1	73.15	812	0		XP_027115156.1	73.92	813	0		NP_001234175.2	75.15	813	0		XP_022890579.1	69.13	609	0		XP_002280519.2	78.23	813	0
	129	UN000418	1206		XP_020518019.1	61.73	1223	0		XP_031492162.1	61.8	1233	0		XP_026402883.1	62.81	1226	0		XP_021998981.1	62.51	1219	0		XP_017222292.1	65.21	1236	0		XP_027098240.1	68.22	1224	0		XP_004239260.1	65.25	1220	0		XP_022878631.1	67.71	1217	0		XP_019075157.1	73.68	1227	0
	130	UN000419	2066		XP_011621494.1	65.58	2063	0		XP_031481643.1	63.39	2065	0		XP_026422149.1	67.83	2064	0		XP_022029068.1	67.25	2061	0		XP_017226283.1	68.97	2059	0		XP_027098373.1	69.67	2077	0		XP_010325654.1	69.78	2075	0		XP_022880908.1	71.88	1305	0		XP_002275285.1	74.65	2055	0
	131	UN000421	878		XP_006855993.3	51.02	688	2e-151		XP_031494178.1	50.84	897	0		XP_026392610.1	56.35	882	0		XP_022036375.1	56.96	876	0		XP_017248774.1	61.95	883	0		XP_027112254.1	64.12	878	0		XP_010315304.1	58.88	878	0		XP_022859913.1	61.37	875	0		XP_010647874.1	67.8	879	0
	132	UN000422	508		XP_011623129.1	73.01	389	2e-153		XP_031501278.1	71.25	393	1e-142		XP_026437323.1	75.92	407	8e-168		XP_022027149.1	70.59	408	7e-155		XP_017241749.1	76.23	408	2e-166		XP_027065328.1	76.92	390	2e-160		XP_004243692.1	73.85	413	1e-164		XP_022843346.1	77.69	390	3e-164		XP_010656094.1	82.65	392	4e-175
	133	UN000426	2169		XP_020528917.1	51.89	2172	0		XP_031501905.1	51.71	2160	0		XP_026406257.1	57.02	2173	0		XP_022013144.1	53.72	2139	0		XP_017226293.1	58.86	2149	0		XP_027083959.1	57.92	2146	0		XP_019070924.1	56.48	2146	0		XP_022865436.1	58.69	2152	0		XP_010661165.1	67.12	2150	0
	134	UN000439	780		XP_020519861.1	65.13	714	0		XP_031501774.1	59.03	786	0		XP_026401543.1	62.39	795	0		XP_022013228.1	69.53	709	0		XP_017227099.1	66.71	784	0		XP_027084667.1	69.81	775	0		XP_004245854.1	70.93	712	0		XP_022856636.1	68.61	669	0		XP_010664076.1	74.52	781	0
	135	UN000444	2258		XP_020528089.1	54.46	2308	0		XP_031488058.1	52.42	2310	0		XP_026401425.1	63.48	2292	0		XP_022039878.1	60.03	2284	0		XP_017246501.1	60.41	2286	0		XP_027094520.1	62.25	2289	0		XP_010320218.1	62.1	2298	0		XP_022861478.1	66.8	994	0		XP_010664422.1	69.45	2288	0
	136	UN000447	1238		XP_006848539.1	32.54	1429	2e-167		XP_031480614.1	34.41	709	3e-96		XP_026448784.1	36.89	1304	0		XP_021983626.1	38.39	1271	0		XP_017243994.1	38.19	1346	0		XP_027090809.1	37.22	1354	0		XP_010314529.1	37.85	1173	0		XP_022863331.1	44.32	537	7e-117		XP_019072299.1	45.5	1334	0
	137	UN000450	396		XP_006846259.1	62.96	405	5e-129		XP_031486960.1	66.83	398	1e-140		XP_026417937.1	71.03	397	1e-143		XP_021981862.1	71.39	402	1e-147		XP_017237251.1	71.92	406	7e-152		XP_027110969.1	77.33	397	4e-161		NP_001307322.1	73.95	403	1e-152		XP_022856437.1	74.32	405	1e-155		XP_010658548.1	77.78	396	3e-162
	138	UN000451	863		XP_006838473.2	43.9	811	0		XP_031502003.1	42.68	820	0		XP_026432220.1	54.8	823	0		XP_022006233.1	60.39	813	0		XP_017226789.1	54.81	863	0		XP_027113441.1	61.6	815	0		XP_010325081.1	62.7	815	0		XP_022852224.1	63.97	816	0		XP_002269223.2	65.79	795	0
	139	UN000452	1924		XP_011629248.1	75.28	1424	0		XP_031482893.1	73.56	1422	0		XP_026398899.1	75.62	1419	0		XP_021969771.1	76.67	1419	0		XP_017226550.1	78.89	1421	0		XP_027118067.1	79.01	1415	0		XP_010324735.1	76.74	1419	0		XP_022885411.1	76.9	1420	0		XP_010656062.1	83.72	1413	0
	140	UN000453	1985		XP_020524206.1	68.26	2032	0		XP_031496553.1	76.41	1734	0		XP_026401957.1	70.32	1991	0		XP_021987907.2	77.96	1742	0		XP_017257896.1	70.93	2002	0		XP_027072462.1	76.95	1783	0		NP_001289827.1	72.5	1869	0		XP_022859704.1	79.39	587	0		XP_010661522.1	76.41	2001	0
	141	UN000459	680		XP_006852181.1	46.62	680	0		XP_031479443.1	48.17	712	0		XP_026445630.1	55.44	671	0		XP_022008621.1	57.79	680	0		XP_017252496.1	60.5	681	0		XP_027092250.1	59.06	679	0		XP_010320177.1	59.8	684	0		XP_022851433.1	60.91	683	0		XP_002279169.1	68.97	680	0
	142	UN000466	1033		XP_020526987.1	57.11	907	0		XP_031505640.1	55.7	894	0		XP_026458282.1	57.68	957	0		XP_021984604.1	59.26	945	0		XP_017235500.1	59.45	947	0		XP_027122648.1	59.57	940	0		XP_010318424.1	59.45	937	0		XP_022889319.1	60.72	942	0		XP_010655281.1	63.07	1067	0
	143	UN000468	2327		XP_020522820.1	52.79	2351	0		XP_031492845.1	49.51	2351	0		XP_026407694.1	58.07	2335	0		XP_022010415.1	59.41	2343	0		XP_017240355.1	58.96	2339	0		XP_027078027.1	58.13	2338	0		XP_004233657.2	58.24	2342	0		---	---	---	---		XP_010660565.1	69.62	2334	0
	144	UN000470	602		XP_006846041.1	41.2	602	2e-117		XP_031486214.1	40.2	607	3e-114		XP_026415607.1	44.81	607	1e-132		XP_021981651.1	45.81	609	1e-133		XP_017222593.1	48.5	602	6e-155		XP_027104513.1	49.02	610	1e-146		XP_010319262.1	48.82	594	5e-146		XP_022867170.1	50.17	594	2e-153		XP_010658598.1	58.8	602	0
	145	UN000474	2213		XP_020517181.1	34.14	2282	0		XP_031503286.1	41.25	851	6e-160		XP_026445809.1	47.1	1223	0		XP_021988126.1	41.4	2244	0		XP_017235920.1	43.96	2245	0		XP_027113086.1	41.4	2268	0		XP_010314969.1	43.11	2257	0		XP_022897780.1	38.25	983	1e-164		XP_002273874.2	52.83	2230	0
	146	UN000476	501		XP_006852821.1	59.08	501	3e-127		XP_031481505.1	68.99	416	2e-129		XP_026394950.1	65.99	491	4e-139		XP_022033800.1	66.93	502	5e-147		XP_017218921.1	66.05	483	4e-148		XP_027121695.1	68.73	502	2e-151		XP_010318723.1	67.86	501	2e-145		XP_022850352.1	68.51	505	2e-150		XP_002268792.1	72.02	504	2e-158
	147	UN000477	984		XP_011625332.1	53.33	1037	0		XP_031492225.1	53.64	990	0		XP_026386855.1	54.84	1043	0		XP_035837003.1	58.67	980	0		XP_017236268.1	68.25	781	0		XP_027096538.1	60.58	1002	0		XP_004238835.1	60.62	998	0		XP_022878512.1	60.24	1011	0		XP_010657288.1	65.04	1007	0
	148	UN000480	238		XP_006878500.2	72.25	209	5e-82		XP_031478192.1	69.38	209	1e-79		XP_026393578.1	64.37	247	5e-83		XP_035843824.1	71.9	242	2e-95		XP_017226460.1	68.07	238	4e-92		XP_027092656.1	61.51	239	4e-82		NP_001233918.2	69.36	235	9e-96		XP_022873023.1	70.64	235	9e-92		XP_002283855.1	78.72	235	4e-106
	149	UN000485	841		XP_011628073.1	26.07	399	6e-25		XP_031502657.1	25.86	754	3e-57		XP_026383486.1	28.83	815	8e-89		XP_022027026.1	29.2	822	2e-79		XP_017228496.1	28.79	837	1e-72		XP_027086510.1	32.58	841	2e-125		XP_004233579.1	32.44	854	2e-116		XP_022851538.1	29.47	828	2e-95		XP_010644016.1	26.36	789	2e-56
	150	UN000492	1305		XP_011627196.1	59.19	1338	0		XP_031475617.1	58.85	1351	0		XP_026425065.1	59	1334	0		XP_021993957.1	60.26	1311	0		XP_017229517.1	60.77	1323	0		XP_027114166.1	60.48	1341	0		XP_004249860.1	62.07	1321	0		XP_022867168.1	62.93	1338	0		XP_010645607.1	67.99	1331	0
	151	UN000496	680		XP_006852181.1	46.62	680	0		XP_031479443.1	48.17	712	0		XP_026445630.1	55.44	671	0		XP_022008621.1	57.79	680	0		XP_017252496.1	60.5	681	0		XP_027092250.1	59.06	679	0		XP_010320177.1	59.8	684	0		XP_022851433.1	60.91	683	0		XP_002279169.1	68.97	680	0
	152	UN000497	1571		XP_011622179.1	50.66	1510	0		XP_031497823.1	48.6	1533	0		XP_026380754.1	50.41	1706	0		XP_021990383.1	52.76	1448	0		XP_017222587.1	50.58	1637	0		XP_027099759.1	52.82	1634	0		XP_010320710.1	53.28	1633	0		XP_022882035.1	52.96	1624	0		XP_003631178.2	59.54	1651	0
	153	UN000498	2050		XP_020520858.1	66	1453	0		XP_031500826.1	57.52	2095	0		XP_026455414.1	68.91	1473	0		XP_021985106.1	66.69	1420	0		XP_017234963.1	59.87	2071	0		XP_027066331.1	62.05	2066	0		XP_010317903.3	71.36	1428	0		XP_022842138.1	63.01	1749	0		XP_010653900.1	67.96	2063	0
	154	UN000502	229		XP_020530664.1	88.21	229	4e-117		XP_031488546.1	86.84	228	1e-114		XP_026436013.1	88.21	229	3e-117		XP_022026440.1	88.65	229	7e-116		XP_017240362.1	90.39	229	2e-119		XP_027076111.1	90.83	229	1e-119		XP_010316266.1	89.08	229	1e-117		---	---	---	---		XP_002282227.2	91.7	229	1e-120
	155	UN000504	1646		XP_020520361.1	61.19	1662	0		XP_031479690.1	57.08	1666	0		XP_026435399.1	67.27	1656	0		XP_035834787.1	60.07	1668	0		XP_017218216.1	67.28	1189	0		XP_027120810.1	64.67	1653	0		XP_025888724.1	64.85	1653	0		XP_022875486.1	29.22	1393	5e-143		XP_010649650.1	73.77	1647	0
	156	UN000505	196		XP_006848504.1	81.5	173	1e-84		XP_031481149.1	76.02	196	4e-85		XP_026400755.1	76.02	196	7e-87		XP_022034645.1	72.96	196	1e-81		XP_017237352.1	82.66	173	6e-85		XP_027114251.1	78.06	196	1e-86		XP_010323097.1	82.08	173	3e-86		XP_022862331.1	76.02	196	1e-86		XP_010645294.1	77.55	196	8e-88
	157	UN000507	2031		XP_020520096.1	71.49	2045	0		XP_031476346.1	70.1	2077	0		XP_026452099.1	73.68	2048	0		XP_035834109.1	69.13	2054	0		XP_017217930.1	72.79	2040	0		XP_027071459.1	75.49	2040	0		XP_025888602.1	74.13	2041	0		XP_022864814.1	76.36	2043	0		XP_002270775.1	38.54	576	1e-104
	158	UN000511	929		XP_020524796.1	62.59	941	0		XP_031477695.1	65.67	932	0		XP_026404583.1	69.12	936	0		XP_021998184.1	69.29	928	0		XP_017246752.1	73.52	929	0		XP_027063886.1	73.2	933	0		XP_004244383.1	71.26	929	0		XP_022877406.1	70.22	890	0		XP_010644774.1	73.92	928	0
	159	UN000512	1315		XP_020520445.1	40.03	1399	0		XP_031486726.1	36.03	1399	6e-165		XP_026422057.1	45.43	1345	0		XP_022036222.1	49.81	1329	0		XP_017241512.1	52.84	1336	0		XP_027066477.1	54.75	1346	0		XP_010324037.1	51.26	1346	0		XP_022842533.1	52.44	1350	0		XP_019078614.1	61.88	1338	0
	160	UN000514	2186		XP_006852879.1	58.65	2157	0		XP_031479305.1	57.03	2162	0		XP_026456795.1	66.84	2141	0		XP_022019794.1	66.71	2154	0		XP_017256876.1	67.85	2149	0		XP_027093483.1	69.76	2133	0		XP_010320229.1	67.94	2149	0		XP_022867148.1	67.19	2149	0		XP_010664436.1	76.26	2148	0
	161	UN000516	192		XP_006844813.1	52.58	194	1e-48		XP_031496873.1	44.4	250	5e-47		XP_026402371.1	53.4	206	3e-54		XP_021997979.1	61.46	192	9e-61		XP_017224160.1	56.16	219	7e-60		XP_027084000.1	59.9	192	2e-58		XP_010319500.1	58.53	217	2e-66		XP_022887586.1	61.66	193	2e-60		XP_019076028.1	67.19	192	2e-65
	162	UN000518	680		XP_006852181.1	46.62	680	0		XP_031479443.1	48.17	712	0		XP_026445630.1	55.44	671	0		XP_022008621.1	57.79	680	0		XP_017252496.1	60.5	681	0		XP_027092250.1	59.06	679	0		XP_010320177.1	59.8	684	0		XP_022851433.1	60.91	683	0		XP_002279169.1	68.97	680	0
	163	UN000520	252		---	---	---	---		---	---	---	---		---	---	---	---		---	---	---	---		---	---	---	---		---	---	---	---		---	---	---	---		---	---	---	---		XP_010644249.1	41.92	291	3e-32
	164	UN000522	75		XP_006853681.2	53.62	69	4e-14		XP_031488695.1	59.26	54	6e-13		XP_026447643.1	66.2	71	2e-22		XP_021980944.1	74.65	71	2e-26		XP_017239963.1	73.97	73	5e-28		XP_027126398.1	47.69	65	2e-08		XP_004245071.1	50	62	1e-09		XP_022880349.1	52.46	61	2e-10		XP_010656268.1	76.71	73	1e-28
	165	UN000524	159		XP_006848386.2	73.13	134	2e-54		XP_031496637.1	72.44	127	8e-50		XP_026436473.1	74.39	164	1e-65		XP_021988127.1	65.24	164	6e-57		XP_017220655.1	72.12	165	8e-60		XP_027124450.1	72.56	164	5e-60		XP_004252957.1	75.32	158	3e-62		XP_022895953.1	73.17	164	2e-62		XP_002270819.1	76.69	163	1e-66
	166	UN000528	1971		XP_020519659.1	45.21	721	3e-155		XP_031497353.1	42.07	725	2e-148		XP_026391364.1	40.45	1518	0		XP_022018425.1	41.14	632	3e-123		XP_017241325.1	48.58	1194	0		XP_027093249.1	50.16	1264	0		XP_010320146.1	48.47	1244	0		XP_022894505.1	40.64	817	2e-111		XP_010664285.1	53.59	2017	0
	167	UN000530	194		XP_006845132.1	65.15	66	4e-16		XP_031480110.1	55.38	65	2e-12		XP_026381927.1	66.67	66	8e-17		XP_021982401.1	68.18	66	3e-16		XP_017234858.1	72.73	66	5e-21		XP_027122955.1	68.75	64	2e-18		XP_010319067.1	69.23	65	5e-18		XP_022891658.1	69.7	66	3e-19		XP_010660802.1	69.7	66	3e-17
	168	UN000533	165		---	---	---	---		---	---	---	---		---	---	---	---		---	---	---	---		XP_017215574.1	42.17	166	1e-14		XP_027098327.1	37.42	163	1e-12		---	---	---	---		XP_022896566.1	38.56	153	3e-11		XP_002267749.1	45.39	141	6e-06
	169	UN000536	1851		XP_006841951.2	52.42	1423	0		XP_031484168.1	52.09	1912	0		XP_026447557.1	57	1937	0		XP_035844239.1	63.63	932	0		XP_017235024.1	57.24	1871	0		XP_027084224.1	58.6	1843	0		XP_004245382.1	56.91	1873	0		XP_022845792.1	55.11	1880	0		XP_010648303.1	65.97	1831	0
	170	UN000540	498		XP_006846259.1	67.06	504	3e-179		XP_031486960.1	69.56	496	0		XP_026417937.1	73.54	495	0		XP_021981862.1	73.6	500	0		XP_017237251.1	74.71	510	0		XP_027110969.1	78.79	495	0		NP_001307322.1	75.85	501	0		XP_022856437.1	76.42	509	0		XP_010658548.1	79.35	494	0
	171	UN000542	105		XP_020517714.1	52.08	96	1e-21		XP_031479714.1	45.19	104	3e-20		XP_026404710.1	59.14	93	2e-27		XP_021970576.1	63.46	104	3e-32		XP_017223558.1	67.31	104	2e-34		XP_027069899.1	60.71	112	2e-34		XP_010323436.1	61.39	101	5e-31		XP_022882421.1	57.14	112	1e-31		XP_010656332.1	65.38	104	1e-34
	172	UN000546	2005		XP_006828394.1	80.61	2017	0		XP_031481230.1	79.35	2010	0		XP_026393292.1	85.21	2015	0		XP_022034536.1	84.85	2006	0		XP_017224303.1	84.54	2005	0		XP_027112687.1	85.99	2005	0		XP_004230675.1	85.74	2006	0		XP_022896916.1	82.34	2016	0		XP_002275591.2	86.63	2005	0
	173	UN000552	1187		XP_020528358.1	56.05	1215	0		XP_031491318.1	58.79	1211	0		XP_026427182.1	63.49	1205	0		XP_021970301.1	68.61	1201	0		XP_017257628.1	68	1203	0		XP_027071432.1	70.8	1202	0		XP_004249330.1	68.72	1199	0		XP_022899646.1	71.87	1198	0		XP_010653659.1	74.16	1192	0
	174	UN000558	875		XP_011621810.1	54.69	245	4e-73		XP_031479939.1	29.84	697	7e-86		XP_026400374.1	52.66	545	4e-159		XP_035832796.1	61.42	876	0		XP_017239676.1	57.14	875	0		XP_027123961.1	61.83	875	0		XP_025886715.1	32.48	505	2e-73		XP_022871909.1	60	730	0		XP_019074415.1	56.65	752	0
	175	UN000562	874		XP_020525340.1	61.34	688	8e-180		XP_031477098.1	60.15	655	5e-164		XP_026408121.1	58.95	782	0		XP_022025513.1	61.81	652	6e-171		XP_017235946.1	63.46	665	0		XP_027099399.1	60.39	727	0		XP_004236882.1	61.53	733	0		XP_022858575.1	57.34	783	0		XP_010654529.1	62.83	920	0
	176	UN000569	680		XP_006852181.1	46.62	680	0		XP_031479443.1	48.17	712	0		XP_026445630.1	55.44	671	0		XP_022008621.1	57.79	680	0		XP_017252496.1	60.5	681	0		XP_027092250.1	59.06	679	0		XP_010320177.1	59.8	684	0		XP_022851433.1	60.91	683	0		XP_002279169.1	68.97	680	0
	177	UN000570	1372		XP_020529610.1	56.07	642	0		XP_031487420.1	39.89	1474	0		XP_026424458.1	43.3	1462	0		XP_022034818.1	45.99	1322	0		XP_017251356.1	47.08	1353	0		XP_027088182.1	52.85	1419	0		XP_010313538.1	49.79	1398	0		XP_022847000.1	53.65	1385	0		XP_002284629.1	58.86	1417	0
	178	UN000571	966		XP_020518365.1	45.16	972	0		XP_031478358.1	42.12	983	0		XP_026387271.1	53.33	975	0		XP_021982314.1	55.2	971	0		XP_017229170.1	50.26	969	0		XP_027074568.1	51.89	977	0		XP_010316298.1	53.85	975	0		XP_022852862.1	50.3	660	5e-154		XP_010660870.1	64.54	970	0
	179	UN000572	265		XP_020524354.1	38.14	97	5e-09		XP_031490244.1	35.63	87	3e-07		XP_026403212.1	33.5	203	2e-13		XP_021979326.1	34.48	174	6e-15		XP_017257820.1	39.02	123	3e-17		XP_027101153.1	38.72	266	2e-35		XP_019069916.1	31.44	264	4e-24		XP_022883342.1	35.5	262	1e-28		XP_010651197.1	43.57	280	7e-51
	180	UN000573	1323		XP_011628385.1	31.5	673	1e-25		XP_031478247.1	30.83	639	6e-34		XP_026381877.1	31.7	1284	8e-71		XP_035833820.1	29.82	835	2e-38		XP_017217599.1	33.72	1388	2e-120		XP_027123921.1	34.63	1389	2e-127		XP_004236229.1	36.37	1394	2e-136		XP_022865152.1	36.37	1394	4e-139		XP_010663138.1	46.14	1385	0
	181	UN000575	1148		XP_020527147.1	56.98	1153	0		XP_031476621.1	54.77	1152	0		XP_026411443.1	62.96	1161	0		XP_022027581.1	64.9	1148	0		XP_017226494.1	64.14	1149	0		XP_027113217.1	63.02	1144	0		XP_010314576.1	64.01	1156	0		XP_022858171.1	55.71	666	0		XP_002263889.1	68.78	1153	0
	182	UN000580	1259		XP_011622516.1	68.87	877	0		XP_031489473.1	60.06	1287	0		XP_026401493.1	60.23	1305	0		XP_022039817.1	63.51	1277	0		XP_017241541.1	64.36	1271	0		XP_027108881.1	65.29	1256	0		XP_004242685.1	64.45	1277	0		XP_022862023.1	60.49	1230	0		XP_010656963.1	70.34	1278	0
	183	UN000586	566		XP_020520731.1	47.73	551	9e-114		XP_031476935.1	48.64	588	9e-137		XP_026409174.1	51.43	593	8e-142		XP_022010242.1	52.96	591	3e-146		XP_017247643.1	54.98	602	1e-154		XP_027125654.1	55.14	593	3e-148		XP_010318992.1	53.03	594	2e-146		XP_022845078.1	53.38	592	2e-150		XP_010663150.1	56.84	607	9e-168
	184	UN000590	1036		XP_006853146.3	51.32	1099	0		XP_031497096.1	51.78	1068	0		XP_026446781.1	56.71	1051	0		XP_022010982.1	56.2	1048	0		XP_017227575.1	59.74	1063	0		XP_027078238.1	59.74	1078	0		NP_001266168.2	59.38	1071	0		XP_022884519.1	58.74	1076	0		XP_019073077.1	66.15	1034	0
	185	UN000594	62		XP_020531292.1	40	50	1e-06		XP_031481249.1	45.83	48	4e-08		XP_026392915.1	48.28	58	8e-12		XP_022028351.1	55.17	58	5e-13		XP_017247984.1	42.62	61	3e-11		XP_027063335.1	52.08	48	9e-09		XP_010324254.1	45.16	62	2e-10		XP_022855628.1	54.84	62	4e-14		XP_002265993.1	51.61	62	3e-15
	186	UN000596	192		XP_006844813.1	52.58	194	1e-48		XP_031496873.1	44.4	250	5e-47		XP_026402371.1	53.4	206	3e-54		XP_021997979.1	61.46	192	9e-61		XP_017224160.1	56.16	219	7e-60		XP_027084000.1	59.9	192	2e-58		XP_010319500.1	58.53	217	2e-66		XP_022887586.1	61.66	193	2e-60		XP_019076028.1	67.19	192	2e-65
	187	UN000600	1558		XP_011623781.1	51.4	1290	0		XP_031484189.1	48.89	1665	0		XP_026454191.1	50.66	1597	0		XP_021984311.1	53.9	1588	0		XP_017252108.1	54.62	1646	0		XP_027122699.1	55.86	1622	0		XP_004241691.2	52.88	1617	0		XP_022885509.1	53.6	1623	0		XP_019077763.1	58.05	1609	0
	188	UN000603	1327		XP_020520090.1	27.01	1044	8e-51		XP_031477963.1	27.73	732	4e-38		XP_026425604.1	38.42	1239	8e-165		XP_035834074.1	38.61	1334	0		XP_017235597.1	42.37	1350	0		XP_027116331.1	38.11	1341	0		XP_004247588.3	38.63	1346	0		XP_022898196.1	43.2	1317	0		XP_010652001.1	50.25	1411	0
	189	UN000604	995		XP_006838107.1	44.9	971	0		XP_031486476.1	42.16	982	0		XP_026385848.1	51.27	987	0		XP_021984226.1	40.65	743	1e-173		XP_017258266.1	50.96	993	0		XP_027126816.1	50.65	997	0		XP_025885961.1	48.23	987	0		XP_022884899.1	48.94	993	0		XP_002267947.3	53.13	990	0
	190	UN000617	1504		XP_006828844.1	89.67	1510	0		XP_031493860.1	89.47	1510	0		XP_026396835.1	91.24	1507	0		XP_035844799.1	90.19	1508	0		XP_017252141.1	90.78	1507	0		XP_027076506.1	87.41	1509	0		XP_004232527.1	88.59	1508	0		XP_022880719.1	89.77	1163	0		XP_002285900.1	92.9	1507	0
	191	UN000621	962		XP_006837773.2	76.68	965	0		XP_031479260.1	75	964	0		XP_026386681.1	77.97	967	0		XP_022021601.1	73.96	964	0		XP_017222550.1	79.52	962	0		XP_027125149.1	78.54	960	0		XP_010318603.1	79.11	962	0		XP_022888294.1	31.96	97	7e-11		XP_003634188.1	84.94	963	0
	192	UN000624	1037		XP_006828394.1	81.71	1039	0		XP_031481230.1	79.11	1039	0		XP_026393292.1	86.69	1037	0		XP_022034539.1	85.74	1038	0		XP_017224303.1	85.63	1037	0		XP_027112687.1	86.31	1037	0		XP_004230675.1	86.4	1037	0		XP_022896916.1	84.86	1037	0		XP_002275591.2	88.33	1037	0
	193	UN000625	1261		XP_020527564.1	54.09	1259	0		XP_031481435.1	48.98	1276	0		XP_026404936.1	58.63	1257	0		---	---	---	---		XP_017229094.1	60.9	1243	0		XP_027102147.1	60.51	1256	0		XP_004233869.1	60.37	1239	0		XP_022868759.1	61.41	1249	0		XP_010660855.1	68.09	1269	0
	194	UN000627	2016		XP_006828394.1	80.23	2028	0		XP_031481230.1	78.92	2021	0		XP_026393292.1	84.8	2026	0		XP_022034536.1	84.43	2017	0		XP_017224303.1	84.13	2016	0		XP_027112687.1	85.57	2016	0		XP_004230675.1	85.32	2017	0		XP_022896916.1	81.94	2027	0		XP_002275591.2	86.21	2016	0
	195	UN000633	680		XP_006852181.1	46.62	680	0		XP_031479443.1	48.17	712	0		XP_026445630.1	55.44	671	0		XP_022008621.1	57.79	680	0		XP_017252496.1	60.5	681	0		XP_027092250.1	59.06	679	0		XP_010320177.1	59.8	684	0		XP_022851433.1	60.91	683	0		XP_002279169.1	68.97	680	0
	196	UN000634	1911		XP_006827009.1	74.26	1919	0		XP_031498245.1	71.8	1915	0		XP_026434379.1	78.33	1878	0		XP_022012461.1	74.99	1899	0		XP_017224919.1	76.46	1916	0		XP_027074096.1	78.6	1874	0		XP_010319759.1	77.59	1892	0		XP_022876594.1	77.02	1915	0		XP_010652838.1	81.42	1895	0
	197	UN000635	192		XP_006844813.1	52.58	194	1e-48		XP_031496873.1	44.4	250	5e-47		XP_026402371.1	53.4	206	3e-54		XP_021997979.1	61.46	192	9e-61		XP_017224160.1	56.16	219	7e-60		XP_027084000.1	59.9	192	2e-58		XP_010319500.1	58.53	217	2e-66		XP_022887586.1	61.66	193	2e-60		XP_019076028.1	67.19	192	2e-65
	198	UN000637	1946		XP_020520096.1	70.96	1956	0		XP_031476346.1	69.39	1996	0		XP_026452099.1	73.27	1953	0		XP_035834109.1	69.25	1961	0		XP_017217937.1	72.97	1946	0		XP_027071459.1	76.1	1950	0		XP_025888602.1	74.45	1945	0		XP_022864814.1	76.52	1951	0		XP_010664422.1	41.16	554	3e-105
	199	UN000638	616		XP_011628805.1	25.24	317	7e-17		XP_031488496.1	44	325	5e-69		XP_026404348.1	51.9	447	4e-99		XP_021974063.1	47.13	471	1e-90		XP_017252200.1	48.13	428	1e-85		XP_027091703.1	51.27	632	6e-107		XP_004238887.1	51.22	369	1e-90		XP_022874038.1	55.54	569	2e-111		XP_010664038.1	57.64	628	1e-140
	200	UN000639	995		XP_006838107.1	44.9	971	0		XP_031486476.1	42.16	982	0		XP_026385848.1	51.27	987	0		XP_021984226.1	40.65	743	1e-173		XP_017258266.1	50.96	993	0		XP_027126816.1	50.65	997	0		XP_025885961.1	48.23	987	0		XP_022884899.1	48.94	993	0		XP_002267947.3	53.13	990	0
	201	UN000641	943		XP_020528358.1	59.83	956	0		XP_031491318.1	62.57	959	0		XP_026427182.1	69.8	947	0		XP_021970301.1	71.55	949	0		XP_017257628.1	72.57	948	0		XP_027071433.1	74.97	947	0		XP_004249330.1	73.78	946	0		XP_022899646.1	76.35	947	0		XP_010653659.1	77.51	947	0
	202	UN000642	1843		XP_020532096.1	53.09	1880	0		XP_031485673.1	50.4	1891	0		XP_026418043.1	59.39	1864	0		XP_022006267.1	59.56	1847	0		XP_017252336.1	60.02	1871	0		XP_027073066.1	62.14	1862	0		XP_010317858.1	62.69	1876	0		XP_022882616.1	61.35	1873	0		XP_010653854.1	67.15	1863	0
	203	UN000643	1775		XP_006852305.2	52.38	1806	0		XP_031481435.1	47.62	1810	0		XP_026404936.1	57.88	1790	0		---	---	---	---		XP_017229094.1	58.03	1768	0		XP_027102147.1	57.77	1790	0		XP_004233869.1	58.59	1770	0		XP_022868759.1	60.87	1334	0		XP_010660855.1	66.44	1788	0
	204	UN000644	1544		XP_006828844.1	87.35	1550	0		XP_031493860.1	87.16	1550	0		XP_026396835.1	88.88	1547	0		XP_035844799.1	87.86	1548	0		XP_017252141.1	88.43	1547	0		XP_027076506.1	85.15	1549	0		XP_004232527.1	86.3	1548	0		XP_022880719.1	86.78	1203	0		XP_002285900.1	90.5	1547	0
	205	UN000645	569		XP_006852922.1	56.44	567	3e-164		XP_031481721.1	53.35	553	7e-141		XP_026403408.1	50.74	542	3e-139		XP_021972519.1	60.49	572	3e-174		XP_017248561.1	64.94	599	0		XP_027079076.1	65.66	594	0		XP_004250523.1	60.03	608	2e-172		XP_022880687.1	64.17	575	0		XP_002268537.2	59.09	396	9e-118
	206	UN000647	310		XP_011627427.1	83.39	307	2e-157		XP_031490976.1	82.08	307	3e-156		XP_026461095.1	85.11	309	5e-161		XP_022039324.1	82.58	310	2e-156		XP_017219673.1	82.26	310	2e-156		XP_027126521.1	85.34	307	2e-159		XP_010318321.1	84.52	310	2e-159		XP_022859984.1	80.97	310	1e-151		XP_002284341.1	80.76	317	2e-156
	207	UN000648	1219		XP_011622669.1	70.11	1278	0		XP_031485204.1	70.87	1205	0		XP_026414966.1	74.03	1232	0		XP_022039411.1	72.28	1140	0		XP_017243626.1	71.99	1164	0		XP_027069807.1	73.3	1251	0		XP_010327705.1	73.01	1219	0		XP_022859262.1	74.57	1223	0		XP_019077214.1	79.01	1172	0
	208	UN000649	1737		XP_006842284.1	59.26	1787	0		XP_031476272.1	58.64	1794	0		XP_026454252.1	61.73	1782	0		XP_021983509.1	59.37	1767	0		XP_017246874.1	69.7	1274	0		XP_027097281.1	67.42	1771	0		XP_010315288.1	62.5	1768	0		XP_022850318.1	64.87	1762	0		XP_010655213.1	73.53	1757	0
	209	UN000650	969		XP_011621995.1	49.04	989	0		XP_031476935.1	50.86	993	0		XP_026409173.1	53.01	996	0		XP_022010241.1	52.7	1000	0		XP_017247641.1	55.85	1008	0		XP_027123098.1	56.17	997	0		XP_004236222.1	54.61	998	0		XP_022845077.1	53.51	996	0		XP_010663148.1	59.94	1011	0
	210	UN000651	995		XP_006838107.1	44.9	971	0		XP_031486476.1	42.16	982	0		XP_026385848.1	51.27	987	0		XP_021984226.1	40.65	743	1e-173		XP_017258266.1	50.96	993	0		XP_027126816.1	50.65	997	0		XP_025885961.1	48.23	987	0		XP_022884899.1	48.94	993	0		XP_002267947.3	53.13	990	0
	211	UN000652	1497		XP_011623781.1	53.95	1229	0		XP_031484189.1	50.75	1604	0		XP_026454190.1	52.6	1536	0		XP_021984311.1	56.06	1527	0		XP_017252108.1	56.72	1585	0		XP_027122698.1	58.04	1561	0		XP_004241691.2	54.95	1556	0		XP_022885509.1	55.7	1562	0		XP_003632816.1	60.34	1548	0
	212	UN000653	89		XP_006826814.1	77.91	86	6e-37		XP_031501249.1	78.65	89	9e-39		XP_026386679.1	83.15	89	4e-40		XP_021998457.2	78.65	89	2e-37		XP_017223689.1	80.9	89	6e-40		XP_027073604.1	78.65	89	7e-39		XP_004234566.1	78.65	89	8e-39		XP_022887349.1	78.65	89	1e-39		XP_002283616.1	82.02	89	1e-40
	213	UN000654	1216		XP_011622669.1	70.35	1275	0		XP_031485204.1	71.05	1202	0		XP_026414966.1	74.21	1229	0		XP_022039411.1	72.47	1137	0		XP_017243626.1	72.09	1161	0		XP_027069807.1	73.48	1248	0		XP_010327705.1	73.19	1216	0		XP_022859262.1	74.75	1220	0		XP_019077214.1	79.21	1169	0
	214	UN000655	1216		XP_011622669.1	70.35	1275	0		XP_031485204.1	71.05	1202	0		XP_026414966.1	74.21	1229	0		XP_022039411.1	72.47	1137	0		XP_017243626.1	72.09	1161	0		XP_027069807.1	73.48	1248	0		XP_010327705.1	73.19	1216	0		XP_022859262.1	74.75	1220	0		XP_019077214.1	79.21	1169	0
	215	UN000656	602		XP_006846041.1	41.2	602	2e-117		XP_031486214.1	40.2	607	3e-114		XP_026415607.1	44.81	607	1e-132		XP_021981651.1	45.81	609	1e-133		XP_017222593.1	48.5	602	6e-155		XP_027104513.1	49.02	610	1e-146		XP_010319262.1	48.82	594	5e-146		XP_022867170.1	50.17	594	2e-153		XP_010658598.1	58.8	602	0
	216	UN000657	1998		XP_020531683.1	80.95	2010	0		XP_031481229.1	79.63	2003	0		XP_026393292.1	85.56	2008	0		XP_022034536.1	85.19	1999	0		XP_017224303.1	84.88	1998	0		XP_027112687.1	86.34	1998	0		XP_004230675.1	86.09	1999	0		XP_022896916.1	82.68	2009	0		XP_002275591.2	86.99	1998	0
	217	UN000658	901		XP_006838950.1	70.3	889	0		XP_031487807.1	68.49	895	0		XP_026449906.1	72.91	886	0		XP_035834087.1	71.93	887	0		XP_017252771.1	73.53	884	0		XP_027115156.1	74.35	885	0		NP_001234175.2	75.37	885	0		XP_022890579.1	69.13	609	0		XP_002280519.2	78.42	885	0
	218	UN000660	941		XP_011621995.1	50.53	944	0		XP_031476935.1	51.2	957	0		XP_026409173.1	54.38	947	0		XP_022010241.1	54.16	949	0		XP_017247641.1	56.86	955	0		XP_027123098.1	57.46	945	0		XP_004236222.1	55.71	946	0		XP_022845077.1	54.6	945	0		XP_010663148.1	62.33	945	0
	219	UN000665	1066		XP_011621494.1	66.57	1071	0		XP_031481644.1	63.85	1076	0		XP_026422150.1	67.66	1073	0		XP_022029068.1	68.78	1073	0		XP_017226283.1	69.34	1073	0		XP_027098374.1	69.25	1073	0		XP_010325654.1	69.37	1071	0		XP_022880908.1	68.58	888	0		XP_010661188.1	75.09	1068	0
	220	UN000666	2023		XP_006858325.1	69.03	2044	0		XP_031499033.1	68.49	2053	0		XP_026381763.1	73.26	2038	0		XP_021976752.1	76.27	1766	0		XP_017225744.1	77.97	1793	0		XP_027112304.1	75.22	2038	0		XP_004250725.1	72.34	2032	0		XP_022876280.1	74.89	2035	0		XP_003631632.1	78.59	2046	0
	221	UN000667	1400		XP_011622901.1	81.33	1398	0		XP_031488520.1	80.76	1398	0		XP_026450340.1	82.79	1400	0		XP_021980874.1	80.83	1398	0		XP_017218349.1	80.57	1400	0		XP_027065431.1	82.68	1397	0		XP_010324023.1	80.93	1395	0		XP_022844556.1	81.25	1397	0		XP_010654511.1	86.61	1397	0
	222	UN000668	1970		XP_020527488.1	44.39	2005	0		XP_031493790.1	42.5	2014	0		XP_026393797.1	53.5	1985	0		XP_021988827.1	51.75	1977	0		XP_017258210.1	53.98	1971	0		XP_027112069.1	54.08	1973	0		XP_004250794.1	51.36	1990	0		XP_022855653.1	56.75	1170	0		XP_002277289.2	64.12	1976	0
	223	UN000669	85		XP_006838913.2	76.19	84	1e-33		XP_031491056.1	80.95	84	5e-36		XP_026454396.1	84.34	83	2e-38		XP_021988032.1	78.05	82	1e-34		XP_017228534.1	78.05	82	8e-35		XP_027096002.1	76.19	84	7e-34		XP_004245196.1	69.41	85	8e-33		XP_022884897.1	75	84	1e-33		XP_010648638.1	81.93	83	1e-38
	224	UN000670	1806		XP_011621103.1	32.34	2041	8e-166		XP_031491005.1	38.23	497	4e-68		XP_026386430.1	34.57	1964	0		XP_022008935.1	39.84	487	1e-73		XP_017247099.1	34.83	1846	0		XP_027123505.1	39.49	1899	0		XP_010314209.1	37.31	1887	0		XP_022885429.1	35.39	1828	0		XP_010663259.1	51.16	1894	0
	225	UN000671	180		XP_020529787.1	55.29	170	9e-45		XP_031497647.1	56.21	169	1e-47		XP_026456580.1	65.56	180	3e-60		XP_035844513.1	61.36	176	2e-56		XP_017230688.1	64.97	177	1e-61		XP_027107883.1	66.67	180	6e-63		XP_004230273.1	65.5	171	4e-58		XP_022889073.1	64.44	180	9e-61		XP_010652216.1	67.22	180	1e-62
	226	UN000672	1270		XP_020527564.1	54.44	1284	0		XP_031481435.1	49.81	1287	0		XP_026404936.1	58.94	1281	0		---	---	---	---		XP_017229094.1	61.05	1258	0		XP_027102147.1	60.56	1278	0		XP_004233869.1	60.43	1261	0		XP_022868759.1	61.59	1273	0		XP_010660855.1	68.78	1278	0
	227	UN000673	1988		XP_006828394.1	81.35	2000	0		XP_031481230.1	80.03	1993	0		XP_026393292.1	85.99	1998	0		XP_022034536.1	85.62	1989	0		XP_017224303.1	85.31	1988	0		XP_027112687.1	86.77	1988	0		XP_004230675.1	86.53	1989	0		XP_022896916.1	83.09	1999	0		XP_002275591.2	87.42	1988	0
	228	UN000674	1947		XP_020520096.1	70.63	1951	0		XP_031476346.1	68.89	1996	0		XP_026452099.1	72.49	1959	0		XP_035834109.1	69.23	1963	0		XP_017217937.1	72.5	1949	0		XP_027114943.1	75.46	1952	0		XP_004247202.1	73.86	1951	0		XP_022864814.1	75.63	1953	0		XP_010664422.1	40.67	568	7e-103
	229	UN000677	1837		XP_011629248.1	79.14	1846	0		XP_031482893.1	77.78	1845	0		XP_026391711.1	79.48	1842	0		XP_021969771.1	80.73	1842	0		XP_017226550.1	82.64	1843	0		XP_027118067.1	82.72	1840	0		XP_010324735.1	80.93	1841	0		XP_022885411.1	80.61	1841	0		XP_010656062.1	86.51	1838	0
	230	UN000679	1272		XP_006848539.1	33.17	1444	6e-173		XP_031480614.1	34.51	707	2e-96		XP_026395464.1	36.88	1364	0		XP_021983626.1	37.82	1309	0		XP_017243994.1	38.79	1351	0		XP_027093322.1	38.04	1354	0		XP_010314529.1	37.71	1196	0		XP_022863331.1	44.32	537	1e-116		XP_019072299.1	46.06	1346	0
	231	UN000680	188		XP_011629272.1	41.62	173	1e-26		XP_031479921.1	27.22	169	3e-07		XP_026378218.1	39.47	190	3e-28		XP_021971367.1	35.29	187	3e-23		XP_017217193.1	37.77	188	9e-26		XP_027101391.1	57.53	186	2e-59		XP_025885601.1	51.6	188	7e-54		XP_022888159.1	35.26	190	8e-25		XP_019071887.1	49.2	187	5e-46
	232	UN000682	1919		XP_006841951.2	51.72	1423	0		XP_031484168.1	52.61	1992	0		XP_026447557.1	57.39	2016	0		XP_035844239.1	62.55	932	0		XP_017235024.1	57.49	1950	0		XP_027084224.1	58.9	1922	0		XP_004245382.1	57.11	1956	0		XP_022845792.1	55.74	1959	0		XP_010648303.1	66.23	1910	0
	233	UN000683	1124		XP_006844006.1	72.74	1104	0		XP_031499813.1	70.92	1090	0		XP_026407902.1	70.81	1103	0		XP_022029535.1	72.43	1110	0		XP_017241880.1	73.33	1095	0		XP_027125921.1	73.84	1097	0		XP_004235749.1	73.06	1095	0		XP_022886106.1	74.41	1106	0		XP_002277625.3	77.5	1129	0
	234	UN000685	1931		XP_020523278.1	68.33	1939	0		XP_031490403.1	66.15	1941	0		XP_026399801.1	73.82	1933	0		XP_022021772.1	72.12	1937	0		XP_017241565.1	73.34	1947	0		XP_027084284.1	55.99	1986	0		XP_010323629.1	72.32	1940	0		XP_022848687.1	69.03	1963	0		XP_010657120.1	73.59	1950	0
	235	UN000686	616		XP_011628805.1	25.24	317	7e-17		XP_031488496.1	44	325	5e-69		XP_026404348.1	51.9	447	4e-99		XP_021974063.1	47.13	471	1e-90		XP_017252200.1	48.13	428	1e-85		XP_027091703.1	51.27	632	6e-107		XP_004238887.1	51.22	369	1e-90		XP_022874038.1	55.54	569	2e-111		XP_010664038.1	57.64	628	1e-140
	236	UN000688	1823		XP_011621103.1	32.15	2059	2e-164		XP_031491005.1	38.23	497	4e-68		XP_026386430.1	34.18	1978	0		XP_022008935.1	39.84	487	1e-73		XP_017247099.1	34.59	1862	0		XP_027123507.1	39.08	1914	0		XP_010314209.1	37.07	1902	0		XP_022885429.1	35.12	1845	0		XP_010663260.1	50.76	1911	0
	237	UN000690	1117		XP_006841448.1	75.97	1111	0		XP_031485141.1	72.98	1136	0		XP_026446236.1	75.56	1113	0		XP_021987936.1	76.55	1113	0		XP_017222515.1	73.27	1111	0		XP_027115886.1	78.69	1117	0		NP_001293131.1	78.16	1117	0		XP_022851738.1	78.48	1115	0		XP_002278263.1	81.68	1119	0
	238	UN000691	1244		XP_006852622.1	45.22	1298	0		XP_031503524.1	44.05	1194	0		XP_026401446.1	52.2	1046	0		XP_035841816.1	51.94	1236	0		XP_017222540.1	54.08	1213	0		XP_027084566.1	52.11	1328	0		XP_004244711.1	53.04	1331	0		XP_022893943.1	55.77	1162	0		XP_010646525.1	58.97	1277	0
	239	UN000693	1737		XP_006842284.1	59.26	1787	0		XP_031476272.1	58.64	1794	0		XP_026454252.1	61.73	1782	0		XP_021983509.1	59.37	1767	0		XP_017246874.1	69.7	1274	0		XP_027097281.1	67.42	1771	0		XP_010315288.1	62.5	1768	0		XP_022850318.1	64.87	1762	0		XP_010655213.1	73.53	1757	0
	240	UN000694	1243		XP_020521812.1	51.69	1275	0		XP_031496912.1	49.44	1258	0		XP_026388746.1	53.47	1281	0		XP_022006514.1	54.69	1258	0		XP_017247141.1	56.59	1251	0		XP_027104126.1	56.97	1262	0		XP_010318228.1	56.51	1260	0		XP_022873809.1	56.74	1253	0		XP_010658167.1	63.42	1252	0
	241	UN000695	847		XP_006827168.1	83.41	850	0		XP_031492303.1	82.26	851	0		XP_026381365.1	85.46	853	0		XP_022012689.1	87.63	841	0		XP_017241801.1	87.29	850	0		XP_027074215.1	87.97	848	0		NP_001234209.1	88.33	848	0		XP_022895341.1	87.26	848	0		XP_002283051.2	89.39	848	0
	242	UN000698	180		XP_020529787.1	55.29	170	9e-45		XP_031497647.1	56.21	169	1e-47		XP_026456580.1	65.56	180	3e-60		XP_035844513.1	61.36	176	2e-56		XP_017230688.1	64.97	177	1e-61		XP_027107883.1	66.67	180	6e-63		XP_004230273.1	65.5	171	4e-58		XP_022889073.1	64.44	180	9e-61		XP_010652216.1	67.22	180	1e-62
	243	UN000700	1875		XP_020532096.1	53.32	1911	0		XP_031485673.1	50.75	1921	0		XP_026418043.1	59.58	1895	0		XP_022006267.1	59.42	1885	0		XP_017252336.1	60.25	1902	0		XP_027073066.1	62.16	1892	0		XP_010317858.1	62.85	1906	0		XP_022882616.1	61.79	1892	0		XP_010653854.1	67.32	1894	0
	244	UN000701	313		XP_011627149.1	40.06	312	1e-52		XP_031478821.1	32.5	320	9e-37		XP_026427174.1	45.05	313	4e-68		XP_035833085.1	31.87	320	2e-32		XP_017247807.1	32.39	318	1e-32		XP_027068504.1	53.99	313	4e-83		XP_010323403.1	29.56	318	4e-29		XP_022898832.1	32.18	317	5e-33		XP_010654148.1	57.19	313	9e-94
	245	UN000702	647		XP_006844913.1	46.61	693	1e-148		XP_031484630.1	49.87	397	6e-101		XP_026457780.1	51.85	702	4e-176		XP_021972605.1	48.13	669	4e-152		XP_017226568.1	48.8	707	3e-162		XP_027085451.1	50.99	708	3e-164		XP_004245486.1	52.97	708	8e-175		XP_022886983.1	51.72	696	2e-170		XP_010659716.1	56.44	714	0
	246	UN000703	616		XP_011628805.1	25.24	317	7e-17		XP_031488496.1	44	325	5e-69		XP_026404348.1	51.9	447	4e-99		XP_021974063.1	47.13	471	1e-90		XP_017252200.1	48.13	428	1e-85		XP_027091703.1	51.27	632	6e-107		XP_004238887.1	51.22	369	1e-90		XP_022874038.1	55.54	569	2e-111		XP_010664038.1	57.64	628	1e-140
	247	UN000704	1255		XP_020528358.1	57.83	1283	0		XP_031491318.1	60.02	1283	0		XP_026427182.1	65.12	1273	0		XP_021970301.1	69.66	1269	0		XP_017257628.1	69.08	1271	0		XP_027071432.1	72.05	1270	0		XP_004249330.1	70.24	1267	0		XP_022899646.1	73.14	1266	0		XP_010653659.1	75.48	1260	0
	248	UN000705	1244		XP_006852622.1	45.22	1298	0		XP_031503524.1	44.05	1194	0		XP_026401446.1	52.2	1046	0		XP_035841816.1	51.94	1236	0		XP_017222540.1	54.08	1213	0		XP_027084566.1	52.11	1328	0		XP_004244711.1	53.04	1331	0		XP_022893943.1	55.77	1162	0		XP_010646525.1	58.97	1277	0
	249	UN000706	310		XP_011627427.1	83.39	307	2e-157		XP_031490976.1	82.08	307	3e-156		XP_026461095.1	85.11	309	5e-161		XP_022039324.1	82.58	310	2e-156		XP_017219673.1	82.26	310	2e-156		XP_027126521.1	85.34	307	2e-159		XP_010318321.1	84.52	310	2e-159		XP_022859984.1	80.97	310	1e-151		XP_002284341.1	80.76	317	2e-156
	250	UN000707	1235		XP_020526505.1	28.82	850	1e-72		XP_031487775.1	30.91	427	1e-49		XP_026455721.1	33.44	948	1e-90		XP_035832477.1	35.64	780	3e-104		XP_017241387.1	40.21	766	2e-124		XP_027091442.1	29.99	787	8e-83		XP_025885098.1	42.68	485	6e-94		XP_022850679.1	40.21	475	6e-91		XP_019074011.1	42.84	894	1e-161
	251	UN000708	709		XP_006854672.1	44.03	243	5e-28		XP_031483571.1	41.51	265	2e-27		XP_026424672.1	37.07	777	3e-76		XP_035836854.1	36.88	301	4e-19		XP_017242328.1	39.19	745	2e-79		XP_027082973.1	40.42	757	4e-92		XP_004228463.1	38.11	774	3e-88		XP_022862910.1	43.11	399	4e-55		XP_010651645.1	46.48	766	5e-127
	252	UN000709	919		XP_011621995.1	51.79	921	0		XP_031476935.1	52.51	935	0		XP_026409173.1	55.68	925	0		XP_022010241.1	55.45	927	0		XP_017247641.1	58.31	933	0		XP_027123098.1	58.94	923	0		XP_004236222.1	56.93	924	0		XP_022845077.1	56.01	923	0		XP_010663148.1	63.81	923	0
	253	UN000710	1216		XP_011622669.1	70.35	1275	0		XP_031485204.1	71.05	1202	0		XP_026414966.1	74.21	1229	0		XP_022039411.1	72.47	1137	0		XP_017243626.1	72.09	1161	0		XP_027069807.1	73.48	1248	0		XP_010327705.1	73.19	1216	0		XP_022859262.1	74.75	1220	0		XP_019077214.1	79.21	1169	0
	254	UN000712	1493		XP_006843496.1	49.27	1581	0		XP_031474454.1	47.61	1546	0		XP_026403996.1	54.86	1524	0		XP_022029437.1	54.04	1510	0		XP_017234700.1	54.55	1551	0		XP_027081536.1	49.33	1050	0		XP_010325380.1	53.59	1547	0		XP_022845460.1	56.36	1549	0		XP_010658412.1	63.39	1527	0
	255	UN000714	821		XP_011627723.2	56.71	790	0		XP_031473642.1	56.92	824	0		XP_026402198.1	64.48	777	0		XP_021971491.1	64.9	775	0		XP_017248894.1	63.32	796	0		XP_027111038.1	61.75	821	0		XP_010313041.1	63.22	794	0		XP_022894814.1	65.26	783	0		XP_010647748.1	69.31	821	0
	256	UN000715	1836		XP_020520488.1	62.88	590	0		XP_031497397.1	47.01	1055	0		XP_026457232.1	54.18	1004	0		XP_035841983.1	59.07	579	0		XP_017226929.1	52.82	958	0		XP_027118985.1	54.12	983	0		XP_004229119.1	53.88	967	0		XP_022868998.1	58.97	585	0		XP_010649668.1	59.76	989	0
	257	UN000717	1560		XP_006828844.1	87.03	1573	0		XP_031493860.1	86.65	1573	0		XP_026396835.1	88.34	1570	0		XP_035844799.1	87.4	1571	0		XP_017252141.1	87.96	1570	0		XP_027076506.1	84.73	1572	0		XP_004232527.1	85.74	1571	0		XP_022880719.1	86.78	1203	0		XP_002285900.1	90	1570	0
	258	UN000718	1682		XP_020520361.1	60.58	1697	0		XP_031479694.1	57.11	1681	0		XP_026435399.1	66.82	1694	0		XP_035834785.1	59.59	1705	0		XP_017218216.1	66.42	1215	0		XP_027120810.1	64.1	1691	0		XP_025888724.1	64.54	1689	0		XP_022875486.1	29.22	1393	4e-143		XP_010649650.1	73.26	1683	0
	259	UN000719	302		XP_011627149.1	38.46	312	9e-48		XP_031478822.1	31.87	320	4e-31		XP_026427175.1	43.13	313	2e-62		XP_035833085.1	30.63	320	4e-27		XP_017247807.1	31.45	318	6e-27		XP_027068504.1	51.44	313	2e-75		XP_010323403.1	28.84	319	6e-24		XP_022898832.1	30.91	317	2e-27		XP_010654148.1	54.95	313	5e-87
	260	UN000722	847		XP_006827168.1	83.41	850	0		XP_031492303.1	82.26	851	0		XP_026381365.1	85.46	853	0		XP_022012689.1	87.63	841	0		XP_017241801.1	87.29	850	0		XP_027074215.1	87.97	848	0		NP_001234209.1	88.33	848	0		XP_022895341.1	87.26	848	0		XP_002283051.2	89.39	848	0
	261	UN000724	1653		XP_006845423.1	53.14	1432	0		XP_031484189.1	51.44	1771	0		XP_026454190.1	53.95	1698	0		XP_021984311.1	56.9	1696	0		XP_017252108.1	57.58	1749	0		XP_027122699.1	59.02	1730	0		XP_004241691.2	55.82	1727	0		XP_022885509.1	56.94	1728	0		XP_003632816.1	61.7	1705	0
	262	UN000726	284		XP_006827704.3	74.74	285	2e-127		XP_031482779.1	70.98	286	1e-123		XP_026401290.1	73.17	287	8e-123		XP_022035812.1	73.94	284	4e-125		XP_017248235.1	71.93	285	5e-124		XP_027115142.1	71.48	284	1e-119		XP_010326218.1	73.5	283	6e-118		XP_022870761.1	71.73	283	1e-121		XP_010661742.1	75.44	285	2e-128
	263	UN000727	1677		XP_020517593.1	43.47	421	7e-94		XP_031483466.1	41.98	405	3e-74		XP_026426383.1	57.58	429	3e-129		XP_035830444.1	51.71	410	8e-100		XP_017218330.1	52.81	409	8e-105		XP_027072146.1	44.58	489	6e-98		XP_010315773.1	52.63	418	5e-106		XP_022884643.1	53.33	435	6e-109		XP_010651410.1	49.42	1287	0
	264	UN000728	1916		XP_006852305.2	51.12	1968	0		XP_031481435.1	46.6	1972	0		XP_026404936.1	56.95	1935	0		---	---	---	---		XP_017229094.1	57.14	1932	0		XP_027102147.1	56.72	1934	0		XP_004233869.1	57.28	1936	0		XP_022868759.1	61.36	1320	0		XP_010660855.1	66.17	1933	0
	265	UN000729	555		XP_006846361.1	63.65	553	0		XP_031487458.1	70.1	505	0		XP_026414666.1	64.86	555	0		XP_021990008.1	70.14	509	0		XP_017223133.1	66.06	554	0		XP_027110926.1	71.51	509	0		XP_004239912.1	69.94	509	0		XP_022890142.1	68.59	554	0		XP_002282557.1	69.19	555	0
	266	UN000730	316		XP_006857011.1	45.96	359	1e-61		XP_031478492.1	53.22	295	3e-63		XP_026456422.1	51.1	317	1e-66		XP_021973017.1	51.2	332	3e-66		XP_017219134.1	56.07	305	4e-74		XP_027121161.1	58.75	320	3e-80		XP_019070794.1	54.15	325	3e-75		XP_022861815.1	54.17	336	1e-78		XP_002277039.1	63.8	326	9e-96
	267	UN000732	1031		XP_011621572.1	54.59	1046	0		XP_031487793.1	53.82	1059	0		XP_026417713.1	57.42	1045	0		XP_022000812.1	58.41	1034	0		XP_017258322.1	60.25	1044	0		XP_027070609.1	61.27	1043	0		XP_004246588.1	58.42	1039	0		XP_022888958.1	57.69	1040	0		XP_010654017.1	67.79	1037	0
	268	UN000733	141		XP_011624551.1	37.88	132	4e-22		XP_031492133.1	32.09	134	2e-11		XP_026428958.1	41.43	140	2e-26		XP_021971949.1	33.8	142	2e-14		XP_017245273.1	37.3	126	1e-20		XP_027120553.1	34.13	126	3e-16		XP_025885274.1	39.42	104	1e-12		XP_022853763.1	32.86	140	4e-17		XP_019075446.1	38.58	127	4e-20
	269	UN000734	534		XP_020517714.1	52.53	99	3e-22		XP_031479714.1	44.86	107	2e-20		XP_026408613.1	29.57	575	1e-40		XP_021970576.1	40.74	243	9e-35		XP_017223558.1	55.32	141	9e-36		XP_027069899.1	48.08	156	8e-34		XP_010323436.1	33.84	588	2e-57		XP_022882421.1	61.22	98	2e-31		XP_010656332.1	40.51	390	1e-57
	270	UN000736	160		XP_011620533.1	81.76	148	5e-71		XP_031479981.1	75	148	2e-65		XP_026404955.1	87.84	148	5e-76		XP_022001791.1	81.08	148	8e-72		XP_017258738.1	82.43	148	8e-73		XP_027101612.1	87.84	148	2e-76		XP_004244463.1	83.78	148	3e-73		XP_022849753.1	87.84	148	1e-76		XP_010648758.1	89.26	149	4e-77
	271	UN000737	569		XP_006852922.1	56.44	567	3e-164		XP_031481721.1	53.35	553	7e-141		XP_026403408.1	50.74	542	3e-139		XP_021972519.1	60.49	572	3e-174		XP_017248561.1	64.94	599	0		XP_027079076.1	65.66	594	0		XP_004250523.1	60.03	608	2e-172		XP_022880687.1	64.17	575	0		XP_002268537.2	59.09	396	9e-118
	272	UN000739	1267		XP_006852622.1	44.44	1321	0		XP_031503524.1	43.22	1217	0		XP_026401446.1	51.08	1069	0		XP_035841816.1	50.99	1259	0		XP_017222540.1	53.07	1236	0		XP_027084566.1	51.3	1351	0		XP_004244711.1	52.14	1354	0		XP_022893943.1	54.68	1185	0		XP_010646525.1	57.92	1300	0
	273	UN000740	1343		XP_011625756.1	56.5	1370	0		XP_031476858.1	50.65	1382	0		XP_026403681.1	52.78	1368	0		XP_021969682.1	53.41	1363	0		XP_017235375.1	59.18	1367	0		XP_027115405.1	63.69	1355	0		XP_010326977.1	63.62	1355	0		XP_022860572.1	59.82	1334	0		XP_010661910.1	66.54	1360	0
	274	UN000742	569		XP_006852922.1	56.44	567	3e-164		XP_031481721.1	53.35	553	7e-141		XP_026403408.1	50.74	542	3e-139		XP_021972519.1	60.49	572	3e-174		XP_017248561.1	64.94	599	0		XP_027079076.1	65.66	594	0		XP_004250523.1	60.03	608	2e-172		XP_022880687.1	64.17	575	0		XP_002268537.2	59.09	396	9e-118
	275	UN000743	1611		XP_006854824.1	84.96	1549	0		XP_031473847.1	84.88	1548	0		XP_026424622.1	84.45	1569	0		XP_022027274.1	82.82	1554	0		XP_017256708.1	88.79	1026	0		XP_027068715.1	84.15	1615	0		XP_004234830.1	85.52	1554	0		XP_022890356.1	42.07	1576	0		XP_002267056.1	87.45	1570	0
	276	UN000744	617		XP_020526327.1	36.26	433	1e-50		XP_031488496.1	44	325	4e-69		XP_026404348.1	51.32	454	4e-99		XP_021974063.1	47.03	472	4e-90		XP_017252200.1	48.37	430	5e-86		XP_027091703.1	51.18	633	1e-107		XP_025886825.1	48.21	419	3e-91		XP_022874038.1	55.79	570	2e-111		XP_002273658.3	57.55	629	1e-140
	277	UN000745	1982		XP_006858325.1	67.07	2044	0		XP_031499033.1	66.54	2053	0		XP_026381763.1	71.1	2038	0		XP_021976752.1	74.12	1766	0		XP_017225744.1	75.68	1793	0		XP_027112304.1	73.45	2038	0		XP_004250725.1	70.37	2032	0		XP_022876280.1	72.92	2035	0		XP_003631632.1	76.93	2046	0
	278	UN000746	868		XP_011622179.1	52.44	921	0		XP_031497823.1	51.37	915	0		XP_026386879.1	56.3	920	0		XP_021990383.1	55.18	879	0		XP_017222587.1	55.44	891	0		XP_027096770.1	57.61	894	0		XP_010320710.1	58.34	893	0		XP_022882037.1	57.42	890	0		XP_003631178.2	64.01	892	0
	279	UN000747	1730		XP_020518725.1	37.47	1209	2e-152		XP_031486764.1	37.45	1175	2e-157		XP_026415445.1	35.43	1482	7e-172		XP_022006221.1	42.28	544	8e-99		XP_017234813.1	45.06	1154	0		XP_027111552.1	42.43	1843	0		XP_004237681.1	45.38	1137	0		XP_022860902.1	39.84	1835	0		XP_010658422.1	49.53	1803	0
	280	UN000749	352		XP_020518746.1	33.81	278	3e-33		XP_031499295.1	39.55	311	3e-49		XP_026436207.1	42.82	341	7e-59		XP_035830458.1	44.76	382	7e-75		XP_017251133.1	37.06	367	1e-61		XP_027126010.1	38.13	278	7e-36		XP_019070670.1	63.71	259	2e-75		XP_022858270.1	38.14	312	7e-46		XP_019080407.1	44.54	366	1e-75
	281	UN000751	329		XP_020521993.1	60.94	297	9e-95		XP_031491763.1	68.64	236	8e-93		XP_026434197.1	69.11	259	3e-95		XP_021987154.1	64.14	304	8e-104		XP_017237799.1	75.21	238	2e-97		XP_027093172.1	62.16	333	2e-105		XP_004237883.1	70.44	274	6e-101		XP_022894487.1	70.85	271	3e-104		XP_002285809.1	74.22	287	8e-112
	282	UN000752	1837		XP_011629248.1	79.14	1846	0		XP_031482893.1	77.78	1845	0		XP_026391711.1	79.48	1842	0		XP_021969771.1	80.73	1842	0		XP_017226550.1	82.64	1843	0		XP_027118067.1	82.72	1840	0		XP_010324735.1	80.93	1841	0		XP_022885411.1	80.61	1841	0		XP_010656062.1	86.51	1838	0
	283	UN000753	928		XP_006856803.1	51.33	943	0		XP_031478116.1	48.29	934	0		XP_026447038.1	63.56	793	0		XP_022028603.1	58.42	938	0		XP_017248761.1	61.12	931	0		XP_027062642.1	61.84	933	0		XP_025885575.1	62.59	933	0		XP_022877675.1	63.06	934	0		XP_002276411.1	66.45	933	0
	284	UN000754	101		XP_006826814.1	77.91	86	3e-37		XP_031501249.1	77.66	94	1e-40		XP_026380931.1	81.32	91	2e-40		XP_021998457.2	76.09	92	5e-38		XP_017223689.1	79.35	92	1e-40		XP_027073604.1	75.25	101	1e-40		XP_004234566.1	79.12	91	3e-40		XP_022887349.1	77.17	92	2e-40		XP_002283616.1	82.02	89	6e-41
	285	UN000755	1575		XP_006828844.1	88.21	1578	0		XP_031493860.1	88.02	1578	0		XP_026396835.1	89.65	1575	0		XP_035844799.1	88.77	1576	0		XP_017252141.1	89.4	1575	0		XP_027076506.1	86.11	1577	0		XP_004232527.1	87.06	1576	0		XP_022880719.1	86.78	1203	0		XP_002285900.1	91.37	1575	0
	286	UN000757	617		XP_020526327.1	36.26	433	1e-50		XP_031488496.1	44	325	4e-69		XP_026404348.1	51.32	454	4e-99		XP_021974063.1	47.03	472	4e-90		XP_017252200.1	48.37	430	5e-86		XP_027091703.1	51.18	633	1e-107		XP_025886825.1	48.21	419	3e-91		XP_022874038.1	55.79	570	2e-111		XP_002273658.3	57.55	629	1e-140
	287	UN000759	180		XP_020529787.1	55.29	170	9e-45		XP_031497647.1	56.21	169	1e-47		XP_026456580.1	65.56	180	3e-60		XP_035844513.1	61.36	176	2e-56		XP_017230688.1	64.97	177	1e-61		XP_027107883.1	66.67	180	6e-63		XP_004230273.1	65.5	171	4e-58		XP_022889073.1	64.44	180	9e-61		XP_010652216.1	67.22	180	1e-62
	288	UN000760	1124		XP_006844006.1	72.74	1104	0		XP_031499813.1	70.92	1090	0		XP_026407902.1	70.81	1103	0		XP_022029535.1	72.43	1110	0		XP_017241880.1	73.33	1095	0		XP_027125921.1	73.84	1097	0		XP_004235749.1	73.06	1095	0		XP_022886106.1	74.41	1106	0		XP_002277625.3	77.5	1129	0
	289	UN000761	955		XP_020520486.1	62.69	595	0		XP_031497397.1	46.92	1055	0		XP_026457232.1	54.18	1004	0		XP_035841983.1	59.07	579	0		XP_017226929.1	52.8	966	0		XP_027118985.1	54.12	983	0		XP_004229119.1	53.93	966	0		XP_022868998.1	58.97	585	0		XP_010649668.1	59.62	988	0
	290	UN000762	1749		XP_011627557.1	53.22	1659	0		XP_031496865.1	53.48	1653	0		XP_026433196.1	55.93	1661	0		XP_022013802.2	53.86	1634	0		XP_017247272.1	57.95	1667	0		XP_027074092.1	59.8	1674	0		XP_004250516.1	58.08	1689	0		XP_022869619.1	69.63	642	0		XP_019076685.1	63.98	1685	0
	291	UN000763	1791		XP_020520093.1	40.3	469	9e-71		XP_031484853.1	29.32	1139	3e-72		XP_026388245.1	42.91	1079	0		XP_021969677.1	34.95	1820	0		XP_017226622.1	43.45	1839	0		XP_027116331.1	46.25	1842	0		XP_004247588.3	44.89	1849	0		XP_022898196.1	37.53	1828	0		XP_010649952.1	51.87	1843	0
	292	UN000764	1566		XP_006844899.1	53.82	1596	0		XP_031487824.1	55.68	1469	0		XP_026448440.1	60.33	1598	0		XP_022020969.1	55.43	1557	0		XP_017257814.1	57.53	1573	0		XP_027063959.1	57.09	1587	0		XP_004243382.1	58.82	1564	0		XP_022849987.1	56.78	1571	0		XP_002275272.1	70.43	1576	0
	293	UN000765	229		XP_020530664.1	88.21	229	4e-117		XP_031488546.1	86.84	228	1e-114		XP_026436013.1	88.21	229	3e-117		XP_022026440.1	88.65	229	7e-116		XP_017240362.1	90.39	229	2e-119		XP_027076111.1	90.83	229	1e-119		XP_010316266.1	89.08	229	1e-117		---	---	---	---		XP_002282227.2	91.7	229	1e-120
	294	UN000766	158		XP_011621810.1	28.17	142	5e-11		XP_031499427.1	43.48	161	6e-32		XP_026399861.1	46.5	157	3e-30		XP_022007185.1	48.45	161	3e-35		XP_017239425.1	42.86	161	3e-29		XP_027083839.1	47.5	160	5e-33		XP_010315745.1	43.48	161	3e-27		XP_022869439.1	42.68	157	3e-27		XP_010657629.1	49.38	160	3e-33
	295	UN000767	1884		XP_020519659.1	47.21	716	2e-167		XP_031497353.1	42.46	723	6e-151		XP_026391364.1	41.06	1824	0		XP_035835364.1	40.05	884	3e-153		XP_017241325.1	45.47	1247	0		XP_027093249.1	48.65	1295	0		XP_010320146.1	46.69	1238	0		XP_022894505.1	47.95	1266	0		XP_010664285.1	55.61	1924	0
	296	UN000768	998		XP_006840823.1	65.56	1025	0		XP_031492208.1	70.58	928	0		XP_026399051.1	74.58	901	0		XP_021982259.1	74.42	911	0		XP_017235455.1	75.38	910	0		XP_027107337.1	74.53	1009	0		XP_010327504.1	77.37	906	0		XP_022885067.1	75.83	906	0		XP_002271241.2	74.25	1002	0
	297	UN000771	165		---	---	---	---		---	---	---	---		---	---	---	---		---	---	---	---		XP_017215574.1	42.17	166	1e-14		XP_027098327.1	37.42	163	1e-12		---	---	---	---		XP_022896566.1	38.56	153	3e-11		XP_002267749.1	45.39	141	6e-06
	298	UN000772	541		XP_020530155.1	50.84	533	2e-145		XP_031491320.1	50.09	531	1e-144		XP_026408213.1	50.19	536	1e-147		XP_022012207.1	48.94	568	9e-150		XP_017224628.1	53.12	529	8e-159		XP_027077052.1	51.28	548	5e-163		XP_025886485.1	54.04	557	4e-169		XP_022884392.1	53.67	531	4e-169		XP_010655918.1	56.38	541	5e-172
	299	UN000773	1757		XP_011627557.1	53.09	1667	0		XP_031496865.1	53.53	1659	0		XP_026433196.1	55.84	1669	0		XP_022013802.2	53.86	1634	0		XP_017247272.1	58.03	1675	0		XP_027074092.1	59.93	1682	0		XP_004236704.1	57.33	1767	0		XP_022869619.1	69.63	642	0		XP_019076685.1	63.98	1685	0
	300	UN000774	229		XP_020530664.1	88.21	229	4e-117		XP_031488546.1	86.84	228	1e-114		XP_026436013.1	88.21	229	3e-117		XP_022026440.1	88.65	229	7e-116		XP_017240362.1	90.39	229	2e-119		XP_027076111.1	90.83	229	1e-119		XP_010316266.1	89.08	229	1e-117		---	---	---	---		XP_002282227.2	91.7	229	1e-120
	301	UN000775	1596		XP_011624049.1	70.38	1357	0		XP_031505222.1	68.32	1354	0		XP_026383847.1	66.47	1524	0		XP_022035558.1	71.25	1360	0		XP_017226302.1	66.89	1525	0		XP_027087065.1	66.7	913	0		XP_004233143.1	66.16	1522	0		XP_022866818.1	56.56	1303	0		XP_002274947.2	70.56	1617	0
	302	UN000776	788		XP_020522076.1	58.87	778	0		XP_031504146.1	60.23	782	0		XP_026414248.1	66.11	782	0		XP_022035554.1	67.64	785	0		XP_017252668.1	69.86	783	0		XP_027096132.1	72.88	671	0		XP_004229596.1	74.58	783	0		XP_022862473.1	73.72	506	0		XP_010659082.1	76.52	788	0
	303	UN000777	1388		XP_006856803.1	52.38	1407	0		XP_031478120.1	51.53	1339	0		XP_026447038.1	65.68	1253	0		XP_022028603.1	61.5	1400	0		XP_017248761.1	61.9	1399	0		XP_027062642.1	64.25	1393	0		XP_025885575.1	64.9	1393	0		XP_022877675.1	65.62	1396	0		XP_002276411.1	68.35	1403	0
	304	UN000778	990		XP_020520516.1	47.15	702	5e-162		XP_031475011.1	44.78	737	3e-165		XP_026435003.1	53.87	878	0		XP_021988447.1	49.55	991	0		XP_017222347.1	53.52	1037	0		XP_027121300.1	54.74	1034	0		XP_010326544.1	51.06	1036	0		XP_022872506.1	53.29	1017	0		XP_010649897.1	63.6	1022	0
	305	UN000779	1244		XP_006852622.1	45.22	1298	0		XP_031503524.1	44.05	1194	0		XP_026401446.1	52.2	1046	0		XP_035841816.1	51.94	1236	0		XP_017222540.1	54.08	1213	0		XP_027084566.1	52.11	1328	0		XP_004244711.1	53.04	1331	0		XP_022893943.1	55.77	1162	0		XP_010646525.1	58.97	1277	0
	306	UN000781	1877		XP_020519659.1	46.79	716	3e-165		XP_031497353.1	42.74	723	3e-149		XP_026391364.1	41.1	1825	0		XP_035835364.1	40.05	884	2e-151		XP_017241325.1	45.31	1247	0		XP_027093249.1	48.69	1296	0		XP_010320146.1	46.53	1238	0		XP_022894505.1	47.71	1266	0		XP_010664285.1	55.56	1924	0
	307	UN000782	1875		XP_020519659.1	46.79	716	1e-166		XP_031497353.1	42.74	723	8e-151		XP_026391364.1	40.99	1825	0		XP_035835364.1	40.05	884	6e-153		XP_017241325.1	45.31	1247	0		XP_027093249.1	48.61	1296	0		XP_010320146.1	46.53	1238	0		XP_022894505.1	47.71	1266	0		XP_010664285.1	55.6	1921	0
	308	UN000783	235		XP_011626330.1	67.66	235	5e-89		XP_031494855.1	62.72	228	2e-83		XP_026413991.1	64.11	248	1e-90		XP_022035038.1	71.49	235	8e-94		XP_017229911.1	76.69	236	2e-99		XP_027105648.1	67.07	246	3e-91		XP_010323644.1	68.51	235	2e-93		XP_022860358.1	70.64	235	6e-90		XP_002263226.1	78.45	232	1e-102
	309	UN000784	180		XP_020529787.1	55.29	170	9e-45		XP_031497647.1	56.21	169	1e-47		XP_026456580.1	65.56	180	3e-60		XP_035844513.1	61.36	176	2e-56		XP_017230688.1	64.97	177	1e-61		XP_027107883.1	66.67	180	6e-63		XP_004230273.1	65.5	171	4e-58		XP_022889073.1	64.44	180	9e-61		XP_010652216.1	67.22	180	1e-62
	310	UN000785	1726		XP_006838458.1	58.15	1018	0		XP_031483515.1	56.93	1003	0		XP_026401527.1	50.63	1827	0		XP_022022377.1	59.92	943	0		XP_017246762.1	47.14	1818	0		XP_027113428.1	48.6	1815	0		XP_004229717.1	59.83	961	0		XP_022897259.1	46.77	1828	0		XP_010661421.1	54.62	1860	0
	311	UN000787	301		XP_011627149.1	38.46	312	1e-47		XP_031478822.1	31.66	319	2e-30		XP_026427174.1	43.27	312	3e-62		XP_035833086.1	30.63	320	4e-27		XP_017247807.1	31.99	297	2e-26		XP_027068504.1	51.6	312	2e-75		XP_004242920.1	28.93	318	1e-23		XP_022898832.1	30.7	316	8e-27		XP_010654148.1	54.81	312	2e-86
	312	UN000788	541		XP_020530155.1	50.84	533	2e-145		XP_031491320.1	50.09	531	1e-144		XP_026408213.1	50.19	536	1e-147		XP_022012207.1	48.94	568	9e-150		XP_017224628.1	53.12	529	8e-159		XP_027077052.1	51.28	548	5e-163		XP_025886485.1	54.04	557	4e-169		XP_022884392.1	53.67	531	4e-169		XP_010655918.1	56.38	541	5e-172
	313	UN000789	105		XP_006841920.1	75	104	3e-42		XP_031477825.1	74.29	105	2e-40		XP_026446899.1	83.5	103	2e-46		XP_035834956.1	81.44	97	2e-42		XP_017248021.1	78.85	104	1e-45		XP_027094630.1	80	105	8e-46		XP_004237853.1	80.95	105	5e-47		XP_022879096.1	85.44	103	6e-49		XP_002264732.1	86.67	105	2e-50
	314	UN000790	1791		XP_020520093.1	40.3	469	9e-71		XP_031484853.1	29.32	1139	3e-72		XP_026388245.1	42.91	1079	0		XP_021969677.1	34.95	1820	0		XP_017226622.1	43.45	1839	0		XP_027116331.1	46.25	1842	0		XP_004247588.3	44.89	1849	0		XP_022898196.1	37.53	1828	0		XP_010649952.1	51.87	1843	0
	315	UN000791	352		XP_006857011.1	49.11	395	3e-81		XP_031478492.1	56.67	330	1e-81		XP_026456422.1	54.83	352	7e-87		XP_021973017.1	54.5	367	4e-87		XP_017219134.1	58.24	340	1e-93		XP_027116112.1	61.06	357	2e-101		XP_019070794.1	56.79	361	2e-95		XP_022861814.1	57.26	372	1e-99		XP_002277039.1	65.47	362	2e-115
	316	UN000792	626		XP_011623418.1	77.34	631	0		XP_031490312.1	78.25	630	0		XP_026377261.1	77.69	632	0		XP_022017609.1	79.4	631	0		XP_017218822.1	82.03	629	0		XP_027100068.1	85.53	629	0		XP_010321100.1	82.78	627	0		XP_022881654.1	80.76	629	0		XP_010657245.1	85.37	629	0
	317	UN000794	44		XP_011628114.1	93.18	44	2e-19		XP_031502100.1	95.45	44	5e-20		XP_026401026.1	95.45	44	1e-19		XP_022002571.2	93.18	44	1e-19		XP_017253214.1	95.45	44	7e-20		XP_027094787.1	93.18	44	4e-19		XP_004240492.1	97.73	44	2e-20		XP_022873510.1	97.73	44	4e-20		XP_002276486.1	97.73	44	2e-20
	318	UN000796	318		XP_006848480.1	76.19	315	1e-95		XP_031477685.1	75.08	313	6e-81		XP_026400792.1	75.16	314	7e-92		XP_021981199.1	79.74	227	5e-88		XP_017233267.1	79.87	318	2e-104		XP_027119099.1	72.56	317	9e-94		XP_025888871.1	77.42	310	1e-96		XP_022846934.1	78.62	318	6e-99		XP_019074980.1	85.98	321	4e-111
	319	UN000797	85		XP_006838913.2	76.19	84	1e-33		XP_031491056.1	80.95	84	5e-36		XP_026454396.1	84.34	83	2e-38		XP_021988032.1	78.05	82	1e-34		XP_017228534.1	78.05	82	8e-35		XP_027096002.1	76.19	84	7e-34		XP_004245196.1	69.41	85	8e-33		XP_022884897.1	75	84	1e-33		XP_010648638.1	81.93	83	1e-38
	320	UN000798	1124		XP_006844006.1	72.74	1104	0		XP_031499813.1	70.92	1090	0		XP_026407902.1	70.81	1103	0		XP_022029535.1	72.43	1110	0		XP_017241880.1	73.33	1095	0		XP_027125921.1	73.84	1097	0		XP_004235749.1	73.06	1095	0		XP_022886106.1	74.41	1106	0		XP_002277625.3	77.5	1129	0
	321	UN000799	907		XP_006858683.1	74.14	897	0		XP_031475372.1	71.18	937	0		XP_026448373.1	75.66	904	0		XP_022030011.1	82.7	682	0		XP_017252757.1	83.04	678	0		XP_027090569.1	84.39	679	0		XP_010320201.1	78.11	909	0		XP_022887847.1	44.09	279	2e-60		XP_010650555.1	87.98	682	0
	322	UN000800	1820		XP_006858325.1	66.7	1835	0		XP_031499033.1	66.05	1844	0		XP_026381763.1	71.35	1829	0		XP_021989530.1	67.58	1829	0		XP_017225744.1	76.39	1584	0		XP_027112304.1	73.87	1829	0		XP_004250725.1	70.65	1823	0		XP_022876280.1	73.33	1826	0		XP_003631632.1	77.35	1837	0
	323	UN000801	336		XP_020520731.1	56.68	337	2e-100		XP_031476935.1	57.1	338	2e-98		XP_026409173.1	57.74	336	5e-97		XP_021984020.1	54.57	339	1e-96		XP_017247641.1	59.88	339	2e-110		XP_027125653.1	60.53	337	4e-109		XP_004236222.1	60.24	337	3e-111		XP_022845077.1	55.49	337	2e-95		XP_010663148.1	67.36	337	4e-122
	324	UN000803	153		XP_011620533.1	81.76	148	1e-70		XP_031479981.1	75	148	3e-65		XP_026404955.1	87.84	148	1e-75		XP_022001791.1	81.08	148	9e-72		XP_017258738.1	82.43	148	1e-72		XP_027101612.1	87.84	148	3e-76		XP_004244463.1	83.78	148	5e-73		XP_022849753.1	87.84	148	2e-76		XP_010648758.1	89.26	149	6e-77
	325	UN000805	166		XP_006840238.1	79.52	166	8e-79		XP_031479715.1	83.13	166	1e-82		XP_026436737.1	84.24	165	2e-82		XP_021982603.1	83.64	165	7e-83		XP_017243726.1	84.94	166	2e-85		XP_027087856.1	86.75	166	2e-84		NP_001234853.1	86.75	166	3e-85		XP_022858957.1	86.75	166	2e-86		NP_001304059.1	86.75	166	5e-84
	326	UN000806	830		XP_006858311.1	76.27	830	0		XP_031492046.1	79.16	830	0		XP_026449254.1	80.19	828	0		XP_035830357.1	81.7	825	0		XP_017227145.1	81.72	826	0		XP_027084414.1	80.58	829	0		XP_004245101.1	82.45	826	0		XP_022851873.1	82.18	825	0		XP_010648358.1	83.31	833	0
	327	UN000808	647		XP_006844913.1	46.61	693	1e-148		XP_031484630.1	49.87	397	6e-101		XP_026457780.1	51.85	702	4e-176		XP_021972605.1	48.13	669	4e-152		XP_017226568.1	48.8	707	3e-162		XP_027085451.1	50.99	708	3e-164		XP_004245486.1	52.97	708	8e-175		XP_022886983.1	51.72	696	2e-170		XP_010659716.1	56.44	714	0
	328	UN000809	1170		XP_020527146.1	55.92	1157	0		XP_031476621.1	53.35	1149	0		XP_026411443.1	60.75	1144	0		XP_022027581.1	63.48	1150	0		XP_017226495.1	62.98	1148	0		XP_027113217.1	61.47	1155	0		XP_010314576.1	62.29	1180	0		XP_022858171.1	56.74	853	0		XP_010658001.1	66.89	1181	0
	329	UN000810	1542		XP_006844899.1	54.64	1572	0		XP_031487824.1	56.61	1445	0		XP_026448441.1	61.18	1574	0		XP_022020969.1	56.44	1529	0		XP_017257814.1	58.42	1549	0		XP_027063959.1	57.97	1563	0		XP_004243382.1	59.74	1540	0		XP_022849987.1	57.66	1547	0		XP_002275272.1	71.52	1552	0
	330	UN000811	2049		XP_020520488.1	43.62	580	2e-90		XP_031480768.1	46.86	796	4e-152		XP_026456858.1	50.71	848	0		XP_022028220.1	43.15	1284	0		XP_017256133.1	54.95	697	2e-176		XP_027112402.1	53.87	839	0		XP_010315270.1	48.71	852	0		XP_022897114.1	53.72	834	0		XP_010647789.1	62.07	841	0
	331	UN000812	1267		XP_006852622.1	44.44	1321	0		XP_031503524.1	43.22	1217	0		XP_026401446.1	51.08	1069	0		XP_035841816.1	50.99	1259	0		XP_017222540.1	53.07	1236	0		XP_027084566.1	51.3	1351	0		XP_004244711.1	52.14	1354	0		XP_022893943.1	54.68	1185	0		XP_010646525.1	57.92	1300	0
	332	UN000813	2024		XP_006856503.1	96.55	1998	0		XP_031481718.1	96.7	1998	0		XP_026387679.1	97.65	1996	0		XP_022033769.1	97.85	1999	0		XP_017217909.1	97.2	1998	0		XP_027063433.1	97.6	1998	0		XP_004242824.1	97.19	1996	0		XP_022885469.1	97.1	1997	0		XP_003632762.1	97.29	2026	0
	333	UN000816	1119		XP_020520516.1	47.15	702	8e-162		XP_031475011.1	44.5	746	3e-165		XP_026435003.1	53.87	878	0		XP_021988447.1	49.55	991	0		XP_017222347.1	53.89	1028	0		XP_027121300.1	54.64	1034	0		XP_010326544.1	49.28	1104	0		XP_022872507.1	49.57	1154	0		XP_010649898.1	59.81	1152	0
	334	UN000817	1642		XP_006836707.2	53.79	898	0		XP_031493030.1	55.02	876	0		XP_026387330.1	46.42	1706	0		XP_022011464.1	57.4	493	4e-151		XP_017246863.1	41.84	1661	0		XP_027123177.1	52.88	1649	0		XP_010318923.1	51.09	1644	0		XP_022889863.1	47.29	1660	0		XP_010663203.1	61.32	1688	0
	335	UN000818	709		XP_006854672.1	44.03	243	5e-28		XP_031483571.1	41.51	265	2e-27		XP_026424672.1	37.07	777	3e-76		XP_035836854.1	36.88	301	4e-19		XP_017242328.1	39.19	745	2e-79		XP_027082973.1	40.42	757	4e-92		XP_004228463.1	38.11	774	3e-88		XP_022862910.1	43.11	399	4e-55		XP_010651645.1	46.48	766	5e-127
	336	UN000819	352		XP_020518746.1	33.81	278	3e-33		XP_031499295.1	39.55	311	3e-49		XP_026436207.1	42.82	341	7e-59		XP_035830458.1	44.76	382	7e-75		XP_017251133.1	37.06	367	1e-61		XP_027126010.1	38.13	278	7e-36		XP_019070670.1	63.71	259	2e-75		XP_022858270.1	38.14	312	7e-46		XP_019080407.1	44.54	366	1e-75
	337	UN000820	1115		XP_020520516.1	47.15	702	9e-162		XP_031475011.1	44.78	737	4e-165		XP_026435003.1	53.62	884	0		XP_021988447.1	50	986	0		XP_017222347.1	51.13	1111	0		XP_027121300.1	54.74	1034	0		XP_010326544.1	49.45	1100	0		XP_022872506.1	49.74	1150	0		XP_010649898.1	60.02	1148	0
	338	UN000821	1997		XP_006827009.1	74.07	1998	0		XP_031498245.1	71.97	1994	0		XP_026434379.1	78.4	1963	0		XP_022012461.1	75.15	1984	0		XP_017224919.1	76.51	2001	0		XP_027074096.1	78.76	1959	0		XP_010319759.1	77.74	1977	0		XP_022876594.1	77.2	2000	0		XP_010652838.1	81.46	1980	0
	339	UN000822	425		XP_011625849.1	29.21	315	4e-27		XP_031502657.1	31.22	410	3e-56		XP_026431629.1	43.87	367	2e-82		XP_022032628.1	48.94	425	3e-115		XP_017228496.1	40	420	3e-92		XP_027081023.1	36.21	428	4e-68		XP_004242524.1	30.39	431	2e-52		XP_022854040.1	38.88	427	2e-89		XP_010644016.1	33.33	399	1e-52
	340	UN000823	362		XP_020530649.1	45.83	168	4e-38		XP_031505851.1	34.44	360	7e-54		XP_026435822.1	33.79	364	2e-54		XP_035830815.1	50	364	1e-107		XP_017224824.1	50.55	362	2e-107		XP_027118654.1	51.38	362	2e-107		XP_010316065.1	49.84	317	7e-91		XP_022847498.1	56.7	194	3e-63		XP_019075410.1	50.85	236	9e-64
	341	UN000824	671		XP_006829680.1	78.21	670	0		XP_031492828.1	77.16	670	0		XP_026401649.1	79.88	671	0		XP_021989039.1	77.79	671	0		XP_017226452.1	78.39	671	0		XP_027112449.1	76.15	671	0		XP_010315269.1	76.9	671	0		XP_022860815.1	80.33	671	0		XP_002282024.1	82.71	671	0
	342	UN000825	1875		XP_020519659.1	46.79	716	1e-166		XP_031497353.1	42.74	723	8e-151		XP_026391364.1	40.99	1825	0		XP_035835364.1	40.05	884	6e-153		XP_017241325.1	45.31	1247	0		XP_027093249.1	48.61	1296	0		XP_010320146.1	46.53	1238	0		XP_022894505.1	47.71	1266	0		XP_010664285.1	55.6	1921	0
	343	UN000829	859		XP_011623781.1	59.7	856	0		XP_031484189.1	62.66	841	0		XP_026454191.1	64.1	844	0		XP_021984311.1	67.05	865	0		XP_017252108.1	67.89	847	0		XP_027122699.1	67.7	867	0		XP_004241691.2	66.01	868	0		XP_022885511.1	67.62	843	0		XP_019077763.1	70.08	869	0
	344	UN000830	1401		XP_020527146.1	55.83	1399	0		XP_031476621.1	53.2	1391	0		XP_026411443.1	60.25	1386	0		XP_022027581.1	63.34	1391	0		XP_017226495.1	62.85	1389	0		XP_027113217.1	61.35	1397	0		XP_010314576.1	62.42	1421	0		XP_022858171.1	55.82	867	0		XP_002263889.1	67.02	1422	0
	345	UN000831	1535		XP_006854369.1	74.72	1531	0		XP_031501590.1	74.87	1532	0		XP_026435889.1	79.26	1533	0		XP_021975885.1	76.64	1528	0		XP_017241415.1	80.38	1534	0		XP_027094061.1	77.89	1533	0		XP_004247127.1	81.33	1537	0		XP_022874578.1	85.14	1023	0		XP_010652424.1	82.68	1530	0
	346	UN000832	165		XP_006840238.1	77.58	165	8e-76		XP_031479715.1	80	165	1e-77		XP_026436737.1	82.93	164	5e-79		XP_022033582.1	82.93	164	2e-78		XP_017243726.1	81.82	165	4e-80		XP_027087856.1	83.03	165	3e-79		NP_001289822.2	84.24	165	8e-82		XP_022858957.1	83.03	165	2e-81		NP_001304059.1	83.03	165	3e-79
	347	UN000833	727		XP_020518004.1	72.47	730	0		XP_031491502.1	71.47	729	0		XP_026394488.1	77.63	733	0		XP_022008792.1	76.34	727	0		XP_017241424.1	79.32	735	0		XP_027078925.1	78.63	730	0		XP_010316150.1	79.78	727	0		XP_022894937.1	79.78	727	0		XP_019073967.1	74.71	87	3e-33
	348	UN000835	821		XP_011627723.2	56.71	790	0		XP_031473642.1	57.43	808	0		XP_026402198.1	64.48	777	0		XP_021971491.1	63	808	0		XP_017248894.1	62.92	801	0		XP_027111038.1	61.75	821	0		XP_010313041.1	63.1	794	0		XP_022894814.1	65.26	783	0		XP_010647748.1	69.29	827	0
	349	UN000837	626		XP_011623418.1	77.34	631	0		XP_031490312.1	78.25	630	0		XP_026377261.1	77.69	632	0		XP_022017609.1	79.4	631	0		XP_017218822.1	82.03	629	0		XP_027100068.1	85.53	629	0		XP_010321100.1	82.78	627	0		XP_022881654.1	80.76	629	0		XP_010657245.1	85.37	629	0
	350	UN000839	1826		XP_011622516.1	61.4	1228	0		XP_031489473.1	56.42	1574	0		XP_026401493.1	56.87	1644	0		XP_022039817.1	59.88	1610	0		XP_017241540.1	61.44	1600	0		XP_027108881.1	63.13	1592	0		XP_004242685.1	60.74	1615	0		XP_022862023.1	58.47	1570	0		XP_010656963.1	65.21	1673	0
	351	UN000840	1875		XP_020519659.1	46.79	716	1e-166		XP_031497353.1	42.74	723	8e-151		XP_026391364.1	40.99	1825	0		XP_035835364.1	40.05	884	6e-153		XP_017241325.1	45.31	1247	0		XP_027093249.1	48.61	1296	0		XP_010320146.1	46.53	1238	0		XP_022894505.1	47.71	1266	0		XP_010664285.1	55.6	1921	0
	352	UN000841	1550		XP_011624698.1	77.85	158	3e-75		XP_031486365.1	70.74	188	2e-79		XP_026454830.1	67.7	226	4e-81		XP_021978572.1	74.09	193	7e-81		XP_017222463.1	70.83	192	2e-77		XP_027109829.1	30.76	985	9e-82		XP_025888761.1	30.8	1130	5e-73		XP_022891836.1	61.61	224	3e-75		XP_002279976.3	39.77	1242	9e-158
	353	UN000842	821		XP_011627723.2	56.71	790	0		XP_031473642.1	56.92	824	0		XP_026402198.1	64.48	777	0		XP_021971491.1	64.9	775	0		XP_017248894.1	63.32	796	0		XP_027111038.1	61.75	821	0		XP_010313041.1	63.22	794	0		XP_022894814.1	65.26	783	0		XP_010647748.1	69.31	821	0
	354	UN000843	541		XP_020530155.1	50.84	533	2e-145		XP_031491320.1	50.09	531	1e-144		XP_026408213.1	50.19	536	1e-147		XP_022012207.1	48.94	568	9e-150		XP_017224628.1	53.12	529	8e-159		XP_027077052.1	51.28	548	5e-163		XP_025886485.1	54.04	557	4e-169		XP_022884392.1	53.67	531	4e-169		XP_010655918.1	56.38	541	5e-172
	355	UN000844	109		XP_011620533.1	77.98	109	8e-49		XP_031479981.1	69.72	109	2e-43		XP_026405692.1	86.24	109	4e-53		XP_022001791.1	79.82	109	3e-51		XP_017258738.1	82.57	109	6e-52		XP_027101612.1	86.24	109	8e-54		XP_004244463.1	83.49	109	2e-52		XP_022849753.1	88.07	109	5e-55		XP_010648758.1	87.27	110	9e-54
	356	UN000845	646		XP_011620556.1	47.55	673	7e-114		XP_031493776.1	65.45	330	7e-105		XP_026408797.1	49.57	696	6e-135		XP_021986847.1	51.3	653	8e-139		XP_017229432.1	55.91	660	1e-150		XP_027084662.1	61.14	664	0		XP_004245269.1	54.72	689	3e-159		XP_022853387.1	58.06	670	1e-171		XP_002284083.2	60.55	697	0
	357	UN000846	343		XP_006852993.3	54.04	359	4e-92		XP_031478157.1	51.27	353	6e-88		XP_026390537.1	46.31	352	5e-78		XP_022037744.1	61.22	343	3e-109		XP_017253700.1	66.96	339	3e-126		XP_027091665.1	73.45	339	9e-133		XP_010320054.1	68.73	339	3e-128		XP_022844334.1	70.21	339	8e-133		XP_010664073.1	76.7	339	2e-151
	358	UN000847	1113		XP_011628073.1	31.73	271	9e-32		XP_031502657.1	24.38	894	2e-57		XP_026459010.1	30.73	1116	3e-134		XP_022015061.1	34.1	1085	2e-171		XP_017228496.1	31.7	1063	4e-145		XP_027067387.1	27.36	1038	7e-97		XP_019067619.1	25.27	1013	5e-83		XP_022889220.1	26.63	905	2e-96		XP_010644016.1	24.41	852	1e-61
	359	UN000848	1641		XP_006836707.2	43.04	1754	0		XP_031493030.1	43.58	1737	0		XP_026387330.1	51.44	902	0		XP_022011464.1	60.71	481	2e-147		XP_017246863.1	46.51	1634	0		XP_027123177.1	43.01	1660	0		XP_010318923.1	43.21	1650	0		XP_022889863.1	40.83	1668	0		XP_003633834.1	56.28	1688	0
	360	UN000849	364		XP_006852922.1	64.01	364	3e-142		XP_031481721.1	60.94	361	1e-126		XP_026403408.1	55.92	363	2e-120		XP_021972519.1	70.05	364	6e-150		XP_017248561.1	69.69	353	6e-142		XP_027079076.1	75.27	364	8e-164		XP_004250523.1	71.98	364	5e-149		XP_022880687.1	71.43	364	2e-158		XP_002268537.2	54.55	363	2e-103
	361	UN000850	1038		XP_006852194.1	53.64	1072	0		XP_031478458.1	51.21	1078	0		XP_026419126.1	63.96	899	0		XP_022000007.1	57.4	1075	0		XP_017216902.1	57.21	1047	0		XP_027119371.1	63.91	920	0		XP_010326927.1	65.62	896	0		XP_022846417.1	53.85	767	0		XP_010650471.1	62.85	1082	0
	362	UN000851	85		XP_006838913.2	76.19	84	1e-33		XP_031491056.1	80.95	84	5e-36		XP_026454396.1	84.34	83	2e-38		XP_021988032.1	78.05	82	1e-34		XP_017228534.1	78.05	82	8e-35		XP_027096002.1	76.19	84	7e-34		XP_004245196.1	69.41	85	8e-33		XP_022884897.1	75	84	1e-33		XP_010648638.1	81.93	83	1e-38
	363	UN000852	1837		XP_011629248.1	79.14	1846	0		XP_031482893.1	77.78	1845	0		XP_026391711.1	79.48	1842	0		XP_021969771.1	80.73	1842	0		XP_017226550.1	82.64	1843	0		XP_027118067.1	82.72	1840	0		XP_010324735.1	80.93	1841	0		XP_022885411.1	80.61	1841	0		XP_010656062.1	86.51	1838	0
	364	UN000854	765		XP_006852922.1	55.05	763	0		XP_031481721.1	51.8	749	0		XP_026403408.1	48.64	734	0		XP_021972519.1	59.25	773	0		XP_017248561.1	62.01	795	0		XP_027079076.1	64.21	788	0		XP_004250523.1	59.6	802	0		XP_022880687.1	62.29	769	0		XP_002268537.2	54.08	588	3e-164
	365	UN000856	959		XP_006850924.1	49.49	982	0		XP_031499949.1	48.53	985	0		XP_026431595.1	55.09	973	0		XP_035830667.1	50.51	594	2e-148		XP_017222621.1	53.77	597	2e-164		XP_027122564.1	52.12	969	0		XP_010318428.1	51.34	972	0		XP_022889873.1	49.49	972	0		XP_010655277.1	62.54	969	0
	366	UN000857	180		XP_020529787.1	55.29	170	9e-45		XP_031497647.1	56.21	169	1e-47		XP_026456580.1	65.56	180	3e-60		XP_035844513.1	61.36	176	2e-56		XP_017230688.1	64.97	177	1e-61		XP_027107883.1	66.67	180	6e-63		XP_004230273.1	65.5	171	4e-58		XP_022889073.1	64.44	180	9e-61		XP_010652216.1	67.22	180	1e-62
	367	UN000858	648		XP_020526782.1	41.3	661	2e-127		XP_031504625.1	36.28	667	3e-106		XP_026403854.1	42.92	650	4e-138		XP_022024892.1	32.31	684	9e-83		XP_017228221.1	31.09	669	4e-85		XP_027095662.1	43.83	673	1e-154		XP_004246748.1	48.21	643	2e-150		XP_022891602.1	44.76	668	1e-151		XP_019082112.1	51.11	673	0
	368	UN000859	1783		XP_011627361.2	54.42	1854	0		XP_031503673.1	61.71	1196	0		XP_026457458.1	54.62	1849	0		XP_035846052.1	56.3	1801	0		XP_017229252.1	58.22	1819	0		XP_027115910.1	57.97	1844	0		XP_010318937.1	58.38	1814	0		XP_022849023.1	60.73	1818	0		XP_010649527.1	65.7	1825	0
	369	UN000860	901		XP_006838950.1	70.3	889	0		XP_031487807.1	68.49	895	0		XP_026449906.1	72.91	886	0		XP_035834087.1	71.93	887	0		XP_017252771.1	73.53	884	0		XP_027115156.1	74.35	885	0		NP_001234175.2	75.37	885	0		XP_022890579.1	69.13	609	0		XP_002280519.2	78.42	885	0
	370	UN000861	1235		XP_020526505.1	28.82	850	1e-72		XP_031487775.1	30.91	427	1e-49		XP_026455721.1	33.44	948	1e-90		XP_035832477.1	35.64	780	3e-104		XP_017241387.1	40.21	766	2e-124		XP_027091442.1	29.99	787	8e-83		XP_025885098.1	42.68	485	6e-94		XP_022850679.1	40.21	475	6e-91		XP_019074011.1	42.84	894	1e-161
	371	UN000862	364		XP_006852922.1	64.01	364	3e-142		XP_031481721.1	60.94	361	1e-126		XP_026403408.1	55.92	363	2e-120		XP_021972519.1	70.05	364	6e-150		XP_017248561.1	69.69	353	6e-142		XP_027079076.1	75.27	364	8e-164		XP_004250523.1	71.98	364	5e-149		XP_022880687.1	71.43	364	2e-158		XP_002268537.2	54.55	363	2e-103
	372	UN000863	1802		XP_006846994.1	56.64	1815	0		XP_031494152.1	56.74	1833	0		XP_026388157.1	59.36	1821	0		XP_022029143.1	62.33	1816	0		XP_017225050.1	61.39	1826	0		XP_027080385.1	63.66	1841	0		XP_010325659.1	62.38	1829	0		XP_022871910.1	60.75	991	0		XP_010648467.1	69.9	1827	0
	373	UN000865	568		XP_020532315.1	42.77	512	3e-89		XP_031475654.1	48.53	476	7e-104		XP_026394043.1	51.39	574	3e-125		XP_035842476.1	53.41	455	3e-116		XP_017247460.1	49.36	551	1e-127		XP_027091967.1	53.79	567	2e-137		XP_004238408.1	51.35	520	1e-127		XP_022894411.1	51.71	613	4e-139		XP_019077774.1	57.75	561	3e-153
	374	UN000866	1801		XP_006846994.1	56.58	1815	0		XP_031494152.1	56.74	1833	0		XP_026388157.1	59.31	1821	0		XP_022029143.1	62.33	1816	0		XP_017225050.1	61.34	1826	0		XP_027080385.1	63.66	1841	0		XP_010325659.1	62.38	1829	0		XP_022871910.1	60.75	991	0		XP_010648467.1	69.84	1827	0
	375	UN000867	765		XP_006852922.1	55.05	763	0		XP_031481721.1	51.8	749	0		XP_026403408.1	48.64	734	0		XP_021972519.1	59.25	773	0		XP_017248561.1	62.01	795	0		XP_027079076.1	64.21	788	0		XP_004250523.1	59.6	802	0		XP_022880687.1	62.29	769	0		XP_002268537.2	54.08	588	3e-164
	376	UN000868	1087		XP_006845593.1	70.69	331	8e-119		XP_031479434.1	42.95	1171	0		XP_026402089.1	49.21	1146	0		XP_021981382.1	73.05	334	9e-127		XP_017257831.1	51.32	1136	0		XP_027072384.1	53.73	1100	0		XP_010323238.1	52.05	1099	0		XP_022867592.1	52.62	1106	0		XP_010656818.1	60.69	1104	0
	377	UN000869	1791		XP_020520093.1	40.3	469	9e-71		XP_031484853.1	29.32	1139	3e-72		XP_026388245.1	42.91	1079	0		XP_021969677.1	34.95	1820	0		XP_017226622.1	43.45	1839	0		XP_027116331.1	46.25	1842	0		XP_004247588.3	44.89	1849	0		XP_022898196.1	37.53	1828	0		XP_010649952.1	51.87	1843	0
	378	UN000870	44		XP_020518157.1	93.18	44	1e-18		XP_031502100.1	95.45	44	1e-18		XP_026449723.1	95.45	44	3e-18		XP_022002571.2	95.45	44	2e-18		XP_017235771.1	95.45	44	1e-18		XP_027094787.1	95.45	44	2e-18		XP_004242366.1	95.45	44	1e-18		XP_022888933.1	97.73	44	7e-19		XP_002285287.2	95.45	44	1e-18
	379	UN000871	1834		XP_006838458.1	58.15	1018	0		XP_031483515.1	56.93	1003	0		XP_026401527.1	50.44	1935	0		XP_022022377.1	59.92	943	0		XP_017246762.1	46.4	1929	0		XP_027113428.1	48.95	1857	0		XP_004229717.1	59.83	961	0		XP_022897259.1	45.77	1940	0		XP_002269466.2	53.94	1969	0
	380	UN000872	312		XP_011627149.1	40.06	312	1e-52		XP_031478822.1	32.81	317	4e-36		XP_026427175.1	45.19	312	5e-68		XP_035833085.1	31.87	320	2e-32		XP_017247807.1	33	297	4e-32		XP_027068504.1	54.17	312	8e-83		XP_010323403.1	29.65	317	6e-29		XP_022898832.1	31.96	316	2e-32		XP_010654148.1	57.05	312	4e-93
	381	UN000873	1802		XP_006846994.1	56.69	1815	0		XP_031494152.1	56.79	1833	0		XP_026388157.1	59.36	1821	0		XP_022029143.1	62.33	1816	0		XP_017225050.1	61.39	1826	0		XP_027080385.1	63.61	1841	0		XP_010325659.1	62.44	1829	0		XP_022871910.1	60.75	991	0		XP_010648467.1	69.84	1827	0
	382	UN000875	352		XP_020518746.1	33.81	278	3e-33		XP_031499295.1	39.55	311	3e-49		XP_026436207.1	42.82	341	7e-59		XP_035830458.1	44.76	382	7e-75		XP_017251133.1	37.06	367	1e-61		XP_027126010.1	38.13	278	7e-36		XP_019070670.1	63.71	259	2e-75		XP_022858270.1	38.14	312	7e-46		XP_019080407.1	44.54	366	1e-75
	383	UN000876	303		XP_020529355.1	50	226	2e-59		XP_031478824.1	38.16	228	7e-45		XP_026427175.1	50.67	225	8e-59		XP_035844216.1	37.72	289	3e-50		XP_017247808.1	39.11	225	1e-47		XP_027068512.1	55.31	226	2e-62		XP_004242920.1	42.73	227	1e-49		XP_022898832.1	40	225	3e-46		XP_010654148.1	54.05	309	9e-86
	384	UN000879	567		XP_020524475.1	41.52	578	1e-88		XP_031473375.1	42.81	591	2e-98		XP_026445658.1	50.99	606	4e-129		XP_022038738.1	41.72	580	1e-91		XP_017248530.1	44.01	618	2e-98		XP_027090065.1	46.26	575	1e-107		XP_010312772.1	48.61	576	1e-119		XP_022879510.1	46.82	534	2e-107		XP_010652949.1	59.45	577	2e-165
	385	UN000880	1812		XP_020519397.1	61.41	1827	0		XP_031489759.1	58.98	1826	0		XP_026441869.1	68.59	1818	0		XP_021990233.1	68.32	1818	0		XP_017252654.1	68.81	1818	0		XP_027070793.1	70.13	1818	0		XP_010313691.1	70.7	1819	0		XP_022883073.1	67.42	1424	0		XP_010656422.1	77.5	1818	0
	386	UN000881	1535		XP_020521483.1	61.4	1228	0		XP_031489473.1	55.52	1513	0		XP_026407296.1	56.36	1595	0		XP_022039817.1	59.39	1549	0		XP_017241540.1	60.95	1539	0		XP_027108881.1	63	1554	0		XP_004242685.1	60.04	1554	0		XP_022862023.1	58.49	1566	0		XP_010656963.1	64.39	1612	0
	387	UN000882	1774		XP_006844910.1	60.73	1808	0		XP_031505557.1	59.42	1821	0		XP_026421926.1	63.63	1757	0		XP_022025489.1	61.89	1753	0		XP_017222624.1	63.83	1789	0		XP_027111784.1	65.36	1781	0		XP_010316751.1	65.6	1776	0		XP_022886253.1	65.88	1776	0		XP_019073827.1	65.98	1690	0
	388	UN000884	148		XP_011620533.1	81.76	148	1e-70		XP_031479981.1	75	148	4e-65		XP_026404955.1	87.84	148	9e-76		XP_022001791.1	81.08	148	9e-72		XP_017258738.1	82.43	148	1e-72		XP_027101612.1	87.84	148	3e-76		XP_004244463.1	83.78	148	4e-73		XP_022849753.1	87.84	148	2e-76		XP_010648758.1	89.26	149	5e-77
	389	UN000885	1244		XP_006852622.1	45.22	1298	0		XP_031503524.1	44.05	1194	0		XP_026401446.1	52.2	1046	0		XP_035841816.1	51.94	1236	0		XP_017222540.1	54.08	1213	0		XP_027084566.1	52.11	1328	0		XP_004244711.1	53.04	1331	0		XP_022893943.1	55.77	1162	0		XP_010646525.1	58.97	1277	0
	390	UN000886	1694		XP_006846041.1	37.1	981	6e-162		XP_031486211.1	39.64	835	4e-165		XP_026424235.1	35.32	1679	0		XP_021981650.1	41.69	1204	0		XP_017222590.1	39.98	1208	0		XP_027104508.1	37.44	1776	0		XP_004236756.1	42.51	1289	0		XP_022867170.1	43.31	1307	0		XP_010658598.1	46.03	1777	0
	391	UN000887	692		XP_006854672.1	44.03	243	5e-28		XP_031483571.1	41.51	265	2e-27		XP_026424672.1	35.92	760	1e-66		XP_035836854.1	38.82	237	2e-15		XP_017242328.1	38.05	728	7e-70		XP_027082973.1	39.05	740	2e-81		XP_004228463.1	36.72	757	2e-77		XP_022862910.1	41.1	382	8e-46		XP_010651645.1	45.26	749	3e-116
	392	UN000888	139		XP_020525047.1	70	140	6e-52		XP_031478323.1	67.14	140	6e-49		XP_026448506.1	71.43	140	6e-51		XP_021993691.1	72.66	139	2e-55		XP_017222986.1	74.29	140	6e-56		XP_027094702.1	60	140	8e-41		XP_010313748.1	57.86	140	2e-39		XP_022845682.1	66.91	139	1e-49		XP_010647203.1	75	112	3e-42
	393	UN000890	164		XP_006841472.1	48.47	163	1e-42		XP_031486031.1	46.15	156	3e-39		XP_026389891.1	44.72	161	6e-39		XP_022016888.1	43.21	162	1e-36		XP_017216664.1	52.17	161	6e-47		XP_027121662.1	51.52	165	5e-46		XP_004235929.1	46.67	165	1e-42		XP_022849972.1	51.85	162	9e-47		XP_002274018.1	49.69	161	9e-43
	394	UN000891	798		XP_011627546.2	71.48	796	0		XP_031475620.1	67.3	792	0		XP_026394686.1	71.55	798	0		XP_022008551.1	72.49	796	0		XP_017247484.1	75.19	798	0		XP_027091920.1	74.31	798	0		XP_025886684.1	75.8	785	0		XP_022850654.1	75.95	786	0		XP_019072216.1	79.7	798	0
	395	UN000892	301		XP_011627149.1	38.46	312	1e-47		XP_031478822.1	31.66	319	2e-30		XP_026427174.1	43.27	312	3e-62		XP_035833086.1	30.63	320	4e-27		XP_017247807.1	31.99	297	2e-26		XP_027068504.1	51.6	312	2e-75		XP_004242920.1	28.93	318	1e-23		XP_022898832.1	30.7	316	8e-27		XP_010654148.1	54.81	312	2e-86
	396	UN000893	821		XP_011625849.1	28.48	302	3e-24		XP_031502657.1	24.33	826	3e-61		XP_026459010.1	31.71	861	1e-116		XP_022003119.1	35.49	834	2e-143		XP_017229025.1	32.4	855	3e-124		XP_027086510.1	29.35	811	5e-89		XP_004233579.1	26.33	828	1e-78		XP_022842002.1	30.78	757	3e-85		XP_010656238.1	25.15	811	4e-63
	397	UN000895	901		XP_006838950.1	70.3	889	0		XP_031487807.1	68.49	895	0		XP_026449906.1	72.91	886	0		XP_035834087.1	71.93	887	0		XP_017252771.1	73.53	884	0		XP_027115156.1	74.35	885	0		NP_001234175.2	75.37	885	0		XP_022890579.1	69.13	609	0		XP_002280519.2	78.42	885	0
	398	UN000896	1520		XP_020524805.1	63.4	1519	0		XP_031482655.1	63.05	1456	0		XP_026406701.1	66.29	1507	0		XP_022016233.1	66.49	1516	0		XP_017228500.1	69.72	1516	0		XP_027113481.1	68.71	1518	0		XP_004248540.1	66.71	1511	0		XP_022851510.1	70.23	1515	0		XP_010661444.1	71.99	1510	0
	399	UN000897	1244		XP_006852622.1	45.22	1298	0		XP_031503524.1	44.05	1194	0		XP_026401446.1	52.2	1046	0		XP_035841816.1	51.94	1236	0		XP_017222540.1	54.08	1213	0		XP_027084566.1	52.11	1328	0		XP_004244711.1	53.04	1331	0		XP_022893943.1	55.77	1162	0		XP_010646525.1	58.97	1277	0
	400	UN000898	606		XP_020526132.1	73.46	599	0		XP_031501587.1	70.03	604	0		XP_026392285.1	76.91	615	0		XP_022016607.1	80.42	613	0		XP_017221194.1	82.33	600	0		XP_027111761.1	77.65	613	0		XP_025885172.1	80.88	612	0		XP_022848198.1	79.58	612	0		XP_010647227.1	78.65	370	2e-168
	401	UN000899	1243		XP_020521812.1	51.69	1275	0		XP_031496912.1	49.44	1258	0		XP_026388746.1	53.47	1281	0		XP_022006514.1	54.69	1258	0		XP_017247141.1	56.59	1251	0		XP_027104126.1	56.97	1262	0		XP_010318228.1	56.51	1260	0		XP_022873809.1	56.74	1253	0		XP_010658167.1	63.42	1252	0
	402	UN000900	854		XP_006838473.2	43.9	811	0		XP_031502003.1	42.68	820	0		XP_026432220.1	54.8	823	0		XP_022006233.1	60.39	813	0		XP_017226789.1	55.16	852	0		XP_027113441.1	61.6	815	0		XP_010325081.1	62.7	815	0		XP_022852224.1	63.97	816	0		XP_002269223.2	65.79	795	0
	403	UN000901	1617		XP_006843645.1	92.89	1617	0		XP_031493982.1	91.84	1617	0		XP_026440271.1	94.25	1617	0		XP_021977229.1	94.19	1617	0		XP_017241288.1	94.19	1617	0		XP_027110765.1	93.88	1617	0		XP_004240929.1	93.38	1617	0		XP_022890172.1	93.63	1617	0		XP_002276855.1	95.24	1617	0
	404	UN000903	671		XP_020522076.1	60.57	672	0		XP_031504146.1	61.9	672	0		XP_026414248.1	69.45	671	0		XP_022035554.1	68.85	671	0		XP_017252668.1	72.43	671	0		XP_027096132.1	73.24	669	0		XP_004229596.1	75.89	672	0		XP_022862473.1	75.76	396	0		XP_010659082.1	78.69	671	0
	405	UN000904	156		XP_006841472.1	46.01	163	7e-38		XP_031486031.1	44.23	156	3e-35		XP_026389891.1	43.48	161	2e-35		XP_022016888.1	41.98	162	8e-33		XP_017216664.1	50.31	161	1e-42		XP_027121662.1	49.09	165	3e-41		XP_004235929.1	44.24	165	8e-38		XP_022849972.1	49.38	162	8e-42		XP_002274018.1	47.83	161	3e-38
	406	UN000905	1834		XP_006838458.1	58.15	1018	0		XP_031483515.1	56.93	1003	0		XP_026401527.1	50.44	1935	0		XP_022022377.1	59.92	943	0		XP_017246762.1	46.4	1929	0		XP_027113428.1	48.95	1857	0		XP_004229717.1	59.83	961	0		XP_022897259.1	45.77	1940	0		XP_002269466.2	53.94	1969	0
	407	UN000906	864		XP_006843645.1	89.21	862	0		XP_031493982.1	87.85	864	0		XP_026440271.1	90.51	864	0		XP_021982022.1	89.81	864	0		XP_017241287.1	90.74	864	0		XP_027110765.1	91.32	864	0		XP_004235240.1	91.09	864	0		XP_022890172.1	91.44	864	0		XP_002276855.1	92.36	864	0
	408	UN000908	1809		XP_006838871.1	58.65	1872	0		XP_031474220.1	60.78	1851	0		XP_026422709.1	68.75	1824	0		XP_022028915.1	63.99	1819	0		XP_017257933.1	67.38	1824	0		XP_027107376.1	70.62	1828	0		XP_010327676.1	69.7	1822	0		XP_022897929.1	72.22	990	0		XP_010659873.1	77.41	1824	0
	409	UN000909	1658		XP_020518004.1	68.57	1680	0		XP_031491502.1	68.64	1671	0		XP_026400833.1	74.4	1676	0		XP_022008792.1	73.97	1667	0		XP_017241424.1	75.49	1685	0		XP_027078925.1	76.82	1665	0		XP_010316150.1	75.78	1660	0		XP_022894937.1	76.02	1664	0		XP_010647344.2	70.49	576	0
	410	UN000910	1843		XP_011620613.1	44.37	1864	0		XP_031478358.1	41.15	1888	0		XP_026381562.1	53.17	1875	0		XP_021982314.1	53.7	1864	0		XP_017229168.1	51.85	1863	0		XP_027074568.1	52.75	1873	0		XP_010316298.1	54.47	1867	0		XP_022852857.1	55.36	1073	0		XP_010660870.1	65.65	1217	0
	411	UN000911	904		XP_006844913.1	50.82	854	0		XP_031484630.1	54.29	560	2e-162		XP_026457780.1	51.09	1008	0		XP_021972605.1	58.01	643	0		XP_017226568.1	51.08	973	0		XP_027085451.1	52.92	975	0		XP_025888071.1	52.88	991	0		XP_022886983.1	53.31	953	0		XP_010659716.1	57.52	984	0
	412	UN000912	1339		XP_006836263.1	62.64	1333	0		XP_031477300.1	61.07	1333	0		XP_026412611.1	68.16	1341	0		XP_021998811.1	66.79	1349	0		XP_017218526.1	69.45	1342	0		XP_027080640.1	68.25	1345	0		XP_010313220.1	67.24	1346	0		XP_022897978.1	66.62	1348	0		XP_010651546.1	72.86	1345	0
	413	UN000913	249		XP_006852453.1	68.92	251	2e-94		XP_031473783.1	70.56	248	6e-98		XP_026392049.1	76.4	250	8e-106		XP_022018039.1	64.29	252	2e-90		XP_017258121.1	66.8	253	2e-90		XP_027062133.1	72.22	252	7e-96		XP_004251889.1	64.03	253	6e-88		XP_022877426.1	73.15	257	9e-98		XP_010644134.1	79.92	249	7e-111
	414	UN000914	252		---	---	---	---		---	---	---	---		---	---	---	---		---	---	---	---		---	---	---	---		---	---	---	---		---	---	---	---		---	---	---	---		XP_010644249.1	41.92	291	3e-32
	415	UN000915	1195		XP_020522290.1	49.49	788	1e-137		XP_031499774.1	41.68	859	2e-122		XP_026442318.1	40.92	1354	2e-176		XP_021989916.1	40.22	813	2e-96		XP_017257671.1	52.02	792	2e-170		XP_027126612.1	51.05	854	0		XP_010318484.1	50.62	802	1e-180		XP_022883838.1	50.8	813	2e-170		XP_010654398.1	53.08	1300	0
	416	UN000916	735		XP_006852922.1	57.03	733	0		XP_031481721.1	53.96	719	0		XP_026403408.1	50.28	704	0		XP_021972519.1	61.64	743	0		XP_017248561.1	64.44	765	0		XP_027079076.1	66.75	758	0		XP_004250523.1	61.92	772	0		XP_022880687.1	64.82	739	0		XP_002268537.2	56.45	558	7e-169
	417	UN000917	130		XP_006828820.1	57.94	126	2e-32		XP_031494632.1	60.32	126	9e-35		XP_026397970.1	72.93	133	2e-43		XP_022009520.1	64.44	135	2e-38		XP_017242418.1	69.23	130	5e-41		XP_027112602.1	71.97	132	1e-42		XP_004230713.1	70.45	132	1e-41		XP_022869295.1	66.67	132	1e-39		XP_002262649.1	78.03	132	4e-48
	418	UN000918	1884		XP_020519397.1	60.87	1899	0		XP_031489765.1	58.36	1895	0		XP_026441870.1	67.99	1890	0		XP_021990233.1	67.23	1889	0		XP_017252654.1	67.87	1889	0		XP_027070793.1	69.37	1890	0		XP_010313691.1	69.86	1888	0		XP_022883073.1	67.42	1424	0		XP_010656422.1	76.83	1890	0
	419	UN000919	1267		XP_006852622.1	44.44	1321	0		XP_031503524.1	43.22	1217	0		XP_026401446.1	51.08	1069	0		XP_035841816.1	50.99	1259	0		XP_017222540.1	53.07	1236	0		XP_027084566.1	51.3	1351	0		XP_004244711.1	52.14	1354	0		XP_022893943.1	54.68	1185	0		XP_010646525.1	57.92	1300	0
	420	UN000920	702		XP_011623559.1	58.93	336	2e-106		XP_031490647.1	55.49	337	1e-96		XP_026382194.1	43.62	697	1e-137		XP_035846193.1	40.64	716	6e-133		XP_017215382.1	57.11	380	2e-120		XP_027124710.1	41.98	717	2e-138		XP_025885954.1	44.81	549	7e-114		XP_022842675.1	41.29	712	2e-138		XP_010644045.1	44.95	723	8e-154
	421	UN000921	902		XP_006844913.1	50.94	852	0		XP_031484630.1	54.48	558	9e-164		XP_026457781.1	51.35	1001	0		XP_021972605.1	58.19	641	0		XP_017226568.1	51.18	971	0		XP_027085451.1	53.03	973	0		XP_025888071.1	52.98	989	0		XP_022886983.1	53.42	951	0		XP_010659716.1	57.64	982	0
	422	UN000922	1910		XP_006843691.1	47.96	1941	0		XP_031498281.1	45.33	1937	0		XP_026388950.1	52.1	1931	0		XP_035830486.1	52.43	1890	0		XP_017252267.1	50.71	1893	0		XP_027090952.1	54.29	1890	0		XP_010326253.1	52.36	1883	0		XP_022848921.1	53.74	1887	0		XP_010650843.1	62.04	1886	0
	423	UN000923	196		XP_011628131.1	33	203	3e-19		XP_031475318.1	35.1	208	3e-17		XP_026437857.1	32.68	205	4e-15		XP_035833276.1	39.39	198	1e-25		XP_017258930.1	36.98	192	6e-23		XP_027112863.1	42.05	195	2e-34		XP_019067382.1	38.27	196	1e-31		XP_022861308.1	40.91	198	2e-41		XP_010657402.1	50	198	2e-52
	424	UN000924	1543		XP_020519409.1	40.88	1644	0		XP_031483008.1	39.43	1603	0		XP_026404534.1	47.22	1527	0		XP_022023216.1	48.41	1545	0		XP_017258030.1	52.1	1357	0		XP_027070737.1	47.49	1556	0		XP_004231458.1	45.63	1591	0		XP_022898672.1	47.91	1603	0		XP_010646379.1	54.07	1622	0
	425	UN000925	1402		XP_020527146.1	55.79	1400	0		XP_031476621.1	53.09	1392	0		XP_026411443.1	60.2	1387	0		XP_022027581.1	63.29	1392	0		XP_017226495.1	62.81	1390	0		XP_027113217.1	61.3	1398	0		XP_010314576.1	62.38	1422	0		XP_022858171.1	55.76	868	0		XP_002263889.1	66.97	1423	0
	426	UN000927	318		XP_006848480.1	76.19	315	1e-95		XP_031477685.1	75.08	313	6e-81		XP_026400792.1	75.16	314	7e-92		XP_021981199.1	79.74	227	5e-88		XP_017233267.1	79.87	318	2e-104		XP_027119099.1	72.56	317	9e-94		XP_025888871.1	77.42	310	1e-96		XP_022846934.1	78.62	318	6e-99		XP_019074980.1	85.98	321	4e-111
	427	UN000928	1231		XP_020521813.1	51.37	1275	0		XP_031496911.1	49.28	1258	0		XP_026388746.1	53.24	1281	0		XP_022006514.1	53.82	1258	0		XP_017247141.1	56.2	1251	0		XP_027104126.1	56.66	1262	0		XP_010318228.1	55.95	1260	0		XP_022873809.1	56.42	1253	0		XP_019079923.1	63.02	1252	0
	428	UN000929	1023		XP_011629248.1	73.74	1032	0		XP_031482893.1	72.65	1031	0		XP_026398904.1	74.51	1028	0		XP_021969771.1	75.1	1028	0		XP_017226550.1	77.84	1029	0		XP_027118067.1	77.78	1026	0		XP_010324735.1	75.07	1027	0		XP_022885411.1	74.88	1027	0		XP_010656062.1	82.91	1024	0
	429	UN000930	1618		XP_020528141.1	62.23	1660	0		XP_031494509.1	61.42	1677	0		XP_026456803.1	63.12	1654	0		XP_022019944.1	62.02	1643	0		XP_017218040.1	63.17	1670	0		XP_027094532.1	65.6	1657	0		XP_025886611.1	65.18	1660	0		XP_022880569.1	65.33	1073	0		XP_019071946.1	69.35	1664	0
	430	UN000931	162		XP_006841920.1	80.75	161	8e-75		XP_031477825.1	77.16	162	3e-69		XP_026446899.1	87.04	162	8e-80		XP_035834956.1	83.12	154	1e-74		XP_017248021.1	83.23	161	2e-78		XP_027094630.1	86.42	162	1e-79		XP_004237853.1	86.42	162	1e-80		XP_022879096.1	87.04	162	2e-81		XP_002264732.1	91.36	162	1e-84
	431	UN000932	735		XP_006852922.1	57.03	733	0		XP_031481721.1	53.96	719	0		XP_026403408.1	50.28	704	0		XP_021972519.1	61.64	743	0		XP_017248561.1	64.44	765	0		XP_027079076.1	66.75	758	0		XP_004250523.1	61.92	772	0		XP_022880687.1	64.82	739	0		XP_002268537.2	56.45	558	7e-169
	432	UN000933	252		---	---	---	---		---	---	---	---		---	---	---	---		---	---	---	---		---	---	---	---		---	---	---	---		---	---	---	---		---	---	---	---		XP_010644249.1	41.92	291	3e-32
	433	UN000934	262		XP_011625324.1	43.07	274	3e-39		XP_031492139.1	46.79	265	2e-45		XP_026441000.1	52.06	267	6e-54		XP_022027775.1	47.35	264	2e-50		XP_017228309.1	51.49	268	2e-59		XP_027080959.1	54.31	267	2e-65		XP_019070770.1	53.21	265	3e-64		XP_022851861.1	50	268	2e-55		XP_019074813.1	60	265	2e-74
	434	UN000935	1128		XP_006855869.1	75.02	1129	0		XP_031505115.1	75.51	1131	0		XP_026415097.1	77.22	1128	0		XP_022028651.1	78.74	1129	0		XP_017252508.1	75.99	1133	0		XP_027062492.1	81.62	1126	0		XP_004248286.1	80.14	1128	0		XP_022892312.1	79.54	1129	0		XP_003634816.1	82.45	1128	0
	435	UN000936	702		XP_011623559.1	58.93	336	2e-106		XP_031490647.1	55.49	337	1e-96		XP_026382194.1	43.62	697	1e-137		XP_035846193.1	40.64	716	6e-133		XP_017215382.1	57.11	380	2e-120		XP_027124710.1	41.98	717	2e-138		XP_025885954.1	44.81	549	7e-114		XP_022842675.1	41.29	712	2e-138		XP_010644045.1	44.95	723	8e-154
	436	UN000937	726		XP_006837773.2	78.22	730	0		XP_031479262.1	76.13	729	0		XP_026386681.1	77.02	731	0		XP_022021601.1	76.44	730	0		XP_017222551.1	80.33	727	0		XP_027125149.1	79.06	726	0		XP_025885978.1	79.61	726	0		XP_022884841.1	83.75	80	4e-37		XP_010663578.1	85.28	727	0
	437	UN000938	606		XP_020526132.1	73.46	599	0		XP_031501587.1	70.03	604	0		XP_026392285.1	76.91	615	0		XP_022016607.1	80.42	613	0		XP_017221194.1	82.33	600	0		XP_027111761.1	77.65	613	0		XP_025885172.1	80.88	612	0		XP_022848198.1	79.58	612	0		XP_010647227.1	78.65	370	2e-168
	438	UN000941	765		XP_006852922.1	55.05	763	0		XP_031481721.1	51.8	749	0		XP_026403408.1	48.64	734	0		XP_021972519.1	59.25	773	0		XP_017248561.1	62.01	795	0		XP_027079076.1	64.21	788	0		XP_004250523.1	59.6	802	0		XP_022880687.1	62.29	769	0		XP_002268537.2	54.08	588	3e-164
	439	UN000943	1267		XP_006852622.1	44.44	1321	0		XP_031503524.1	43.22	1217	0		XP_026401446.1	51.08	1069	0		XP_035841816.1	50.99	1259	0		XP_017222540.1	53.07	1236	0		XP_027084566.1	51.3	1351	0		XP_004244711.1	52.14	1354	0		XP_022893943.1	54.68	1185	0		XP_010646525.1	57.92	1300	0
	440	UN000944	405		XP_006849783.1	63.12	385	9e-136		XP_031491630.1	58.9	382	1e-128		XP_026402891.1	62.9	407	2e-146		XP_022016107.1	66.32	386	1e-145		XP_017248165.1	67.01	388	9e-142		XP_027078461.1	66.91	405	2e-154		XP_010312692.1	66.67	405	1e-150		XP_022884594.1	63.79	406	2e-148		XP_002264144.1	73.04	408	2e-167
	441	UN000945	671		XP_020526987.1	52.63	646	3e-177		XP_031505639.1	52.43	637	1e-170		XP_026458282.1	54.55	682	0		XP_021984604.1	56.74	682	0		XP_017235500.1	55.64	674	0		XP_027124629.1	54.99	671	0		XP_010318425.1	54.9	674	0		XP_022889319.1	56.23	674	0		XP_010655281.1	63.8	674	0
	442	UN000946	336		XP_020519992.1	80.9	335	3e-165		XP_031487713.1	83.48	333	2e-172		XP_026442788.1	83.28	335	9e-174		XP_021987413.1	82.39	335	1e-167		XP_017237879.1	86.57	335	0		XP_027095882.1	82.39	335	6e-171		XP_004248823.1	88.36	335	0		XP_022898232.1	86.61	336	0		XP_002275146.2	85.37	335	9e-180
	443	UN000947	321		XP_006855892.1	78.95	323	3e-139		XP_031501080.1	77.16	324	2e-130		XP_026392626.1	75.23	331	5e-132		XP_035844724.1	78.82	321	2e-140		XP_017248584.1	77.4	323	7e-133		XP_027061570.1	76.23	324	5e-141		XP_004244109.1	73.99	323	4e-133		XP_022885902.1	77.71	323	3e-139		XP_002268282.1	83.23	322	3e-146
	444	UN000948	1031		XP_020527971.1	56.74	356	1e-109		XP_031504213.1	54.16	373	2e-99		XP_026427304.1	58.86	350	2e-108		XP_021994858.1	58.11	339	1e-92		XP_017234775.1	56.42	374	4e-107		---	---	---	---		XP_004229987.1	35.32	521	2e-55		XP_022871598.1	58.86	367	2e-117		XP_010661943.1	42.44	1051	0
	445	UN000949	765		XP_006852922.1	55.05	763	0		XP_031481721.1	51.8	749	0		XP_026403408.1	48.64	734	0		XP_021972519.1	59.25	773	0		XP_017248561.1	62.01	795	0		XP_027079076.1	64.21	788	0		XP_004250523.1	59.6	802	0		XP_022880687.1	62.29	769	0		XP_002268537.2	54.08	588	3e-164
	446	UN000950	1195		XP_020522290.1	49.49	788	1e-137		XP_031499774.1	41.68	859	2e-122		XP_026442318.1	40.92	1354	2e-176		XP_021989916.1	40.22	813	2e-96		XP_017257671.1	52.02	792	2e-170		XP_027126612.1	51.05	854	0		XP_010318484.1	50.62	802	1e-180		XP_022883838.1	50.8	813	2e-170		XP_010654398.1	53.08	1300	0
	447	UN000952	1730		XP_020529701.1	55.76	1806	0		XP_031503673.1	64.08	1147	0		XP_026457458.1	55.79	1796	0		XP_035846052.1	57.82	1752	0		XP_017229252.1	59.77	1770	0		XP_027115910.1	59.39	1795	0		XP_010318937.1	60	1765	0		XP_022849023.1	62.13	1769	0		XP_010649527.1	67.66	1772	0
	448	UN000953	1757		XP_011627557.1	53.09	1667	0		XP_031496865.1	53.53	1659	0		XP_026433196.1	55.84	1669	0		XP_022013802.2	53.86	1634	0		XP_017247272.1	58.03	1675	0		XP_027074092.1	59.93	1682	0		XP_004236704.1	57.33	1767	0		XP_022869619.1	69.63	642	0		XP_019076685.1	63.98	1685	0
	449	UN000954	1663		XP_006846041.1	37.08	979	9e-162		XP_031486212.1	39.54	832	6e-164		XP_026415606.1	38.45	1290	0		XP_021981648.1	41.6	1202	0		XP_017222591.1	40	1205	0		XP_027104509.1	37.63	1722	0		XP_010319263.1	38.46	1659	0		XP_022867170.1	43.33	1304	0		XP_010658598.1	46.03	1777	0
	450	UN000956	343		XP_006852993.3	54.04	359	4e-92		XP_031478157.1	51.27	353	6e-88		XP_026390537.1	46.31	352	5e-78		XP_022037744.1	61.22	343	3e-109		XP_017253700.1	66.96	339	3e-126		XP_027091665.1	73.45	339	9e-133		XP_010320054.1	68.73	339	3e-128		XP_022844334.1	70.21	339	8e-133		XP_010664073.1	76.7	339	2e-151
	451	UN000957	1169		XP_011624277.1	44.27	1204	0		XP_031482022.1	41.62	1187	0		XP_026414280.1	51.67	1200	0		XP_035839289.1	46.51	1189	0		XP_017241599.1	47.77	1210	0		XP_027070988.1	50.79	1209	0		XP_010325711.1	50.88	1197	0		XP_022852416.1	50.83	1200	0		XP_010653585.1	59.6	1203	0
	452	UN000958	934		XP_020519149.1	63.88	587	9e-161		XP_031489738.1	65.27	573	9e-159		XP_026386389.1	53.24	879	0		XP_022034544.1	76.82	302	4e-95		XP_017227775.1	50.88	967	0		XP_027123526.1	67.22	604	0		XP_004236487.1	50.1	958	0		XP_022863308.1	52.05	953	0		XP_019082049.1	61.34	952	0
	453	UN000959	375		XP_006846400.1	43.72	382	1e-60		XP_031486478.1	39.43	383	1e-45		XP_026428028.1	49.87	379	1e-73		XP_021977166.1	40.77	390	3e-51		XP_017242181.1	49.08	379	3e-66		XP_027110911.1	56.12	376	1e-97		XP_004235049.1	52.13	376	3e-81		XP_022880666.1	49.22	384	1e-63		XP_002277667.2	64.46	377	4e-102
	454	UN000960	1774		XP_006844910.1	60.73	1808	0		XP_031505557.1	59.42	1821	0		XP_026421926.1	63.63	1757	0		XP_022025489.1	61.89	1753	0		XP_017222624.1	63.83	1789	0		XP_027111784.1	65.36	1781	0		XP_010316751.1	65.6	1776	0		XP_022886253.1	65.88	1776	0		XP_019073827.1	65.98	1690	0
	455	UN000961	425		XP_011625849.1	29.21	315	4e-27		XP_031502657.1	31.22	410	3e-56		XP_026431629.1	43.87	367	2e-82		XP_022032628.1	48.94	425	3e-115		XP_017228496.1	40	420	3e-92		XP_027081023.1	36.21	428	4e-68		XP_004242524.1	30.39	431	2e-52		XP_022854040.1	38.88	427	2e-89		XP_010644016.1	33.33	399	1e-52
	456	UN000962	352		XP_020518746.1	33.81	278	3e-33		XP_031499295.1	39.55	311	3e-49		XP_026436207.1	42.82	341	7e-59		XP_035830458.1	44.76	382	7e-75		XP_017251133.1	37.06	367	1e-61		XP_027126010.1	38.13	278	7e-36		XP_019070670.1	63.71	259	2e-75		XP_022858270.1	38.14	312	7e-46		XP_019080407.1	44.54	366	1e-75
	457	UN000965	1714		XP_006843645.1	86.94	1715	0		XP_031504646.1	87.79	1712	0		XP_026440271.1	87.71	1717	0		XP_021982022.1	93.27	995	0		XP_017241287.1	90.1	1717	0		XP_027110765.1	87.89	1718	0		XP_004235240.1	93.57	995	0		XP_022890172.1	94.27	995	0		XP_002276855.1	95.48	995	0
	458	UN000966	1781		XP_020520858.1	66.27	1260	0		XP_031500826.1	66.95	1289	0		XP_026455414.1	67.86	1372	0		XP_021994465.1	65.35	1241	0		XP_017234963.1	67.51	1351	0		XP_027071645.1	69.77	1333	0		XP_010317903.3	69.85	1350	0		XP_022842138.1	73.92	1181	0		XP_010653900.1	74.54	1363	0
	459	UN000967	367		XP_006838797.1	92.64	367	0		XP_031487461.1	91.83	367	0		XP_026386138.1	92.37	367	0		XP_035846253.1	94.28	367	0		XP_017257676.1	93.46	367	0		XP_027123790.1	94.01	367	0		NP_001234477.1	93.73	367	0		XP_022885269.1	94.28	367	0		XP_002270344.1	94.28	367	0
	460	UN000969	909		XP_006850924.1	49.21	955	0		XP_031499949.1	46.63	980	0		XP_026442968.1	53.21	966	0		XP_035830667.1	50.51	594	2e-148		XP_017222622.1	43.68	957	0		XP_027122564.1	52.59	947	0		XP_010318428.1	50.31	954	0		XP_022889873.1	49.3	935	0		XP_010655277.1	60.17	969	0
	461	UN000971	825		XP_006858311.1	76.48	829	0		XP_031492046.1	79.37	829	0		XP_026449254.1	80.41	827	0		XP_035830357.1	81.92	824	0		XP_017227145.1	81.94	825	0		XP_027080859.1	80.92	828	0		XP_004245101.1	82.67	825	0		XP_022851873.1	82.4	824	0		XP_010648358.1	83.53	832	0
	462	UN000973	909		XP_006850924.1	49.21	955	0		XP_031499949.1	46.63	980	0		XP_026442968.1	53.21	966	0		XP_035830667.1	50.51	594	2e-148		XP_017222622.1	43.68	957	0		XP_027122564.1	52.59	947	0		XP_010318428.1	50.31	954	0		XP_022889873.1	49.3	935	0		XP_010655277.1	60.17	969	0
	463	UN000975	662		XP_011623515.1	69.28	664	0		XP_031500820.1	69.38	663	0		XP_026457668.1	71.08	664	0		XP_021982929.1	73.96	649	0		XP_017252725.1	72.89	664	0		XP_027074065.1	73.11	662	0		XP_010315841.1	71.34	663	0		XP_022857485.1	73.56	662	0		---	---	---	---
	464	UN000979	878		XP_011628228.1	65.31	882	0		XP_031493399.1	63.18	880	0		XP_026448648.1	69.48	878	0		XP_022028770.1	70.16	878	0		XP_017246777.1	69.48	878	0		XP_027063643.1	70.31	879	0		XP_010324229.1	70.5	878	0		XP_022855196.1	71.82	880	0		XP_010644644.1	77.56	878	0
	465	UN000980	949		XP_011628228.1	65.48	953	0		XP_031493399.1	63.72	951	0		XP_026448648.1	70.07	949	0		XP_022028770.1	69.97	949	0		XP_017246777.1	69.97	949	0		XP_027063643.1	71.05	950	0		XP_010324229.1	70.81	949	0		XP_022855196.1	71.61	951	0		XP_010644644.1	77.98	949	0
	466	UN000981	1493		XP_011621103.1	30.06	795	1e-54		XP_031491005.1	33.2	509	1e-49		XP_026386431.1	30.45	867	3e-64		XP_022008935.1	36.97	357	9e-42		XP_017218348.1	42.19	493	7e-85		XP_027123505.1	34.46	650	1e-66		XP_010314209.1	36.27	397	6e-48		XP_022843700.1	39.46	479	2e-58		XP_010660629.1	42.27	1663	0
	467	UN000983	348		XP_020521993.1	62.97	316	7e-106		XP_031491763.1	70.59	255	4e-104		XP_026434197.1	71.22	278	8e-107		XP_021987154.1	65.63	323	6e-115		XP_017237799.1	76.65	257	7e-109		XP_027093172.1	63.64	352	2e-116		XP_010320153.1	72.01	293	2e-112		XP_022894487.1	73.1	290	2e-115		XP_002285809.1	75.49	306	3e-123
	468	UN000984	560		XP_011629092.1	69.56	565	0		XP_031479241.1	65.54	563	0		XP_026403779.1	75.94	561	0		XP_022035784.1	71.48	561	0		XP_017234707.1	72.76	558	0		XP_027115259.1	76.34	558	0		XP_010326569.1	76.46	565	0		XP_022898054.1	78.07	561	0		XP_003633961.1	82.92	562	0
	469	UN000986	1156		XP_020518365.1	45.28	1166	0		XP_031478358.1	43.7	1103	0		XP_026381562.1	53.25	1168	0		XP_021982314.1	55.71	1165	0		XP_017229170.1	51.25	1161	0		XP_027074568.1	53.5	1172	0		XP_010316298.1	55.26	1169	0		XP_022852862.1	50.3	660	7e-154		XP_010660870.1	66.07	1164	0
	470	UN000987	1114		XP_020520516.1	47.15	702	7e-162		XP_031475011.1	44.78	737	2e-165		XP_026435003.1	53.62	884	0		XP_021988447.1	50	986	0		XP_017222347.1	51.22	1109	0		XP_027121300.1	54.74	1034	0		XP_010326544.1	49.45	1100	0		XP_022872506.1	49.74	1150	0		XP_010649897.1	60.02	1148	0
	471	UN000988	1525		XP_020527841.1	57.62	1194	0		XP_031493931.1	55.87	1244	0		XP_026412168.1	54.08	1509	0		XP_022000076.1	54.47	1476	0		XP_017247130.1	53.43	1602	0		XP_027061281.1	53.96	1553	0		XP_010324379.1	55.12	1522	0		XP_022887847.1	43.04	237	1e-50		XP_010644166.1	60.25	1590	0
	472	UN000989	1202		XP_006855869.1	73.27	1212	0		XP_031505115.1	74.17	1208	0		XP_026415097.1	76	1204	0		XP_022028651.1	77.51	1205	0		XP_017252508.1	72.9	1214	0		XP_027062492.1	80.45	1202	0		XP_004248286.1	77.55	1207	0		XP_022892312.1	76.85	1205	0		XP_003634816.1	81.23	1204	0
	473	UN000990	690		XP_020524355.1	44.89	548	4e-120		XP_031490246.1	42.04	540	6e-106		XP_026403212.1	37.4	730	4e-116		XP_035839253.1	41.4	529	7e-105		XP_017231860.1	38.04	715	8e-123		XP_027085680.1	38.76	712	4e-111		XP_019069916.1	43.83	543	5e-112		XP_022883331.1	42.75	531	7e-112		XP_010651195.1	50.42	708	8e-174
	474	UN000991	915		XP_006840531.1	60.1	797	0		XP_031497169.1	59.31	779	0		XP_026426502.1	65.57	915	0		XP_021987645.1	64.68	804	0		XP_017235013.1	62.8	906	0		XP_027078180.1	64.58	912	0		XP_010326580.1	64.48	901	0		XP_022854678.1	63.89	875	0		XP_002267274.1	70.54	920	0
	475	UN000993	1504		XP_020524805.1	64.01	1503	0		XP_031482655.1	63.75	1440	0		XP_026406701.1	66.93	1491	0		XP_022016233.1	67.2	1500	0		XP_017228489.1	70.4	1500	0		XP_027113481.1	69.44	1502	0		XP_004248540.1	67.42	1495	0		XP_022851510.1	70.98	1499	0		XP_010661444.1	72.76	1494	0
	476	UN000995	1327		XP_020527292.1	66.42	1370	0		XP_031499769.1	66.74	1356	0		XP_026442828.1	69.74	1332	0		XP_035835374.1	70.01	1327	0		XP_017253442.1	69.84	1333	0		XP_027084053.1	70.42	1342	0		XP_004249988.1	70.07	1343	0		XP_022872306.1	71.02	1339	0		XP_010654053.1	74.48	1340	0
	477	UN000996	1929		XP_020523278.1	68.04	1937	0		XP_031490403.1	65.88	1943	0		XP_026399796.1	73.17	1942	0		XP_022021772.1	71.8	1936	0		XP_017241565.1	73.01	1949	0		XP_027084284.1	56.01	1987	0		XP_010323629.1	72.16	1940	0		XP_022848687.1	68.99	1948	0		XP_010657120.1	73.76	1936	0
	478	UN000997	567		XP_020524475.1	41.52	578	1e-88		XP_031473375.1	42.81	591	2e-98		XP_026445658.1	50.99	606	4e-129		XP_022038738.1	41.72	580	1e-91		XP_017248530.1	44.01	618	2e-98		XP_027090065.1	46.26	575	1e-107		XP_010312772.1	48.61	576	1e-119		XP_022879510.1	46.82	534	2e-107		XP_010652949.1	59.45	577	2e-165
	479	UN000998	480		XP_006830095.1	68.88	466	0		XP_031485645.1	64.52	465	2e-173		XP_026408360.1	74.11	475	0		XP_022036872.1	73.09	457	0		XP_017223678.1	75.54	462	0		XP_027086985.1	74.63	477	0		NP_001333367.1	73.38	477	0		XP_022848250.1	76.94	464	0		XP_010645345.1	77.59	464	0
	480	UN000999	802		XP_011621103.1	30.06	795	1e-54		XP_031491005.1	33.2	509	3e-49		XP_026386431.1	30.33	867	5e-60		XP_035839927.1	42.74	124	1e-20		XP_017218347.1	42.19	493	5e-84		XP_027077983.1	34.68	594	1e-65		XP_010314209.1	28.86	551	1e-30		XP_022843700.1	39.15	447	8e-58		XP_010660629.1	45.84	866	4e-178
	481	UN001000	590		XP_006840556.1	53.25	569	4e-144		XP_031496669.1	54.7	596	7e-158		XP_026449461.1	57.63	590	1e-171		XP_022001961.1	59.93	594	0		XP_017226250.1	61.42	591	0		XP_027098628.1	62.52	587	0		XP_004247427.1	63.61	588	0		XP_022847301.1	61.53	590	0		XP_010652180.1	69.22	562	0
	482	UN001001	1879		XP_006843691.1	47.35	1941	0		XP_031498281.1	44.8	1933	0		XP_026388950.1	51.48	1931	0		XP_035830486.1	52.12	1886	0		XP_017252267.1	50.45	1893	0		XP_027090952.1	54.37	1876	0		XP_010326253.1	52.17	1869	0		XP_022848921.1	53.76	1873	0		XP_010650843.1	61.53	1882	0
	483	UN001002	1732		XP_006846041.1	37.08	979	2e-161		XP_031486212.1	39.54	832	7e-164		XP_026415606.1	38.45	1290	0		XP_021981648.1	41.6	1202	0		XP_017222590.1	39.88	1201	0		XP_027104509.1	37.3	1775	0		XP_004236756.1	42.53	1286	0		XP_022867170.1	43.33	1304	0		XP_010658598.1	45.92	1814	0
	484	UN001003	855		XP_020530034.1	53.76	279	4e-82		XP_031496634.1	41.68	499	4e-95		XP_026424408.1	49.7	499	3e-124		XP_022015988.1	48.43	479	2e-107		XP_017222697.1	43.45	649	9e-122		XP_027065819.1	53.76	519	1e-138		XP_010325778.1	55.6	455	8e-134		XP_022887420.1	50.9	499	2e-132		XP_010653373.1	43.25	881	5e-157
	485	UN001004	555		XP_006846361.1	63.65	553	0		XP_031487458.1	70.1	505	0		XP_026414666.1	64.86	555	0		XP_021990008.1	70.14	509	0		XP_017223133.1	66.06	554	0		XP_027110926.1	71.51	509	0		XP_004239912.1	69.94	509	0		XP_022890142.1	68.59	554	0		XP_002282557.1	69.19	555	0
	486	UN001005	1710		XP_006846041.1	36.65	996	3e-159		XP_031486212.1	39.06	850	3e-162		XP_026415606.1	38.15	1308	0		XP_021981648.1	41.18	1219	0		XP_017222593.1	39.54	1219	0		XP_027104509.1	37.3	1740	0		XP_004236756.1	37.15	1782	0		XP_022867170.1	42.89	1322	0		XP_010658598.1	45.67	1824	0
	487	UN001006	1774		XP_020527841.1	50.43	1519	0		XP_031493931.1	48.8	1537	0		XP_026412168.1	48.25	1915	0		XP_022000076.1	49.14	1801	0		XP_017247130.1	51.58	1679	0		XP_027061281.1	52.75	1602	0		XP_010324379.1	49.47	1876	0		XP_022887847.1	43.04	237	1e-50		XP_010644166.1	59.87	1590	0
	488	UN001007	798		NP_904091.2	84.88	800	0		XP_031475055.1	25.44	735	8e-38		YP_009234974.1	86.59	798	0		YP_588104.1	82.73	799	0		YP_740109.1	85.95	797	0		YP_817474.1	86.34	798	0		YP_008563080.1	87.34	798	0		YP_004376413.1	87.34	798	0		YP_567068.1	88.22	798	0
	489	UN001008	284		XP_006827704.3	74.74	285	2e-127		XP_031482779.1	70.98	286	1e-123		XP_026401290.1	73.17	287	8e-123		XP_022035812.1	73.94	284	4e-125		XP_017248235.1	71.93	285	5e-124		XP_027115142.1	71.48	284	1e-119		XP_010326218.1	73.5	283	6e-118		XP_022870761.1	71.73	283	1e-121		XP_010661742.1	75.44	285	2e-128
	490	UN001009	1346		XP_020528141.1	63.3	1316	0		XP_031494507.1	61.73	1338	0		XP_026456803.1	62.8	1355	0		XP_022019944.1	62.91	1332	0		XP_017218040.1	63.36	1359	0		XP_027094532.1	66.27	1352	0		XP_025886611.1	65.51	1351	0		XP_022880569.1	65.33	1073	0		XP_019071946.1	69.66	1358	0
	491	UN001010	690		XP_020524355.1	44.89	548	4e-120		XP_031490246.1	42.04	540	6e-106		XP_026403212.1	37.4	730	4e-116		XP_035839253.1	41.4	529	7e-105		XP_017231860.1	38.04	715	8e-123		XP_027085680.1	38.76	712	4e-111		XP_019069916.1	43.83	543	5e-112		XP_022883331.1	42.75	531	7e-112		XP_010651195.1	50.42	708	8e-174
	492	UN001011	702		XP_011623559.1	58.93	336	2e-106		XP_031490647.1	55.49	337	1e-96		XP_026382194.1	43.62	697	1e-137		XP_035846193.1	40.64	716	6e-133		XP_017215382.1	57.11	380	2e-120		XP_027124710.1	41.98	717	2e-138		XP_025885954.1	44.81	549	7e-114		XP_022842675.1	41.29	712	2e-138		XP_010644045.1	44.95	723	8e-154
	493	UN001012	1817		XP_020532096.1	52.97	1854	0		XP_031485673.1	50.19	1865	0		XP_026418043.1	59.3	1838	0		XP_022006267.1	59.32	1829	0		XP_017252336.1	59.84	1845	0		XP_027073066.1	61.98	1836	0		XP_010317858.1	62.59	1850	0		XP_022882616.1	62.55	1824	0		XP_010653854.1	67.17	1837	0
	494	UN001013	1746		XP_006844910.1	67.24	1810	0		XP_031505557.1	65.71	1820	0		XP_026421926.1	70.27	1759	0		XP_022025740.1	66.85	1777	0		XP_017222624.1	70.62	1787	0		XP_027111784.1	73.1	1781	0		XP_010316751.1	73.07	1779	0		XP_022886253.1	72.78	1778	0		XP_019073827.1	73.25	1690	0
	495	UN001014	163		XP_006841472.1	48.77	162	1e-42		XP_031486031.1	46.15	156	3e-39		XP_026389891.1	44.72	161	5e-39		XP_022016888.1	43.21	162	1e-36		XP_017216664.1	52.17	161	6e-47		XP_027121662.1	51.22	164	2e-45		XP_004235929.1	46.34	164	4e-42		XP_022849972.1	51.85	162	1e-46		XP_002274018.1	49.69	161	1e-42
	496	UN001015	250		XP_020518003.1	69.2	250	1e-106		XP_031496166.1	64.8	250	1e-98		XP_026426649.1	70.4	250	1e-108		XP_035831557.1	66.8	250	1e-101		XP_017247164.1	69.6	250	4e-106		XP_027072348.1	71.6	250	1e-107		NP_001233925.2	69.2	250	1e-105		XP_022888514.1	74.8	250	4e-112		XP_002283975.1	69.2	250	3e-105
	497	UN001017	162		XP_006841920.1	80.75	161	8e-75		XP_031477825.1	77.16	162	3e-69		XP_026446899.1	87.04	162	8e-80		XP_035834956.1	83.12	154	1e-74		XP_017248021.1	83.23	161	2e-78		XP_027094630.1	86.42	162	1e-79		XP_004237853.1	86.42	162	1e-80		XP_022879096.1	87.04	162	2e-81		XP_002264732.1	91.36	162	1e-84
	498	UN001018	1140		XP_020528007.1	46.31	1164	0		XP_031480504.1	46.49	1155	0		XP_026440926.1	54.58	1158	0		XP_022037410.1	48.53	1154	0		XP_017231218.1	53.6	1166	0		XP_027084395.1	57.39	1157	0		NP_001289826.1	54.7	1159	0		XP_022862271.1	53.91	1152	0		XP_010648401.1	63.01	1157	0
	499	UN001019	1346		XP_020528141.1	63.3	1316	0		XP_031494507.1	61.73	1338	0		XP_026456803.1	62.8	1355	0		XP_022019944.1	62.91	1332	0		XP_017218040.1	63.36	1359	0		XP_027094532.1	66.27	1352	0		XP_025886611.1	65.51	1351	0		XP_022880569.1	65.33	1073	0		XP_019071946.1	69.66	1358	0
	500	UN001020	1079		XP_006853146.3	44.49	1144	0		XP_031497096.1	46.18	1100	0		XP_026434207.1	49.19	1106	0		XP_022010983.1	51.63	707	3e-161		XP_017227575.1	46.96	1120	0		XP_027106275.1	50.82	1104	0		NP_001266168.2	49.12	1085	0		XP_022857404.1	48.85	1044	0		XP_010645223.1	49.91	1072	0
	501	UN001022	1782		XP_006851811.1	76.73	1809	0		XP_031498905.1	76.9	1792	0		XP_026380316.1	78.27	1804	0		XP_022015588.1	74.94	1796	0		XP_017234816.1	77.92	1798	0		XP_027108154.1	78.76	1808	0		XP_004229821.1	77.88	1799	0		XP_022897152.1	77.32	1808	0		XP_002279696.1	83	1794	0
	502	UN001024	414		XP_006836344.1	82.85	414	0		XP_031505253.1	78.26	414	0		XP_026393117.1	82.85	414	0		XP_035840505.1	86.47	414	0		XP_017234763.1	86.47	414	0		XP_027088875.1	85.99	414	0		XP_004231541.1	86.71	414	0		XP_022847949.1	86.68	413	0		NP_001268217.1	89.37	414	0
	503	UN001025	702		XP_011623559.1	58.93	336	2e-106		XP_031490647.1	55.49	337	1e-96		XP_026382194.1	43.62	697	1e-137		XP_035846193.1	40.64	716	6e-133		XP_017215382.1	57.11	380	2e-120		XP_027124710.1	41.98	717	2e-138		XP_025885954.1	44.81	549	7e-114		XP_022842675.1	41.29	712	2e-138		XP_010644045.1	44.95	723	8e-154
	504	UN001026	1694		XP_020519149.1	63.03	936	0		XP_031489738.1	57.09	1396	0		XP_026386389.1	56.08	1662	0		XP_022034544.1	60.63	1115	0		XP_017227775.1	55.04	1746	0		XP_027125376.1	62.45	1366	0		XP_004236487.1	52.77	1732	0		XP_022863308.1	54.9	1734	0		XP_002281396.3	63.64	1730	0
	505	UN001027	178		XP_006848480.1	76.27	177	1e-51		XP_031477684.1	77.33	172	5e-39		XP_026400792.1	75.84	178	2e-45		XP_035830551.1	88.51	87	3e-42		XP_017233267.1	80.9	178	3e-54		XP_027119099.1	74.43	176	2e-41		XP_025888871.1	76.61	171	3e-48		XP_022846934.1	79.89	174	3e-48		XP_019074980.1	86.74	181	2e-58
	506	UN001028	249		XP_006826276.1	73.05	256	6e-111		XP_031475199.1	71.6	257	4e-107		XP_026422016.1	75.5	249	1e-108		XP_022010068.1	77.51	249	6e-116		XP_017229614.1	75.5	249	5e-111		XP_027114413.1	76.86	255	3e-114		NP_001233774.1	75.2	254	2e-112		XP_022863992.1	76.19	252	2e-112		XP_010659929.1	79.92	249	5e-118
	507	UN001029	1881		XP_020522016.1	72.52	1725	0		XP_031475658.1	74.04	1884	0		XP_026393774.1	78.71	1902	0		XP_022009695.1	79.4	1893	0		XP_017217620.1	80.38	1896	0		XP_027076610.1	81.06	1895	0		XP_025885288.1	80.22	1896	0		XP_022879770.1	78.85	1896	0		XP_003631895.1	85.35	1897	0
	508	UN001030	1096		XP_020527971.1	55.62	365	4e-109		XP_031504213.1	56.62	438	3e-132		XP_026427304.1	60.96	415	2e-141		XP_021994858.1	60.89	404	1e-128		XP_017234775.1	59.91	439	1e-144		---	---	---	---		XP_004229987.1	35.32	521	2e-55		XP_022871598.1	62.5	432	7e-156		XP_010661943.1	44.98	1116	0
	509	UN001031	118		XP_006855906.1	80.22	91	2e-40		XP_031493943.1	66.39	122	2e-41		XP_026427118.1	66.67	117	4e-39		XP_022037453.1	70.83	120	3e-43		XP_017254068.1	73.11	119	5e-46		XP_027081255.1	74.38	121	1e-48		XP_010322306.1	74.38	121	5e-47		XP_022890723.1	71.9	121	2e-46		XP_010657205.1	76.6	94	7e-42
	510	UN001032	662		XP_011623515.1	69.28	664	0		XP_031500820.1	69.38	663	0		XP_026457668.1	71.08	664	0		XP_021982929.1	73.96	649	0		XP_017252725.1	72.89	664	0		XP_027074065.1	73.11	662	0		XP_010315841.1	71.34	663	0		XP_022857485.1	73.56	662	0		---	---	---	---
	511	UN001033	1748		XP_006844910.1	59.73	1808	0		XP_031505557.1	58.52	1820	0		XP_026421926.1	62.55	1757	0		XP_022025489.1	60.7	1753	0		XP_017222624.1	62.72	1789	0		XP_027111784.1	64.18	1781	0		XP_010316751.1	64.3	1776	0		XP_022886253.1	64.92	1776	0		XP_019073827.1	64.62	1690	0
	512	UN001034	966		XP_006843645.1	93.76	961	0		XP_031493982.1	92.92	961	0		XP_026418059.1	94.9	961	0		XP_021977229.1	95.21	961	0		XP_017241288.1	94.69	961	0		XP_027110765.1	93.55	961	0		XP_004240929.1	93.44	961	0		XP_022890172.1	93.03	961	0		XP_002276855.1	94.9	961	0
	513	UN001035	1187		XP_020528358.1	56.05	1215	0		XP_031491318.1	58.79	1211	0		XP_026427182.1	63.49	1205	0		XP_021970301.1	68.61	1201	0		XP_017257628.1	68	1203	0		XP_027071432.1	70.8	1202	0		XP_004249330.1	68.72	1199	0		XP_022899646.1	71.87	1198	0		XP_010653659.1	74.16	1192	0
	514	UN001036	1165		XP_020530727.1	62.72	1167	0		XP_031501760.1	50.56	1165	0		XP_026381365.1	49.7	1179	0		XP_022008734.2	67.9	1162	0		XP_017237895.1	69.1	1162	0		XP_027091598.1	68.41	1165	0		NP_001234209.1	49.66	1180	0		XP_022873196.1	68.84	1165	0		XP_002279471.2	74.01	1166	0
	515	UN001037	1023		XP_011629248.1	73.74	1032	0		XP_031482893.1	72.65	1031	0		XP_026398904.1	74.51	1028	0		XP_021969771.1	75.1	1028	0		XP_017226550.1	77.84	1029	0		XP_027118067.1	77.78	1026	0		XP_010324735.1	75.07	1027	0		XP_022885411.1	74.88	1027	0		XP_010656062.1	82.91	1024	0
	516	UN001038	1734		XP_020529701.1	55.76	1806	0		XP_031503673.1	64.08	1147	0		XP_026457458.1	55.79	1796	0		XP_035846052.1	57.82	1752	0		XP_017229252.1	59.77	1770	0		XP_027115910.1	59.39	1795	0		XP_010318937.1	60	1765	0		XP_022849023.1	62.13	1769	0		XP_010649527.1	67.57	1776	0
	517	UN001039	984		XP_020528358.1	55.66	999	0		XP_031491324.1	58.65	994	0		XP_026427182.1	64.62	995	0		XP_021970301.1	68.18	990	0		XP_017257628.1	68.99	990	0		XP_027071432.1	71.11	990	0		XP_004249330.1	69.53	988	0		XP_022899646.1	72.77	988	0		XP_010653659.1	74.39	988	0
	518	UN001040	601		XP_011625909.1	59.74	621	0		XP_031500348.1	63.51	592	0		XP_026455095.1	44.79	614	3e-136		XP_035840339.1	65.62	634	0		XP_017229961.1	67.62	627	0		XP_027084528.1	68.29	596	0		XP_010324965.1	68.67	600	0		XP_022870676.1	69.41	631	0		XP_002285168.1	70.92	612	0
	519	UN001041	120		XP_006841374.2	42.31	78	9e-11		XP_031499205.1	47.9	119	9e-26		XP_026459636.1	48.68	76	6e-13		XP_035836752.1	56.91	123	1e-32		XP_017233167.1	42.28	123	1e-19		XP_027088668.1	54.1	122	8e-33		XP_019068170.1	31.67	120	2e-06		XP_022883404.1	35.48	124	9e-10		XP_019077634.1	29.84	124	2e-07
	520	UN001042	875		XP_020528358.1	57.55	888	0		XP_031491324.1	61.1	887	0		XP_026427182.1	67.92	879	0		XP_021970301.1	70.26	881	0		XP_017257628.1	71.36	880	0		XP_027071433.1	73.49	879	0		XP_004249330.1	71.98	878	0		XP_022899646.1	74.86	879	0		XP_010653659.1	75.88	879	0
	521	UN001043	1482		XP_020522016.1	77.64	1154	0		XP_031475657.1	75.45	1491	0		XP_026393774.1	80.86	1515	0		XP_022009695.1	83.2	1500	0		XP_017217620.1	83.89	1502	0		XP_027075495.1	84.91	1498	0		XP_025885287.1	84.72	1499	0		XP_022879771.1	82.22	1502	0		XP_003631895.1	86.4	1500	0
	522	UN001044	1666		XP_006844371.2	46.15	624	3e-141		XP_031499018.1	35.41	1511	0		XP_026408414.1	43.71	1693	0		XP_021998987.1	48.17	656	7e-158		XP_017227827.1	42.37	1487	0		XP_027081182.1	46.44	1714	0		XP_010325156.1	45.03	1750	0		XP_022881549.1	45.73	1723	0		XP_010648566.1	55.83	1716	0
	523	UN001046	502		XP_006852821.1	59.16	502	5e-127		XP_031481505.1	68.99	416	2e-129		XP_026394950.1	66.46	492	1e-137		XP_022033800.1	74.94	427	1e-146		XP_017218921.1	65.7	484	2e-146		XP_027121695.1	68.79	503	4e-151		XP_010318723.1	68.13	502	1e-145		XP_022850352.1	68.91	505	2e-150		XP_002268792.1	72.08	505	1e-159
	524	UN001047	1572		XP_020528141.1	64.64	1598	0		XP_031494506.1	63.34	1631	0		XP_026456803.1	65.11	1608	0		XP_022019944.1	63.99	1597	0		XP_017218040.1	65.15	1624	0		XP_027094532.1	67.66	1611	0		XP_010320226.1	67.22	1614	0		XP_022880569.1	65.33	1073	0		XP_019071946.1	71.51	1618	0
	525	UN001048	343		XP_006852993.3	54.04	359	4e-92		XP_031478157.1	51.27	353	6e-88		XP_026390537.1	46.31	352	5e-78		XP_022037744.1	61.22	343	3e-109		XP_017253700.1	66.96	339	3e-126		XP_027091665.1	73.45	339	9e-133		XP_010320054.1	68.73	339	3e-128		XP_022844334.1	70.21	339	8e-133		XP_010664073.1	76.7	339	2e-151
	526	UN001049	1813		XP_011628228.1	62.96	1825	0		XP_031493399.1	62.33	1821	0		XP_026448648.1	69.07	1814	0		XP_022028770.1	69.1	1819	0		XP_017246777.1	69.12	1817	0		XP_027063643.1	69.64	1818	0		XP_010324229.1	69.57	1817	0		XP_022855196.1	70.35	1821	0		XP_010644644.1	76.88	1817	0
	527	UN001050	180		XP_020529787.1	55.29	170	9e-45		XP_031497647.1	56.21	169	1e-47		XP_026456580.1	65.56	180	3e-60		XP_035844513.1	61.36	176	2e-56		XP_017230688.1	64.97	177	1e-61		XP_027107883.1	66.67	180	6e-63		XP_004230273.1	65.5	171	4e-58		XP_022889073.1	64.44	180	9e-61		XP_010652216.1	67.22	180	1e-62
	528	UN001051	265		XP_011626330.1	60	265	4e-84		XP_031494855.1	55.43	258	2e-78		XP_026394918.1	62.55	275	2e-91		XP_022035038.1	63.12	263	6e-89		XP_017229911.1	68.05	266	1e-94		XP_027105648.1	59.78	276	3e-86		XP_010323644.1	60.75	265	9e-89		XP_022860358.1	62.64	265	4e-85		XP_002263226.1	69.47	262	6e-98
	529	UN001052	624		XP_011626586.1	80.48	625	0		XP_031477284.1	76.12	624	0		XP_026393070.1	79.65	624	0		XP_021969162.1	79.43	627	0		XP_017252730.1	79.33	624	0		XP_027064196.1	82.85	624	0		XP_010313639.1	80.48	625	0		XP_022848545.1	82.21	624	0		XP_010644802.1	82.21	624	0
	530	UN001053	1799		XP_006836263.1	62.24	1793	0		XP_031477300.1	60.8	1796	0		XP_026428591.1	66.89	1821	0		XP_021998811.1	67.22	1809	0		XP_017218526.1	69.57	1794	0		XP_027080640.1	67.42	1805	0		XP_010313220.1	66.72	1806	0		XP_022897978.1	66.37	1808	0		XP_010651546.1	73.8	1805	0
	531	UN001054	1725		XP_020529701.1	55.32	1806	0		XP_031503673.1	63.47	1147	0		XP_026457458.1	55.57	1796	0		XP_035846052.1	57.36	1752	0		XP_017229252.1	59.27	1770	0		XP_027115910.1	58.89	1795	0		XP_010318937.1	59.66	1765	0		XP_022849023.1	61.62	1769	0		XP_010649527.1	67.06	1776	0
	532	UN001055	916		XP_011625780.1	70.42	923	0		XP_031505642.1	69.96	922	0		XP_026408179.1	75.22	920	0		XP_021971048.1	75.38	918	0		XP_017247784.1	74.57	924	0		XP_027106935.1	77.45	918	0		XP_004229654.1	75.79	921	0		XP_022864906.1	75.6	918	0		XP_010654252.1	78.82	916	0
	533	UN001056	1195		XP_006855869.1	73.78	1205	0		XP_031505115.1	74.69	1201	0		XP_026415097.1	76.61	1197	0		XP_022028651.1	78.05	1198	0		XP_017252508.1	73.57	1207	0		XP_027062492.1	81	1195	0		XP_004248286.1	78.08	1200	0		XP_022892312.1	77.38	1198	0		XP_003634816.1	81.79	1197	0
	534	UN001057	1666		XP_006844371.2	46.15	624	3e-141		XP_031499018.1	35.41	1511	0		XP_026408414.1	43.71	1693	0		XP_021998987.1	48.17	656	7e-158		XP_017227827.1	42.37	1487	0		XP_027081182.1	46.44	1714	0		XP_010325156.1	45.03	1750	0		XP_022881549.1	45.73	1723	0		XP_010648566.1	55.83	1716	0
	535	UN001058	669		XP_020524474.1	44.67	676	5e-109		XP_031473375.1	45.43	689	2e-118		XP_026445658.1	53.88	709	5e-155		XP_022038738.1	44.74	684	5e-117		XP_017230208.1	46.6	661	2e-129		XP_027090065.1	47.79	680	6e-131		XP_010312772.1	50.95	681	5e-146		XP_022879510.1	51.42	632	4e-138		XP_010652949.1	62.31	674	0
	536	UN001059	437		XP_006826276.1	76.35	444	0		XP_031475201.1	75.06	445	0		XP_026449945.1	76.43	437	0		XP_022010068.1	79.41	437	0		XP_017229614.1	78.72	437	0		XP_027114413.1	81.26	443	0		NP_001233774.1	77.15	442	0		XP_022863967.1	78.46	441	0		XP_010659929.1	82.38	437	0
	537	UN001060	494		XP_011625190.1	58.4	512	2e-162		XP_031483530.1	50.58	516	6e-145		XP_026449622.1	58.79	495	9e-164		XP_022021078.1	56.84	512	1e-151		XP_017257745.1	62.14	523	3e-173		XP_027112154.1	61.15	520	2e-171		XP_010313217.1	62.45	514	6e-174		XP_022876204.1	64.26	512	2e-173		XP_010647669.1	66.54	517	0
	538	UN001061	855		XP_020530034.1	53.76	279	4e-82		XP_031496634.1	41.68	499	4e-95		XP_026424408.1	49.7	499	3e-124		XP_022015988.1	48.43	479	2e-107		XP_017222697.1	43.45	649	9e-122		XP_027065819.1	53.76	519	1e-138		XP_010325778.1	55.6	455	8e-134		XP_022887420.1	50.9	499	2e-132		XP_010653373.1	43.25	881	5e-157
	539	UN001063	591		XP_011626586.1	75.2	625	0		XP_031477284.1	70.99	624	0		XP_026393070.1	74.36	624	0		XP_021969162.1	74.32	627	0		XP_017252730.1	74.2	624	0		XP_027064196.1	77.56	624	0		XP_010313639.1	75.36	625	0		XP_022848545.1	76.92	624	0		XP_010644802.1	76.92	624	0
	540	UN001064	904		XP_006844913.1	50.82	854	0		XP_031484630.1	54.29	560	2e-162		XP_026457780.1	51.09	1008	0		XP_021972605.1	58.01	643	0		XP_017226568.1	51.08	973	0		XP_027085451.1	52.92	975	0		XP_025888071.1	52.88	991	0		XP_022886983.1	53.31	953	0		XP_010659716.1	57.52	984	0
	541	UN001065	915		XP_006840531.1	60.1	797	0		XP_031497169.1	59.31	779	0		XP_026426502.1	65.57	915	0		XP_021987645.1	64.68	804	0		XP_017235013.1	62.8	906	0		XP_027078180.1	64.58	912	0		XP_010326580.1	64.48	901	0		XP_022854678.1	63.89	875	0		XP_002267274.1	70.54	920	0
	542	UN001067	367		XP_006838797.1	92.64	367	0		XP_031487461.1	91.83	367	0		XP_026386138.1	92.37	367	0		XP_035846253.1	94.28	367	0		XP_017257676.1	93.46	367	0		XP_027123790.1	94.01	367	0		NP_001234477.1	93.73	367	0		XP_022885269.1	94.28	367	0		XP_002270344.1	94.28	367	0
	543	UN001068	367		XP_006838797.1	92.64	367	0		XP_031487461.1	91.83	367	0		XP_026386138.1	92.37	367	0		XP_035846253.1	94.28	367	0		XP_017257676.1	93.46	367	0		XP_027123790.1	94.01	367	0		NP_001234477.1	93.73	367	0		XP_022885269.1	94.28	367	0		XP_002270344.1	94.28	367	0
	544	UN001070	1579		XP_006829728.1	41.51	1672	0		XP_031482688.1	41.07	1658	0		XP_026445900.1	50.86	1626	0		XP_022028236.1	45.13	1591	0		XP_017256134.1	47.49	1596	0		XP_027105932.1	46.71	1627	0		XP_010315234.1	46.2	1617	0		XP_022869694.1	48.53	1603	0		XP_019074527.1	55.72	1617	0
	545	UN001071	553		XP_006846020.1	71.56	545	0		XP_031505082.1	69.8	543	0		XP_026395472.1	76.98	543	0		XP_035840495.1	76.8	543	0		XP_017229419.1	78.64	543	0		XP_027086876.1	79.19	543	0		XP_004233174.1	79.01	543	0		XP_022845840.1	73.9	544	0		XP_010655735.1	82.64	530	0
	546	UN001072	251		XP_020528278.1	37.12	132	1e-19		XP_031499295.1	32.76	174	7e-19		XP_026429328.1	38.97	213	7e-28		XP_035844043.1	53.49	215	1e-53		XP_017251133.1	36.9	252	8e-41		XP_027083707.1	33.85	130	5e-16		XP_010319913.1	45.45	132	1e-27		XP_022861288.1	42	250	4e-43		XP_019080407.1	33.2	253	5e-30
	547	UN001073	346		XP_006840770.1	56.42	335	6e-97		XP_031477370.1	56.23	297	8e-90		XP_026434875.1	65.31	343	1e-132		XP_022034958.1	62.25	347	2e-112		XP_017222111.1	62.03	345	6e-129		XP_027111788.1	34.08	314	2e-36		XP_004244805.1	62.54	347	5e-124		XP_022893749.1	68.41	345	1e-137		XP_002269609.2	70.23	346	6e-143
	548	UN001074	247		XP_006858045.2	52.23	247	2e-69		XP_031473745.1	48.76	242	2e-64		XP_026399391.1	53.85	247	2e-72		---	---	---	---		XP_017250653.1	53.85	247	3e-70		XP_027127179.1	55.87	247	4e-76		XP_004243967.1	58.94	246	1e-78		XP_022876936.1	56.5	246	1e-75		XP_002266113.2	59.92	247	6e-81
	549	UN001076	1901		XP_020523278.1	68.21	1919	0		XP_031490403.1	66.13	1925	0		XP_026399801.1	73.55	1917	0		XP_022021772.1	72	1918	0		XP_017241565.1	73.23	1931	0		XP_027084284.1	56.02	1969	0		XP_010323629.1	72.37	1922	0		XP_022848687.1	69.17	1930	0		XP_010657120.1	73.98	1918	0
	550	UN001077	1695		XP_006846041.1	37.1	981	4e-162		XP_031486212.1	39.64	835	2e-165		XP_026415606.1	38.52	1293	0		XP_021981651.1	41.69	1204	0		XP_017222593.1	39.95	1204	0		XP_027104509.1	37.62	1725	0		XP_010319263.1	38.45	1662	0		XP_022867170.1	43.31	1307	0		XP_010658598.1	45.99	1809	0
	551	UN001078	568		XP_011626586.1	79.26	569	0		XP_031477284.1	75.18	568	0		XP_026393070.1	78.35	568	0		XP_035842487.1	79.05	568	0		XP_017252730.1	78.46	571	0		XP_027064196.1	82.04	568	0		XP_010313640.1	79.58	568	0		XP_022848545.1	81.34	568	0		NP_001268102.1	81.34	568	0
	552	UN001079	1472		XP_020518004.1	69.14	1494	0		XP_031491502.1	68.82	1485	0		XP_026400833.1	75.42	1489	0		XP_022008792.1	74.61	1481	0		XP_017241424.1	76.5	1498	0		XP_027078925.1	78.09	1479	0		XP_010316150.1	76.85	1473	0		XP_022894937.1	77.27	1478	0		XP_010647344.2	70.52	580	0
	553	UN001080	976		XP_020526132.1	69.73	978	0		XP_031501587.1	66.67	993	0		XP_026392285.1	73.44	994	0		XP_022016607.1	76.11	988	0		XP_017221194.1	77	987	0		XP_027111759.1	76.21	988	0		XP_004232849.1	77.08	986	0		XP_022848198.1	75.68	987	0		XP_010647227.1	75.17	757	0
	554	UN001081	215		XP_011621157.1	49.54	216	1e-51		XP_031494939.1	50.92	218	1e-52		XP_026396314.1	60	215	9e-70		XP_022013856.2	56.07	214	1e-62		XP_017221078.1	57.01	214	3e-66		XP_027085693.1	56.54	214	1e-62		XP_004235142.1	57.21	215	8e-67		XP_022866259.1	59.53	215	2e-67		XP_002267221.2	61.86	215	7e-71
	555	UN001082	1574		XP_006829728.1	41.33	1672	0		XP_031482688.1	40.89	1658	0		XP_026445900.1	50.62	1626	0		XP_022028236.1	44.88	1591	0		XP_017256134.1	47.34	1597	0		XP_027105932.1	46.47	1627	0		XP_010315234.1	45.95	1617	0		XP_022869694.1	48.28	1603	0		XP_019074527.1	55.41	1617	0
	556	UN001084	216		XP_006846400.1	84.06	207	4e-99		XP_031486478.1	75.61	205	3e-85		XP_026411754.1	76.64	214	4e-88		XP_021977166.1	79.07	215	2e-95		XP_017242181.1	83.5	206	2e-94		XP_027110912.1	80.47	215	6e-99		XP_010318070.1	76.74	215	5e-96		XP_022880666.1	74.88	215	9e-89		XP_002277667.2	86.11	216	3e-105
	557	UN001085	1159		XP_006840823.1	65.77	1186	0		XP_031492208.1	70.25	1089	0		XP_026399051.1	73.82	1062	0		XP_021982258.1	73.69	1072	0		XP_017235455.1	74.79	1071	0		XP_027107337.1	73.95	1171	0		XP_010327504.1	76.52	1069	0		XP_022885067.1	75.35	1067	0		XP_002271241.2	74.29	1163	0
	558	UN001086	1567		XP_011622901.1	77.89	1565	0		XP_031488520.1	77.32	1565	0		XP_026450340.1	79	1567	0		XP_021980874.1	77.57	1565	0		XP_017218349.1	77.47	1567	0		XP_027065431.1	79.16	1564	0		XP_010324023.1	77.53	1562	0		XP_022844556.1	77.56	1564	0		XP_010654511.1	82.8	1564	0
	559	UN001087	180		XP_020529787.1	55.29	170	9e-45		XP_031497647.1	56.21	169	1e-47		XP_026456580.1	65.56	180	3e-60		XP_035844513.1	61.36	176	2e-56		XP_017230688.1	64.97	177	1e-61		XP_027107883.1	66.67	180	6e-63		XP_004230273.1	65.5	171	4e-58		XP_022889073.1	64.44	180	9e-61		XP_010652216.1	67.22	180	1e-62
	560	UN001088	487		XP_011628680.1	64.44	495	3e-138		XP_031492732.1	65.09	487	8e-143		XP_026401568.1	65.78	491	4e-142		XP_022020976.1	74.09	220	3e-92		XP_017252430.1	67.89	492	2e-161		XP_027126242.1	68.76	493	2e-157		XP_010325541.1	70.33	492	7e-161		XP_022878394.1	60.2	495	5e-131		XP_010663836.1	78.41	491	0
	561	UN001089	755		XP_006850721.1	83.24	752	0		XP_031501173.1	80.97	746	0		XP_026449987.1	88.34	746	0		XP_021987497.1	88.34	746	0		XP_017229435.1	87.8	746	0		XP_027096914.1	89.54	746	0		XP_004240533.1	87.18	749	0		XP_022856201.1	89.3	757	0		XP_002277634.1	91.29	758	0
	562	UN001090	624		XP_011626586.1	80.48	625	0		XP_031477284.1	76.12	624	0		XP_026393070.1	79.65	624	0		XP_021969162.1	79.43	627	0		XP_017252730.1	79.33	624	0		XP_027064196.1	82.85	624	0		XP_010313639.1	80.48	625	0		XP_022848545.1	82.21	624	0		XP_010644802.1	82.21	624	0
	563	UN001091	468		XP_006850337.1	70.09	468	0		XP_031475716.1	70.63	463	0		XP_026421847.1	70.84	463	0		XP_021972989.1	71.24	459	0		XP_017253038.1	71.28	470	0		XP_027113693.1	72.81	467	0		XP_004246244.1	74.51	463	0		XP_022875157.1	71.85	476	0		XP_010646076.1	79.53	469	0
	564	UN001092	597		XP_011623559.1	65.52	232	9e-87		XP_031490648.1	62.5	232	1e-79		XP_026382194.1	42.03	590	7e-112		XP_035846193.1	40.23	614	3e-113		XP_017215382.1	60.52	271	1e-96		XP_027124710.1	41.1	618	3e-115		XP_025885954.1	44.44	450	4e-94		XP_022842675.1	40.03	617	4e-115		XP_010644045.1	43.97	614	1e-125
	565	UN001093	1500		XP_020528917.1	45.52	1474	0		XP_031501904.1	48.21	1510	0		XP_026406258.1	54.43	1525	0		XP_022013147.1	49.37	1505	0		XP_017226293.1	54.19	1502	0		XP_027080314.1	53.8	1500	0		XP_019070924.1	51.36	1503	0		XP_022865442.1	54.88	1505	0		XP_010661167.1	63.47	1514	0
	566	UN001094	693		XP_011624299.1	68.94	705	0		XP_031501802.1	26.78	239	2e-16		XP_026409391.1	51.52	198	3e-49		XP_022008232.1	47.18	373	6e-77		XP_017233167.1	31.88	665	7e-74		XP_027090449.1	54.13	242	2e-61		XP_004243132.1	27.8	446	3e-33		XP_022871195.1	64.66	532	5e-175		XP_019076471.1	64.53	234	9e-79
	567	UN001095	1060		XP_011623129.1	71.46	501	0		XP_031501278.1	72.07	487	1e-172		XP_026437323.1	76.83	492	0		XP_022027149.1	70.82	497	0		XP_017241749.1	77.17	495	0		XP_027065328.1	78.53	475	0		XP_004243692.1	75.7	498	0		XP_022843346.1	77.89	475	0		XP_010656094.1	83.86	477	0
	568	UN001096	1125		XP_020527292.1	68.66	1168	0		XP_031499769.1	69.21	1153	0		XP_026425964.1	70.35	1157	0		XP_035836851.1	71.2	1125	0		XP_017253442.1	72.68	1131	0		XP_027084053.1	73.07	1140	0		XP_010312551.1	72.82	1133	0		XP_022872306.1	73.35	1137	0		XP_010654053.1	77.42	1138	0
	569	UN001097	661		XP_011624595.1	83.21	405	0		XP_031482572.1	83.88	645	0		XP_026446847.1	85.61	667	0		XP_022005246.1	82.9	661	0		XP_017218907.1	82.56	665	0		XP_027074734.1	82.69	647	0		NP_001234079.2	82.65	663	0		XP_022872696.1	84.42	661	0		XP_003635615.2	90.76	433	0
	570	UN001098	53		---	---	---	---		---	---	---	---		XP_026451400.1	57.5	40	4e-07		---	---	---	---		---	---	---	---		---	---	---	---		XP_019066969.1	46.3	54	1e-09		---	---	---	---		---	---	---	---
	571	UN001099	1117		XP_006837773.2	78.04	1120	0		XP_031479260.1	76.41	1119	0		XP_026386681.1	78.61	1122	0		XP_022021601.1	75.85	1118	0		XP_017222550.1	80.23	1118	0		XP_027125149.1	79.64	1115	0		XP_010318603.1	80.04	1117	0		XP_022884841.1	82.93	82	1e-37		XP_003634188.1	85.6	1118	0
	572	UN001100	1073		XP_020522016.1	72.98	903	0		XP_031475657.1	75.07	1071	0		XP_026393774.1	79.5	1083	0		XP_022002050.1	79.87	1078	0		XP_017217620.1	80.93	1075	0		XP_027076610.1	81.95	1075	0		XP_025885288.1	81.62	1077	0		XP_022879771.1	79.55	1076	0		XP_003631895.1	88.12	1077	0
	573	UN001102	414		XP_006836344.1	82.85	414	0		XP_031505253.1	78.26	414	0		XP_026393117.1	82.85	414	0		XP_035840505.1	86.47	414	0		XP_017234763.1	86.47	414	0		XP_027088875.1	85.99	414	0		XP_004231541.1	86.71	414	0		XP_022847949.1	86.68	413	0		NP_001268217.1	89.37	414	0
	574	UN001103	1730		XP_006838458.1	54.2	1013	0		XP_031483515.1	53.58	993	0		XP_026401527.1	58.07	973	0		XP_022022377.1	55.88	961	0		XP_017218527.1	43.37	1711	0		XP_027113428.1	54.21	1033	0		XP_004229717.1	55.62	1014	0		XP_022863108.1	53.28	1083	0		XP_010661421.1	60.47	1113	0
	575	UN001104	335		XP_006838797.1	92.54	335	0		XP_031487461.1	91.64	335	0		XP_026386138.1	92.54	335	0		XP_035846253.1	94.63	335	0		XP_017257677.1	93.13	335	0		XP_027125777.1	93.73	335	0		NP_001234775.1	93.43	335	0		XP_022885269.1	94.33	335	0		XP_002270344.1	93.73	335	0
	576	UN001105	834		XP_020519021.1	58.71	896	0		XP_031473114.1	58.27	865	0		XP_026389576.1	58.36	879	0		XP_022027332.1	61.28	847	0		XP_017252541.1	65.12	582	0		XP_027094564.1	61.85	865	0		XP_010315190.1	60.37	868	0		XP_022886293.1	64.34	861	0		XP_002275612.1	66.59	865	0
	577	UN001106	597		XP_011623559.1	65.52	232	9e-87		XP_031490648.1	62.5	232	1e-79		XP_026382194.1	42.03	590	7e-112		XP_035846193.1	40.23	614	3e-113		XP_017215382.1	60.52	271	1e-96		XP_027124710.1	41.1	618	3e-115		XP_025885954.1	44.44	450	4e-94		XP_022842675.1	40.03	617	4e-115		XP_010644045.1	43.97	614	1e-125
	578	UN001107	530		XP_006878500.2	74.85	501	0		XP_031478192.1	72.56	503	0		XP_026393113.1	69.59	536	0		XP_022028362.1	75.66	534	0		XP_017226460.1	73.96	530	0		XP_027092656.1	69.87	531	0		NP_001233918.2	73.24	527	0		XP_022873023.1	74.76	527	0		XP_002283855.1	79.32	527	0
	579	UN001108	590		XP_006840556.1	53.25	569	4e-144		XP_031496669.1	54.7	596	7e-158		XP_026449461.1	57.63	590	1e-171		XP_022001961.1	59.93	594	0		XP_017226250.1	61.42	591	0		XP_027098628.1	62.52	587	0		XP_004247427.1	63.61	588	0		XP_022847301.1	61.53	590	0		XP_010652180.1	69.22	562	0
	580	UN001109	1695		XP_006846041.1	37.1	981	4e-162		XP_031486212.1	39.64	835	2e-165		XP_026415606.1	38.52	1293	0		XP_021981651.1	41.69	1204	0		XP_017222593.1	39.95	1204	0		XP_027104509.1	37.62	1725	0		XP_010319263.1	38.45	1662	0		XP_022867170.1	43.31	1307	0		XP_010658598.1	45.99	1809	0
	581	UN001111	571		XP_006844780.3	47.64	529	8e-135		XP_031500760.1	50.9	554	1e-165		XP_026418768.1	54.56	559	0		XP_035844470.1	58.37	526	0		XP_017232818.1	57.46	536	0		XP_027086237.1	57.06	524	0		XP_004233864.1	58.07	539	0		XP_022879641.1	55.3	557	0		XP_002272690.3	61.87	577	0
	582	UN001112	1711		XP_011628497.1	36.78	1808	0		XP_031485004.1	34.07	1802	0		XP_026409756.1	41.23	1790	0		XP_022006188.1	39.51	1731	0		XP_017247007.1	42.34	1757	0		XP_027111529.1	42.62	1694	0		XP_010317145.1	42.1	1753	0		XP_022850178.1	41.89	1215	0		XP_010644440.1	51.28	1763	0
	583	UN001113	497		XP_011621995.1	52.79	502	9e-141		XP_031476935.1	52	500	1e-134		XP_026409173.1	54.78	502	5e-142		XP_022010241.1	51.29	503	9e-138		XP_017247641.1	55.88	485	3e-152		XP_027123098.1	57.83	498	4e-158		XP_004236222.1	57.89	475	6e-157		XP_022845077.1	54.58	491	4e-142		XP_010663148.1	65.2	500	3e-177
	584	UN001115	1657		XP_006843645.1	92.69	1655	0		XP_031493982.1	91.61	1657	0		XP_026440271.1	94.03	1657	0		XP_021977229.1	93.84	1657	0		XP_017241288.1	94.03	1657	0		XP_027110765.1	93.66	1657	0		XP_004240929.1	93.18	1657	0		XP_022890172.1	93.42	1657	0		XP_002276855.1	94.99	1657	0
	585	UN001116	1492		XP_011627437.2	60.14	291	9e-82		XP_031496676.1	55.77	260	5e-62		XP_026449430.1	38.51	1127	2e-137		XP_022035461.1	59.66	295	4e-78		XP_017224686.1	36.94	1608	2e-169		XP_027117071.1	37.2	1567	3e-161		XP_019071231.1	41.37	684	9e-92		XP_022876543.1	35.87	1553	9e-144		XP_010652052.1	48.97	1595	0
	586	UN001117	896		XP_006827507.1	60.52	932	0		XP_031491213.1	51.14	921	0		XP_026400996.1	65.73	922	0		XP_022002891.1	68.79	910	0		XP_017219975.1	68.17	930	0		XP_027116479.1	70	920	0		XP_004234234.2	65.81	933	0		XP_022898499.1	50.11	922	0		XP_002280814.1	69.11	929	0
	587	UN001118	1321		XP_020522016.1	71.31	1164	0		XP_031475657.1	72.56	1323	0		XP_026395575.1	78.3	1341	0		XP_022009694.1	78.56	1334	0		XP_017217620.1	79.25	1335	0		XP_027076610.1	80.21	1334	0		XP_025885288.1	79.12	1336	0		XP_022879771.1	78.43	1335	0		XP_003631895.1	86.09	1337	0
	588	UN001119	1878		XP_020522016.1	76.66	1551	0		XP_031475657.1	74.72	1887	0		XP_026393774.1	80.33	1917	0		XP_022009695.1	82.24	1898	0		XP_017217620.1	83.19	1898	0		XP_027076610.1	83.74	1894	0		XP_004232487.1	83.54	1896	0		XP_022879771.1	81.78	1899	0		XP_019074973.1	86.19	1897	0
	589	UN001120	1100		XP_011629016.1	45.65	609	2e-120		XP_031474034.1	52.32	409	2e-106		XP_026399455.1	51.11	628	2e-151		XP_022036146.1	49.65	566	3e-121		XP_017247126.1	45.54	1133	0		XP_027089037.1	46.2	1212	0		XP_010315672.1	51.42	634	2e-159		XP_022896231.1	45.75	1211	0		XP_010648992.1	56.95	1208	0
	590	UN001121	1627		XP_011621871.1	60.84	1670	0		XP_031497084.1	59.4	1660	0		XP_026392652.1	69.61	1642	0		XP_022034770.1	64.86	1645	0		XP_017235189.1	69.21	1637	0		XP_027117809.1	71.67	1638	0		XP_010324890.1	70.16	1639	0		XP_022889498.1	26.46	480	3e-27		XP_010650722.1	76.05	1641	0
	591	UN001122	548		XP_006847705.2	49.61	518	3e-121		XP_031483752.1	45.26	548	7e-108		XP_026401592.1	54.86	576	6e-156		XP_021969320.1	58.02	555	5e-161		XP_017235308.1	58.45	556	3e-171		XP_027081637.1	60.21	583	0		XP_004244541.1	50.59	506	9e-131		XP_022881254.1	58.82	578	3e-167		XP_002281049.1	63.96	566	0
	592	UN001123	284		XP_006827704.3	74.74	285	2e-127		XP_031482779.1	70.98	286	1e-123		XP_026401290.1	73.17	287	8e-123		XP_022035812.1	73.94	284	4e-125		XP_017248235.1	71.93	285	5e-124		XP_027115142.1	71.48	284	1e-119		XP_010326218.1	73.5	283	6e-118		XP_022870761.1	71.73	283	1e-121		XP_010661742.1	75.44	285	2e-128
	593	UN001124	1391		XP_020522858.1	51.92	339	1e-90		XP_031499018.1	33.52	1220	1e-143		XP_026404621.1	41.12	1408	0		XP_021998987.1	49.74	384	5e-103		XP_017227827.1	41.99	1224	0		XP_027081182.1	43.62	1449	0		XP_010325156.1	43	1486	0		XP_022881549.1	44.17	1440	0		XP_010648566.1	53.76	1449	0
	594	UN001125	1711		XP_011628497.1	36.78	1808	0		XP_031485004.1	34.07	1802	0		XP_026409756.1	41.23	1790	0		XP_022006188.1	39.51	1731	0		XP_017247007.1	42.34	1757	0		XP_027111529.1	42.62	1694	0		XP_010317145.1	42.1	1753	0		XP_022850178.1	41.89	1215	0		XP_010644440.1	51.28	1763	0
	595	UN001126	1187		XP_020528358.1	56.05	1215	0		XP_031491318.1	58.79	1211	0		XP_026427182.1	63.49	1205	0		XP_021970301.1	68.61	1201	0		XP_017257628.1	68	1203	0		XP_027071432.1	70.8	1202	0		XP_004249330.1	68.72	1199	0		XP_022899646.1	71.87	1198	0		XP_010653659.1	74.16	1192	0
	596	UN001127	53		---	---	---	---		---	---	---	---		XP_026451400.1	57.5	40	4e-07		---	---	---	---		---	---	---	---		---	---	---	---		XP_019066969.1	46.3	54	1e-09		---	---	---	---		---	---	---	---
	597	UN001128	1575		XP_020522016.1	74.42	1591	0		XP_031475657.1	75.7	1580	0		XP_026393774.1	80.54	1593	0		XP_022009694.1	80.78	1587	0		XP_017217620.1	82.15	1591	0		XP_027076610.1	82.58	1590	0		XP_025885288.1	81.76	1590	0		XP_022879770.1	81.21	1591	0		XP_019074973.1	86.68	1591	0
	598	UN001129	1300		XP_020528140.1	65.83	1270	0		XP_031494507.1	64.16	1292	0		XP_026456804.1	65.24	1309	0		XP_022019944.1	65.4	1286	0		XP_017218040.1	65.8	1313	0		XP_027094532.1	68.84	1306	0		XP_025886611.1	68.05	1305	0		XP_022880569.1	65.33	1073	0		XP_010664427.1	72.33	1312	0
	599	UN001130	1641		XP_006836707.2	43.04	1754	0		XP_031493030.1	43.58	1737	0		XP_026387330.1	51.44	902	0		XP_022011464.1	60.71	481	2e-147		XP_017246863.1	46.51	1634	0		XP_027123177.1	43.01	1660	0		XP_010318923.1	43.21	1650	0		XP_022889863.1	40.83	1668	0		XP_003633834.1	56.28	1688	0
	600	UN001131	878		XP_006855993.3	51.02	688	2e-151		XP_031494178.1	50.84	897	0		XP_026392610.1	56.35	882	0		XP_022036375.1	56.96	876	0		XP_017248774.1	61.95	883	0		XP_027112254.1	64.12	878	0		XP_010315304.1	58.88	878	0		XP_022859913.1	61.37	875	0		XP_010647874.1	67.8	879	0
	601	UN001132	1165		XP_020527971.1	55.62	365	4e-109		XP_031504213.1	57.37	502	3e-151		XP_026427304.1	62.19	484	5e-165		XP_021994859.1	62	471	3e-150		XP_017234775.1	61.71	504	2e-168		XP_027120826.1	29.17	120	6e-08		XP_004229987.1	35.32	521	2e-55		XP_022871598.1	63.73	499	9e-179		XP_010661943.1	46.5	1185	0
	602	UN001133	688		XP_011628546.2	31.19	763	3e-83		XP_031487200.1	30.95	740	5e-79		XP_026447330.1	39.32	702	9e-123		XP_021996553.1	40.4	693	4e-119		XP_017228795.1	41.03	702	3e-135		XP_027066099.1	43.39	703	2e-138		XP_010324070.1	43.27	698	6e-145		XP_022867793.1	42.99	549	3e-107		XP_002279617.1	54.45	696	0
	603	UN001134	1854		XP_020522016.1	76.66	1551	0		XP_031475657.1	74.93	1863	0		XP_026393774.1	80.35	1893	0		XP_022009695.1	82.28	1874	0		XP_017217620.1	83.24	1874	0		XP_027076610.1	83.85	1870	0		XP_025885287.1	83.65	1872	0		XP_022879771.1	82.03	1875	0		XP_019074973.1	86.23	1873	0
	604	UN001135	1455		XP_020527334.1	47.5	1221	0		XP_031501044.1	68.83	600	0		XP_026414520.1	44.66	1265	0		XP_022006159.1	67.86	613	0		XP_017234921.1	69.41	608	0		XP_027070055.1	71.06	584	0		XP_019071586.1	69.92	615	0		XP_022887254.1	45.42	1508	0		XP_010654037.1	52.14	1542	0
	605	UN001136	1692		XP_020521812.1	52.92	1729	0		XP_031496911.1	50.74	1679	0		XP_026388746.1	55.52	1731	0		XP_022006514.1	55.99	1711	0		XP_017247141.1	57.61	1701	0		XP_027104125.1	58.53	1712	0		XP_010318228.1	57.69	1709	0		XP_022873809.1	58.24	1700	0		XP_010658167.1	64.95	1706	0
	606	UN001137	886		XP_020518004.1	68.07	905	0		XP_031491502.1	68.9	897	0		XP_026400833.1	75.45	896	0		XP_022008792.1	74.75	895	0		XP_017241424.1	75.66	904	0		XP_027078925.1	78.31	890	0		XP_010316150.1	75.65	887	0		XP_022894937.1	75.9	892	0		XP_010647344.2	70.52	580	0
	607	UN001138	1283		XP_020525803.1	63.23	998	0		XP_031491962.1	60.96	1063	0		XP_026407140.1	59.94	1056	0		XP_021989493.1	57.04	1264	0		XP_017252130.1	59.91	1307	0		XP_027061874.1	56.91	1288	0		XP_004243558.1	58.94	1298	0		XP_022850436.1	57.66	1299	0		XP_010657451.1	64.1	1301	0
	608	UN001141	1668		XP_006844910.1	70.63	1699	0		XP_031505557.1	69.92	1709	0		XP_026421926.1	77.96	1679	0		XP_022025740.1	77.14	1671	0		XP_017246869.1	78.73	1674	0		XP_027063908.1	79.89	1671	0		XP_010323739.1	79.83	1671	0		XP_022847873.1	77.14	1680	0		XP_019073827.1	70.11	1673	0
	609	UN001142	265		XP_011625566.1	75	272	1e-111		XP_031478323.1	69.85	272	2e-105		XP_026448506.1	74.36	273	1e-107		XP_021993690.1	77.21	272	3e-113		XP_017222986.1	78.68	272	2e-115		XP_027094702.1	66.91	272	6e-97		XP_010313744.1	63.6	272	1e-95		XP_022845682.1	71.22	271	3e-106		XP_010647203.1	78.69	244	2e-100
	610	UN001143	1769		XP_006851811.1	77.24	1797	0		XP_031498905.1	77.42	1780	0		XP_026380316.1	78.79	1792	0		XP_022015588.1	75.45	1784	0		XP_017234816.1	78.44	1786	0		XP_027108154.1	79.29	1796	0		XP_004229821.1	78.4	1787	0		XP_022897152.1	77.84	1796	0		XP_002279696.1	83.56	1782	0
	611	UN001144	1872		XP_020522016.1	76.21	1551	0		XP_031475657.1	74.35	1887	0		XP_026393774.1	80.02	1917	0		XP_022009695.1	81.93	1898	0		XP_017217620.1	82.82	1898	0		XP_027076610.1	83.42	1894	0		XP_004232487.1	83.28	1896	0		XP_022879771.1	81.46	1899	0		XP_019074973.1	85.87	1897	0
	612	UN001145	1018		XP_006847599.3	66.35	933	0		XP_031489890.1	60.9	931	0		XP_026404322.1	70.22	937	0		XP_022006033.1	60.5	1038	0		XP_017241821.1	64.76	1016	0		XP_027088869.1	64	1014	0		XP_010312624.1	64.88	1025	0		XP_022854020.1	67.41	1034	0		XP_010646458.1	71.36	1030	0
	613	UN001146	573		XP_020521993.1	66.36	541	0		XP_031491763.1	68.96	480	0		XP_026434197.1	72.37	503	0		XP_021987154.1	68.61	548	0		XP_017237799.1	73.86	482	0		XP_027093172.1	68.63	577	0		XP_010320153.1	71.43	518	0		XP_022894487.1	73.45	501	0		XP_002285809.1	75.74	540	0
	614	UN001147	1300		XP_020528140.1	65.83	1270	0		XP_031494507.1	64.16	1292	0		XP_026456804.1	65.24	1309	0		XP_022019944.1	65.4	1286	0		XP_017218040.1	65.8	1313	0		XP_027094532.1	68.84	1306	0		XP_025886611.1	68.05	1305	0		XP_022880569.1	65.33	1073	0		XP_010664427.1	72.33	1312	0
	615	UN001149	235		XP_011626330.1	67.66	235	5e-89		XP_031494855.1	62.72	228	2e-83		XP_026413991.1	64.11	248	1e-90		XP_022035038.1	71.49	235	8e-94		XP_017229911.1	76.69	236	2e-99		XP_027105648.1	67.07	246	3e-91		XP_010323644.1	68.51	235	2e-93		XP_022860358.1	70.64	235	6e-90		XP_002263226.1	78.45	232	1e-102
	616	UN001150	1031		XP_011621572.1	54.59	1046	0		XP_031487793.1	53.82	1059	0		XP_026417713.1	57.42	1045	0		XP_022000812.1	58.41	1034	0		XP_017258322.1	60.25	1044	0		XP_027070609.1	61.27	1043	0		XP_004246588.1	58.42	1039	0		XP_022888958.1	57.69	1040	0		XP_010654017.1	67.79	1037	0
	617	UN001151	1556		XP_020522016.1	77.69	1228	0		XP_031475657.1	75.34	1565	0		XP_026395575.1	81.06	1589	0		XP_022009694.1	83.35	1574	0		XP_017217620.1	83.82	1576	0		XP_027075495.1	84.86	1572	0		XP_025885288.1	84.55	1573	0		XP_022879771.1	82.17	1576	0		XP_003631895.1	86.4	1574	0
	618	UN001152	787		XP_006839186.1	38.05	820	1e-116		XP_031486537.1	39.91	699	3e-116		XP_026426823.1	47.35	547	1e-128		XP_021988308.1	38.86	839	4e-136		XP_017235822.1	47.82	550	3e-122		XP_027085604.1	44.79	844	5e-162		XP_025888245.1	42.12	831	4e-154		XP_022866550.1	35.77	822	8e-101		XP_019081651.1	49.55	896	0
	619	UN001153	482		XP_011622392.1	59.28	474	4e-139		XP_031475656.1	59.64	498	4e-143		XP_026381292.1	65.91	484	3e-149		XP_035833659.1	65.02	486	3e-161		XP_017242112.1	70.99	486	3e-174		XP_027074870.1	72.78	485	0		NP_001297144.1	70.52	485	2e-175		XP_022879554.1	73.2	485	2e-180		XP_010661079.1	78.81	486	0
	620	UN001154	951		XP_020519166.1	62.72	955	0		XP_031492820.1	61.06	958	0		XP_026436300.1	70.22	957	0		XP_035842871.1	67.01	976	0		XP_017218529.1	68.51	975	0		XP_027074615.1	70.68	948	0		XP_010317890.1	70.15	975	0		XP_022853052.1	78.91	441	0		XP_010661137.1	76.49	970	0
	621	UN001155	213		XP_006828820.1	57.5	200	4e-57		XP_031494632.1	59	200	1e-58		XP_026394200.1	77	213	1e-82		XP_022017692.1	72.17	212	3e-77		XP_017242418.1	73.11	212	1e-78		XP_027112602.1	76.47	221	3e-85		XP_004230713.1	77.36	212	2e-84		XP_022898456.1	75.12	213	5e-80		XP_002262649.1	83.1	213	3e-91
	622	UN001157	1260		XP_006856780.3	62.95	1247	0		XP_031501760.1	50.64	1250	0		XP_026381365.1	48.83	1278	0		XP_022008734.2	67.84	1250	0		XP_017237895.1	69.3	1251	0		XP_027091598.1	68.23	1256	0		NP_001234209.1	49.18	1279	0		XP_022873196.1	68.74	1254	0		XP_002279471.2	74.05	1264	0
	623	UN001158	736		XP_020517743.1	52.27	660	3e-153		XP_031492649.1	45.22	670	5e-135		XP_026455170.1	52.16	740	0		XP_022038674.1	55.15	651	7e-169		XP_017246915.1	57.81	730	0		XP_027079794.1	61.26	111	7e-31		XP_004250353.2	56.9	710	0		XP_022894797.1	59.15	749	0		XP_019072103.1	65.07	753	0
	624	UN001160	1327		XP_020526505.1	69.06	278	1e-108		XP_031487772.1	80.36	224	1e-105		XP_026455721.1	38.65	1040	2e-147		XP_035832477.1	82.3	226	1e-106		XP_017241387.1	40.21	766	1e-124		XP_027091442.1	73.48	279	9e-116		XP_025885089.1	70.63	286	3e-115		XP_022850681.1	74.83	286	1e-123		XP_019074011.1	42.84	894	3e-161
	625	UN001161	606		XP_020526132.1	73.46	599	0		XP_031501587.1	70.03	604	0		XP_026392285.1	76.91	615	0		XP_022016607.1	80.42	613	0		XP_017221194.1	82.33	600	0		XP_027111761.1	77.65	613	0		XP_025885172.1	80.88	612	0		XP_022848198.1	79.58	612	0		XP_010647227.1	78.65	370	2e-168
	626	UN001162	1852		XP_020520659.1	40.59	1907	0		XP_031475880.1	40.28	1919	0		XP_026401188.1	46.3	1894	0		XP_021972352.1	47.46	1871	0		XP_017251626.1	46.62	1879	0		XP_027100369.1	46.24	1873	0		XP_025884026.1	46.96	1876	0		XP_022855273.1	56.79	449	2e-148		XP_010661190.1	56.29	1899	0
	627	UN001163	872		XP_011622179.1	52.43	925	0		XP_031497823.1	51.36	919	0		XP_026386879.1	56.17	924	0		XP_021990383.1	55.27	883	0		XP_017222587.1	55.53	895	0		XP_027096770.1	57.57	898	0		XP_010320710.1	58.31	897	0		XP_022882037.1	57.38	894	0		XP_003631178.2	63.95	896	0
	628	UN001164	330		XP_011621403.1	73.03	330	2e-142		XP_031498524.1	67.27	330	1e-130		XP_026434383.1	70.61	330	2e-139		XP_021992833.1	66.36	327	1e-132		XP_017240344.1	70	330	4e-140		XP_027091685.1	69.7	330	7e-139		XP_004237892.1	71.52	330	5e-140		XP_022894467.1	71.9	331	7e-142		XP_002285804.1	74.55	330	1e-146
	629	UN001165	1540		XP_006840556.1	60.35	1536	0		XP_031496669.1	63.35	1547	0		XP_026456773.1	66.71	1541	0		XP_022001961.1	67.81	1544	0		XP_017226250.1	68.73	1538	0		XP_027098628.1	70.18	1536	0		XP_004247427.1	70.09	1538	0		XP_022847301.1	69.46	1539	0		XP_010652180.1	72.83	1509	0
	630	UN001166	1415		XP_006878653.1	59.85	1315	0		XP_031482628.1	59.28	1407	0		XP_026401806.1	64.81	1384	0		XP_022034917.1	61.89	1383	0		XP_017235622.1	64.54	1379	0		XP_027067104.1	64.85	1391	0		XP_010318267.1	62.76	1399	0		XP_022890442.1	66.52	1386	0		XP_010662151.1	68.72	1445	0
	631	UN001167	677		XP_006829844.3	77.84	686	0		XP_031493176.1	81.64	681	0		XP_026391308.1	80.23	683	0		XP_022035018.1	80.03	681	0		XP_017226614.1	80.85	679	0		XP_027090770.1	81.74	679	0		XP_010320157.1	82.77	679	0		XP_022880092.1	82.33	679	0		XP_010664310.1	84.41	680	0
	632	UN001168	407		XP_020524518.1	39.64	222	5e-42		XP_031473420.1	35.27	258	1e-32		XP_026445729.1	36.71	395	1e-57		XP_021992721.1	44	200	2e-30		XP_017230867.1	50.24	205	6e-52		---	---	---	---		XP_025887314.1	43.67	229	2e-45		XP_022868277.1	27.31	216	4e-14		XP_010664218.1	42.48	412	8e-78
	633	UN001169	1527		XP_006840556.1	61.96	1514	0		XP_031496669.1	64.92	1525	0		XP_026449461.1	67.96	1520	0		XP_022001961.1	69.65	1522	0		XP_017226250.1	70.47	1517	0		XP_027098628.1	71.93	1521	0		XP_004247427.1	71.9	1516	0		XP_022847301.1	71.05	1527	0		XP_010652180.1	74.71	1487	0
	634	UN001170	501		XP_006852821.1	59.08	501	3e-127		XP_031481505.1	68.99	416	2e-129		XP_026394950.1	65.99	491	4e-139		XP_022033800.1	66.93	502	5e-147		XP_017218921.1	66.05	483	4e-148		XP_027121695.1	68.73	502	2e-151		XP_010318723.1	67.86	501	2e-145		XP_022850352.1	68.51	505	2e-150		XP_002268792.1	72.02	504	2e-158
	635	UN001171	1294		XP_011622955.1	78.42	871	0		XP_031478132.1	77.06	872	0		XP_026426294.1	66.03	1304	0		XP_022009023.1	69.5	1305	0		XP_017257262.1	67.31	1297	0		XP_027079546.1	72.03	1298	0		XP_019066917.1	68.15	1300	0		XP_022845719.1	42.55	698	5e-146		XP_002275100.1	74.58	1306	0
	636	UN001172	661		XP_011624595.1	83.21	405	0		XP_031482572.1	83.88	645	0		XP_026446847.1	85.61	667	0		XP_022005246.1	82.9	661	0		XP_017218907.1	82.56	665	0		XP_027074734.1	82.69	647	0		NP_001234079.2	82.65	663	0		XP_022872696.1	84.42	661	0		XP_003635615.2	90.76	433	0
	637	UN001173	761		XP_020528672.1	52.49	402	5e-121		XP_031494660.1	53.04	411	2e-120		XP_026448911.1	57.87	413	1e-140		XP_035834756.1	53.2	406	9e-128		XP_017241744.1	54.98	402	1e-127		XP_027065195.1	54.88	430	6e-135		XP_025887257.1	54.48	424	3e-131		XP_022893343.1	56.22	402	3e-125		XP_010656269.1	51.18	762	0
	638	UN001174	657		XP_020524228.1	50.69	649	1e-173		XP_031484901.1	53.36	639	0		XP_026426022.1	31.51	641	2e-88		XP_021984226.1	31.37	663	5e-84		XP_017215531.1	55.95	656	0		XP_027100785.1	62.07	638	0		XP_010320723.1	58.72	654	0		XP_022881935.1	58.33	420	1e-118		XP_019074648.1	65.58	645	0
	639	UN001176	177		XP_006857987.2	47.22	180	1e-34		XP_031500726.1	47.2	161	7e-33		XP_026411628.1	41.52	171	1e-28		XP_035837246.1	50.56	178	3e-40		XP_017255832.1	51.96	179	7e-46		XP_027070679.1	54.14	181	5e-44		XP_019071009.1	54.19	179	9e-42		XP_022882931.1	55.06	178	2e-46		XP_002277106.1	60.23	176	8e-52
	640	UN001177	1711		XP_020522365.1	42.28	1814	0		XP_031489500.1	38.47	1783	0		XP_026438742.1	44.43	1722	0		XP_021990596.2	41.73	901	3e-155		XP_017222530.1	46.96	1708	0		XP_027079714.1	33.08	263	4e-32		XP_010323979.1	49.59	1698	0		XP_022868466.1	76.27	118	8e-49		XP_010656085.1	56.53	1760	0
	641	UN001178	1851		XP_020522016.1	73.79	1694	0		XP_031475658.1	75.28	1853	0		XP_026393774.1	79.96	1871	0		XP_022009695.1	80.69	1864	0		XP_017217620.1	81.72	1865	0		XP_027076610.1	82.4	1864	0		XP_025885288.1	81.51	1866	0		XP_022879770.1	80.16	1865	0		XP_003631895.1	86.72	1867	0
	642	UN001180	348		XP_020521993.1	62.97	316	7e-106		XP_031491763.1	70.59	255	4e-104		XP_026434197.1	71.22	278	8e-107		XP_021987154.1	65.63	323	6e-115		XP_017237799.1	76.65	257	7e-109		XP_027093172.1	63.64	352	2e-116		XP_010320153.1	72.01	293	2e-112		XP_022894487.1	73.1	290	2e-115		XP_002285809.1	75.49	306	3e-123
	643	UN001181	1719		XP_011620613.1	44.12	1743	0		XP_031478358.1	41.11	1766	0		XP_026381562.1	53.44	1744	0		XP_021982314.1	54.2	1740	0		XP_017229168.1	51.64	1739	0		XP_027074568.1	53.31	1750	0		XP_010316298.1	54.53	1744	0		XP_022852857.1	56.21	950	0		XP_010660870.1	65.65	1217	0
	644	UN001182	1542		XP_006829728.1	41.02	1665	0		XP_031482681.1	40.47	1658	0		XP_026445900.1	51.03	1605	0		XP_022028236.1	45.21	1577	0		XP_017256134.1	46.77	1593	0		XP_027105932.1	46.31	1624	0		XP_010315234.1	45.63	1613	0		XP_022869694.1	48.31	1600	0		XP_010647758.1	55.86	1604	0
	645	UN001183	1687		XP_020528007.1	47.38	1720	0		XP_031480504.1	46.13	1717	0		XP_026440926.1	54.25	1718	0		XP_022037410.1	47.27	1447	0		XP_017231218.1	53.17	1706	0		XP_027084395.1	56.4	1711	0		NP_001289826.1	55.31	1703	0		XP_022862271.1	52	1725	0		XP_010648401.1	62.73	1712	0
	646	UN001184	1795		XP_011627361.2	54.51	1851	0		XP_031503673.1	61.86	1193	0		XP_026457458.1	54.51	1842	0		XP_035846052.1	56.4	1798	0		XP_017229252.1	58.31	1816	0		XP_027115910.1	58.07	1841	0		XP_010318937.1	58.48	1811	0		XP_022849023.1	60.83	1815	0		XP_010649527.1	65.43	1837	0
	647	UN001185	88		XP_006845161.2	55.17	87	2e-25		XP_031481685.1	68.24	85	3e-30		XP_026432167.1	71.26	87	7e-34		XP_022009030.1	64.37	87	7e-30		XP_017214779.1	65.52	87	4e-28		XP_027119530.1	70.93	86	2e-32		XP_004241399.1	67.05	88	1e-30		XP_022875117.1	74.71	87	3e-34		XP_002264306.1	73.86	88	1e-36
	648	UN001186	721		XP_011623515.1	66.71	727	0		XP_031500820.1	66.67	726	0		XP_026457668.1	68.36	727	0		XP_021982929.1	69.88	727	0		XP_017252725.1	69.83	726	0		XP_027074065.1	70.9	725	0		XP_010315841.1	68.6	726	0		XP_022857485.1	70.76	725	0		---	---	---	---
	649	UN001187	1631		XP_011621871.1	60.84	1670	0		XP_031497084.1	59.4	1660	0		XP_026392652.1	69.68	1646	0		XP_022034770.1	64.95	1649	0		XP_017235189.1	69.1	1644	0		XP_027117809.1	71.63	1646	0		XP_010324890.1	70.09	1645	0		XP_022889498.1	26.46	480	4e-27		XP_010650722.1	76.05	1645	0
	650	UN001188	1233		XP_006849556.1	80.47	466	0		XP_031497437.1	46.44	1307	0		XP_026427816.1	51.45	1275	0		XP_022009422.1	52.59	1253	0		XP_017247148.1	56.99	1251	0		XP_027066285.1	59.42	1247	0		XP_004249188.1	56.27	1244	0		XP_022882614.1	52.35	1257	0		XP_003632681.1	68.29	1252	0
	651	UN001189	314		XP_011628131.1	32.75	287	1e-26		XP_031475316.1	35.83	240	4e-23		XP_026437860.1	36.61	254	2e-27		XP_035833275.1	40.61	261	5e-43		XP_017258930.1	33.55	313	5e-36		XP_027112863.1	41.21	313	2e-56		XP_010315093.1	38.8	299	7e-51		XP_022861308.1	39.17	314	9e-57		XP_010657402.1	50	316	5e-84
	652	UN001190	88		XP_020527642.1	56.86	51	5e-10		XP_031502428.1	52	50	3e-07		XP_026393139.1	46.55	58	2e-08		XP_035844875.1	50	86	8e-19		XP_017246981.1	48.86	88	2e-17		XP_027089708.1	52.94	85	8e-18		XP_019069151.1	56.98	86	2e-20		XP_022850222.1	59.09	88	3e-18		XP_019071951.1	57.78	90	4e-24
	653	UN001191	362		XP_020530649.1	45.83	168	4e-38		XP_031505851.1	34.44	360	7e-54		XP_026435822.1	33.79	364	2e-54		XP_035830815.1	50	364	1e-107		XP_017224824.1	50.55	362	2e-107		XP_027118654.1	51.38	362	2e-107		XP_010316065.1	49.84	317	7e-91		XP_022847498.1	56.7	194	3e-63		XP_019075410.1	50.85	236	9e-64
	654	UN001192	343		XP_006852993.3	54.04	359	4e-92		XP_031478157.1	51.27	353	6e-88		XP_026390537.1	46.31	352	5e-78		XP_022037744.1	61.22	343	3e-109		XP_017253700.1	66.96	339	3e-126		XP_027091665.1	73.45	339	9e-133		XP_010320054.1	68.73	339	3e-128		XP_022844334.1	70.21	339	8e-133		XP_010664073.1	76.7	339	2e-151
	655	UN001193	215		XP_006850071.1	71.5	214	6e-86		XP_031494169.1	63.37	243	7e-83		XP_026414016.1	79.53	215	2e-99		XP_022005718.1	78.8	217	4e-97		XP_017219422.1	79.53	215	6e-101		XP_027077666.1	80	215	1e-102		XP_004228355.1	77.46	213	2e-96		---	---	---	---		XP_010651285.1	84.19	215	1e-105
	656	UN001194	1070		XP_006841789.2	54.17	1176	0		XP_031500019.1	54.92	1027	0		XP_026448303.1	59.89	885	0		XP_022018507.1	54.03	979	0		XP_017247600.1	55.27	1138	0		XP_027061579.1	57.27	1142	0		XP_010324344.1	53.68	1129	0		XP_022876511.1	56.95	1136	0		XP_002281748.1	55.23	1166	0
	657	UN001195	204		XP_020525047.1	66.83	205	7e-76		XP_031478323.1	62.44	205	2e-68		XP_026422321.1	68.29	205	3e-75		XP_021993691.1	68.63	204	5e-79		XP_017222987.1	71.22	205	1e-82		XP_027094702.1	58.05	205	2e-64		XP_004232384.1	58.33	204	2e-64		XP_022845682.1	67.16	204	2e-78		XP_010649167.1	59.02	205	1e-65
	658	UN001196	711		XP_011629092.1	59.21	733	0		XP_031479241.1	57.04	724	0		XP_026403780.1	65.98	732	0		XP_022035784.1	62.72	727	0		XP_017234707.1	61.93	725	0		XP_027115259.1	64.51	727	0		XP_010326569.1	65.49	736	0		XP_022898054.1	66.21	728	0		XP_003633961.1	70.56	727	0
	659	UN001197	490		XP_006846259.1	67.54	499	0		XP_031486960.1	70.12	492	0		XP_026417937.1	74.13	491	0		XP_021981862.1	74.19	496	0		XP_017237251.1	75.6	500	0		XP_027110969.1	79.43	491	0		NP_001307322.1	76.46	497	0		XP_022856437.1	77.35	499	0		XP_010658548.1	80	490	0
	660	UN001198	710		XP_011629092.1	69.65	715	0		XP_031479241.1	65.22	713	0		XP_026403780.1	76.93	711	0		XP_022035784.1	72.29	711	0		XP_017234707.1	72.01	711	0		XP_027115259.1	75.32	713	0		XP_010326569.1	76.78	715	0		XP_022898054.1	77.78	711	0		XP_003633961.1	82.72	712	0
	661	UN001199	107		XP_011620718.1	65.42	107	5e-31		XP_031495821.1	71.26	87	1e-31		XP_026426838.1	66.06	109	3e-32		XP_022002802.1	63.95	86	1e-26		XP_017225530.1	67.29	107	5e-37		XP_027109817.1	72.09	86	6e-34		NP_001234391.2	66.67	105	3e-33		XP_022861583.1	67.31	104	1e-34		XP_002267841.1	74.04	104	9e-38
	662	UN001200	367		XP_006838797.1	92.64	367	0		XP_031487461.1	91.83	367	0		XP_026386138.1	92.37	367	0		XP_035846253.1	94.28	367	0		XP_017257676.1	93.46	367	0		XP_027123790.1	94.01	367	0		NP_001234477.1	93.73	367	0		XP_022885269.1	94.28	367	0		XP_002270344.1	94.28	367	0
	663	UN001201	1501		XP_020529139.1	75.55	1501	0		XP_031503221.1	74.43	1502	0		XP_026435755.1	74.21	1512	0		XP_021975835.1	76.82	1497	0		XP_017252206.1	76.15	1501	0		XP_027093892.1	77.61	1501	0		XP_004247120.1	78.07	1500	0		XP_022874591.1	76.98	1499	0		XP_002268099.2	79.25	1499	0
	664	UN001202	1649		XP_011628025.1	79.93	802	0		XP_031482632.1	70.08	1631	0		XP_026387623.1	71.32	1663	0		XP_022037283.1	75.37	1632	0		XP_017227791.1	77	1652	0		XP_027082968.1	78.09	1652	0		XP_004240683.1	76.13	1659	0		XP_022870663.1	77.05	1647	0		XP_002282789.2	84.19	1651	0
	665	UN001203	1445		XP_020517526.1	42.31	1489	0		XP_031482681.1	40.88	1497	0		XP_026445900.1	49.97	1491	0		XP_022028236.1	44.16	1456	0		XP_017256134.1	46.62	1463	0		XP_027112478.1	46.35	1493	0		XP_010315234.1	45.52	1485	0		XP_022869694.1	47.96	1470	0		XP_010647758.1	55.46	1484	0
	666	UN001204	1527		XP_006840556.1	61.96	1514	0		XP_031496669.1	64.92	1525	0		XP_026449461.1	67.96	1520	0		XP_022001961.1	69.65	1522	0		XP_017226250.1	70.47	1517	0		XP_027098628.1	71.93	1521	0		XP_004247427.1	71.9	1516	0		XP_022847301.1	71.05	1527	0		XP_010652180.1	74.71	1487	0
	667	UN001205	1693		XP_011624049.1	70.3	1485	0		XP_031505222.1	68.58	1480	0		XP_026395447.1	66.48	1650	0		XP_022035558.1	71.13	1486	0		XP_017226302.1	66.24	1656	0		XP_027087065.1	66.7	913	0		XP_004233143.1	66.73	1647	0		XP_022866818.1	56.71	1312	0		XP_002274947.2	71.96	1701	0
	668	UN001206	1711		XP_020522365.1	42.28	1814	0		XP_031489500.1	38.47	1783	0		XP_026438742.1	44.43	1722	0		XP_021990596.2	41.73	901	3e-155		XP_017222530.1	46.96	1708	0		XP_027079714.1	33.08	263	4e-32		XP_010323979.1	49.59	1698	0		XP_022868466.1	76.27	118	8e-49		XP_010656085.1	56.53	1760	0
	669	UN001207	836		XP_006833044.2	85.89	836	0		XP_031503955.1	83.63	831	0		XP_026458920.1	86.04	831	0		XP_022035263.1	84.09	836	0		XP_017235582.1	85.68	831	0		XP_027102717.1	83.87	831	0		XP_004233024.1	82.31	831	0		XP_022898714.1	84.63	833	0		XP_019078064.1	87.32	836	0
	670	UN001208	1022		XP_020526132.1	69.92	1024	0		XP_031501587.1	66.99	1039	0		XP_026392285.1	73.25	1043	0		XP_022016607.1	75.85	1035	0		XP_017221194.1	76.86	1033	0		XP_027111759.1	76.02	1034	0		XP_004232849.1	77.03	1032	0		XP_022848198.1	75.9	1033	0		XP_010647227.1	75.47	803	0
	671	UN001209	493		XP_006826769.1	60.85	189	1e-63		XP_031490640.1	50.23	213	3e-53		XP_026404722.1	59.69	196	6e-66		XP_035831038.1	63.31	169	7e-60		XP_017231636.1	54.55	231	9e-62		XP_027084832.1	40.76	449	4e-62		XP_025883865.1	36.45	502	5e-68		XP_022854923.1	55.91	220	7e-66		XP_003631827.2	40.16	498	5e-82
	672	UN001210	1173		XP_011624277.1	44.27	1204	0		XP_031482022.1	41.62	1187	0		XP_026414280.1	51.67	1200	0		XP_035839289.1	46.51	1189	0		XP_017241594.1	48.01	1204	0		XP_027070988.1	50.79	1209	0		XP_010325711.1	50.88	1197	0		XP_022852416.1	50.83	1200	0		XP_010653585.1	59.6	1203	0
	673	UN001211	541		XP_006838503.1	66.48	543	1e-179		XP_031482667.1	68.39	503	1e-176		XP_026401517.1	63.24	544	5e-169		XP_021979787.1	64.13	566	4e-174		XP_017226669.1	69.02	523	0		XP_027113416.1	74.86	537	0		XP_004248987.1	68.65	539	0		XP_022866003.1	74.11	533	0		XP_010661414.1	75.79	541	0
	674	UN001212	624		XP_011626586.1	80.48	625	0		XP_031477284.1	76.12	624	0		XP_026393070.1	79.65	624	0		XP_021969162.1	79.43	627	0		XP_017252730.1	79.33	624	0		XP_027064196.1	82.85	624	0		XP_010313639.1	80.48	625	0		XP_022848545.1	82.21	624	0		XP_010644802.1	82.21	624	0
	675	UN001213	339		XP_006844883.1	68.66	335	1e-114		XP_031501865.1	73.16	339	2e-127		XP_026392123.1	68.59	347	1e-121		XP_021993552.1	71.6	338	3e-120		XP_017215674.1	79.88	338	2e-137		XP_027105380.1	79.23	337	8e-128		XP_004246761.1	71.73	336	1e-122		XP_022870021.1	77.88	339	2e-131		XP_003633023.1	81.6	337	1e-139
	676	UN001214	1747		XP_006851811.1	76.18	1797	0		XP_031498905.1	76.4	1780	0		XP_026380316.1	77.68	1792	0		XP_022015588.1	74.33	1784	0		XP_017234816.1	77.32	1786	0		XP_027108154.1	78.12	1796	0		XP_004229821.1	77.22	1787	0		XP_022897152.1	76.67	1796	0		XP_002279696.1	82.44	1782	0
	677	UN001215	140		XP_020525352.1	35.42	144	2e-16		XP_031484839.1	48	50	2e-08		XP_026409349.1	32.31	130	5e-11		XP_022002152.1	33.14	172	1e-14		XP_017235269.1	36.69	139	3e-20		XP_027085143.1	43.84	146	6e-22		XP_010325420.1	38.75	160	2e-23		XP_022892834.1	42.55	141	6e-25		XP_010661051.1	48.57	140	7e-34
	678	UN001216	314		XP_011628131.1	32.75	287	1e-26		XP_031475316.1	35.83	240	4e-23		XP_026437860.1	36.61	254	2e-27		XP_035833275.1	40.61	261	5e-43		XP_017258930.1	33.55	313	5e-36		XP_027112863.1	41.21	313	2e-56		XP_010315093.1	38.8	299	7e-51		XP_022861308.1	39.17	314	9e-57		XP_010657402.1	50	316	5e-84
	679	UN001217	1304		XP_020527292.1	67.56	1347	0		XP_031499769.1	67.89	1333	0		XP_026425964.1	68.86	1336	0		XP_035835374.1	71.24	1304	0		XP_017253442.1	71.07	1310	0		XP_027084053.1	71.65	1319	0		XP_004249988.1	71.29	1320	0		XP_022872306.1	72.26	1316	0		XP_010654053.1	75.78	1317	0
	680	UN001218	180		XP_020529787.1	55.29	170	9e-45		XP_031497647.1	56.21	169	1e-47		XP_026456580.1	65.56	180	3e-60		XP_035844513.1	61.36	176	2e-56		XP_017230688.1	64.97	177	1e-61		XP_027107883.1	66.67	180	6e-63		XP_004230273.1	65.5	171	4e-58		XP_022889073.1	64.44	180	9e-61		XP_010652216.1	67.22	180	1e-62
	681	UN001219	598		XP_011621995.1	50.66	604	4e-162		XP_031476935.1	52.14	560	3e-156		XP_026409173.1	53.95	595	1e-170		XP_022010241.1	51.4	605	1e-166		XP_017247641.1	54.59	588	0		XP_027125653.1	56.41	601	0		XP_004236222.1	55.98	577	0		XP_022845077.1	54.04	594	2e-171		XP_010663148.1	64.01	603	0
	682	UN001220	1698		XP_020522365.1	41.73	1814	0		XP_031489500.1	37.75	1783	0		XP_026438742.1	43.79	1722	0		XP_021990596.2	40.62	901	1e-146		XP_017222530.1	46.25	1708	0		XP_027079714.1	32.32	263	3e-28		XP_010323979.1	48.76	1698	0		XP_022868466.1	76.27	118	6e-49		XP_010656085.1	55.8	1760	0
	683	UN001221	151		XP_011627594.1	64.75	122	6e-35		XP_031478396.1	60.26	151	2e-37		XP_026392491.1	62.16	148	4e-45		XP_022020600.1	70.2	151	6e-47		XP_017247300.1	70.2	151	3e-46		XP_027061741.1	73.51	151	8e-48		XP_004251511.1	72.85	151	1e-46		XP_022847827.1	69.54	151	1e-46		XP_002280408.1	70.2	151	2e-46
	684	UN001222	657		XP_020524228.1	50.69	649	1e-173		XP_031484901.1	53.36	639	0		XP_026426022.1	31.51	641	2e-88		XP_021984226.1	31.37	663	5e-84		XP_017215531.1	55.95	656	0		XP_027100785.1	62.07	638	0		XP_010320723.1	58.72	654	0		XP_022881935.1	58.33	420	1e-118		XP_019074648.1	65.58	645	0
	685	UN001223	490		XP_006829007.1	40.55	434	4e-64		XP_031475654.1	46.48	398	2e-75		XP_026394043.1	49	498	1e-92		XP_035842476.1	51.72	377	5e-85		XP_017247460.1	46.51	473	4e-100		XP_027091967.1	51.12	489	1e-103		XP_004238408.1	49.1	442	5e-97		XP_022894411.1	49.35	535	1e-106		XP_019077774.1	55.28	483	3e-118
	686	UN001224	1505		XP_020517743.1	40.94	1280	0		XP_031492649.1	45.22	670	1e-134		XP_026455169.1	44.96	1497	0		XP_022038673.1	46.42	963	0		XP_017246915.1	48.1	1499	0		XP_027079794.1	61.26	111	1e-30		XP_004250353.2	47.58	1549	0		XP_022894797.1	50.1	1547	0		XP_010664265.1	56.41	1530	0
	687	UN001225	669		XP_020524474.1	44.67	676	5e-109		XP_031473375.1	45.43	689	2e-118		XP_026445658.1	53.88	709	5e-155		XP_022038738.1	44.74	684	5e-117		XP_017230208.1	46.6	661	2e-129		XP_027090065.1	47.79	680	6e-131		XP_010312772.1	50.95	681	5e-146		XP_022879510.1	51.42	632	4e-138		XP_010652949.1	62.31	674	0
	688	UN001226	1677		XP_020517593.1	43.47	421	7e-94		XP_031483466.1	41.98	405	3e-74		XP_026426383.1	57.58	429	3e-129		XP_035830444.1	51.71	410	8e-100		XP_017218330.1	52.81	409	8e-105		XP_027072146.1	44.58	489	6e-98		XP_010315773.1	52.63	418	5e-106		XP_022884643.1	53.33	435	6e-109		XP_010651410.1	49.42	1287	0
	689	UN001227	531		XP_020531013.1	68.17	531	0		XP_031502258.1	64.78	531	0		XP_026400721.1	72.88	531	0		XP_022026723.1	68.98	532	0		XP_017224023.1	72.5	531	0		XP_027116624.1	73.63	531	0		XP_004247758.1	70.81	531	0		XP_022871353.1	71.94	531	0		XP_002281958.1	76.84	531	0
	690	UN001229	483		XP_006852835.1	48.73	472	2e-125		XP_031478503.1	46.31	488	4e-125		XP_026421513.1	28.2	305	3e-24		XP_035838588.1	54.35	471	4e-145		XP_017215676.1	53.77	491	8e-149		XP_027077902.1	54.03	496	2e-150		XP_010315137.1	53.09	486	5e-145		XP_022866320.1	55.49	492	2e-151		XP_010649197.1	58.68	501	3e-171
	691	UN001230	370		XP_020521295.1	52.83	371	2e-86		XP_031486054.1	53.21	374	2e-86		XP_026422458.1	55.53	371	2e-95		XP_022016392.1	55.2	375	2e-97		XP_017215571.1	61.41	368	1e-110		XP_027125510.1	60.98	369	2e-116		XP_010318666.1	61.62	370	8e-114		XP_022856562.1	64.96	371	6e-123		XP_002280806.3	68.38	370	3e-129
	692	UN001231	962		XP_011628680.1	60.99	992	0		XP_031492732.1	62.16	970	0		XP_026401568.1	60.83	983	0		XP_022020976.1	61.62	693	0		XP_017252430.1	64.16	971	0		XP_027126242.1	66.19	973	0		XP_010325541.1	65.32	966	0		XP_022878394.1	61.18	966	0		XP_010663836.1	74.51	969	0
	693	UN001232	567		XP_011629092.1	79.23	568	0		XP_031479241.1	76.84	570	0		XP_026403780.1	83.45	568	0		XP_022035784.1	79.05	568	0		XP_017234707.1	79.23	568	0		XP_027115259.1	85.39	568	0		XP_010326569.1	83.66	569	0		XP_022898055.1	85.21	568	0		XP_003633961.1	86.8	568	0
	694	UN001233	975		XP_011628680.1	61.15	1009	0		XP_031492732.1	62.58	986	0		XP_026401568.1	61.35	996	0		XP_022020976.1	61.62	693	0		XP_017252430.1	64.53	984	0		XP_027126242.1	66.53	986	0		XP_010325541.1	65.68	979	0		XP_022878394.1	61.49	979	0		XP_010663836.1	75.05	982	0
	695	UN001234	1128		XP_006855869.1	75.02	1129	0		XP_031505115.1	75.51	1131	0		XP_026415097.1	77.22	1128	0		XP_022028651.1	78.74	1129	0		XP_017252508.1	75.99	1133	0		XP_027062492.1	81.62	1126	0		XP_004248286.1	80.14	1128	0		XP_022892312.1	79.54	1129	0		XP_003634816.1	82.45	1128	0
	696	UN001235	835		XP_006844712.1	71.31	854	0		XP_031475942.1	69.57	851	0		XP_026385760.1	65.67	871	0		XP_022011401.1	66.82	856	0		XP_017226968.1	67.95	855	0		XP_027114681.1	77.25	844	0		XP_004230232.1	77.41	841	0		XP_022842677.1	63.36	876	0		XP_002283888.1	79.29	845	0
	697	UN001236	1730		XP_006838458.1	54.2	1013	0		XP_031483515.1	53.58	993	0		XP_026401527.1	58.07	973	0		XP_022022377.1	55.88	961	0		XP_017218527.1	43.37	1711	0		XP_027113428.1	54.21	1033	0		XP_004229717.1	55.62	1014	0		XP_022863108.1	53.28	1083	0		XP_010661421.1	60.47	1113	0
	698	UN001237	420		XP_011627546.2	64.52	420	6e-151		XP_031475620.1	59.85	411	1e-139		XP_026403127.1	66.99	418	6e-154		XP_022008551.1	67.79	416	5e-165		XP_017247484.1	69.38	418	1e-170		XP_027091920.1	68.9	418	8e-162		XP_025886684.1	71.11	405	3e-169		XP_022850654.1	70.44	406	4e-169		XP_019072216.1	75.48	420	0
	699	UN001238	227		XP_020525382.1	28.57	168	5e-11		XP_031493243.1	32.73	165	2e-14		XP_026415936.1	35.81	148	2e-19		XP_035838803.1	29.03	248	5e-22		XP_017222472.1	37.42	163	6e-24		XP_027083433.1	34.25	146	2e-18		XP_019068972.1	33.75	160	5e-15		XP_022867794.1	36.97	165	3e-25		XP_019071891.1	36.36	165	8e-21
	700	UN001239	349		XP_006827043.1	49.31	217	4e-63		XP_031496861.1	44.67	347	1e-65		XP_026427443.1	50	214	2e-59		XP_022010065.1	61.26	222	2e-77		XP_017227335.1	39.53	382	2e-60		XP_027073372.1	52.29	218	5e-64		XP_010313610.1	52.34	214	2e-60		XP_022851339.1	48.68	228	5e-60		XP_019076615.1	49.43	348	2e-82
	701	UN001240	657		XP_020524228.1	50.69	649	1e-173		XP_031484901.1	53.36	639	0		XP_026426022.1	31.51	641	2e-88		XP_021984226.1	31.37	663	5e-84		XP_017215531.1	55.95	656	0		XP_027100785.1	62.07	638	0		XP_010320723.1	58.72	654	0		XP_022881935.1	58.33	420	1e-118		XP_019074648.1	65.58	645	0
	702	UN001241	854		XP_006838473.2	43.9	811	0		XP_031502003.1	42.68	820	0		XP_026432220.1	54.8	823	0		XP_022006233.1	60.39	813	0		XP_017226789.1	55.16	852	0		XP_027113441.1	61.6	815	0		XP_010325081.1	62.7	815	0		XP_022852224.1	63.97	816	0		XP_002269223.2	65.79	795	0
	703	UN001242	56		XP_020529326.1	75	56	7e-21		XP_031486298.1	71.43	56	1e-18		XP_026443731.1	75	56	2e-19		XP_035831372.1	73.21	56	2e-19		XP_017252467.1	69.64	56	4e-19		XP_027089011.1	71.43	56	4e-19		XP_004237533.1	67.86	56	2e-18		XP_022856403.1	73.21	56	6e-20		XP_002281776.1	82.14	56	1e-23
	704	UN001243	717		XP_011627950.1	49.6	746	0		XP_031489854.1	44.98	747	3e-160		XP_026392806.1	47.28	736	1e-174		XP_021978263.1	46.19	749	2e-168		XP_017227333.1	48.91	732	2e-179		XP_027127604.1	49.39	737	0		XP_010327193.1	51.16	733	0		XP_022843528.1	51.34	707	0		XP_002276879.2	60.19	726	0
	705	UN001244	469		XP_006856780.3	66.52	466	7e-180		XP_031501760.1	53.85	468	2e-143		XP_026381365.1	53.12	465	2e-141		XP_022008734.2	70.54	465	0		XP_017237895.1	71.67	466	0		XP_027091598.1	72.96	466	0		XP_004245909.2	56.9	464	4e-149		XP_022873196.1	71.83	465	0		XP_019072020.1	76.61	466	0
	706	UN001245	1491		XP_011621103.1	30.06	795	1e-54		XP_031491005.1	33.2	509	1e-49		XP_026386431.1	30.45	867	3e-64		XP_022008935.1	36.9	355	5e-43		XP_017218348.1	42.19	493	7e-85		XP_027123505.1	34.72	648	1e-68		XP_010314209.1	36.71	395	7e-50		XP_022843700.1	39.46	479	2e-58		XP_010660629.1	42.26	1661	0
	707	UN001246	1698		XP_020522365.1	41.73	1814	0		XP_031489500.1	37.75	1783	0		XP_026438742.1	43.79	1722	0		XP_021990596.2	40.62	901	1e-146		XP_017222530.1	46.25	1708	0		XP_027079714.1	32.32	263	3e-28		XP_010323979.1	48.76	1698	0		XP_022868466.1	76.27	118	6e-49		XP_010656085.1	55.8	1760	0
	708	UN001247	688		XP_011628546.2	31.19	763	3e-83		XP_031487200.1	30.95	740	5e-79		XP_026447330.1	39.32	702	9e-123		XP_021996553.1	40.4	693	4e-119		XP_017228795.1	41.03	702	3e-135		XP_027066099.1	43.39	703	2e-138		XP_010324070.1	43.27	698	6e-145		XP_022867793.1	42.99	549	3e-107		XP_002279617.1	54.45	696	0
	709	UN001248	677		XP_006829844.3	77.84	686	0		XP_031493176.1	81.64	681	0		XP_026391308.1	80.23	683	0		XP_022035018.1	80.03	681	0		XP_017226614.1	80.85	679	0		XP_027090770.1	81.74	679	0		XP_010320157.1	82.77	679	0		XP_022880092.1	82.33	679	0		XP_010664310.1	84.41	680	0
	710	UN001250	177		XP_006857987.2	47.22	180	1e-34		XP_031500726.1	47.2	161	7e-33		XP_026411628.1	41.52	171	1e-28		XP_035837246.1	50.56	178	3e-40		XP_017255832.1	51.96	179	7e-46		XP_027070679.1	54.14	181	5e-44		XP_019071009.1	54.19	179	9e-42		XP_022882931.1	55.06	178	2e-46		XP_002277106.1	60.23	176	8e-52
	711	UN001251	1165		XP_020527971.1	55.62	365	4e-109		XP_031504213.1	57.37	502	3e-151		XP_026427304.1	62.19	484	5e-165		XP_021994859.1	62	471	3e-150		XP_017234775.1	61.71	504	2e-168		XP_027120826.1	29.17	120	6e-08		XP_004229987.1	35.32	521	2e-55		XP_022871598.1	63.73	499	9e-179		XP_010661943.1	46.5	1185	0
	712	UN001252	1374		XP_011621103.1	30.06	795	9e-55		XP_031491005.1	33.2	509	1e-49		XP_026386430.1	30.45	867	4e-64		XP_035839927.1	44.07	118	1e-20		XP_017218347.1	42.19	493	1e-84		XP_027077981.1	34.68	594	4e-66		XP_010314209.1	29.2	548	1e-30		XP_022843700.1	39.46	479	3e-58		XP_010660629.1	42.14	1521	0
	713	UN001253	600		XP_011628680.1	65.63	611	0		XP_031492735.1	64.85	623	0		XP_026401568.1	64.44	599	2e-175		XP_022020976.1	61.92	604	8e-169		XP_017252430.1	67.5	600	0		XP_027123195.1	72.18	586	0		XP_019070789.1	67.93	605	0		XP_022878395.1	68.44	602	0		XP_010663836.1	77.25	589	0
	714	UN001254	1495		XP_020517744.1	39.26	1304	0		XP_031492649.1	42.49	699	1e-121		XP_026455169.1	43.36	1522	0		XP_022038674.1	56.82	572	1e-155		XP_017246915.1	46.27	1515	0		XP_027117148.1	35.86	198	3e-26		XP_004250353.2	46.01	1567	0		XP_022894797.1	48.34	1562	0		XP_010664265.1	54.33	1546	0
	715	UN001255	1493		XP_011621103.1	30.06	795	1e-54		XP_031491005.1	33.2	509	1e-49		XP_026386431.1	30.45	867	3e-64		XP_022008935.1	36.97	357	9e-42		XP_017218348.1	42.19	493	7e-85		XP_027123505.1	34.46	650	1e-66		XP_010314209.1	36.27	397	6e-48		XP_022843700.1	39.46	479	2e-58		XP_010660629.1	42.27	1663	0
	716	UN001256	983		XP_020528140.1	63.09	989	0		XP_031494506.1	61.9	1000	0		XP_026456803.1	63.37	991	0		XP_022019944.1	62.65	988	0		XP_017218040.1	62.99	1005	0		XP_027094532.1	67.24	989	0		XP_004238014.1	65.83	992	0		XP_022880569.1	65.22	989	0		XP_019071947.1	70.65	995	0
	717	UN001257	976		XP_006847599.3	69.08	899	0		XP_031489890.1	63.32	897	0		XP_026404323.1	70.1	903	0		XP_022006034.1	61.66	986	0		XP_017241823.1	65.17	982	0		XP_027088869.1	66.33	980	0		XP_010312624.1	67.2	991	0		XP_022854080.1	68.22	985	0		XP_010646459.1	72.11	986	0
	718	UN001258	721		XP_011623515.1	66.71	727	0		XP_031500820.1	66.67	726	0		XP_026457668.1	68.36	727	0		XP_021982929.1	69.88	727	0		XP_017252725.1	69.83	726	0		XP_027074065.1	70.9	725	0		XP_010315841.1	68.6	726	0		XP_022857485.1	70.76	725	0		---	---	---	---
	719	UN001259	177		XP_006857987.2	47.22	180	1e-34		XP_031500726.1	47.2	161	7e-33		XP_026411628.1	41.52	171	1e-28		XP_035837246.1	50.56	178	3e-40		XP_017255832.1	51.96	179	7e-46		XP_027070679.1	54.14	181	5e-44		XP_019071009.1	54.19	179	9e-42		XP_022882931.1	55.06	178	2e-46		XP_002277106.1	60.23	176	8e-52
	720	UN001260	1787		XP_011622516.1	61.4	1228	0		XP_031489473.1	54.82	1534	0		XP_026401493.1	55.66	1608	0		XP_022039817.1	58.56	1571	0		XP_017241540.1	60.15	1561	0		XP_027108881.1	62.4	1577	0		XP_010323244.1	59.2	1576	0		XP_022862023.1	57.68	1588	0		XP_010656963.1	63.53	1634	0
	721	UN001261	215		XP_011621157.1	49.54	216	1e-51		XP_031494939.1	50.92	218	1e-52		XP_026396314.1	60	215	9e-70		XP_022013856.2	56.07	214	1e-62		XP_017221078.1	57.01	214	3e-66		XP_027085693.1	56.54	214	1e-62		XP_004235142.1	57.21	215	8e-67		XP_022866259.1	59.53	215	2e-67		XP_002267221.2	61.86	215	7e-71
	722	UN001262	1782		XP_006827009.1	75.56	1788	0		XP_031498245.1	73.65	1784	0		XP_026434379.1	79.79	1747	0		XP_022012461.1	76.13	1768	0		XP_017224919.1	77.98	1785	0		XP_027074096.1	80.21	1743	0		XP_010319759.1	79.05	1761	0		XP_022876594.1	78.42	1784	0		XP_010652838.1	83.11	1764	0
	723	UN001263	454		XP_006836344.1	75.55	454	0		XP_031505253.1	71.15	454	0		XP_026384089.1	74.45	454	0		XP_035840505.1	78.63	454	0		XP_017234763.1	78.63	454	0		XP_027088875.1	78.41	454	0		XP_004231541.1	78.85	454	0		XP_022847949.1	78.85	454	0		XP_010655433.1	81.28	454	0
	724	UN001264	440		XP_011627950.1	49.24	459	4e-107		XP_031489854.1	46.59	455	2e-99		XP_026392807.1	47.89	451	3e-99		XP_022039505.1	49.02	457	4e-100		XP_017227333.1	50.33	449	6e-114		XP_027063517.1	50.87	460	3e-113		XP_010327193.1	51.43	453	2e-109		XP_022877659.1	50	450	7e-108		XP_002276879.2	60.99	446	1e-140
	725	UN001265	1613		XP_020518004.1	70.03	1635	0		XP_031491502.1	70.05	1626	0		XP_026400833.1	76.2	1630	0		XP_022008792.1	75.46	1622	0		XP_017241424.1	77.3	1639	0		XP_027078925.1	78.46	1620	0		XP_010316150.1	77.51	1614	0		XP_022894937.1	77.64	1619	0		XP_010647344.2	70.52	580	0
	726	UN001266	346		XP_006840770.1	56.42	335	6e-97		XP_031477370.1	56.23	297	8e-90		XP_026434875.1	65.31	343	1e-132		XP_022034958.1	62.25	347	2e-112		XP_017222111.1	62.03	345	6e-129		XP_027111788.1	34.08	314	2e-36		XP_004244805.1	62.54	347	5e-124		XP_022893749.1	68.41	345	1e-137		XP_002269609.2	70.23	346	6e-143
	727	UN001267	201		NP_904101.1	80.1	201	6e-92		---	---	---	---		YP_009234984.1	85.57	201	8e-98		YP_588119.1	83.58	201	4e-95		YP_740119.1	83.08	201	2e-95		YP_817484.1	84.08	201	3e-95		YP_008563090.1	85.07	201	8e-96		YP_004376423.1	84.08	201	1e-95		YP_567078.1	85.57	201	2e-97
	728	UN001268	1631		XP_011621871.1	60.84	1670	0		XP_031497084.1	59.4	1660	0		XP_026392652.1	69.68	1646	0		XP_022034770.1	64.95	1649	0		XP_017235189.1	69.1	1644	0		XP_027117809.1	71.63	1646	0		XP_010324890.1	70.09	1645	0		XP_022889498.1	26.46	480	4e-27		XP_010650722.1	76.05	1645	0
	729	UN001269	701		XP_006826958.1	76.67	690	0		XP_031472543.1	72.33	701	0		XP_026434362.1	79.25	694	0		XP_022038491.1	78.82	694	0		XP_017242866.1	76.56	691	0		XP_027078085.1	77.33	688	0		XP_004237411.1	79.12	685	0		XP_022844216.1	78.54	685	0		XP_002269650.3	78.82	694	0
	730	UN001270	314		XP_011621403.1	75.8	314	6e-144		XP_031498524.1	70.06	314	1e-132		XP_026434383.1	73.25	314	3e-141		XP_021992833.1	69.45	311	9e-135		XP_017240344.1	72.93	314	2e-142		XP_027091685.1	72.61	314	6e-141		XP_004237892.1	74.52	314	6e-142		XP_022880099.1	74.29	315	6e-144		XP_002285804.1	77.39	314	3e-148
	731	UN001271	1479		XP_006855633.1	77.05	1486	0		XP_031495143.1	73.69	1490	0		XP_026391888.1	79.92	1504	0		XP_035831133.1	81	1484	0		XP_017226155.1	84.12	1486	0		XP_027084284.1	83.43	1485	0		XP_004228593.1	82.72	1487	0		XP_022847385.1	83.1	1485	0		XP_002283298.2	84.19	1486	0
	732	UN001272	835		XP_006844712.1	71.31	854	0		XP_031475942.1	69.57	851	0		XP_026385760.1	65.67	871	0		XP_022011401.1	66.82	856	0		XP_017226968.1	67.95	855	0		XP_027114681.1	77.25	844	0		XP_004230232.1	77.41	841	0		XP_022842677.1	63.36	876	0		XP_002283888.1	79.29	845	0
	733	UN001273	924		XP_011624299.1	63.7	292	7e-109		XP_031474726.1	36.98	384	2e-59		XP_026429328.1	37.69	459	3e-78		XP_035836752.1	39.85	941	1e-177		XP_017233167.1	45.93	921	0		XP_027095933.1	46.95	311	2e-68		XP_019071141.1	34.7	366	3e-54		XP_022846239.1	53.05	328	5e-89		XP_019074745.1	32.66	992	3e-136
	734	UN001274	548		XP_006847705.2	49.61	518	3e-121		XP_031483752.1	45.26	548	7e-108		XP_026401592.1	54.86	576	6e-156		XP_021969320.1	58.02	555	5e-161		XP_017235308.1	58.45	556	3e-171		XP_027081637.1	60.21	583	0		XP_004244541.1	50.59	506	9e-131		XP_022881254.1	58.82	578	3e-167		XP_002281049.1	63.96	566	0
	735	UN001275	257		XP_006853440.1	64.59	257	5e-96		XP_031505165.1	64.98	257	3e-88		XP_026384796.1	64.73	258	4e-96		XP_021982636.1	62.4	258	7e-90		XP_017227708.1	66.93	257	6e-98		XP_027086826.1	67.05	261	2e-99		NP_001234755.1	65.12	258	9e-96		XP_022892470.1	81.16	138	3e-69		XP_002277516.1	74.32	257	3e-110
	736	UN001276	835		XP_006844712.1	71.31	854	0		XP_031475942.1	69.57	851	0		XP_026385760.1	65.67	871	0		XP_022011401.1	66.82	856	0		XP_017226968.1	67.95	855	0		XP_027114681.1	77.25	844	0		XP_004230232.1	77.41	841	0		XP_022842677.1	63.36	876	0		XP_002283888.1	79.29	845	0
	737	UN001277	1686		XP_020521812.1	53.11	1723	0		XP_031496911.1	50.93	1673	0		XP_026388746.1	55.71	1725	0		XP_022006514.1	56.25	1705	0		XP_017247141.1	57.82	1695	0		XP_027104125.1	58.73	1706	0		XP_010318228.1	57.9	1703	0		XP_022873809.1	58.44	1694	0		XP_010658167.1	65.18	1700	0
	738	UN001278	418		XP_011625324.1	45.03	433	5e-74		XP_031492139.1	46.92	422	1e-82		XP_026441000.1	52.59	424	2e-102		XP_022037411.1	50	410	7e-93		XP_017228309.1	51.76	425	4e-106		XP_027080959.1	54.72	424	1e-118		XP_010324993.1	54.03	422	7e-113		XP_022851861.1	51.76	425	2e-96		XP_019074813.1	59.72	422	2e-131
	739	UN001279	1484		XP_011621103.1	30.06	795	1e-54		XP_031491005.1	33.2	509	1e-49		XP_026381171.1	33.15	709	8e-62		XP_035846264.1	28.15	849	5e-43		XP_017218347.1	42.19	493	7e-85		XP_027123505.1	34.72	648	1e-68		XP_010314209.1	36.71	395	8e-50		XP_022843700.1	39.46	479	2e-58		XP_010660629.1	41.87	1660	0
	740	UN001280	1179		XP_006853434.2	34.34	1092	9e-88		XP_031500851.1	36.46	735	1e-53		XP_026384614.1	47.86	913	3e-164		XP_022021773.1	41.61	644	1e-95		XP_017241561.1	50.05	1111	0		XP_027061586.1	49.69	980	0		XP_004243644.1	47.85	813	2e-134		XP_022862561.1	41.41	891	2e-136		XP_010648195.1	51.67	929	0
	741	UN001281	1372		XP_020519861.1	66.77	1306	0		XP_031501774.1	61.98	1381	0		XP_026401543.1	68.06	1390	0		XP_022013228.1	70.28	1299	0		XP_017227099.1	69.94	1374	0		XP_027084667.1	71.61	1370	0		XP_004245854.1	72.76	1307	0		XP_022861907.1	53.19	1318	0		XP_010664076.1	77.67	1375	0
	742	UN001282	215		XP_011621157.1	49.54	216	1e-51		XP_031494939.1	50.92	218	1e-52		XP_026396314.1	60	215	9e-70		XP_022013856.2	56.07	214	1e-62		XP_017221078.1	57.01	214	3e-66		XP_027085693.1	56.54	214	1e-62		XP_004235142.1	57.21	215	8e-67		XP_022866259.1	59.53	215	2e-67		XP_002267221.2	61.86	215	7e-71
	743	UN001283	1303		XP_006878653.1	58.39	1204	0		XP_031482628.1	58.07	1288	0		XP_026401806.1	63.47	1273	0		XP_022034917.1	60.89	1263	0		XP_017235622.1	63.25	1260	0		XP_027067104.1	63.84	1272	0		XP_010318267.1	61.68	1284	0		XP_022890442.1	64.93	1269	0		XP_010662151.1	67.14	1333	0
	744	UN001284	802		XP_011621103.1	30.06	795	1e-54		XP_031491005.1	33.2	509	3e-49		XP_026386431.1	30.33	867	5e-60		XP_035839927.1	42.74	124	1e-20		XP_017218347.1	42.19	493	5e-84		XP_027077983.1	34.68	594	1e-65		XP_010314209.1	28.86	551	1e-30		XP_022843700.1	39.15	447	8e-58		XP_010660629.1	45.84	866	4e-178
	745	UN001285	1657		XP_020528007.1	47.96	1693	0		XP_031480504.1	46.63	1692	0		XP_026440926.1	55.06	1691	0		XP_022037410.1	48.1	1422	0		XP_017231218.1	53.99	1680	0		XP_027084395.1	57.23	1681	0		NP_001289826.1	56.03	1676	0		XP_022862271.1	52.71	1700	0		XP_010648401.1	63.52	1686	0
	746	UN001286	1214		XP_020525928.1	47.39	842	0		XP_031479319.1	48.9	1178	0		XP_026394158.1	53.26	1198	0		XP_022021223.1	50.68	1168	0		XP_017227146.1	51.16	1212	0		XP_027106030.1	54.05	1184	0		XP_010315213.1	51.05	1187	0		XP_022898472.1	52.89	1140	0		XP_010647966.1	59.07	1185	0
	747	UN001287	88		XP_020527642.1	56.86	51	5e-10		XP_031502428.1	52	50	3e-07		XP_026393139.1	46.55	58	2e-08		XP_035844875.1	50	86	8e-19		XP_017246981.1	48.86	88	2e-17		XP_027089708.1	52.94	85	8e-18		XP_019069151.1	56.98	86	2e-20		XP_022850222.1	59.09	88	3e-18		XP_019071951.1	57.78	90	4e-24
	748	UN001288	537		XP_020530668.1	39.67	305	9e-57		XP_031496380.1	29.16	511	3e-56		XP_026414309.1	38.02	313	4e-58		XP_021990712.2	43.53	363	5e-85		XP_017256274.1	50.21	243	3e-70		XP_027115138.1	35.05	311	2e-53		XP_010312179.2	36.33	311	1e-53		XP_022871365.1	40.6	463	9e-96		XP_019073060.1	37.1	310	1e-60
	749	UN001289	657		XP_006845104.1	59.12	658	0		XP_031475209.1	61.88	661	0		XP_026457518.1	67.47	664	0		XP_021980764.1	67.78	658	0		XP_017222607.1	68.28	662	0		XP_027117003.1	66.22	669	0		XP_004248008.1	67.37	662	0		XP_022851247.1	67.93	661	0		XP_002265211.1	74.36	663	0
	750	UN001290	835		XP_006844712.1	71.31	854	0		XP_031475942.1	69.57	851	0		XP_026385760.1	65.67	871	0		XP_022011401.1	66.82	856	0		XP_017226968.1	67.95	855	0		XP_027114681.1	77.25	844	0		XP_004230232.1	77.41	841	0		XP_022842677.1	63.36	876	0		XP_002283888.1	79.29	845	0
	751	UN001291	1156		XP_020518365.1	45.28	1166	0		XP_031478358.1	43.7	1103	0		XP_026381562.1	53.25	1168	0		XP_021982314.1	55.71	1165	0		XP_017229170.1	51.25	1161	0		XP_027074568.1	53.5	1172	0		XP_010316298.1	55.26	1169	0		XP_022852862.1	50.3	660	7e-154		XP_010660870.1	66.07	1164	0
	752	UN001292	247		XP_006826524.1	76.19	252	9e-108		XP_031501169.1	71.03	252	2e-100		XP_026409471.1	73.02	252	1e-105		XP_021993629.1	71.2	250	7e-103		XP_017242026.1	67.34	248	3e-97		XP_027064078.1	75.6	250	2e-107		XP_004244141.1	72.91	251	9e-106		XP_022879948.1	75.2	250	2e-107		XP_002281649.1	78.17	252	9e-114
	753	UN001293	1283		XP_020525803.1	63.23	998	0		XP_031491962.1	60.96	1063	0		XP_026407140.1	59.94	1056	0		XP_021989493.1	57.04	1264	0		XP_017252130.1	59.91	1307	0		XP_027061874.1	56.91	1288	0		XP_004243558.1	58.94	1298	0		XP_022850436.1	57.66	1299	0		XP_010657451.1	64.1	1301	0
	754	UN001294	330		XP_011621403.1	73.03	330	2e-142		XP_031498524.1	67.27	330	1e-130		XP_026434383.1	70.61	330	2e-139		XP_021992833.1	66.36	327	1e-132		XP_017240344.1	70	330	4e-140		XP_027091685.1	69.7	330	7e-139		XP_004237892.1	71.52	330	5e-140		XP_022894467.1	71.9	331	7e-142		XP_002285804.1	74.55	330	1e-146
	755	UN001295	490		XP_006846259.1	67.54	499	0		XP_031486960.1	70.12	492	0		XP_026417937.1	74.13	491	0		XP_021981862.1	74.19	496	0		XP_017237251.1	75.6	500	0		XP_027110969.1	79.43	491	0		NP_001307322.1	76.46	497	0		XP_022856437.1	77.35	499	0		XP_010658548.1	80	490	0
	756	UN001296	680		XP_006836086.1	60.7	603	0		XP_031493332.1	55.74	601	7e-176		XP_026412521.1	62.02	645	0		XP_021980908.1	65.33	597	0		XP_017247542.1	61.74	643	0		XP_027065778.1	59.77	681	0		XP_004246479.1	57.35	680	0		XP_022842763.1	57.36	673	0		XP_019077298.1	67.5	680	0
	757	UN001298	657		XP_020524228.1	50.69	649	1e-173		XP_031484901.1	53.36	639	0		XP_026426022.1	31.51	641	2e-88		XP_021984226.1	31.37	663	5e-84		XP_017215531.1	55.95	656	0		XP_027100785.1	62.07	638	0		XP_010320723.1	58.72	654	0		XP_022881935.1	58.33	420	1e-118		XP_019074648.1	65.58	645	0
	758	UN001299	1466		XP_020528007.1	47.33	1496	0		XP_031480503.1	46.05	1492	0		XP_026440926.1	54.95	1496	0		XP_022037410.1	48.1	1422	0		XP_017231218.1	54.31	1495	0		XP_027084395.1	57.25	1490	0		NP_001289826.1	56.18	1488	0		XP_022862271.1	52.28	1513	0		XP_010648401.1	63.98	1488	0
	759	UN001300	239		XP_020523197.1	57.32	239	5e-62		XP_031491769.1	54.81	239	8e-59		XP_026449796.1	58.58	239	3e-65		XP_022035082.1	53.97	239	3e-57		XP_017248871.1	54.39	239	3e-56		XP_027111216.1	58.16	239	2e-63		XP_010321831.1	56.07	239	4e-62		XP_022892538.1	56.49	239	2e-60		XP_019080273.1	59.83	239	3e-66
	760	UN001301	916		XP_011624299.1	63.7	292	6e-109		XP_031474726.1	36.98	384	2e-59		XP_026429328.1	37.69	459	2e-78		XP_035836752.1	40.3	933	1e-178		XP_017233167.1	46.1	911	0		XP_027095933.1	46.95	311	2e-68		XP_019071141.1	34.7	366	3e-54		XP_022846239.1	53.05	328	5e-89		XP_019074744.1	32.4	997	6e-136
	761	UN001302	425		XP_011625849.1	29.21	315	4e-27		XP_031502657.1	31.22	410	3e-56		XP_026431629.1	43.87	367	2e-82		XP_022032628.1	48.94	425	3e-115		XP_017228496.1	40	420	3e-92		XP_027081023.1	36.21	428	4e-68		XP_004242524.1	30.39	431	2e-52		XP_022854040.1	38.88	427	2e-89		XP_010644016.1	33.33	399	1e-52
	762	UN001303	507		XP_020524732.1	44.1	390	2e-55		XP_031489882.1	40	390	9e-53		XP_026408038.1	50.13	375	2e-76		XP_021993462.1	50.54	368	4e-73		XP_017257649.1	48.3	528	2e-91		XP_027064268.1	46.98	513	1e-81		XP_010327176.1	42.11	551	2e-78		XP_022867415.1	50.39	518	2e-100		XP_010644482.1	56.56	541	4e-117
	763	UN001304	1141		XP_011629016.1	48.62	650	8e-144		XP_031474034.1	56.22	450	2e-130		XP_026399455.1	53.96	669	6e-176		XP_022036146.1	52.72	607	1e-145		XP_017247126.1	47.19	1174	0		XP_027089037.1	47.89	1253	0		XP_010315672.1	54.07	675	0		XP_022896231.1	47.28	1252	0		XP_010648992.1	58.13	1249	0
	764	UN001305	680		XP_006836086.1	60.72	611	0		XP_031493332.1	55.91	601	1e-178		XP_026412521.1	62.13	647	0		XP_021980910.1	65.33	597	0		XP_017247542.1	60.94	663	0		XP_027065778.1	60.06	681	0		XP_004246479.1	57.35	680	0		XP_022842763.1	57.5	673	0		XP_019077298.1	67.5	680	0
	765	UN001306	1164		XP_020525928.1	46.81	846	0		XP_031479319.1	49.1	1171	0		XP_026394158.1	53.55	1182	0		XP_022021223.1	51.21	1158	0		XP_017227146.1	50.75	1204	0		XP_027106030.1	53.92	1172	0		XP_010315213.1	50.76	1186	0		XP_022898472.1	52.67	1141	0		XP_010647966.1	59.02	1181	0
	766	UN001307	1464		XP_011628025.1	83.15	629	0		XP_031482632.1	70.32	1459	0		XP_026454617.1	72.75	1464	0		XP_022037283.1	75.5	1457	0		XP_017227791.1	77.52	1477	0		XP_027082968.1	79.35	1467	0		XP_004240683.1	76.79	1469	0		XP_022870663.1	78.79	1452	0		XP_002282789.2	84.86	1466	0
	767	UN001308	450		XP_006844899.1	49.68	465	6e-104		XP_031487817.1	51.4	465	3e-113		XP_026448441.1	52.34	470	5e-115		XP_022010941.1	47.29	461	3e-101		XP_017227642.1	54.01	461	2e-112		XP_027105381.1	55.6	455	2e-116		XP_004243382.1	50.11	465	3e-111		XP_022849987.1	52.62	477	3e-116		XP_010655458.1	62.64	455	3e-138
	768	UN001309	1838		XP_020524975.1	41.78	1879	0		XP_031477020.1	52.83	973	0		XP_026455468.1	47.57	1850	0		XP_035831896.1	47.59	1849	0		XP_017222580.1	50.27	1864	0		XP_027073769.1	49.09	1872	0		XP_010313889.1	46.41	1866	0		XP_022874965.1	49.41	1850	0		XP_019077146.1	55.93	1863	0
	769	UN001310	88		XP_020527642.1	56.86	51	5e-10		XP_031502428.1	52	50	3e-07		XP_026393139.1	46.55	58	2e-08		XP_035844875.1	50	86	8e-19		XP_017246981.1	48.86	88	2e-17		XP_027089708.1	52.94	85	8e-18		XP_019069151.1	56.98	86	2e-20		XP_022850222.1	59.09	88	3e-18		XP_019071951.1	57.78	90	4e-24
	770	UN001311	651		XP_006827802.1	74.03	643	0		XP_031501587.1	71.74	651	0		XP_026392285.1	77.73	651	0		XP_022016476.1	81.5	654	0		XP_017221194.1	81.33	648	0		XP_027105247.1	78.83	652	0		XP_025885172.1	82.03	651	0		XP_022848198.1	80.49	651	0		XP_019074150.1	74	500	0
	771	UN001312	1142		XP_006856780.3	64.07	1144	0		XP_031501760.1	51.66	1142	0		XP_026381365.1	50.69	1156	0		XP_022008734.2	69.27	1139	0		XP_017237895.1	70.41	1139	0		XP_027091598.1	69.88	1142	0		NP_001234209.1	50.65	1157	0		XP_022873196.1	70.32	1142	0		XP_002279471.2	75.42	1143	0
	772	UN001313	1259		XP_006856780.3	62.92	1246	0		XP_031501760.1	50.6	1249	0		XP_026381365.1	48.86	1277	0		XP_022008734.2	67.89	1249	0		XP_017237895.1	69.36	1250	0		XP_027091598.1	68.21	1255	0		NP_001234209.1	49.22	1278	0		XP_022873196.1	68.72	1253	0		XP_002279471.2	74.11	1263	0
	773	UN001314	1861		XP_020522016.1	76.66	1551	0		XP_031475657.1	74.81	1870	0		XP_026393774.1	80.16	1900	0		XP_022009695.1	82.08	1881	0		XP_017217620.1	83.09	1881	0		XP_027076610.1	83.64	1877	0		XP_025885287.1	83.45	1879	0		XP_022879771.1	81.99	1877	0		XP_019074973.1	86.01	1880	0
	774	UN001315	279		XP_020518820.1	44.64	280	3e-61		XP_031490840.1	42.65	279	6e-62		XP_026438643.1	56.94	281	4e-86		XP_021996502.1	50.89	281	2e-72		XP_017217187.1	50.36	280	1e-73		XP_027067154.1	55	280	4e-81		XP_019070470.1	55.52	281	3e-83		XP_022857884.1	58.21	280	2e-80		XP_002277641.1	59.64	280	7e-87
	775	UN001316	327		XP_006843700.1	52.17	276	2e-75		XP_031478083.1	54.5	222	1e-70		XP_026412387.1	51.3	269	2e-79		XP_021986860.1	60.36	222	2e-79		XP_017216042.1	58.56	222	3e-77		XP_027126512.1	60.81	222	4e-83		XP_004237564.1	25.11	235	2e-06		XP_022874120.1	53.97	315	7e-96		XP_010653362.1	55.95	311	3e-93
	776	UN001317	1527		XP_006840556.1	61.96	1514	0		XP_031496669.1	64.92	1525	0		XP_026449461.1	67.96	1520	0		XP_022001961.1	69.65	1522	0		XP_017226250.1	70.47	1517	0		XP_027098628.1	71.93	1521	0		XP_004247427.1	71.9	1516	0		XP_022847301.1	71.05	1527	0		XP_010652180.1	74.71	1487	0
	777	UN001318	899		XP_020519550.1	71.44	900	0		XP_031488106.1	57.62	866	0		XP_026380794.1	77.02	905	0		XP_022022622.1	76.17	898	0		XP_017226800.1	79.44	900	0		XP_027095668.1	78.69	901	0		XP_010320702.1	80.56	900	0		XP_022882079.1	81.07	898	0		XP_010656773.1	85.9	901	0
	778	UN001319	1504		XP_020524805.1	64.01	1503	0		XP_031482655.1	63.75	1440	0		XP_026406701.1	66.93	1491	0		XP_022016233.1	67.2	1500	0		XP_017228489.1	70.4	1500	0		XP_027113481.1	69.44	1502	0		XP_004248540.1	67.42	1495	0		XP_022851510.1	70.98	1499	0		XP_010661444.1	72.76	1494	0
	779	UN001320	1674		XP_011622890.1	66.73	1665	0		XP_031501558.1	64.48	1650	0		XP_026403317.1	73.43	1671	0		XP_022000851.1	71.91	1677	0		XP_017257807.1	72.36	1675	0		XP_027071150.1	73.04	1669	0		XP_010325956.1	73.67	1675	0		XP_022887285.1	72.33	1673	0		XP_010654000.1	78.63	1675	0
	780	UN001321	140		XP_020525352.1	35.42	144	2e-16		XP_031484839.1	48	50	2e-08		XP_026409349.1	32.31	130	5e-11		XP_022002152.1	33.14	172	1e-14		XP_017235269.1	36.69	139	3e-20		XP_027085143.1	43.84	146	6e-22		XP_010325420.1	38.75	160	2e-23		XP_022892834.1	42.55	141	6e-25		XP_010661051.1	48.57	140	7e-34
	781	UN001322	367		XP_006838797.1	92.64	367	0		XP_031487461.1	91.83	367	0		XP_026386138.1	92.37	367	0		XP_035846253.1	94.28	367	0		XP_017257676.1	93.46	367	0		XP_027123790.1	94.01	367	0		NP_001234477.1	93.73	367	0		XP_022885269.1	94.28	367	0		XP_002270344.1	94.28	367	0
	782	UN001323	530		XP_006878500.2	74.85	501	0		XP_031478192.1	72.56	503	0		XP_026393113.1	69.59	536	0		XP_022028362.1	75.66	534	0		XP_017226460.1	73.96	530	0		XP_027092656.1	69.87	531	0		NP_001233918.2	73.24	527	0		XP_022873023.1	74.76	527	0		XP_002283855.1	79.32	527	0
	783	UN001324	661		XP_011624595.1	83.21	405	0		XP_031482572.1	83.88	645	0		XP_026446847.1	85.61	667	0		XP_022005246.1	82.9	661	0		XP_017218907.1	82.56	665	0		XP_027074734.1	82.69	647	0		NP_001234079.2	82.65	663	0		XP_022872696.1	84.42	661	0		XP_003635615.2	90.76	433	0
	784	UN001325	239		XP_020523197.1	57.32	239	5e-62		XP_031491769.1	54.81	239	8e-59		XP_026449796.1	58.58	239	3e-65		XP_022035082.1	53.97	239	3e-57		XP_017248871.1	54.39	239	3e-56		XP_027111216.1	58.16	239	2e-63		XP_010321831.1	56.07	239	4e-62		XP_022892538.1	56.49	239	2e-60		XP_019080273.1	59.83	239	3e-66
	785	UN001326	270		XP_011624881.1	68.68	265	2e-99		XP_031478105.1	63.94	269	1e-95		XP_026377322.1	75.56	270	1e-110		XP_021976200.1	72.76	268	5e-108		XP_017219165.1	72.59	270	1e-107		XP_027096961.1	74.07	270	2e-107		XP_004239241.1	73.88	268	8e-109		XP_022877023.1	80.41	194	2e-89		XP_002273495.1	77.41	270	3e-111
	786	UN001327	1202		XP_006855869.1	73.27	1212	0		XP_031505115.1	74.17	1208	0		XP_026415097.1	76	1204	0		XP_022028651.1	77.51	1205	0		XP_017252508.1	72.9	1214	0		XP_027062492.1	80.45	1202	0		XP_004248286.1	77.55	1207	0		XP_022892312.1	76.85	1205	0		XP_003634816.1	81.23	1204	0
	787	UN001328	1686		XP_020521812.1	53.11	1723	0		XP_031496911.1	50.93	1673	0		XP_026388746.1	55.71	1725	0		XP_022006514.1	56.25	1705	0		XP_017247141.1	57.82	1695	0		XP_027104125.1	58.73	1706	0		XP_010318228.1	57.9	1703	0		XP_022873809.1	58.44	1694	0		XP_010658167.1	65.18	1700	0
	788	UN001329	908		XP_006844006.1	77.32	895	0		XP_031499813.1	75.17	906	0		XP_026386906.1	74.35	920	0		XP_022029535.1	77.23	909	0		XP_017241880.1	78.54	904	0		XP_027125921.1	78.7	906	0		XP_004235749.1	78.04	906	0		XP_022886106.1	80.31	904	0		XP_002277625.3	82.04	902	0
	789	UN001331	1007		XP_020529139.1	75.17	1015	0		XP_031503220.1	74.7	1016	0		XP_026435755.1	73.56	1025	0		XP_021975835.1	76.9	1013	0		XP_017252206.1	76.26	1015	0		XP_027093892.1	77.93	1015	0		XP_004247120.1	78.4	1014	0		XP_022874591.1	76.6	1013	0		XP_002268099.2	80.55	1013	0
	790	UN001332	530		XP_006878500.2	74.85	501	0		XP_031478192.1	72.56	503	0		XP_026393113.1	69.59	536	0		XP_022028362.1	75.66	534	0		XP_017226460.1	73.96	530	0		XP_027092656.1	69.87	531	0		NP_001233918.2	73.24	527	0		XP_022873023.1	74.76	527	0		XP_002283855.1	79.32	527	0
	791	UN001333	1760		XP_006827009.1	75.59	1766	0		XP_031498245.1	73.55	1762	0		XP_026434379.1	79.65	1725	0		XP_022012461.1	75.95	1746	0		XP_017224919.1	77.82	1763	0		XP_027074096.1	80.01	1721	0		XP_010319759.1	78.84	1739	0		XP_022876594.1	78.32	1762	0		XP_010652838.1	83.01	1742	0
	792	UN001334	976		XP_006833044.2	81.69	972	0		XP_031503955.1	77.51	978	0		XP_026458920.1	80.47	983	0		XP_022035263.1	79.82	976	0		XP_017235582.1	82.15	975	0		XP_027102717.1	80.08	974	0		XP_004233024.1	78.52	973	0		XP_022898714.1	81.29	973	0		XP_019078064.1	85.06	977	0
	793	UN001335	1679		XP_011624049.1	70.92	1472	0		XP_031505222.1	69.12	1467	0		XP_026395447.1	67.05	1636	0		XP_022035558.1	71.76	1473	0		XP_017226302.1	68.01	1635	0		XP_027087065.1	66.78	912	0		XP_004233143.1	67.38	1634	0		XP_022866818.1	56.67	1304	0		XP_002274947.2	72.79	1687	0
	794	UN001336	1413		XP_020528358.1	59.06	1441	0		XP_031491318.1	61.19	1448	0		XP_026427182.1	65.79	1438	0		XP_021970301.1	69.73	1427	0		XP_017257628.1	69.85	1393	0		XP_027071435.1	72.99	1396	0		XP_004249330.1	71.49	1389	0		XP_022899646.1	73.25	1428	0		XP_010653659.1	75.12	1427	0
	795	UN001337	545		XP_006847705.2	49.61	518	4e-121		XP_031483752.1	45.26	548	7e-108		XP_026401592.1	54.45	573	6e-153		XP_021969320.1	57.61	552	2e-158		XP_017235308.1	58.05	553	2e-168		XP_027081637.1	59.83	580	0		XP_004244541.1	50.59	506	8e-131		XP_022881254.1	58.43	575	1e-164		XP_002281049.1	63.59	563	0
	796	UN001338	573		XP_020521993.1	66.36	541	0		XP_031491763.1	68.96	480	0		XP_026434197.1	72.37	503	0		XP_021987154.1	68.61	548	0		XP_017237799.1	73.86	482	0		XP_027093172.1	68.63	577	0		XP_010320153.1	71.43	518	0		XP_022894487.1	73.45	501	0		XP_002285809.1	75.74	540	0
	797	UN001339	1502		XP_020524805.1	63.81	1503	0		XP_031482655.1	61.99	1505	0		XP_026406701.1	66.82	1489	0		XP_022016233.1	67.36	1495	0		XP_017228500.1	70.5	1495	0		XP_027113481.1	69.54	1497	0		XP_004248540.1	67.58	1493	0		XP_022851511.1	71.1	1495	0		XP_010661444.1	72.99	1492	0
	798	UN001340	553		XP_006830095.1	63.9	543	0		XP_031485645.1	60.63	541	0		XP_026408360.1	69.81	540	0		XP_022036873.1	65.78	561	0		XP_017223678.1	70.32	556	0		XP_027086985.1	68.58	557	0		NP_001333367.1	67.57	555	0		XP_022848250.1	70.83	552	0		XP_010645345.1	72.15	553	0
	799	UN001341	896		XP_006827507.1	60.52	932	0		XP_031491213.1	51.14	921	0		XP_026400996.1	65.73	922	0		XP_022002891.1	68.79	910	0		XP_017219975.1	68.17	930	0		XP_027116479.1	70	920	0		XP_004234234.2	65.81	933	0		XP_022898499.1	50.11	922	0		XP_002280814.1	69.11	929	0
	800	UN001342	567		XP_011629092.1	79.23	568	0		XP_031479241.1	76.84	570	0		XP_026403780.1	83.45	568	0		XP_022035784.1	79.05	568	0		XP_017234707.1	79.23	568	0		XP_027115259.1	85.39	568	0		XP_010326569.1	83.66	569	0		XP_022898055.1	85.21	568	0		XP_003633961.1	86.8	568	0
	801	UN001343	726		XP_006838334.1	39.19	222	6e-35		XP_031499741.1	29.58	355	2e-34		XP_026414717.1	39.28	387	2e-63		XP_021981984.1	38.96	403	2e-58		XP_017226707.1	38.71	496	2e-61		XP_027113747.1	36.85	540	2e-68		XP_004249972.1	41.08	499	9e-81		XP_022896610.1	36.64	524	9e-69		XP_010659395.1	39.17	748	2e-106
	802	UN001344	1283		XP_020528358.1	58.84	1273	0		XP_031491324.1	61.51	1229	0		XP_026427182.1	66.99	1248	0		XP_021970301.1	69.6	1214	0		XP_017257628.1	68	1303	0		XP_027071437.1	71.03	1305	0		XP_004249330.1	70.45	1276	0		XP_022899646.1	73.34	1298	0		XP_010653659.1	73.33	1305	0
	803	UN001345	176		XP_020523998.1	80.69	145	1e-62		XP_031487781.1	81.38	145	2e-63		XP_026444382.1	82.07	145	2e-62		XP_035832130.1	80	145	1e-61		XP_017235349.1	81.38	145	8e-62		XP_027088872.1	88.28	145	3e-67		XP_004246955.1	82.76	145	2e-64		XP_022847032.1	84.14	145	1e-65		XP_002280607.2	87.32	142	2e-65
	804	UN001346	657		XP_020524228.1	51.39	648	8e-177		XP_031484901.1	53.64	632	0		XP_026426022.1	31.83	641	2e-89		XP_021984226.1	33.85	517	3e-85		XP_017215531.1	55.49	656	0		XP_027100785.1	60.34	638	0		XP_010320723.1	57.36	652	0		XP_022881935.1	56.67	420	1e-117		XP_019074648.1	64.11	652	0
	805	UN001347	177		XP_006857987.2	47.22	180	1e-34		XP_031500726.1	47.2	161	7e-33		XP_026411628.1	41.52	171	1e-28		XP_035837246.1	50.56	178	3e-40		XP_017255832.1	51.96	179	7e-46		XP_027070679.1	54.14	181	5e-44		XP_019071009.1	54.19	179	9e-42		XP_022882931.1	55.06	178	2e-46		XP_002277106.1	60.23	176	8e-52
	806	UN001348	326		XP_020520702.1	58.26	333	2e-102		XP_031500130.1	52.17	345	2e-90		XP_026381861.1	57.66	333	4e-107		XP_022039133.1	58.48	330	2e-108		XP_017252326.1	58.36	329	3e-100		XP_027123107.1	58.77	325	2e-104		XP_010318986.1	52.4	334	6e-96		XP_022845083.1	56.5	331	3e-95		XP_010663152.1	63.36	333	1e-122
	807	UN001349	532		XP_006852835.1	46.8	515	4e-130		XP_031478504.1	44.44	531	3e-130		XP_026421513.1	28.2	305	3e-24		XP_035838588.1	52.61	517	2e-153		XP_017215676.1	52.34	535	3e-158		XP_027077902.1	53.32	542	7e-161		XP_010315137.1	51.5	532	1e-152		XP_022866320.1	53.97	541	1e-161		XP_010649198.1	57.01	549	0
	808	UN001350	1193		XP_020529182.1	81.14	1193	0		XP_031484285.1	78.79	1193	0		XP_026421932.1	80.6	1196	0		XP_022038157.1	81.07	1194	0		XP_017225762.1	81.64	1193	0		XP_027089601.1	76	1196	0		XP_010319822.1	81.73	1193	0		XP_022887416.1	80.55	1193	0		XP_010648947.1	85.33	1193	0
	809	UN001352	219		XP_011628114.1	46.38	235	2e-38		XP_031502101.1	53.02	232	1e-41		XP_026401026.1	58.87	231	2e-42		XP_022002571.2	55.7	228	3e-39		XP_017222333.1	50	230	4e-44		XP_027116593.1	55.91	220	4e-44		XP_004247741.1	57.83	230	2e-47		XP_022871377.1	55.9	229	2e-46		XP_002285287.2	52.17	230	1e-48
	810	UN001353	88		XP_006845161.2	55.17	87	2e-25		XP_031481685.1	68.24	85	3e-30		XP_026432167.1	71.26	87	7e-34		XP_022009030.1	64.37	87	7e-30		XP_017214779.1	65.52	87	4e-28		XP_027119530.1	70.93	86	2e-32		XP_004241399.1	67.05	88	1e-30		XP_022875117.1	74.71	87	3e-34		XP_002264306.1	73.86	88	1e-36
	811	UN001354	657		XP_006845104.1	59.12	658	0		XP_031475209.1	61.88	661	0		XP_026457518.1	67.47	664	0		XP_021980764.1	67.78	658	0		XP_017222607.1	68.28	662	0		XP_027117003.1	66.22	669	0		XP_004248008.1	67.37	662	0		XP_022851247.1	67.93	661	0		XP_002265211.1	74.36	663	0
	812	UN001355	251		XP_006853440.1	66.14	251	5e-98		XP_031505165.1	66.14	251	6e-90		XP_026384796.1	66.27	252	6e-98		XP_021982636.1	63.89	252	9e-92		XP_017227708.1	68.53	251	8e-100		XP_027086826.1	68.63	255	4e-101		NP_001234755.1	66.67	252	1e-97		XP_022892470.1	81.29	139	1e-69		XP_002277516.1	76.1	251	4e-112
	813	UN001356	425		XP_011628219.1	74.3	428	0		XP_031488076.1	77.44	430	0		XP_026385614.1	77.88	425	0		XP_035830644.1	80.71	425	0		XP_017226202.1	82.82	425	0		XP_027095162.1	81.18	425	0		XP_004242337.1	81.65	425	0		XP_022844975.1	81.41	425	0		XP_010644340.1	85.18	425	0
	814	UN001358	367		XP_006838797.1	92.64	367	0		XP_031487461.1	91.83	367	0		XP_026386138.1	92.37	367	0		XP_035846253.1	94.28	367	0		XP_017257676.1	93.46	367	0		XP_027123790.1	94.01	367	0		NP_001234477.1	93.73	367	0		XP_022885269.1	94.28	367	0		XP_002270344.1	94.28	367	0
	815	UN001359	1420		XP_020527159.1	62.69	268	1e-75		XP_031500501.1	60.61	264	3e-71		XP_026453914.1	37.18	1501	4e-157		XP_035834495.1	66.31	282	6e-83		XP_017252245.1	45.45	594	6e-95		XP_027115819.1	49.91	553	1e-93		XP_025888857.1	66.04	265	3e-81		XP_022847356.1	48.48	559	1e-105		XP_002271866.1	46.55	1463	0
	816	UN001360	356		XP_011623813.1	57.26	358	1e-94		XP_031479716.1	56.41	351	3e-93		XP_026402012.1	55.99	334	7e-87		XP_022012455.1	55.72	332	1e-90		XP_017258369.1	58.71	356	1e-106		XP_027109977.1	67.31	361	2e-115		XP_019068459.1	60.56	360	4e-96		XP_022891150.1	60.5	362	4e-107		XP_019081549.1	71.11	360	7e-134
	817	UN001361	495		XP_006846400.1	46.36	494	3e-87		XP_031486478.1	39.92	501	7e-65		XP_026428028.1	49.38	486	6e-95		XP_021977166.1	43.63	502	8e-77		XP_017242181.1	52.98	487	2e-100		XP_027110911.1	58.88	484	4e-135		XP_004235049.1	54.45	483	3e-112		XP_022880666.1	52.85	492	2e-96		XP_002277667.2	65.77	485	1e-138
	818	UN001362	1192		---	---	---	---		XP_031495556.1	26.81	634	1e-13		XP_026379952.1	28.29	661	9e-30		XP_022000335.1	32.79	244	6e-17		XP_017257808.1	28.78	615	2e-28		XP_027103717.1	27.02	1240	4e-44		XP_010317642.1	27.56	537	1e-19		XP_022872868.1	30.29	591	4e-32		XP_010662692.1	37.99	1274	4e-144
	819	UN001363	557		XP_006843130.1	50.56	354	1e-75		XP_031482771.1	53.25	308	1e-67		XP_026414104.1	51.26	398	5e-82		XP_022006128.1	52.82	337	1e-75		XP_017235976.1	53.35	313	3e-75		XP_027104888.1	54.9	337	1e-82		XP_004250023.1	52.96	338	4e-76		XP_022845387.1	54.46	336	2e-80		XP_010651753.1	60.36	333	3e-93
	820	UN001364	688		XP_011628546.2	31.19	763	3e-83		XP_031487200.1	30.95	740	5e-79		XP_026447330.1	39.32	702	9e-123		XP_021996553.1	40.4	693	4e-119		XP_017228795.1	41.03	702	3e-135		XP_027066099.1	43.39	703	2e-138		XP_010324070.1	43.27	698	6e-145		XP_022867793.1	42.99	549	3e-107		XP_002279617.1	54.45	696	0
	821	UN001365	227		XP_020525382.1	28.57	168	5e-11		XP_031493243.1	32.73	165	2e-14		XP_026415936.1	35.81	148	2e-19		XP_035838803.1	29.03	248	5e-22		XP_017222472.1	37.42	163	6e-24		XP_027083433.1	34.25	146	2e-18		XP_019068972.1	33.75	160	5e-15		XP_022867794.1	36.97	165	3e-25		XP_019071891.1	36.36	165	8e-21
	822	UN001366	349		XP_006827043.1	49.31	217	4e-63		XP_031496861.1	44.67	347	1e-65		XP_026427443.1	50	214	2e-59		XP_022010065.1	61.26	222	2e-77		XP_017227335.1	39.53	382	2e-60		XP_027073372.1	52.29	218	5e-64		XP_010313610.1	52.34	214	2e-60		XP_022851339.1	48.68	228	5e-60		XP_019076615.1	49.43	348	2e-82
	823	UN001367	504		XP_006828193.1	84.33	504	0		XP_031500678.1	83.13	504	0		XP_026395440.1	86.9	504	0		XP_022035067.1	90.48	504	0		XP_017222704.1	88.89	504	0		XP_027088899.1	87.9	504	0		NP_001234275.1	88.35	498	0		XP_022880613.1	88.29	504	0		XP_019078164.1	91.47	504	0
	824	UN001368	530		XP_006878500.2	74.85	501	0		XP_031478192.1	72.56	503	0		XP_026393113.1	69.59	536	0		XP_022028362.1	75.66	534	0		XP_017226460.1	73.96	530	0		XP_027092656.1	69.87	531	0		NP_001233918.2	73.24	527	0		XP_022873023.1	74.76	527	0		XP_002283855.1	79.32	527	0
	825	UN001369	1657		XP_020528007.1	47.96	1693	0		XP_031480504.1	46.63	1692	0		XP_026440926.1	55.06	1691	0		XP_022037410.1	48.1	1422	0		XP_017231218.1	53.99	1680	0		XP_027084395.1	57.23	1681	0		NP_001289826.1	56.03	1676	0		XP_022862271.1	52.71	1700	0		XP_010648401.1	63.52	1686	0
	826	UN001370	1642		XP_006836707.2	53.79	898	0		XP_031493030.1	55.02	876	0		XP_026387330.1	46.42	1706	0		XP_022011464.1	57.4	493	4e-151		XP_017246863.1	41.84	1661	0		XP_027123177.1	52.88	1649	0		XP_010318923.1	51.09	1644	0		XP_022889863.1	47.29	1660	0		XP_010663203.1	61.32	1688	0
	827	UN001371	178		XP_006857987.2	47.22	180	1e-34		XP_031500726.1	47.2	161	7e-33		XP_026411628.1	41.52	171	1e-28		XP_035837246.1	50.56	178	4e-40		XP_017255832.1	51.96	179	7e-46		XP_027070679.1	54.14	181	5e-44		XP_019071009.1	54.19	179	1e-41		XP_022882931.1	55.06	178	2e-46		XP_002277106.1	60.23	176	8e-52
	828	UN001372	811		XP_020526345.1	41.55	828	4e-125		XP_031487585.1	42.45	834	7e-138		XP_026408520.1	46.84	822	2e-159		XP_022000044.1	49.14	812	5e-176		XP_017241788.1	47.7	803	1e-164		XP_027072868.1	50.12	808	9e-179		---	---	---	---		XP_022856948.1	51.3	805	0		XP_010653799.1	58.63	817	0
	829	UN001373	1060		XP_011623129.1	71.46	501	0		XP_031501278.1	72.07	487	1e-172		XP_026437323.1	76.83	492	0		XP_022027149.1	70.82	497	0		XP_017241749.1	77.17	495	0		XP_027065328.1	78.53	475	0		XP_004243692.1	75.7	498	0		XP_022843346.1	77.89	475	0		XP_010656094.1	83.86	477	0
	830	UN001374	836		XP_006833044.2	85.89	836	0		XP_031503955.1	83.63	831	0		XP_026458920.1	86.04	831	0		XP_022035263.1	84.09	836	0		XP_017235582.1	85.68	831	0		XP_027102717.1	83.87	831	0		XP_004233024.1	82.31	831	0		XP_022898714.1	84.63	833	0		XP_019078064.1	87.32	836	0
	831	UN001375	177		XP_006857987.2	47.22	180	1e-34		XP_031500726.1	47.2	161	7e-33		XP_026411628.1	41.52	171	1e-28		XP_035837246.1	50.56	178	3e-40		XP_017255832.1	51.96	179	7e-46		XP_027070679.1	54.14	181	5e-44		XP_019071009.1	54.19	179	9e-42		XP_022882931.1	55.06	178	2e-46		XP_002277106.1	60.23	176	8e-52
	832	UN001376	899		XP_020519550.1	71.44	900	0		XP_031488106.1	57.62	866	0		XP_026380794.1	77.02	905	0		XP_022022622.1	76.17	898	0		XP_017226800.1	79.44	900	0		XP_027095668.1	78.69	901	0		XP_010320702.1	80.56	900	0		XP_022882079.1	81.07	898	0		XP_010656773.1	85.9	901	0
	833	UN001377	1191		XP_020528140.1	64.55	1199	0		XP_031494506.1	63.22	1210	0		XP_026456803.1	64.83	1200	0		XP_022019944.1	64.3	1196	0		XP_017218040.1	64.88	1213	0		XP_027094532.1	68.57	1193	0		XP_025886611.1	67.5	1200	0		XP_022880569.1	65.33	1073	0		XP_019071946.1	71.9	1203	0
	834	UN001378	1186		---	---	---	---		XP_031495556.1	26.81	634	1e-13		XP_026379952.1	28.42	658	1e-28		XP_022000335.1	32.79	244	6e-17		XP_017257808.1	28.64	618	8e-28		XP_027103717.1	27.02	1236	4e-42		XP_010317644.1	27.55	530	4e-19		XP_022872868.1	30.49	574	1e-31		XP_010662692.1	37.78	1273	6e-142
	835	UN001380	458		XP_011622545.1	61.52	460	3e-158		XP_031489806.1	57.97	464	8e-148		XP_026408536.1	68.47	463	1e-179		XP_022025523.1	66.88	459	8e-168		XP_017234772.1	65.72	458	7e-166		XP_027081563.1	68.19	459	2e-170		XP_010325160.1	66.31	463	3e-169		XP_022873586.1	69.41	461	1e-175		XP_010648588.1	76.14	461	0
	836	UN001381	1466		XP_020528007.1	47.33	1496	0		XP_031480503.1	46.05	1492	0		XP_026440926.1	54.95	1496	0		XP_022037410.1	48.1	1422	0		XP_017231218.1	54.31	1495	0		XP_027084395.1	57.25	1490	0		NP_001289826.1	56.18	1488	0		XP_022862271.1	52.28	1513	0		XP_010648401.1	63.98	1488	0
	837	UN001382	1651		XP_020528142.1	62.47	1684	0		XP_031494507.1	61.43	1711	0		XP_026456804.1	63.16	1691	0		XP_022019944.1	62.06	1679	0		XP_017218040.1	63.11	1705	0		XP_027094532.1	65.54	1692	0		XP_025886611.1	65.31	1695	0		XP_022880569.1	65.33	1073	0		XP_010664427.1	69.29	1700	0
	838	UN001383	1195		XP_020528409.1	57	1172	0		XP_031505554.1	61.37	1170	0		XP_026442316.1	58.44	1143	0		XP_021969706.1	62.68	1179	0		XP_017257916.1	64.55	1182	0		XP_027064625.1	65.8	1190	0		XP_004243616.1	67.23	1178	0		XP_022863988.1	64.77	1161	0		XP_002278608.2	70.38	1202	0
	839	UN001384	1651		XP_020528007.1	48.07	1685	0		XP_031480504.1	46.56	1686	0		XP_026440926.1	55.08	1683	0		XP_022037410.1	48.09	1416	0		XP_017231218.1	54.06	1674	0		XP_027084395.1	57.31	1675	0		NP_001289826.1	55.99	1670	0		XP_022862271.1	52.72	1694	0		XP_010648401.1	63.51	1680	0
	840	UN001385	1310		XP_020519163.1	58.74	1350	0		XP_031492820.1	56.22	1350	0		XP_026436301.1	64.98	1342	0		XP_022021296.1	62.78	1365	0		XP_017218529.1	64.08	1364	0		XP_027074615.1	65.54	1335	0		XP_025885644.1	64.9	1359	0		XP_022853052.1	66.59	829	0		XP_010661137.1	72.47	1355	0
	841	UN001386	1407		XP_011625190.1	48.48	984	0		XP_031477397.1	49.94	787	0		XP_026449622.1	53.09	825	0		XP_022021422.1	52.73	787	0		XP_017257744.1	45.18	1306	0		XP_027112154.1	43.18	1436	0		XP_010313216.1	44.28	1416	0		XP_022898635.1	58.5	824	0		XP_010647669.1	52.29	1222	0
	842	UN001387	360		XP_006857011.1	48.14	403	3e-79		XP_031478492.1	55.33	338	2e-79		XP_026456422.1	53.61	360	1e-84		XP_021973017.1	53.33	375	6e-85		XP_017219134.1	56.9	348	2e-91		XP_027121161.1	60.06	363	2e-99		XP_019070794.1	55.56	369	2e-93		XP_022861814.1	56.05	380	2e-97		XP_002277039.1	64.05	370	2e-113
	843	UN001388	924		XP_006850935.1	57.08	918	0		XP_031505639.1	55.93	919	0		XP_026404868.1	59.65	917	0		XP_021984604.1	62.12	924	0		XP_017235498.1	60.63	927	0		XP_027124626.1	59.4	926	0		XP_010318423.1	57.88	933	0		XP_022889319.1	61.51	930	0		XP_010655281.1	64.38	932	0
	844	UN001389	326		XP_020520702.1	58.26	333	2e-102		XP_031500130.1	52.17	345	2e-90		XP_026381861.1	57.66	333	4e-107		XP_022039133.1	58.48	330	2e-108		XP_017252326.1	58.36	329	3e-100		XP_027123107.1	58.77	325	2e-104		XP_010318986.1	52.4	334	6e-96		XP_022845083.1	56.5	331	3e-95		XP_010663152.1	63.36	333	1e-122
	845	UN001390	573		XP_020521993.1	66.36	541	0		XP_031491763.1	68.96	480	0		XP_026434197.1	72.37	503	0		XP_021987154.1	68.61	548	0		XP_017237799.1	73.86	482	0		XP_027093172.1	68.63	577	0		XP_010320153.1	71.43	518	0		XP_022894487.1	73.45	501	0		XP_002285809.1	75.74	540	0
	846	UN001391	651		XP_006827802.1	74.03	643	0		XP_031501587.1	71.74	651	0		XP_026392285.1	77.73	651	0		XP_022016476.1	81.5	654	0		XP_017221194.1	81.33	648	0		XP_027105247.1	78.83	652	0		XP_025885172.1	82.03	651	0		XP_022848198.1	80.49	651	0		XP_019074150.1	74	500	0
	847	UN001392	1229		---	---	---	---		XP_031495556.1	25.84	658	3e-12		XP_026379952.1	27.38	694	4e-26		XP_022000335.1	32.79	244	8e-17		XP_017257808.1	32.82	393	3e-26		XP_027103717.1	25.93	756	1e-21		XP_010317644.1	30.04	283	6e-12		XP_022872868.1	35.87	315	6e-29		XP_010662692.1	36.97	1312	3e-140
	848	UN001393	869		XP_011628771.2	51.5	864	0		XP_031487239.1	51.48	876	0		XP_026446171.1	59.43	870	0		XP_021997620.1	58.78	871	0		XP_017229383.1	62.05	867	0		XP_027125101.1	37.52	821	2e-167		XP_010320488.1	37.92	741	1e-145		XP_022895179.1	60.76	869	0		XP_019072030.1	66.42	816	0
	849	UN001394	787		XP_006839186.1	38.05	820	1e-116		XP_031486537.1	39.91	699	3e-116		XP_026426823.1	47.35	547	1e-128		XP_021988308.1	38.86	839	4e-136		XP_017235822.1	47.82	550	3e-122		XP_027085604.1	44.79	844	5e-162		XP_025888245.1	42.12	831	4e-154		XP_022866550.1	35.77	822	8e-101		XP_019081651.1	49.55	896	0
	850	UN001395	1136		XP_006838906.1	78	1141	0		XP_031483965.1	76.66	1127	0		XP_026411899.1	80.84	1143	0		XP_021981453.1	81.16	1141	0		XP_017247057.1	82.02	1140	0		XP_027096863.1	82.6	1132	0		XP_010320914.1	80.82	1142	0		XP_022845744.1	66.37	1139	0		XP_010663244.1	84.4	1141	0
	851	UN001396	1137		XP_020525928.1	48.47	819	0		XP_031479319.1	50.26	1144	0		XP_026394158.1	54.92	1158	0		XP_022021223.1	52.52	1131	0		XP_017227146.1	52	1177	0		XP_027106032.1	55.02	1145	0		XP_010315213.1	52.03	1159	0		XP_022898472.1	53.95	1114	0		XP_010647966.1	60.49	1154	0
	852	UN001397	314		XP_011621403.1	75.8	314	6e-144		XP_031498524.1	70.06	314	1e-132		XP_026434383.1	73.25	314	3e-141		XP_021992833.1	69.45	311	9e-135		XP_017240344.1	72.93	314	2e-142		XP_027091685.1	72.61	314	6e-141		XP_004237892.1	74.52	314	6e-142		XP_022880099.1	74.29	315	6e-144		XP_002285804.1	77.39	314	3e-148
	853	UN001398	954		XP_020521483.1	69.55	880	0		XP_031489473.1	66.43	968	0		XP_026401493.1	68.3	959	0		XP_022039817.1	70.35	931	0		XP_017241540.1	70.98	958	0		XP_027108881.1	71.64	966	0		XP_004242685.1	71.61	958	0		XP_022862023.1	67.05	959	0		XP_010656963.1	75.78	962	0
	854	UN001399	1159		XP_006840823.1	65.77	1186	0		XP_031492208.1	70.25	1089	0		XP_026399051.1	73.82	1062	0		XP_021982258.1	73.69	1072	0		XP_017235455.1	74.79	1071	0		XP_027107337.1	73.95	1171	0		XP_010327504.1	76.52	1069	0		XP_022885067.1	75.35	1067	0		XP_002271241.2	74.29	1163	0
	855	UN001400	280		XP_006854190.1	73.12	279	3e-125		XP_031483091.1	72.14	280	1e-124		XP_026406350.1	73.5	283	4e-125		XP_022028960.1	77.26	277	3e-130		XP_017229656.1	79	281	1e-127		XP_027079712.1	74.91	283	1e-127		XP_010325612.1	75.53	282	4e-130		XP_022881324.1	76.24	282	3e-132		XP_002265127.1	80.21	283	6e-138
	856	UN001401	488		XP_011623129.1	72.88	365	6e-142		XP_031501278.1	69.71	373	2e-130		XP_026437323.1	74.68	387	4e-155		XP_022027149.1	69.69	386	1e-142		XP_017241749.1	76.3	384	2e-154		XP_027065328.1	76.36	368	1e-148		XP_004243692.1	73.15	391	1e-152		XP_022843346.1	77.17	368	3e-152		XP_010656094.1	81.45	372	5e-162
	857	UN001402	614		XP_020526132.1	73.46	599	0		XP_031501587.1	70.03	604	0		XP_026392285.1	76.08	623	0		XP_022016607.1	79.87	621	0		XP_017221194.1	81.58	608	0		XP_027111761.1	77.13	621	0		XP_025885172.1	80.32	620	0		XP_022848198.1	79.03	620	0		XP_010647227.1	78.65	370	2e-168
	858	UN001404	648		XP_020526782.1	41.3	661	2e-127		XP_031504625.1	36.28	667	3e-106		XP_026403854.1	42.92	650	4e-138		XP_022024892.1	32.31	684	9e-83		XP_017228221.1	31.09	669	4e-85		XP_027095662.1	43.83	673	1e-154		XP_004246748.1	48.21	643	2e-150		XP_022891602.1	44.76	668	1e-151		XP_019082112.1	51.11	673	0
	859	UN001405	414		XP_006836344.1	82.85	414	0		XP_031505253.1	78.26	414	0		XP_026393117.1	82.85	414	0		XP_035840505.1	86.47	414	0		XP_017234763.1	86.47	414	0		XP_027088875.1	85.99	414	0		XP_004231541.1	86.71	414	0		XP_022847949.1	86.68	413	0		NP_001268217.1	89.37	414	0
	860	UN001406	389		XP_006828825.1	61.7	389	6e-139		XP_031475334.1	63.33	390	6e-141		XP_026455973.1	66.41	390	8e-153		XP_021988932.1	65.81	389	1e-147		XP_017256868.1	66.5	400	3e-153		XP_027088149.1	68.38	389	3e-156		XP_010315399.1	66.67	390	4e-155		XP_022861995.1	66.84	389	1e-151		XP_010646524.1	67.61	389	2e-155
	861	UN001407	947		XP_020519269.1	69.2	948	0		XP_031501765.1	68.46	948	0		XP_026407228.1	75.4	947	0		XP_022018276.1	75.71	947	0		XP_017226569.1	74.58	948	0		XP_027106594.1	75.08	947	0		XP_025887357.1	73.89	946	0		XP_022895716.1	74.13	947	0		XP_002270774.2	78.88	947	0
	862	UN001408	352		XP_006857011.1	49.11	395	3e-81		XP_031478492.1	56.67	330	1e-81		XP_026456422.1	54.83	352	7e-87		XP_021973017.1	54.5	367	4e-87		XP_017219134.1	58.24	340	1e-93		XP_027116112.1	61.06	357	2e-101		XP_019070794.1	56.79	361	2e-95		XP_022861814.1	57.26	372	1e-99		XP_002277039.1	65.47	362	2e-115
	863	UN001409	1060		XP_011623129.1	71.46	501	0		XP_031501278.1	72.07	487	1e-172		XP_026437323.1	76.83	492	0		XP_022027149.1	70.82	497	0		XP_017241749.1	77.17	495	0		XP_027065328.1	78.53	475	0		XP_004243692.1	75.7	498	0		XP_022843346.1	77.89	475	0		XP_010656094.1	83.86	477	0
	864	UN001410	1115		XP_006837773.2	78.09	1118	0		XP_031479260.1	76.45	1117	0		XP_026386681.1	78.66	1120	0		XP_022021601.1	75.92	1117	0		XP_017222550.1	80.38	1116	0		XP_027125149.1	79.78	1113	0		XP_010318603.1	80.09	1115	0		XP_022884841.1	83.75	80	6e-37		XP_003634188.1	85.75	1116	0
	865	UN001411	821		XP_011625849.1	28.48	302	3e-24		XP_031502657.1	24.33	826	3e-61		XP_026459010.1	31.71	861	1e-116		XP_022003119.1	35.49	834	2e-143		XP_017229025.1	32.4	855	3e-124		XP_027086510.1	29.35	811	5e-89		XP_004233579.1	26.33	828	1e-78		XP_022842002.1	30.78	757	3e-85		XP_010656238.1	25.15	811	4e-63
	866	UN001412	1223		---	---	---	---		XP_031495556.1	25.84	658	4e-12		XP_026379952.1	27.23	694	6e-25		XP_022000335.1	32.79	244	8e-17		XP_017257808.1	32.82	393	3e-26		XP_027103717.1	36.67	240	3e-21		XP_010317644.1	30.04	283	6e-12		XP_022872868.1	35.87	315	5e-29		XP_010662692.1	36.77	1311	6e-138
	867	UN001413	1560		XP_006852879.1	69.07	1487	0		XP_031479305.1	66.37	1472	0		XP_026449492.1	72.73	1511	0		XP_022019794.1	68.51	1521	0		XP_017256876.1	73.28	1471	0		XP_027093483.1	72.62	1505	0		XP_010320229.1	70.05	1506	0		XP_022879108.1	68.82	1469	0		XP_010664436.1	78.62	1506	0
	868	UN001414	751		XP_011622545.1	61.77	756	0		XP_031489806.1	56.97	760	0		XP_026408536.1	68.12	756	0		XP_022025523.1	67.42	755	0		XP_017234772.1	65.78	751	0		XP_027081563.1	70.08	752	0		XP_025888123.1	65.26	757	0		XP_022873586.1	69.5	754	0		XP_010648588.1	76.29	755	0
	869	UN001415	657		XP_020524228.1	51.39	648	8e-177		XP_031484901.1	53.64	632	0		XP_026426022.1	31.83	641	2e-89		XP_021984226.1	33.85	517	3e-85		XP_017215531.1	55.49	656	0		XP_027100785.1	60.34	638	0		XP_010320723.1	57.36	652	0		XP_022881935.1	56.67	420	1e-117		XP_019074648.1	64.11	652	0
	870	UN001416	1327		XP_020526505.1	69.06	278	1e-108		XP_031487772.1	80.36	224	1e-105		XP_026455721.1	38.65	1040	2e-147		XP_035832477.1	82.3	226	1e-106		XP_017241387.1	40.21	766	1e-124		XP_027091442.1	73.48	279	9e-116		XP_025885089.1	70.63	286	3e-115		XP_022850681.1	74.83	286	1e-123		XP_019074011.1	42.84	894	3e-161
	871	UN001417	652		XP_011626804.1	51.3	655	0		XP_031494660.1	52.05	659	1e-175		XP_026448911.1	54.78	659	0		XP_035834756.1	50.68	665	0		XP_017241744.1	51.76	655	0		XP_027068853.1	53.4	661	0		XP_025887257.1	51.97	660	0		XP_022893343.1	49.02	665	6e-173		XP_010656269.1	60.8	653	0
	872	UN001418	1195		XP_006855869.1	73.78	1205	0		XP_031505115.1	74.69	1201	0		XP_026415097.1	76.61	1197	0		XP_022028651.1	78.05	1198	0		XP_017252508.1	73.57	1207	0		XP_027062492.1	81	1195	0		XP_004248286.1	78.08	1200	0		XP_022892312.1	77.38	1198	0		XP_003634816.1	81.79	1197	0
	873	UN001419	1719		XP_011622890.1	66.41	1709	0		XP_031501558.1	64.19	1695	0		XP_026403317.1	73.35	1715	0		XP_022000851.1	71.55	1719	0		XP_017257807.1	71.86	1713	0		XP_027071150.1	72.97	1713	0		XP_010325956.1	73.41	1719	0		XP_022887285.1	72.45	1717	0		XP_010654000.1	78.53	1719	0
	874	UN001420	1192		XP_011628292.1	40.67	300	1e-37		XP_031479092.1	32.39	528	1e-48		XP_026406996.1	38.26	528	5e-63		XP_022021284.1	36.6	470	3e-52		XP_017247050.1	41.43	490	4e-70		XP_027061631.1	39.76	503	3e-77		XP_010324223.1	41.16	481	1e-69		XP_022855902.1	39.96	483	9e-76		XP_010644693.1	44.26	1193	0
	875	UN001421	1323		XP_006848539.1	33.09	1499	0		XP_031480614.1	34.41	709	2e-96		XP_026395464.1	37.08	1424	0		XP_021983626.1	37.78	1363	0		XP_017243994.1	39.05	1406	0		XP_027090809.1	38.29	1405	0		XP_010314529.1	37.71	1196	0		XP_022879925.1	38.62	826	1e-125		XP_019072299.1	46.42	1396	0
	876	UN001422	578		XP_006836086.1	64.81	540	0		XP_031493332.1	58.53	545	5e-172		XP_026412523.1	66.54	541	0		XP_021980910.1	65.15	571	0		XP_017247542.1	66.79	539	0		XP_027065778.1	64.53	578	0		XP_004246479.1	62.46	578	0		XP_022842763.1	62.17	571	0		XP_019077298.1	71.8	578	0
	877	UN001423	1719		XP_011622890.1	66.34	1711	0		XP_031501558.1	64.05	1697	0		XP_026414022.1	73.15	1717	0		XP_022000851.1	71.53	1721	0		XP_017257807.1	71.66	1715	0		XP_027071150.1	72.77	1715	0		XP_010325956.1	73.27	1721	0		XP_022887285.1	72.25	1719	0		XP_010654000.1	78.33	1721	0
	878	UN001424	251		XP_006844813.1	53.57	252	4e-62		XP_031496873.1	47.25	309	7e-65		XP_026422030.1	52.57	253	1e-67		XP_022011690.1	56.12	278	3e-77		XP_017224160.1	56.83	278	7e-77		XP_027084000.1	59.76	251	2e-75		XP_010319500.1	59.42	276	3e-85		XP_022887586.1	61.11	252	6e-78		XP_019076028.1	65.2	250	5e-81
	879	UN001425	299		XP_020518746.1	32.67	300	2e-36		XP_031501803.1	34.23	298	6e-41		XP_026411203.1	38.55	275	3e-44		XP_035838500.1	37.11	291	1e-46		XP_017250826.1	31.35	303	2e-35		XP_027100495.1	40.67	300	2e-58		XP_025883812.1	31.74	293	2e-39		XP_022899321.1	34.77	302	1e-42		XP_019073663.1	39.87	301	1e-57
	880	UN001426	578		XP_006836086.1	64.78	548	0		XP_031493332.1	57.19	570	1e-174		XP_026412523.1	66.67	543	0		XP_021980908.1	65.15	571	0		XP_017247542.1	65.65	559	0		XP_027065779.1	64.88	578	0		XP_004246479.1	62.46	578	0		XP_022842763.1	62.35	571	0		XP_019077298.1	71.8	578	0
	881	UN001428	96		XP_006838578.1	85.42	96	6e-37		XP_031481977.1	80.21	96	4e-34		XP_026432618.1	73.96	96	2e-32		XP_021977351.1	84.38	96	5e-35		XP_017238154.1	78.95	95	3e-33		XP_027104045.1	83.33	96	9e-36		NP_001307299.1	77.08	96	4e-32		XP_022879922.1	82.29	96	4e-36		XP_002281325.1	87.5	96	1e-37
	882	UN001429	519		XP_006846400.1	44.21	518	2e-83		XP_031486478.1	38.05	523	2e-61		XP_026428028.1	46.65	508	1e-92		XP_021977166.1	41.83	526	3e-73		XP_017242181.1	50.49	511	2e-96		XP_027110911.1	56.3	508	1e-131		XP_004235049.1	51.87	507	1e-108		XP_022880666.1	49.81	516	7e-93		XP_002277667.2	62.67	509	1e-134
	883	UN001431	330		XP_011621403.1	73.03	330	2e-142		XP_031498524.1	67.27	330	1e-130		XP_026434383.1	70.61	330	2e-139		XP_021992833.1	66.36	327	1e-132		XP_017240344.1	70	330	4e-140		XP_027091685.1	69.7	330	7e-139		XP_004237892.1	71.52	330	5e-140		XP_022894467.1	71.9	331	7e-142		XP_002285804.1	74.55	330	1e-146
	884	UN001432	695		XP_006849331.1	44.27	707	9e-143		XP_031483929.1	43.72	709	4e-146		XP_026455662.1	48.23	705	3e-165		XP_021977092.1	42.65	694	8e-147		XP_017242066.1	47.91	695	4e-173		XP_027094956.1	52.23	695	0		XP_010320299.1	48.05	691	2e-174		XP_022858468.1	48.06	697	2e-170		XP_010664521.1	61.71	692	0
	885	UN001433	626		XP_011623418.1	77.34	631	0		XP_031490312.1	78.25	630	0		XP_026377261.1	77.69	632	0		XP_022017609.1	79.4	631	0		XP_017218822.1	82.03	629	0		XP_027100068.1	85.53	629	0		XP_010321100.1	82.78	627	0		XP_022881654.1	80.76	629	0		XP_010657245.1	85.37	629	0
	886	UN001435	469		XP_020521104.1	70.19	473	0		XP_031488009.1	68.94	470	0		XP_026421652.1	72.96	477	0		XP_022018165.1	68.44	469	5e-173		XP_017235116.1	70.55	472	0		XP_027111728.1	70.17	476	7e-180		XP_004234259.2	69.6	477	0		XP_022845932.1	69.83	474	2e-179		XP_002263027.3	77.75	472	0
	887	UN001436	1038		XP_006852194.1	53.64	1072	0		XP_031478458.1	51.21	1078	0		XP_026419126.1	63.96	899	0		XP_022000007.1	57.4	1075	0		XP_017216902.1	57.21	1047	0		XP_027119371.1	63.91	920	0		XP_010326927.1	65.62	896	0		XP_022846417.1	53.85	767	0		XP_010650471.1	62.85	1082	0
	888	UN001437	178		XP_006857987.2	47.22	180	1e-34		XP_031500726.1	47.2	161	7e-33		XP_026411628.1	41.52	171	1e-28		XP_035837246.1	50.56	178	4e-40		XP_017255832.1	51.96	179	7e-46		XP_027070679.1	54.14	181	5e-44		XP_019071009.1	54.19	179	1e-41		XP_022882931.1	55.06	178	2e-46		XP_002277106.1	60.23	176	8e-52
	889	UN001438	822		XP_011621157.1	52.36	827	0		XP_031494939.1	49.13	867	0		XP_026396314.1	58.92	835	0		XP_022013856.2	54.6	837	0		XP_017221078.1	57.19	834	0		XP_027085693.1	59.88	835	0		XP_004235142.1	57.04	838	0		XP_022888225.1	40.21	838	3e-158		XP_002267221.2	63.4	836	0
	890	UN001439	697		XP_011624299.1	70.35	705	0		XP_031501802.1	26.82	302	2e-34		XP_026409391.1	60	190	5e-58		XP_022008232.1	57.37	373	4e-111		XP_017233167.1	37.66	693	6e-119		XP_027090449.1	51.76	255	6e-57		XP_004243132.1	26.92	442	2e-43		XP_022871195.1	60.63	536	4e-180		XP_019074797.1	64.81	233	2e-68
	891	UN001440	945		XP_011628680.1	63.02	979	0		XP_031492732.1	64.54	956	0		XP_026401568.1	63.77	966	0		XP_022020976.1	64.4	663	0		XP_017252430.1	66.88	954	0		XP_027123191.1	68.62	956	0		XP_010325541.1	67.54	949	0		XP_022878394.1	63.54	949	0		XP_010663836.1	77.42	952	0
	892	UN001441	1486		XP_006854411.1	59.14	1493	0		XP_031481996.1	56.97	1527	0		XP_026435769.1	60.29	1511	0		XP_021992804.1	59.26	1507	0		XP_017222629.1	59.16	1452	0		XP_027089467.1	60.41	1546	0		XP_010319829.1	62.97	1477	0		XP_022870111.1	57	393	5e-104		XP_010660172.1	68.14	1519	0
	893	UN001442	1592		XP_011628385.1	34.97	978	2e-72		XP_031478247.1	35.86	909	1e-70		XP_026381879.1	30.94	1325	4e-67		XP_022025723.1	46.73	612	2e-85		XP_017217601.1	34.47	1674	4e-167		XP_027123921.1	36.4	1676	3e-175		XP_004236229.1	37.99	1674	0		XP_022865152.1	38.7	1682	0		XP_010663138.1	46.98	1671	0
	894	UN001443	1749		XP_020529701.1	55.76	1806	0		XP_031503673.1	64.08	1147	0		XP_026457458.1	55.79	1796	0		XP_035846052.1	57.82	1752	0		XP_017229252.1	59.77	1770	0		XP_027115910.1	59.39	1795	0		XP_010318937.1	60	1765	0		XP_022849023.1	62.13	1769	0		XP_010649527.1	67.17	1791	0
	895	UN001444	1335		XP_011627196.1	59.9	1364	0		XP_031475617.1	58.81	1379	0		XP_026425065.1	59.84	1362	0		XP_021993957.1	60.87	1339	0		XP_017229517.1	61.68	1349	0		XP_027114166.1	61.21	1369	0		XP_004249860.1	62.86	1349	0		XP_022867168.1	63.74	1365	0		XP_010645607.1	68.92	1361	0
	896	UN001445	1517		XP_006842284.1	49.97	1603	0		XP_031476272.1	61.16	963	0		XP_026389665.1	61.35	965	0		XP_035835483.1	64.46	965	0		XP_017246874.1	64.39	966	0		XP_027097281.1	56.45	1589	0		XP_010315288.1	64.8	963	0		XP_022850318.1	55.7	1571	0		XP_010655213.1	62.18	1576	0
	897	UN001446	1774		XP_011628497.1	36.79	1840	0		XP_031485004.1	34.39	1838	0		XP_026409756.1	41.16	1856	0		XP_022006187.1	39.55	1795	0		XP_017247007.1	42.5	1821	0		XP_027111527.1	42.62	1694	0		XP_010317142.1	42.05	1817	0		XP_022850179.1	41.89	1215	0		XP_010644440.1	51.31	1830	0
	898	UN001447	406		XP_006855892.1	82.11	408	0		XP_031501080.1	79.95	409	0		XP_026392626.1	78.85	416	0		XP_035844724.1	81.86	408	0		XP_017259051.1	78.97	409	0		XP_027061570.1	79.71	409	0		XP_004244109.1	77.94	408	0		XP_022885902.1	80.88	408	0		XP_002268282.1	86	407	0
	899	UN001448	194		XP_006852882.1	76.27	177	2e-77		XP_031495782.1	80.35	173	2e-79		XP_026449497.1	72.73	198	7e-83		XP_021990626.1	74.36	195	1e-84		XP_017258450.1	74.75	198	9e-87		XP_027108869.1	72.22	198	2e-85		NP_001333575.1	71.72	198	3e-83		XP_022869094.1	74.75	198	1e-85		XP_002266390.1	79.29	198	2e-91
	900	UN001449	1351		XP_020522173.1	42.34	803	4e-151		XP_031485401.1	42.63	1283	0		XP_026417977.1	49.06	1282	0		XP_035836218.1	51.5	1363	0		XP_017252446.1	52.48	1372	0		XP_027072325.1	53.17	1388	0		XP_010326023.1	50.93	1400	0		XP_022872758.1	53.29	1381	0		XP_010653450.1	59.72	1410	0
	901	UN001450	1486		XP_020528358.1	58.7	1489	0		XP_031491318.1	61.2	1446	0		XP_026427182.1	65.71	1458	0		XP_021970301.1	69.75	1425	0		XP_017257628.1	67.35	1516	0		XP_027071435.1	70.73	1517	0		XP_004249330.1	69.67	1487	0		XP_022899646.1	72.55	1508	0		XP_010653659.1	73.29	1509	0
	902	UN001451	535		XP_006850541.1	62.8	535	0		XP_031476526.1	61.12	535	0		XP_026424762.1	68.79	535	0		XP_021988636.1	66.73	535	0		XP_017243112.1	67.29	535	0		XP_027071460.1	66.17	535	0		XP_004236606.3	67.1	535	0		XP_022853582.1	67.97	537	0		XP_010653775.1	74.77	535	0
	903	UN001452	483		XP_006852835.1	48.73	472	2e-125		XP_031478503.1	46.31	488	4e-125		XP_026421513.1	28.2	305	3e-24		XP_035838588.1	54.35	471	4e-145		XP_017215676.1	53.77	491	8e-149		XP_027077902.1	54.03	496	2e-150		XP_010315137.1	53.09	486	5e-145		XP_022866320.1	55.49	492	2e-151		XP_010649197.1	58.68	501	3e-171
	904	UN001453	822		XP_011621157.1	52.36	827	0		XP_031494939.1	49.13	867	0		XP_026396314.1	58.92	835	0		XP_022013856.2	54.6	837	0		XP_017221078.1	57.19	834	0		XP_027085693.1	59.88	835	0		XP_004235142.1	57.04	838	0		XP_022888225.1	40.21	838	3e-158		XP_002267221.2	63.4	836	0
	905	UN001454	530		XP_006878500.2	74.85	501	0		XP_031478192.1	72.56	503	0		XP_026393113.1	69.59	536	0		XP_022028362.1	75.66	534	0		XP_017226460.1	73.96	530	0		XP_027092656.1	69.87	531	0		NP_001233918.2	73.24	527	0		XP_022873023.1	74.76	527	0		XP_002283855.1	79.32	527	0
	906	UN001455	1141		XP_006856780.3	64.04	1143	0		XP_031501760.1	51.62	1141	0		XP_026381365.1	50.74	1155	0		XP_022008734.2	69.33	1138	0		XP_017237895.1	70.47	1138	0		XP_027091598.1	69.85	1141	0		NP_001234209.1	50.69	1156	0		XP_022873196.1	70.29	1141	0		XP_002279471.2	75.48	1142	0
	907	UN001456	171		XP_011627291.2	39.06	192	9e-30		XP_031493233.1	41.52	171	4e-33		XP_026415406.1	50.88	171	3e-45		XP_021983162.1	50	170	9e-42		XP_017258476.1	49.41	170	3e-42		XP_027072802.1	49.12	171	5e-43		XP_004231252.1	52.94	170	2e-47		XP_022888704.1	52.05	171	2e-47		XP_002277923.1	58.82	170	1e-52
	908	UN001457	846		XP_006851712.1	38.94	303	5e-43		XP_031499508.1	39.49	276	3e-42		XP_026426444.1	42.61	291	3e-53		XP_021970844.1	42.75	276	6e-51		XP_017258098.1	32.73	886	7e-90		XP_027070906.1	35.7	874	1e-99		XP_004246564.1	35.91	880	2e-98		XP_022888693.1	35.67	883	3e-103		XP_010654041.1	46.27	884	7e-168
	909	UN001458	367		XP_006838797.1	92.64	367	0		XP_031487461.1	91.83	367	0		XP_026386138.1	92.37	367	0		XP_035846253.1	94.28	367	0		XP_017257676.1	93.46	367	0		XP_027123790.1	94.01	367	0		NP_001234477.1	93.73	367	0		XP_022885269.1	94.28	367	0		XP_002270344.1	94.28	367	0
	910	UN001459	651		XP_006827802.1	74.03	643	0		XP_031501587.1	71.74	651	0		XP_026392285.1	77.73	651	0		XP_022016476.1	81.5	654	0		XP_017221194.1	81.33	648	0		XP_027105247.1	78.83	652	0		XP_025885172.1	82.03	651	0		XP_022848198.1	80.49	651	0		XP_019074150.1	74	500	0
	911	UN001460	583		XP_006846361.1	70.53	570	0		XP_031487458.1	73.59	568	0		XP_026444254.1	71.9	573	0		XP_021990008.1	75	572	0		XP_017223133.1	74.21	570	0		XP_027104373.1	76.4	572	0		XP_004239912.1	74.83	572	0		XP_022890142.1	77.58	571	0		XP_002282557.1	78.98	571	0
	912	UN001461	1327		XP_020526505.1	69.06	278	1e-108		XP_031487772.1	80.36	224	1e-105		XP_026455721.1	38.65	1040	2e-147		XP_035832477.1	82.3	226	1e-106		XP_017241387.1	40.21	766	1e-124		XP_027091442.1	73.48	279	9e-116		XP_025885089.1	70.63	286	3e-115		XP_022850681.1	74.83	286	1e-123		XP_019074011.1	42.84	894	3e-161
	913	UN001462	1254		XP_006844910.1	61.06	1315	0		XP_031505557.1	60.92	1323	0		XP_026421927.1	65.93	1265	0		XP_022025489.1	62.81	1261	0		XP_017222624.1	66.05	1293	0		XP_027111784.1	68.22	1287	0		XP_010316751.1	68.12	1286	0		XP_022886253.1	68.95	1282	0		XP_019073827.1	69.92	1197	0
	914	UN001463	754		XP_006846246.2	43.98	723	2e-160		XP_031485512.1	52.8	500	8e-155		XP_026439866.1	47.31	744	2e-177		XP_021970463.1	47.01	753	0		XP_017247291.1	48.45	772	0		XP_027109317.1	46.68	767	4e-180		XP_004241220.1	48.48	757	0		XP_022892874.1	49.86	730	0		XP_002283383.1	51.05	762	0
	915	UN001464	688		XP_011628546.2	31.19	763	3e-83		XP_031487200.1	30.95	740	5e-79		XP_026447330.1	39.32	702	9e-123		XP_021996553.1	40.4	693	4e-119		XP_017228795.1	41.03	702	3e-135		XP_027066099.1	43.39	703	2e-138		XP_010324070.1	43.27	698	6e-145		XP_022867793.1	42.99	549	3e-107		XP_002279617.1	54.45	696	0
	916	UN001465	1393		XP_020522858.1	51.92	339	2e-90		XP_031499018.1	33.14	1225	7e-143		XP_026404621.1	41.23	1409	0		XP_021998986.1	49.74	384	6e-103		XP_017227827.1	42.04	1213	0		XP_027081182.1	43.38	1450	0		XP_010325156.1	42.87	1479	0		XP_022881549.1	44.08	1445	0		XP_010648566.1	54.23	1442	0
	917	UN001466	1497		XP_011622179.1	51.21	1568	0		XP_031497823.1	48.69	1532	0		XP_026438658.1	44.53	1381	0		XP_021990383.1	52.51	1514	0		XP_017222587.1	55.05	1526	0		XP_027099759.1	55.53	1529	0		XP_010320710.1	57.46	1528	0		XP_022882035.1	56.28	1482	0		XP_003631178.2	63	1538	0
	918	UN001467	326		XP_020520702.1	58.26	333	2e-102		XP_031500130.1	52.17	345	2e-90		XP_026381861.1	57.66	333	4e-107		XP_022039133.1	58.48	330	2e-108		XP_017252326.1	58.36	329	3e-100		XP_027123107.1	58.77	325	2e-104		XP_010318986.1	52.4	334	6e-96		XP_022845083.1	56.5	331	3e-95		XP_010663152.1	63.36	333	1e-122
	919	UN001468	181		XP_011624446.2	51.93	181	2e-45		XP_031481914.1	50	188	2e-37		XP_026390620.1	54.36	195	9e-50		XP_022028067.1	53.55	183	1e-51		XP_017230138.1	55.08	187	8e-49		XP_027106021.1	54.95	182	3e-54		XP_025884149.1	54.95	182	6e-51		XP_022896844.1	52.17	184	1e-46		XP_002282614.1	66.12	183	3e-65
	920	UN001469	309		XP_020520007.1	75.91	303	4e-146		XP_031486337.1	84.64	306	5e-160		XP_026449275.1	82.14	308	1e-158		XP_021990025.1	84.23	298	2e-158		XP_017252181.1	86.18	304	2e-163		XP_027124554.1	83.5	309	4e-161		NP_001234303.1	82.85	309	5e-160		XP_022889588.1	84.47	309	3e-161		XP_010654522.1	85.57	305	7e-162
	921	UN001470	1075		XP_006855879.1	50.87	1146	0		XP_031505706.1	52.27	1125	0		XP_026392604.1	57.64	1093	0		XP_022036903.1	56.16	1079	0		XP_017223018.1	58.04	1094	0		XP_027089451.1	58.04	1101	0		XP_004239703.1	56.66	1103	0		XP_022876969.1	57.84	1103	0		XP_010655398.1	63.07	1094	0
	922	UN001472	1032		XP_006841789.2	56.02	1137	0		XP_031500019.1	57.03	989	0		XP_026448303.1	62.65	846	0		XP_022018507.1	56.28	940	0		XP_017247600.1	57.23	1099	0		XP_027061579.1	59.11	1103	0		XP_010324344.1	55.6	1090	0		XP_022876511.1	58.89	1097	0		XP_002281748.1	57.14	1127	0
	923	UN001473	868		XP_011629092.1	72.39	873	0		XP_031479241.1	68.89	871	0		XP_026403779.1	79.17	869	0		XP_022035784.1	73.65	869	0		XP_017234707.1	73.76	869	0		XP_027115259.1	77.61	871	0		XP_010326569.1	78.01	873	0		XP_022898056.1	79.75	869	0		XP_003633961.1	83.22	870	0
	924	UN001474	1772		XP_011628497.1	36.85	1840	0		XP_031485004.1	34.44	1838	0		XP_026409756.1	41.15	1854	0		XP_022006187.1	39.59	1796	0		XP_017247007.1	42.54	1822	0		XP_027111527.1	42.62	1694	0		XP_010317142.1	42.08	1818	0		XP_022850179.1	41.89	1215	0		XP_010644440.1	51.42	1828	0
	925	UN001475	908		XP_006844006.1	77.32	895	0		XP_031499813.1	75.17	906	0		XP_026386906.1	74.35	920	0		XP_022029535.1	77.23	909	0		XP_017241880.1	78.54	904	0		XP_027125921.1	78.7	906	0		XP_004235749.1	78.04	906	0		XP_022886106.1	80.31	904	0		XP_002277625.3	82.04	902	0
	926	UN001476	688		XP_011628546.2	31.19	763	3e-83		XP_031487200.1	30.95	740	5e-79		XP_026447330.1	39.32	702	9e-123		XP_021996553.1	40.4	693	4e-119		XP_017228795.1	41.03	702	3e-135		XP_027066099.1	43.39	703	2e-138		XP_010324070.1	43.27	698	6e-145		XP_022867793.1	42.99	549	3e-107		XP_002279617.1	54.45	696	0
	927	UN001477	1782		XP_006827009.1	75.56	1788	0		XP_031498245.1	73.65	1784	0		XP_026434379.1	79.79	1747	0		XP_022012461.1	76.13	1768	0		XP_017224919.1	77.98	1785	0		XP_027074096.1	80.21	1743	0		XP_010319759.1	79.05	1761	0		XP_022876594.1	78.42	1784	0		XP_010652838.1	83.11	1764	0
	928	UN001478	1634		XP_011622890.1	66.5	1636	0		XP_031501558.1	64.55	1639	0		XP_026403317.1	73.53	1636	0		XP_022000851.1	71.59	1633	0		XP_017257807.1	72.17	1628	0		XP_027071150.1	73.19	1634	0		XP_010325956.1	73.52	1635	0		XP_022887285.1	72.58	1634	0		XP_010654000.1	78.82	1634	0
	929	UN001479	284		XP_006836596.1	45.42	284	3e-63		XP_031490840.1	43.31	284	9e-64		XP_026438643.1	57.34	286	2e-88		XP_021996502.1	51.4	286	1e-74		XP_017217187.1	50.88	285	5e-76		XP_027067155.1	55.44	285	2e-83		XP_019070470.1	55.94	286	1e-85		XP_022857884.1	58.25	285	2e-82		XP_002277641.1	60	285	5e-89
	930	UN001480	892		XP_011622179.1	53.74	748	0		XP_031497823.1	50.72	765	0		XP_026380754.1	48	975	0		XP_022020632.1	51.27	903	0		XP_017222587.1	57.77	708	0		XP_027099759.1	51.13	931	0		XP_010320710.1	51.61	930	0		XP_022882034.1	58.31	722	0		XP_003631178.2	57.23	947	0
	931	UN001481	924		XP_006850935.1	57.08	918	0		XP_031505639.1	55.93	919	0		XP_026404868.1	59.65	917	0		XP_021984604.1	62.12	924	0		XP_017235498.1	60.63	927	0		XP_027124626.1	59.4	926	0		XP_010318423.1	57.88	933	0		XP_022889319.1	61.51	930	0		XP_010655281.1	64.38	932	0
	932	UN001482	761		XP_020528672.1	52.49	402	5e-121		XP_031494660.1	53.04	411	2e-120		XP_026448911.1	57.87	413	1e-140		XP_035834756.1	53.2	406	9e-128		XP_017241744.1	54.98	402	1e-127		XP_027065195.1	54.88	430	6e-135		XP_025887257.1	54.48	424	3e-131		XP_022893343.1	56.22	402	3e-125		XP_010656269.1	51.18	762	0
	933	UN001483	784		XP_011623975.1	45.17	321	3e-56		XP_031491444.1	50.17	299	6e-60		XP_026412129.1	50.68	296	2e-55		XP_021977985.1	55.2	279	8e-71		XP_017258015.1	39.35	554	4e-82		XP_027123344.1	44.27	524	2e-86		XP_010322582.1	36.47	828	1e-91		XP_022885367.1	44	550	5e-92		XP_010663456.1	45.59	884	1e-159
	934	UN001484	614		XP_020526132.1	73.46	599	0		XP_031501587.1	70.03	604	0		XP_026392285.1	76.08	623	0		XP_022016607.1	79.87	621	0		XP_017221194.1	81.58	608	0		XP_027111761.1	77.13	621	0		XP_025885172.1	80.32	620	0		XP_022848198.1	79.03	620	0		XP_010647227.1	78.65	370	2e-168
	935	UN001485	159		XP_020531433.1	78.48	158	4e-73		XP_031494635.1	73.58	159	3e-69		XP_026380426.1	83.65	159	2e-78		XP_022020100.1	77.07	157	1e-71		XP_017236902.1	79.25	159	2e-75		XP_027081784.1	81.76	159	9e-76		XP_004245715.1	77.36	159	1e-71		XP_022856420.1	83.65	159	2e-78		XP_002267811.1	83.65	159	3e-78
	936	UN001486	1280		XP_020525803.1	63.52	995	0		XP_031491962.1	61.23	1060	0		XP_026407140.1	60.21	1053	0		XP_021989493.1	57.18	1261	0		XP_017252130.1	60.05	1304	0		XP_027061874.1	57.03	1287	0		XP_004243558.1	59.15	1295	0		XP_022850436.1	57.79	1296	0		XP_010657451.1	64.25	1298	0
	937	UN001487	1544		XP_006841297.2	50.13	1562	0		XP_031496966.1	51.77	958	0		XP_026454981.1	53.9	1564	0		XP_022034561.1	51.61	961	0		XP_017229682.1	56.04	960	0		XP_027094288.1	56.2	1564	0		XP_010322761.1	54.56	1558	0		XP_022850599.1	56.73	1352	0		XP_010665099.1	64.97	1553	0
	938	UN001489	367		XP_006838797.1	92.64	367	0		XP_031487461.1	91.83	367	0		XP_026386138.1	92.37	367	0		XP_035846253.1	94.28	367	0		XP_017257676.1	93.46	367	0		XP_027123790.1	94.01	367	0		NP_001234477.1	93.73	367	0		XP_022885269.1	94.28	367	0		XP_002270344.1	94.28	367	0
	939	UN001490	541		XP_006838503.1	66.48	543	1e-179		XP_031482667.1	68.39	503	1e-176		XP_026401517.1	63.24	544	5e-169		XP_021979787.1	64.13	566	4e-174		XP_017226669.1	69.02	523	0		XP_027113416.1	74.86	537	0		XP_004248987.1	68.65	539	0		XP_022866003.1	74.11	533	0		XP_010661414.1	75.79	541	0
	940	UN001491	367		XP_006838797.1	92.64	367	0		XP_031487461.1	91.83	367	0		XP_026386138.1	92.37	367	0		XP_035846253.1	94.28	367	0		XP_017257676.1	93.46	367	0		XP_027123790.1	94.01	367	0		NP_001234477.1	93.73	367	0		XP_022885269.1	94.28	367	0		XP_002270344.1	94.28	367	0
	941	UN001493	584		XP_020531013.1	69.52	584	0		XP_031502258.1	66.1	584	0		XP_026400721.1	74.14	584	0		XP_022026723.1	69.8	586	0		XP_017224024.1	73.5	585	0		XP_027116624.1	74.14	584	0		XP_004247758.1	71.23	584	0		XP_022871353.1	72.21	583	0		XP_002281958.1	77.4	584	0
	942	UN001495	319		XP_011626676.1	78.7	324	4e-147		XP_031499817.1	78.3	318	6e-142		XP_026408270.1	79.38	325	2e-148		XP_021994644.1	81.82	319	1e-149		XP_017229090.1	81	321	2e-151		XP_027098207.1	81.5	319	8e-151		XP_004240517.1	80	325	1e-149		XP_022876583.1	80.37	326	5e-151		XP_010652050.1	83.08	325	4e-156
	943	UN001496	299		XP_020518746.1	32.67	300	2e-36		XP_031501803.1	34.23	298	6e-41		XP_026411203.1	38.55	275	3e-44		XP_035838500.1	37.11	291	1e-46		XP_017250826.1	31.35	303	2e-35		XP_027100495.1	40.67	300	2e-58		XP_025883812.1	31.74	293	2e-39		XP_022899321.1	34.77	302	1e-42		XP_019073663.1	39.87	301	1e-57
	944	UN001497	680		XP_020528672.1	51.3	655	0		XP_031494660.1	51.18	678	1e-175		XP_026448911.1	54.25	671	0		XP_035834756.1	50.22	669	0		XP_017241744.1	51.76	655	0		XP_027068853.1	52.61	671	0		XP_025887257.1	51.82	660	0		XP_022893343.1	48.87	665	7e-173		XP_010656269.1	59.76	666	0
	945	UN001498	1081		XP_011627546.2	70.89	1082	0		XP_031475620.1	66.6	1075	0		XP_026394686.1	71.23	1081	0		XP_022008551.1	72.13	1080	0		XP_017247484.1	74.12	1082	0		XP_027091920.1	73.24	1080	0		XP_025886684.1	75.21	1069	0		XP_022850654.1	74.65	1069	0		XP_019072216.1	78.28	1082	0
	946	UN001499	553		XP_006830095.1	63.9	543	0		XP_031485645.1	60.63	541	0		XP_026408360.1	69.81	540	0		XP_022036873.1	65.78	561	0		XP_017223678.1	70.32	556	0		XP_027086985.1	68.58	557	0		NP_001333367.1	67.57	555	0		XP_022848250.1	70.83	552	0		XP_010645345.1	72.15	553	0
	947	UN001501	313		XP_011624299.1	37.66	239	4e-37		XP_031501802.1	31.94	216	2e-25		XP_026395891.1	47.57	185	3e-48		XP_035838803.1	42.55	322	1e-59		XP_017233167.1	35.42	336	3e-47		XP_027072218.1	34.44	180	2e-26		XP_004243132.1	33.67	294	1e-36		XP_022853192.1	33.33	324	7e-35		XP_019074746.1	32.12	193	6e-23
	948	UN001502	648		XP_020526782.1	41.3	661	2e-127		XP_031504625.1	36.28	667	3e-106		XP_026403854.1	42.92	650	4e-138		XP_022024892.1	32.31	684	9e-83		XP_017228221.1	31.09	669	4e-85		XP_027095662.1	43.83	673	1e-154		XP_004246748.1	48.21	643	2e-150		XP_022891602.1	44.76	668	1e-151		XP_019082112.1	51.11	673	0
	949	UN001503	144		XP_020519019.1	69.72	142	2e-51		XP_031482583.1	75.36	138	6e-56		XP_026431021.1	78.99	138	7e-57		XP_021998951.1	71.83	142	5e-53		XP_017224707.1	79.58	142	3e-59		XP_027070874.1	59.18	49	4e-12		XP_010314310.1	74.65	142	3e-55		XP_022861590.1	76.09	138	3e-56		XP_010657918.1	77.93	145	6e-60
	950	UN001504	299		XP_020518746.1	32.67	300	2e-36		XP_031501803.1	34.23	298	6e-41		XP_026411203.1	38.55	275	3e-44		XP_035838500.1	37.11	291	1e-46		XP_017250826.1	31.35	303	2e-35		XP_027100495.1	40.67	300	2e-58		XP_025883812.1	31.74	293	2e-39		XP_022899321.1	34.77	302	1e-42		XP_019073663.1	39.87	301	1e-57
	951	UN001505	454		XP_006836344.1	75.55	454	0		XP_031505253.1	71.15	454	0		XP_026384089.1	74.45	454	0		XP_035840505.1	78.63	454	0		XP_017234763.1	78.63	454	0		XP_027088875.1	78.41	454	0		XP_004231541.1	78.85	454	0		XP_022847949.1	78.85	454	0		XP_010655433.1	81.28	454	0
	952	UN001506	538		XP_006854774.1	69.7	538	0		XP_031480992.1	69.63	517	0		XP_026411880.1	72.98	533	0		XP_022005196.1	73.37	522	0		XP_017235442.1	74.67	533	0		XP_027107221.1	71.78	535	0		XP_004244771.1	70.6	534	0		XP_022867807.1	75.9	415	0		XP_010645604.1	76.4	534	0
	953	UN001507	326		XP_020520702.1	58.26	333	2e-102		XP_031500130.1	52.17	345	2e-90		XP_026381861.1	57.66	333	4e-107		XP_022039133.1	58.48	330	2e-108		XP_017252326.1	58.36	329	3e-100		XP_027123107.1	58.77	325	2e-104		XP_010318986.1	52.4	334	6e-96		XP_022845083.1	56.5	331	3e-95		XP_010663152.1	63.36	333	1e-122
	954	UN001508	328		XP_006837459.1	54.52	354	2e-95		XP_031492261.1	54.42	351	8e-97		XP_026384071.1	58.52	352	1e-101		XP_035831021.1	61.36	352	6e-107		XP_017226453.1	61.82	351	4e-109		XP_027080975.1	63.17	334	1e-106		XP_025888247.1	61.08	352	1e-110		XP_022886963.1	60.23	352	2e-108		XP_010659126.1	63.64	352	1e-110
	955	UN001509	562		XP_006850935.1	60.92	563	0		XP_031505640.1	62.17	563	0		XP_026404868.1	63.27	569	0		XP_021984604.1	68.01	569	0		XP_017235498.1	64.85	569	0		XP_027124626.1	63.51	570	0		XP_010318424.1	62.83	573	0		XP_022889319.1	67.3	575	0		XP_010655281.1	67.54	573	0
	956	UN001510	145		XP_020523998.1	80.69	145	6e-60		XP_031487782.1	81.38	145	5e-62		XP_026418464.1	82.07	145	6e-63		XP_035832132.1	80	145	3e-61		XP_017235349.1	86.29	124	9e-63		XP_027088872.1	88.28	145	7e-65		XP_004246955.1	82.76	145	4e-62		XP_022847032.1	84.14	145	6e-64		XP_002280607.2	87.32	142	5e-64
	957	UN001511	280		XP_011621274.1	54.91	173	4e-45		XP_031494618.1	54.34	173	2e-43		XP_026416455.1	61.14	193	2e-50		XP_035836218.1	54.77	283	2e-58		XP_017252445.1	55.52	281	9e-58		XP_027072324.1	61.07	280	7e-70		XP_010326023.1	54.64	280	1e-58		XP_022872758.1	57.45	282	5e-61		XP_019077233.1	63.76	287	5e-67
	958	UN001512	1686		XP_020521812.1	53.11	1723	0		XP_031496911.1	50.93	1673	0		XP_026388746.1	55.71	1725	0		XP_022006514.1	56.25	1705	0		XP_017247141.1	57.82	1695	0		XP_027104125.1	58.73	1706	0		XP_010318228.1	57.9	1703	0		XP_022873809.1	58.44	1694	0		XP_010658167.1	65.18	1700	0
	959	UN001513	1061		XP_006855879.1	51.59	1130	0		XP_031505706.1	52.93	1109	0		XP_026392604.1	58.5	1077	0		XP_022036903.1	57.01	1063	0		XP_017223018.1	58.68	1077	0		XP_027089451.1	58.99	1085	0		XP_004239703.1	57.5	1087	0		XP_022876969.1	58.73	1088	0		XP_010655398.1	64.01	1078	0
	960	UN001514	277		XP_006833257.1	72.02	193	2e-75		XP_031497603.1	64.45	211	3e-71		XP_026406139.1	81.62	185	8e-82		XP_022009568.1	69.71	208	7e-75		XP_017248194.1	57.72	298	2e-81		XP_027109963.1	78.8	184	1e-79		XP_004235014.1	56.27	295	6e-81		XP_022875451.1	62.4	250	9e-79		XP_002272223.1	58.22	292	1e-79
	961	UN001515	751		XP_011622545.1	61.77	756	0		XP_031489806.1	56.97	760	0		XP_026408536.1	68.12	756	0		XP_022025523.1	67.42	755	0		XP_017234772.1	65.78	751	0		XP_027081563.1	70.08	752	0		XP_025888123.1	65.26	757	0		XP_022873586.1	69.5	754	0		XP_010648588.1	76.29	755	0
	962	UN001516	495		XP_006846400.1	46.36	494	3e-87		XP_031486478.1	39.92	501	7e-65		XP_026428028.1	49.38	486	6e-95		XP_021977166.1	43.63	502	8e-77		XP_017242181.1	52.98	487	2e-100		XP_027110911.1	58.88	484	4e-135		XP_004235049.1	54.45	483	3e-112		XP_022880666.1	52.85	492	2e-96		XP_002277667.2	65.77	485	1e-138
	963	UN001517	987		XP_020528140.1	62.84	993	0		XP_031494506.1	61.65	1004	0		XP_026456803.1	63.12	995	0		XP_022019944.1	62.61	987	0		XP_017218041.1	62.74	1009	0		XP_027094532.1	66.97	993	0		XP_019069193.1	65.79	991	0		XP_022880569.1	64.95	993	0		XP_019071947.1	70.37	999	0
	964	UN001518	1192		---	---	---	---		XP_031495556.1	26.81	634	1e-13		XP_026379952.1	28.29	661	9e-30		XP_022000335.1	32.79	244	6e-17		XP_017257808.1	28.78	615	2e-28		XP_027103717.1	27.02	1240	4e-44		XP_010317642.1	27.56	537	1e-19		XP_022872868.1	30.29	591	4e-32		XP_010662692.1	37.99	1274	4e-144
	965	UN001519	131		XP_020518820.1	46.56	131	4e-29		XP_031490840.1	43.51	131	2e-26		XP_026438643.1	62.6	131	6e-43		XP_021989933.2	52.67	131	9e-35		XP_017217187.1	55.65	124	6e-36		XP_027124833.1	61.07	131	5e-40		XP_019070470.1	61.07	131	3e-42		XP_022857888.1	66.15	130	3e-41		XP_010654418.1	60.31	131	3e-40
	966	UN001520	1850		XP_020520659.1	40.65	1904	0		XP_031475880.1	40.45	1916	0		XP_026401188.1	46.36	1894	0		XP_021972352.1	47.54	1868	0		XP_017251626.1	46.67	1877	0		XP_027100369.1	46.31	1870	0		XP_025884026.1	47.04	1873	0		XP_022855273.1	57.17	446	5e-150		XP_010661190.1	56.4	1897	0
	967	UN001521	1323		XP_020519832.1	68.69	1335	0		XP_031481643.1	65.92	1335	0		XP_026422149.1	70.2	1332	0		XP_022029068.1	70.2	1332	0		XP_017226283.1	71.37	1331	0		XP_027098374.1	71.75	1331	0		XP_010325654.1	71.78	1329	0		XP_022880908.1	70.5	1173	0		XP_010661188.1	76.71	1327	0
	968	UN001522	854		XP_006838473.2	43.9	811	0		XP_031502003.1	42.68	820	0		XP_026432220.1	54.8	823	0		XP_022006233.1	60.39	813	0		XP_017226789.1	55.16	852	0		XP_027113441.1	61.6	815	0		XP_010325081.1	62.7	815	0		XP_022852224.1	63.97	816	0		XP_002269223.2	65.79	795	0
	969	UN001523	735		XP_006850935.1	61.17	721	0		XP_031505639.1	61.08	722	0		XP_026404868.1	63.84	719	0		XP_021984604.1	66.39	729	0		XP_017235498.1	63.95	735	0		XP_027124626.1	64.15	728	0		XP_010318424.1	63.02	722	0		XP_022889319.1	66.17	733	0		XP_010655281.1	67.35	732	0
	970	UN001525	1443		XP_006852622.1	47.81	1232	0		XP_031503524.1	42.79	1393	0		XP_026401446.1	50.04	1243	0		XP_022015736.1	50.68	1330	0		XP_017222540.1	52.46	1342	0		XP_027084566.1	51.46	1545	0		XP_004244711.1	50.71	1485	0		XP_022893943.1	55.42	1348	0		XP_010646525.1	58.07	1481	0
	971	UN001526	225		XP_006826524.1	74.67	229	7e-94		XP_031501169.1	70.31	229	3e-88		XP_026409471.1	72.17	230	3e-93		XP_021993629.1	69.74	228	6e-90		XP_017242026.1	65.78	225	1e-83		XP_027064077.1	75	228	2e-95		XP_004244141.1	70.31	229	2e-91		XP_022879946.1	73.25	228	2e-93		XP_002281649.1	76.86	229	1e-99
	972	UN001528	879		XP_006849331.1	43.81	719	2e-143		XP_031483930.1	43.58	709	9e-146		XP_026455662.1	47.09	892	0		XP_021977092.1	41.73	750	6e-151		XP_017242066.1	46.85	888	0		XP_027094956.1	47.67	881	0		XP_010320299.1	45.12	882	0		XP_022858468.1	46.21	885	0		XP_010664521.1	59.55	880	0
	973	UN001529	563		XP_006843248.1	52.15	186	9e-52		XP_031485216.1	51.94	206	1e-56		XP_026447237.1	40	410	3e-67		XP_022009196.1	38.02	434	2e-61		XP_017243617.1	38.62	580	4e-86		XP_027088302.1	41.3	414	8e-70		XP_004246694.1	37.85	613	2e-85		XP_022860579.1	38.24	625	2e-93		XP_010653514.1	41.49	629	3e-117
	974	UN001530	299		XP_006826958.1	86.44	295	7e-153		XP_031472543.1	81.69	295	4e-149		XP_026434362.1	89.49	295	5e-161		XP_022038491.1	89.83	295	2e-160		XP_017242866.1	87.8	295	5e-160		XP_027078085.1	88.47	295	6e-158		XP_004237411.1	87.96	299	3e-162		XP_022844216.1	90.17	295	3e-162		XP_002269650.3	89.49	295	3e-161
	975	UN001531	1605		XP_020528141.1	64.41	1638	0		XP_031494507.1	63.3	1665	0		XP_026456803.1	65.11	1645	0		XP_022019944.1	63.99	1633	0		XP_017218040.1	65.04	1659	0		XP_027094532.1	67.56	1646	0		XP_025886611.1	67.31	1649	0		XP_022880569.1	65.33	1073	0		XP_010664427.1	71.4	1654	0
	976	UN001532	629		XP_011626647.1	75.2	629	0		XP_031495991.1	73.4	609	0		XP_026455532.1	77.14	630	0		XP_022029537.1	75.83	629	0		XP_017227522.1	77.46	630	0		XP_027079295.1	78.5	628	0		XP_010319741.1	77.83	627	0		XP_022884514.1	74.75	396	1e-172		XP_002265884.2	27.6	587	8e-43
	977	UN001533	414		XP_006829172.1	72.42	417	3e-152		XP_031500654.1	68.63	408	1e-142		XP_026393938.1	74.38	406	5e-163		XP_021998286.1	69.66	412	2e-150		XP_017229904.1	76.81	414	1e-168		XP_027088938.1	71.53	411	5e-152		XP_010312457.1	63.45	394	2e-138		XP_022896694.1	72.51	411	1e-157		XP_019074479.1	83.82	414	0
	978	UN001534	1437		XP_011625693.1	62.69	268	2e-75		XP_031500501.1	60.61	264	4e-71		XP_026453914.1	37.2	1519	2e-157		XP_021987520.1	67.77	273	7e-83		XP_017252245.1	45.35	613	2e-100		XP_027115819.1	49.91	571	5e-97		XP_025888857.1	66.04	265	4e-81		XP_022847355.1	48.35	577	1e-110		XP_002271866.1	46.56	1482	0
	979	UN001535	1709		XP_006844568.1	49.77	1716	0		XP_031501979.1	29.43	418	3e-36		XP_026458626.1	53.71	1726	0		XP_022039322.1	55.72	1721	0		XP_017218557.1	55.77	1723	0		XP_027124853.1	54.6	1716	0		XP_010318320.1	56.76	1716	0		XP_022867714.1	56.43	987	0		XP_002280614.1	58.8	1721	0
	980	UN001536	176		XP_006845489.2	65.33	150	3e-47		XP_031483413.1	57.06	170	4e-47		XP_026402152.1	61.4	171	2e-55		XP_021989451.1	59.41	170	2e-46		XP_017258856.1	59.55	178	6e-56		XP_027071385.1	60.8	176	9e-58		XP_004242652.1	62.15	177	2e-58		XP_022886113.1	62.5	176	4e-59		XP_002269428.1	69.32	176	9e-68
	981	UN001537	1433		XP_006839143.1	54.86	1524	0		XP_031491821.1	53.62	1466	0		XP_026433947.1	57.76	1463	0		XP_022005413.1	53.19	893	0		XP_017235161.1	57.67	1453	0		XP_027075364.1	52.97	1480	0		XP_004239365.1	54.74	1414	0		XP_022894101.1	49.06	1484	0		XP_010652850.1	67.69	1470	0
	982	UN001538	314		XP_011621403.1	75.8	314	6e-144		XP_031498524.1	70.06	314	1e-132		XP_026434383.1	73.25	314	3e-141		XP_021992833.1	69.45	311	9e-135		XP_017240344.1	72.93	314	2e-142		XP_027091685.1	72.61	314	6e-141		XP_004237892.1	74.52	314	6e-142		XP_022880099.1	74.29	315	6e-144		XP_002285804.1	77.39	314	3e-148
	983	UN001539	510		XP_006850541.1	65.88	510	0		XP_031476526.1	64.12	510	0		XP_026424762.1	72.16	510	0		XP_021988637.1	70	510	0		XP_017243112.1	70.59	510	0		XP_027071460.1	69.41	510	0		XP_004236606.3	70.39	510	0		XP_022853582.1	71.29	512	0		XP_010653775.1	78.43	510	0
	984	UN001540	822		XP_006836208.1	34.74	190	1e-18		XP_031488389.1	43.52	216	1e-31		XP_026447243.1	47.18	337	3e-63		XP_022026188.1	52.59	232	2e-56		XP_017257938.1	42.01	776	2e-104		XP_027123506.1	41.62	853	3e-116		XP_004249073.3	39.39	622	2e-82		XP_022899625.1	41.4	872	2e-121		XP_019077231.1	45.73	831	1e-133
	985	UN001541	1592		XP_011628385.1	34.97	978	2e-72		XP_031478247.1	35.86	909	1e-70		XP_026381879.1	30.94	1325	4e-67		XP_022025723.1	46.73	612	2e-85		XP_017217601.1	34.47	1674	4e-167		XP_027123921.1	36.4	1676	3e-175		XP_004236229.1	37.99	1674	0		XP_022865152.1	38.7	1682	0		XP_010663138.1	46.98	1671	0
	986	UN001542	1194		XP_020528409.1	57.05	1171	0		XP_031505554.1	61.42	1169	0		XP_026442316.1	58.49	1142	0		XP_021969706.1	62.73	1178	0		XP_017257916.1	64.61	1181	0		XP_027064626.1	65.94	1189	0		XP_004243616.1	67.29	1177	0		XP_022863988.1	64.83	1160	0		XP_002278608.2	70.44	1201	0
	987	UN001543	85		XP_006838913.2	76.19	84	1e-33		XP_031491056.1	80.95	84	5e-36		XP_026454396.1	84.34	83	2e-38		XP_021988032.1	78.05	82	1e-34		XP_017228534.1	78.05	82	8e-35		XP_027096002.1	76.19	84	7e-34		XP_004245196.1	69.41	85	8e-33		XP_022884897.1	75	84	1e-33		XP_010648638.1	81.93	83	1e-38
	988	UN001544	798		NP_904091.2	84.88	800	0		XP_031475055.1	25.44	735	8e-38		YP_009234974.1	86.59	798	0		YP_588104.1	82.73	799	0		YP_740109.1	85.95	797	0		YP_817474.1	86.34	798	0		YP_008563080.1	87.34	798	0		YP_004376413.1	87.34	798	0		YP_567068.1	88.22	798	0
	989	UN001545	541		XP_006838503.1	66.48	543	1e-179		XP_031482667.1	68.39	503	1e-176		XP_026401517.1	63.24	544	5e-169		XP_021979787.1	64.13	566	4e-174		XP_017226669.1	69.02	523	0		XP_027113416.1	74.86	537	0		XP_004248987.1	68.65	539	0		XP_022866003.1	74.11	533	0		XP_010661414.1	75.79	541	0
	990	UN001546	299		XP_011625566.1	77.78	297	2e-126		XP_031478322.1	75	296	2e-119		XP_026448506.1	76.09	297	7e-124		XP_021993690.1	79.8	297	5e-129		XP_017222986.1	80.13	302	3e-131		XP_027094702.1	68.35	297	9e-112		XP_010313744.1	68.56	299	2e-111		XP_022845682.1	73.29	307	3e-123		XP_010647203.1	80.3	269	8e-117
	991	UN001547	1186		---	---	---	---		XP_031495556.1	26.81	634	1e-13		XP_026379952.1	28.42	658	1e-28		XP_022000335.1	32.79	244	6e-17		XP_017257808.1	28.64	618	8e-28		XP_027103717.1	27.02	1236	4e-42		XP_010317644.1	27.55	530	4e-19		XP_022872868.1	30.49	574	1e-31		XP_010662692.1	37.78	1273	6e-142
	992	UN001549	1034		XP_020525803.1	63.32	976	0		XP_031491962.1	63.58	972	0		XP_026407150.1	63.27	961	0		XP_021998218.1	66.53	962	0		XP_017252130.1	68.32	966	0		XP_027061875.1	65.04	1044	0		XP_004243558.1	65.03	1038	0		XP_022850440.1	64.8	1037	0		XP_010657451.1	69.84	1041	0
	993	UN001550	1142		XP_006856780.3	64.07	1144	0		XP_031501760.1	51.66	1142	0		XP_026381365.1	50.69	1156	0		XP_022008734.2	69.27	1139	0		XP_017237895.1	70.41	1139	0		XP_027091598.1	69.88	1142	0		NP_001234209.1	50.65	1157	0		XP_022873196.1	70.32	1142	0		XP_002279471.2	75.42	1143	0
	994	UN001551	1115		XP_006837773.2	78.09	1118	0		XP_031479260.1	76.45	1117	0		XP_026386681.1	78.66	1120	0		XP_022021601.1	75.92	1117	0		XP_017222550.1	80.38	1116	0		XP_027125149.1	79.78	1113	0		XP_010318603.1	80.09	1115	0		XP_022884841.1	83.75	80	6e-37		XP_003634188.1	85.75	1116	0
	995	UN001552	1259		XP_006856780.3	62.92	1246	0		XP_031501760.1	50.6	1249	0		XP_026381365.1	48.86	1277	0		XP_022008734.2	67.89	1249	0		XP_017237895.1	69.36	1250	0		XP_027091598.1	68.21	1255	0		NP_001234209.1	49.22	1278	0		XP_022873196.1	68.72	1253	0		XP_002279471.2	74.11	1263	0
	996	UN001553	201		XP_006852882.1	77.89	199	5e-90		XP_031495782.1	78.39	199	1e-90		XP_026449497.1	82.41	199	8e-97		XP_021990625.1	87	200	1e-101		XP_017258450.1	84.58	201	1e-99		XP_027106165.1	83.5	200	2e-99		NP_001333575.1	83	200	2e-96		XP_022846859.1	65.99	197	7e-76		XP_002266390.1	84.08	201	1e-99
	997	UN001554	234		XP_006828796.1	73.39	233	3e-104		XP_031481381.1	78.54	233	7e-109		XP_026419273.1	79.83	233	4e-111		XP_021969988.1	77.25	233	9e-111		XP_017258681.1	74.25	233	6e-105		XP_027089562.1	74.68	233	1e-107		XP_004237587.1	77.78	234	5e-109		XP_022889968.1	78.21	234	1e-109		XP_003631864.1	82.91	234	3e-116
	998	UN001555	908		XP_006844006.1	77.32	895	0		XP_031499813.1	75.17	906	0		XP_026386906.1	74.35	920	0		XP_022029535.1	77.23	909	0		XP_017241880.1	78.54	904	0		XP_027125921.1	78.7	906	0		XP_004235749.1	78.04	906	0		XP_022886106.1	80.31	904	0		XP_002277625.3	82.04	902	0
	999	UN001556	606		XP_006841755.1	50.25	605	9e-172		XP_031473491.1	49.24	589	4e-158		XP_026421112.1	61.49	605	0		XP_022021262.1	60.6	599	0		XP_017243546.1	62.44	615	0		XP_027061161.1	61.84	608	0		XP_004248468.3	60.27	599	0		XP_022867250.1	60.57	601	0		XP_002272819.1	71.48	610	0
	1000	UN001557	392		XP_020518746.1	33.76	394	1e-60		XP_031474726.1	32.76	406	3e-53		XP_026441451.1	36.25	411	2e-69		XP_035838500.1	46.55	406	2e-95		XP_017250826.1	34.78	414	2e-65		XP_027100495.1	41.35	341	9e-66		XP_019071141.1	36.29	383	2e-61		XP_022853510.1	51.95	385	9e-107		XP_019081499.1	45.03	322	1e-69
	1001	UN001558	1192		XP_011628292.1	40.67	300	1e-37		XP_031479092.1	32.39	528	1e-48		XP_026406996.1	38.26	528	5e-63		XP_022021284.1	36.6	470	3e-52		XP_017247050.1	41.43	490	4e-70		XP_027061631.1	39.76	503	3e-77		XP_010324223.1	41.16	481	1e-69		XP_022855902.1	39.96	483	9e-76		XP_010644693.1	44.26	1193	0
	1002	UN001559	1032		XP_006841789.2	56.02	1137	0		XP_031500019.1	57.03	989	0		XP_026448303.1	62.65	846	0		XP_022018507.1	56.28	940	0		XP_017247600.1	57.23	1099	0		XP_027061579.1	59.11	1103	0		XP_010324344.1	55.6	1090	0		XP_022876511.1	58.89	1097	0		XP_002281748.1	57.14	1127	0
	1003	UN001560	1075		XP_006855879.1	50.87	1146	0		XP_031505706.1	52.27	1125	0		XP_026392604.1	57.64	1093	0		XP_022036903.1	56.16	1079	0		XP_017223018.1	58.04	1094	0		XP_027089451.1	58.04	1101	0		XP_004239703.1	56.66	1103	0		XP_022876969.1	57.84	1103	0		XP_010655398.1	63.07	1094	0
	1004	UN001561	825		XP_020527292.1	63	808	0		XP_031499770.1	62.26	824	0		XP_026442828.1	65.3	781	0		XP_035835374.1	63.5	811	0		XP_017243388.1	66.21	811	0		XP_027104790.1	66.3	816	0		XP_004239721.1	65.52	783	0		XP_022857160.1	68.82	773	0		XP_010654053.1	70.75	824	0
	1005	UN001562	1709		XP_006844568.1	49.77	1716	0		XP_031501979.1	29.43	418	3e-36		XP_026458626.1	53.71	1726	0		XP_022039322.1	55.72	1721	0		XP_017218557.1	55.77	1723	0		XP_027124853.1	54.6	1716	0		XP_010318320.1	56.76	1716	0		XP_022867714.1	56.43	987	0		XP_002280614.1	58.8	1721	0
	1006	UN001563	559		XP_006845104.1	64.54	502	0		XP_031475209.1	62.55	478	2e-177		XP_026457518.1	68.63	475	0		XP_021980764.1	60.6	566	0		XP_017222607.1	62.79	559	0		XP_027117003.1	60.04	568	0		XP_004248008.1	62.95	502	0		XP_022851247.1	66.38	467	0		XP_002265211.1	68.87	559	0
	1007	UN001564	868		XP_011629092.1	72.39	873	0		XP_031479241.1	68.89	871	0		XP_026403779.1	79.17	869	0		XP_022035784.1	73.65	869	0		XP_017234707.1	73.76	869	0		XP_027115259.1	77.61	871	0		XP_010326569.1	78.01	873	0		XP_022898056.1	79.75	869	0		XP_003633961.1	83.22	870	0
	1008	UN001565	754		XP_006846246.2	43.98	723	2e-160		XP_031485512.1	52.8	500	8e-155		XP_026439866.1	47.31	744	2e-177		XP_021970463.1	47.01	753	0		XP_017247291.1	48.45	772	0		XP_027109317.1	46.68	767	4e-180		XP_004241220.1	48.48	757	0		XP_022892874.1	49.86	730	0		XP_002283383.1	51.05	762	0
	1009	UN001566	1342		XP_011626647.1	74.01	1343	0		XP_031495991.1	71.34	1354	0		XP_026455532.1	76.17	1343	0		XP_022029540.1	75.59	1348	0		XP_017227522.1	78.87	1344	0		XP_027079295.1	77.96	1343	0		XP_010319741.1	77.42	1342	0		XP_022884513.1	76.72	756	0		XP_002265884.2	30.22	546	1e-47
	1010	UN001567	822		XP_006836208.1	34.74	190	1e-18		XP_031488389.1	43.52	216	1e-31		XP_026447243.1	47.18	337	3e-63		XP_022026188.1	52.59	232	2e-56		XP_017257938.1	42.01	776	2e-104		XP_027123506.1	41.62	853	3e-116		XP_004249073.3	39.39	622	2e-82		XP_022899625.1	41.4	872	2e-121		XP_019077231.1	45.73	831	1e-133
	1011	UN001568	751		XP_011622545.1	61.77	756	0		XP_031489806.1	56.97	760	0		XP_026408536.1	68.12	756	0		XP_022025523.1	67.42	755	0		XP_017234772.1	65.78	751	0		XP_027081563.1	70.08	752	0		XP_025888123.1	65.26	757	0		XP_022873586.1	69.5	754	0		XP_010648588.1	76.29	755	0
	1012	UN001569	445		XP_011624299.1	73.2	444	0		XP_031501802.1	26.82	302	1e-34		XP_026409391.1	60	190	1e-57		XP_022008232.1	57.37	373	3e-110		XP_017233167.1	45.35	441	1e-101		XP_027072218.1	31.65	297	5e-42		XP_004243132.1	27.91	412	5e-43		XP_022871195.1	70	280	8e-114		XP_019074744.1	29.78	356	1e-43
	1013	UN001570	1013		XP_011628639.1	85.48	1019	0		XP_031474087.1	88.25	945	0		XP_026424989.1	86.28	1013	0		XP_022029934.1	91.31	944	0		XP_017252420.1	91.51	942	0		XP_027082586.1	91.63	944	0		XP_004241349.1	88.07	1014	0		XP_022885200.1	89.53	946	0		XP_002264614.1	88.87	1015	0
	1014	UN001571	811		XP_020526345.1	41.55	828	4e-125		XP_031487585.1	42.45	834	7e-138		XP_026408520.1	46.84	822	2e-159		XP_022000044.1	49.14	812	5e-176		XP_017241788.1	47.7	803	1e-164		XP_027072868.1	50.12	808	9e-179		---	---	---	---		XP_022856948.1	51.3	805	0		XP_010653799.1	58.63	817	0
	1015	UN001572	209		XP_020524781.1	29.41	187	5e-15		XP_031474553.1	31.28	211	6e-19		XP_026378658.1	32.04	206	3e-25		XP_021985808.1	30.19	212	4e-21		XP_017239753.1	31.9	210	2e-25		XP_027067428.1	36.36	209	4e-35		XP_019067619.1	33.81	210	1e-26		XP_022870629.1	37.2	207	6e-35		XP_019081934.1	27.27	209	1e-16
	1016	UN001573	928		XP_006855291.1	43.19	954	0		XP_031486378.1	43.95	958	0		XP_026446221.1	51.62	926	0		XP_035846042.1	52.92	926	0		XP_017222907.1	54.81	936	0		XP_027115917.1	55.54	920	0		NP_001266140.1	54.13	944	0		XP_022849320.1	54.75	926	0		XP_002272118.2	59.53	934	0
	1017	UN001574	488		XP_011623129.1	72.88	365	6e-142		XP_031501278.1	69.71	373	2e-130		XP_026437323.1	74.68	387	4e-155		XP_022027149.1	69.69	386	1e-142		XP_017241749.1	76.3	384	2e-154		XP_027065328.1	76.36	368	1e-148		XP_004243692.1	73.15	391	1e-152		XP_022843346.1	77.17	368	3e-152		XP_010656094.1	81.45	372	5e-162
	1018	UN001575	868		XP_011629092.1	72.39	873	0		XP_031479241.1	68.89	871	0		XP_026403779.1	79.17	869	0		XP_022035784.1	73.65	869	0		XP_017234707.1	73.76	869	0		XP_027115259.1	77.61	871	0		XP_010326569.1	78.01	873	0		XP_022898056.1	79.75	869	0		XP_003633961.1	83.22	870	0
	1019	UN001576	1727		XP_006838458.1	59.06	911	0		XP_031483515.1	56.7	896	0		XP_026401527.1	49.34	1828	0		XP_022022377.1	59.21	836	0		XP_017246762.1	45.78	1824	0		XP_027113428.1	47.97	1749	0		XP_004229717.1	59.13	854	0		XP_022897259.1	44.79	1833	0		XP_002269466.2	52.66	1861	0
	1020	UN001577	231		XP_020517304.1	73.16	231	2e-103		XP_031481381.1	78.79	231	5e-108		XP_026419273.1	79.65	231	9e-110		XP_021969988.1	77.49	231	5e-110		XP_017258681.1	74.03	231	1e-103		XP_027089562.1	74.89	231	1e-106		XP_004237587.1	77.49	231	3e-107		XP_022889968.1	78.79	231	4e-109		XP_003631864.1	82.68	231	1e-114
	1021	UN001578	902		XP_006848480.1	73.14	510	5e-139		XP_031477685.1	73.86	505	2e-131		XP_026400791.1	69.56	519	4e-136		XP_021981199.1	64.18	776	2e-140		XP_017233267.1	80.43	506	6e-153		XP_027119099.1	61.52	764	4e-153		XP_025888871.1	74.95	507	1e-141		XP_022846934.1	61.34	820	4e-144		XP_019074980.1	82.85	513	6e-159
	1022	UN001579	1491		XP_011621103.1	30.06	795	1e-54		XP_031491005.1	33.2	509	1e-49		XP_026386431.1	30.45	867	3e-64		XP_022008935.1	36.9	355	5e-43		XP_017218348.1	42.19	493	7e-85		XP_027123505.1	34.72	648	1e-68		XP_010314209.1	36.71	395	7e-50		XP_022843700.1	39.46	479	2e-58		XP_010660629.1	42.26	1661	0
	1023	UN001580	530		XP_006878500.2	74.85	501	0		XP_031478192.1	72.56	503	0		XP_026393113.1	69.59	536	0		XP_022028362.1	75.66	534	0		XP_017226460.1	73.96	530	0		XP_027092656.1	69.87	531	0		NP_001233918.2	73.24	527	0		XP_022873023.1	74.76	527	0		XP_002283855.1	79.32	527	0
	1024	UN001581	754		XP_006846246.2	43.98	723	2e-160		XP_031485512.1	52.8	500	8e-155		XP_026439866.1	47.31	744	2e-177		XP_021970463.1	47.01	753	0		XP_017247291.1	48.45	772	0		XP_027109317.1	46.68	767	4e-180		XP_004241220.1	48.48	757	0		XP_022892874.1	49.86	730	0		XP_002283383.1	51.05	762	0
	1025	UN001582	895		XP_020528669.1	49.27	550	6e-152		XP_031494660.1	48.67	565	1e-149		XP_026448911.1	54.46	549	1e-172		XP_022017929.1	49.36	549	2e-158		XP_017241744.1	49.82	552	4e-154		XP_027065195.1	52.1	572	6e-169		XP_025887257.1	50.96	573	2e-164		XP_022893344.1	51.99	552	5e-157		XP_010656269.1	51.28	897	0
	1026	UN001583	1604		XP_020532117.1	37.37	982	8e-143		XP_031504123.1	42.78	879	6e-164		XP_026388208.1	41.54	1543	0		XP_021989924.1	37.97	1430	0		XP_017258094.1	52.59	1470	0		XP_027090923.1	55.63	1465	0		XP_010312810.1	50.16	1533	0		XP_022878792.1	51.38	1594	0		XP_010665036.1	59.1	1670	0
	1027	UN001585	1588		XP_006847740.1	54.66	161	6e-49		XP_031501956.1	60.13	158	2e-56		XP_026406658.1	33.54	656	9e-51		XP_022017049.1	35.7	759	6e-99		XP_017242341.1	39.62	833	4e-132		XP_027103423.1	37.04	926	4e-127		XP_010318293.1	34.57	1160	4e-131		XP_022882160.1	33.67	1298	2e-137		XP_010662092.1	39.84	1732	0
	1028	UN001586	1483		XP_020522199.1	66.15	1495	0		XP_031495020.1	66.58	1487	0		XP_026426270.1	68.35	1482	0		XP_022006716.1	71.49	1480	0		XP_017242001.1	72.57	1484	0		XP_027110157.1	75	1480	0		XP_004234191.1	74.93	1484	0		XP_022891109.1	75.19	1483	0		NP_001290005.1	76.8	1483	0
	1029	UN001587	159		XP_020519992.1	69.62	158	1e-62		XP_031487713.1	75	156	3e-70		XP_026442788.1	74.68	158	5e-72		XP_021987413.1	73.42	158	3e-68		XP_017237879.1	80.38	158	2e-78		XP_027095882.1	70.89	158	1e-67		XP_004248823.1	82.91	158	5e-77		XP_022857025.1	81.76	159	4e-78		XP_002275146.2	77.22	158	2e-74
	1030	UN001588	1431		XP_006844278.2	79.34	1433	0		XP_031486742.1	80.56	1430	0		XP_026425582.1	80.89	1371	0		XP_022006259.1	81.86	1433	0		XP_017246990.1	83.17	1432	0		XP_027104530.1	83.66	1432	0		XP_010319266.1	82.68	1432	0		XP_022890173.1	81.14	1198	0		XP_002284223.2	85.41	1432	0
	1031	UN001589	1431		XP_006844278.2	79.34	1433	0		XP_031486742.1	80.56	1430	0		XP_026425582.1	80.89	1371	0		XP_022006259.1	81.86	1433	0		XP_017246990.1	83.17	1432	0		XP_027104530.1	83.66	1432	0		XP_010319266.1	82.68	1432	0		XP_022890173.1	81.14	1198	0		XP_002284223.2	85.41	1432	0
	1032	UN001591	1069		XP_020522242.1	47.45	1001	0		XP_031477272.1	46.64	952	0		XP_026457750.1	53.96	1123	0		XP_022039408.1	52.6	1114	0		XP_017215066.1	54.88	1148	0		XP_027110166.1	55.57	1105	0		XP_010317501.1	64.97	551	0		XP_022887064.1	55.08	1113	0		XP_010662629.1	63.69	1107	0
	1033	UN001592	688		XP_011628546.2	31.19	763	3e-83		XP_031487200.1	30.95	740	5e-79		XP_026447330.1	39.32	702	9e-123		XP_021996553.1	40.4	693	4e-119		XP_017228795.1	41.03	702	3e-135		XP_027066099.1	43.39	703	2e-138		XP_010324070.1	43.27	698	6e-145		XP_022867793.1	42.99	549	3e-107		XP_002279617.1	54.45	696	0
	1034	UN001593	261		XP_020524781.1	28.76	153	1e-11		XP_031474554.1	26.02	269	3e-17		XP_026383486.1	30.35	257	2e-26		XP_021990507.1	26.57	271	4e-21		XP_017239753.1	28.36	268	6e-25		XP_027122501.1	34.07	270	3e-35		XP_019067619.1	30.37	270	1e-29		XP_022870629.1	31.84	267	1e-36		XP_019081934.1	25.77	260	3e-16
	1035	UN001594	701		XP_006826958.1	76.67	690	0		XP_031472543.1	72.33	701	0		XP_026434362.1	79.25	694	0		XP_022038491.1	78.82	694	0		XP_017242866.1	76.56	691	0		XP_027078085.1	77.33	688	0		XP_004237411.1	79.12	685	0		XP_022844216.1	78.54	685	0		XP_002269650.3	78.82	694	0
	1036	UN001595	822		XP_006836208.1	34.74	190	1e-18		XP_031488389.1	43.52	216	1e-31		XP_026447243.1	47.18	337	3e-63		XP_022026188.1	52.59	232	2e-56		XP_017257938.1	42.01	776	2e-104		XP_027123506.1	41.62	853	3e-116		XP_004249073.3	39.39	622	2e-82		XP_022899625.1	41.4	872	2e-121		XP_019077231.1	45.73	831	1e-133
	1037	UN001596	583		XP_020531013.1	69.64	583	0		XP_031502258.1	66.04	583	0		XP_026400721.1	74.27	583	0		XP_022026723.1	69.91	585	0		XP_017224024.1	73.63	584	0		XP_027116624.1	74.27	583	0		XP_004247758.1	71.36	583	0		XP_022871353.1	71.99	582	0		XP_002281958.1	77.53	583	0
	1038	UN001597	541		XP_006838503.1	66.48	543	1e-179		XP_031482667.1	68.39	503	1e-176		XP_026401517.1	63.24	544	5e-169		XP_021979787.1	64.13	566	4e-174		XP_017226669.1	69.02	523	0		XP_027113416.1	74.86	537	0		XP_004248987.1	68.65	539	0		XP_022866003.1	74.11	533	0		XP_010661414.1	75.79	541	0
	1039	UN001598	1668		XP_006844910.1	70.63	1699	0		XP_031505557.1	69.92	1709	0		XP_026421926.1	77.96	1679	0		XP_022025740.1	77.14	1671	0		XP_017246869.1	78.73	1674	0		XP_027063908.1	79.89	1671	0		XP_010323739.1	79.83	1671	0		XP_022847873.1	77.14	1680	0		XP_019073827.1	70.11	1673	0
	1040	UN001599	434		XP_020532315.1	40.55	434	1e-63		XP_031475654.1	46.48	398	3e-75		XP_026397207.1	53.28	411	3e-89		XP_035842476.1	51.72	377	1e-84		XP_017247460.1	47.09	446	1e-97		XP_027091967.1	51.96	460	1e-100		XP_004238408.1	49.1	442	2e-96		XP_022880315.1	52.62	458	2e-103		XP_019077774.1	55.78	450	1e-112
	1041	UN001601	1253		XP_020525803.1	65.29	968	0		XP_031491962.1	62.83	1033	0		XP_026407140.1	61.79	1026	0		XP_021989493.1	58.43	1234	0		XP_017252130.1	61.32	1277	0		XP_027061874.1	58.25	1260	0		XP_004243558.1	60.41	1268	0		XP_022850436.1	59.02	1269	0		XP_010657451.1	65.62	1271	0
	1042	UN001603	568		XP_020532315.1	42.77	512	3e-89		XP_031475654.1	48.53	476	7e-104		XP_026394043.1	51.39	574	3e-125		XP_035842476.1	53.41	455	3e-116		XP_017247460.1	49.36	551	1e-127		XP_027091967.1	53.79	567	2e-137		XP_004238408.1	51.35	520	1e-127		XP_022894411.1	51.71	613	4e-139		XP_019077774.1	57.75	561	3e-153
	1043	UN001604	1510		XP_006841297.2	51.24	1528	0		XP_031496966.1	53.68	924	0		XP_026454981.1	55.1	1530	0		XP_022034561.1	53.51	927	0		XP_017229682.1	58.1	926	0		XP_027094288.1	57.45	1530	0		XP_010322761.1	55.77	1524	0		XP_022850599.1	58.19	1318	0		XP_010665099.1	66.43	1519	0
	1044	UN001605	194		XP_020528196.1	70.27	185	4e-74		XP_031482332.1	69.95	183	3e-72		XP_026393268.1	72.33	159	1e-67		XP_021977710.1	67.58	182	1e-69		XP_017223843.1	64.95	194	4e-72		XP_027112739.1	63.73	193	2e-71		XP_004230653.1	68.42	190	3e-76		XP_022855563.1	70.59	187	2e-74		XP_002273321.3	75.52	192	7e-82
	1045	UN001606	1066		XP_020522242.1	47.05	1001	0		XP_031477272.1	46.32	952	0		XP_026457750.1	53.25	1123	0		XP_022039408.1	52.06	1114	0		XP_017215066.1	54.53	1148	0		XP_027110166.1	54.93	1105	0		XP_025886165.1	64.25	551	0		XP_022887064.1	54.63	1113	0		XP_010662629.1	63.41	1107	0
	1046	UN001607	1275		XP_020524319.1	45.27	1310	0		XP_031482022.1	42.85	1293	0		XP_026414280.1	52.37	1308	0		XP_035839289.1	48.33	1291	0		XP_017241599.1	49.2	1305	0		XP_027070988.1	52.2	1316	0		XP_010325711.1	52.53	1306	0		XP_022852416.1	52.64	1307	0		XP_010653585.1	60.99	1310	0
	1047	UN001608	262		XP_011625324.1	43.07	274	3e-39		XP_031492139.1	46.79	265	2e-45		XP_026441000.1	52.06	267	6e-54		XP_022027775.1	47.35	264	2e-50		XP_017228309.1	51.49	268	2e-59		XP_027080959.1	54.31	267	2e-65		XP_019070770.1	53.21	265	3e-64		XP_022851861.1	50	268	2e-55		XP_019074813.1	60	265	2e-74
	1048	UN001609	1578		XP_020522173.1	50.75	737	0		XP_031485401.1	44.41	1511	0		XP_026417976.1	50.1	1509	0		XP_035836218.1	52.52	1590	0		XP_017252446.1	53.41	1599	0		XP_027072325.1	54.02	1616	0		XP_010326023.1	52.15	1628	0		XP_022872758.1	53.24	1559	0		XP_010653450.1	60.26	1638	0
	1049	UN001610	1513		XP_006854369.1	75.81	1509	0		XP_031501590.1	75.96	1510	0		XP_026435889.1	80.41	1511	0		XP_021975885.1	77.76	1506	0		XP_017241415.1	81.55	1512	0		XP_027094061.1	79.02	1511	0		XP_004247127.1	82.51	1515	0		XP_022849452.1	79.58	1513	0		XP_010652424.1	83.89	1508	0
	1050	UN001611	563		XP_006843248.1	52.15	186	9e-52		XP_031485216.1	51.94	206	1e-56		XP_026447237.1	40	410	3e-67		XP_022009196.1	38.02	434	2e-61		XP_017243617.1	38.62	580	4e-86		XP_027088302.1	41.3	414	8e-70		XP_004246694.1	37.85	613	2e-85		XP_022860579.1	38.24	625	2e-93		XP_010653514.1	41.49	629	3e-117
	1051	UN001612	85		XP_006855151.1	83.75	80	1e-34		XP_031484170.1	88.89	81	4e-37		XP_026455936.1	82.72	81	8e-33		XP_035839726.1	88.89	81	8e-36		XP_017215246.1	83.33	84	8e-36		XP_027078917.1	86.9	84	2e-36		XP_010315975.1	85.37	82	7e-36		XP_022898482.1	87.5	80	5e-35		XP_002283079.1	90.12	81	7e-37
	1052	UN001613	148		XP_011623759.1	59.86	147	1e-44		XP_031483410.1	56.69	157	5e-42		XP_026415479.1	65.77	149	6e-53		XP_021983056.1	66.44	149	2e-54		XP_017215168.1	62.42	149	9e-51		XP_027073367.1	67.79	149	8e-54		XP_010316070.1	67.11	149	2e-54		XP_022862601.1	67.11	149	4e-55		XP_002270626.2	72.67	150	2e-60
	1053	UN001614	1484		XP_011621103.1	30.06	795	1e-54		XP_031491005.1	33.2	509	1e-49		XP_026381171.1	33.15	709	8e-62		XP_035846264.1	28.15	849	5e-43		XP_017218347.1	42.19	493	7e-85		XP_027123505.1	34.72	648	1e-68		XP_010314209.1	36.71	395	8e-50		XP_022843700.1	39.46	479	2e-58		XP_010660629.1	41.87	1660	0
	1054	UN001616	181		XP_011624446.2	51.93	181	2e-45		XP_031481914.1	50	188	2e-37		XP_026390620.1	54.36	195	9e-50		XP_022028067.1	53.55	183	1e-51		XP_017230138.1	55.08	187	8e-49		XP_027106021.1	54.95	182	3e-54		XP_025884149.1	54.95	182	6e-51		XP_022896844.1	52.17	184	1e-46		XP_002282614.1	66.12	183	3e-65
	1055	UN001617	1216		XP_011622669.1	70.35	1275	0		XP_031485204.1	71.05	1202	0		XP_026414966.1	74.21	1229	0		XP_022039411.1	72.47	1137	0		XP_017243626.1	72.09	1161	0		XP_027069807.1	73.48	1248	0		XP_010327705.1	73.19	1216	0		XP_022859262.1	74.75	1220	0		XP_019077214.1	79.21	1169	0
	1056	UN001618	1216		XP_011622669.1	70.35	1275	0		XP_031485204.1	71.05	1202	0		XP_026414966.1	74.21	1229	0		XP_022039411.1	72.47	1137	0		XP_017243626.1	72.09	1161	0		XP_027069807.1	73.48	1248	0		XP_010327705.1	73.19	1216	0		XP_022859262.1	74.75	1220	0		XP_019077214.1	79.21	1169	0
	1057	UN001619	768		XP_020531292.1	34.52	449	1e-10		XP_031481249.1	33.25	424	2e-23		---	---	---	---		XP_022028351.1	36.94	333	1e-23		XP_017247984.1	29.41	646	6e-31		XP_027063335.1	32.82	655	7e-52		XP_010324251.1	31.16	658	2e-40		XP_022855630.1	30.76	660	2e-41		XP_002265993.1	35.92	774	1e-70
	1058	UN001621	1579		XP_006829728.1	41.51	1672	0		XP_031482688.1	41.07	1658	0		XP_026445900.1	50.86	1626	0		XP_022028236.1	45.13	1591	0		XP_017256134.1	47.49	1596	0		XP_027105932.1	46.71	1627	0		XP_010315234.1	46.2	1617	0		XP_022869694.1	48.53	1603	0		XP_019074527.1	55.72	1617	0
	1059	UN001622	1411		XP_006841297.2	53.04	1433	0		XP_031496966.1	56.47	827	0		XP_026454981.1	56.9	1434	0		XP_022034562.1	55.25	829	0		XP_017229682.1	60.43	834	0		XP_027094288.1	58.93	1434	0		XP_010322761.1	57.21	1428	0		XP_022850599.1	59.8	1224	0		XP_010665099.1	68.38	1423	0
	1060	UN001623	101		XP_011622918.1	30.1	103	4e-07		XP_031475549.1	35.29	102	1e-08		XP_026429938.1	38.61	101	5e-14		XP_021990664.1	38.1	105	1e-10		XP_017245737.1	38.38	99	5e-11		XP_027060834.1	44.55	101	3e-18		XP_004237272.1	44.66	103	2e-15		XP_022851538.1	43.56	101	8e-17		XP_019078445.1	33.33	105	3e-08
	1061	UN001624	1330		XP_011626647.1	73.34	1343	0		XP_031495991.1	70.75	1354	0		XP_026455532.1	75.5	1343	0		XP_022029540.1	75	1348	0		XP_017227522.1	78.2	1344	0		XP_027079295.1	77.22	1343	0		XP_010319741.1	76.75	1342	0		XP_022884513.1	76.72	756	0		XP_002265884.2	30.22	546	1e-47
	1062	UN001626	1099		XP_020522242.1	46.12	1030	0		XP_031477272.1	45.06	981	0		XP_026457750.1	52.34	1152	0		XP_022039408.1	51.09	1143	0		XP_017215066.1	53.53	1177	0		XP_027110166.1	53.88	1134	0		XP_010317501.1	61.72	580	0		XP_022887064.1	53.59	1142	0		XP_010662629.1	62.06	1136	0
	1063	UN001627	207		XP_006853368.1	69.08	207	8e-59		XP_031505205.1	69.86	209	1e-66		XP_026427653.1	65.38	208	1e-60		XP_022020473.1	67.15	207	1e-61		XP_017247711.1	71.98	207	4e-71		XP_027064195.1	72.46	207	1e-56		XP_019069295.1	69.57	207	6e-66		XP_022898912.1	72.46	207	4e-64		XP_002283267.1	78.26	207	3e-78
	1064	UN001628	1345		XP_011625756.1	56.5	1370	0		XP_031476858.1	50.72	1384	0		XP_026403681.1	52.78	1368	0		XP_021969682.1	53.33	1365	0		XP_017235375.1	59.04	1372	0		XP_027115406.1	63.62	1358	0		XP_010326977.1	63.6	1357	0		XP_022860572.1	59.82	1334	0		XP_010661910.1	66.52	1362	0
	1065	UN001629	370		XP_020521295.1	52.83	371	2e-86		XP_031486054.1	53.21	374	2e-86		XP_026422458.1	55.53	371	2e-95		XP_022016392.1	55.2	375	2e-97		XP_017215571.1	61.41	368	1e-110		XP_027125510.1	60.98	369	2e-116		XP_010318666.1	61.62	370	8e-114		XP_022856562.1	64.96	371	6e-123		XP_002280806.3	68.38	370	3e-129
	1066	UN001630	601		XP_011625909.1	59.74	621	0		XP_031500348.1	63.51	592	0		XP_026455095.1	44.79	614	3e-136		XP_035840339.1	65.62	634	0		XP_017229961.1	67.62	627	0		XP_027084528.1	68.29	596	0		XP_010324965.1	68.67	600	0		XP_022870676.1	69.41	631	0		XP_002285168.1	70.92	612	0
	1067	UN001631	225		XP_020528196.1	72.22	216	4e-91		XP_031482332.1	71.5	214	4e-88		XP_026393269.1	72.11	190	2e-82		XP_021977711.1	72.06	204	7e-86		XP_017223843.1	67.11	225	1e-88		XP_027112739.1	67.44	215	2e-87		XP_004230653.1	72.64	212	4e-92		XP_022855563.1	72.48	218	8e-92		XP_002273321.3	76.68	223	5e-99
	1068	UN001632	822		XP_006836208.1	34.74	190	1e-18		XP_031488389.1	43.52	216	1e-31		XP_026447243.1	47.18	337	3e-63		XP_022026188.1	52.59	232	2e-56		XP_017257938.1	42.01	776	2e-104		XP_027123506.1	41.62	853	3e-116		XP_004249073.3	39.39	622	2e-82		XP_022899625.1	41.4	872	2e-121		XP_019077231.1	45.73	831	1e-133
	1069	UN001633	1236		XP_006856780.3	64.19	1223	0		XP_031501760.1	51.63	1226	0		XP_026381365.1	49.76	1254	0		XP_022008734.2	69	1226	0		XP_017237895.1	70.58	1227	0		XP_027091598.1	69.56	1232	0		NP_001234209.1	50.12	1255	0		XP_022873196.1	70.08	1230	0		XP_002279471.2	75.4	1240	0
	1070	UN001634	165		XP_020525017.1	31.45	159	9e-12		---	---	---	---		XP_026414138.1	35.29	153	9e-15		XP_021977903.1	44.03	159	2e-20		XP_017233872.1	51.92	156	6e-25		XP_027090083.1	46.39	166	9e-21		XP_004240401.1	45.73	164	1e-16		XP_022847064.1	46	150	1e-23		XP_010650903.1	51.22	164	5e-29
	1071	UN001635	586		XP_020531013.1	69.64	583	0		XP_031502258.1	66.04	583	0		XP_026400721.1	74.27	583	0		XP_022026723.1	69.91	585	0		XP_017224023.1	73.5	585	0		XP_027116624.1	74.19	585	0		XP_004247758.1	71.36	583	0		XP_022871351.1	71.72	587	0		XP_002281958.1	77.53	583	0
	1072	UN001636	194		XP_020528196.1	70.27	185	4e-74		XP_031482332.1	69.95	183	3e-72		XP_026393268.1	72.33	159	1e-67		XP_021977710.1	67.58	182	1e-69		XP_017223843.1	64.95	194	4e-72		XP_027112739.1	63.73	193	2e-71		XP_004230653.1	68.42	190	3e-76		XP_022855563.1	70.59	187	2e-74		XP_002273321.3	75.52	192	7e-82
	1073	UN001637	1574		XP_006829728.1	41.33	1672	0		XP_031482688.1	40.89	1658	0		XP_026445900.1	50.62	1626	0		XP_022028236.1	44.88	1591	0		XP_017256134.1	47.34	1597	0		XP_027105932.1	46.47	1627	0		XP_010315234.1	45.95	1617	0		XP_022869694.1	48.28	1603	0		XP_019074527.1	55.41	1617	0
	1074	UN001638	1420		XP_006844278.2	79.89	1422	0		XP_031486742.1	80.89	1418	0		XP_026425582.1	81.46	1359	0		XP_022006259.1	82.42	1422	0		XP_017246990.1	83.52	1420	0		XP_027104530.1	84.17	1421	0		XP_010319266.1	82.76	1421	0		XP_022890173.1	81.51	1190	0		XP_002284223.2	85.68	1425	0
	1075	UN001639	324		XP_006854190.1	75.78	322	2e-153		XP_031483091.1	78.12	320	8e-157		XP_026406350.1	77.19	320	2e-155		XP_022028960.1	80.5	323	1e-163		XP_017235972.1	80.5	323	1e-162		XP_027083141.1	84.38	320	3e-166		XP_010324490.1	82.04	323	1e-163		XP_022881324.1	81.73	323	2e-165		XP_002265127.1	85.54	325	3e-172
	1076	UN001640	1483		XP_020522199.1	66.15	1495	0		XP_031495020.1	66.58	1487	0		XP_026426270.1	68.35	1482	0		XP_022006716.1	71.49	1480	0		XP_017242001.1	72.57	1484	0		XP_027110157.1	75	1480	0		XP_004234191.1	74.93	1484	0		XP_022891109.1	75.19	1483	0		NP_001290005.1	76.8	1483	0
	1077	UN001642	279		XP_020518820.1	44.64	280	3e-61		XP_031490840.1	42.65	279	6e-62		XP_026438643.1	56.94	281	4e-86		XP_021996502.1	50.89	281	2e-72		XP_017217187.1	50.36	280	1e-73		XP_027067154.1	55	280	4e-81		XP_019070470.1	55.52	281	3e-83		XP_022857884.1	58.21	280	2e-80		XP_002277641.1	59.64	280	7e-87
	1078	UN001643	51		XP_006850946.2	64.71	51	2e-15		XP_031499986.1	62.75	51	2e-14		XP_026404875.1	66.67	51	1e-14		XP_022037404.1	62.75	51	3e-12		XP_017241792.1	56.86	51	8e-13		XP_027094283.1	54.9	51	1e-10		XP_004242868.1	56.86	51	2e-11		XP_022850845.1	60.78	51	2e-13		XP_002265964.3	66.67	51	1e-15
	1079	UN001644	167		XP_020521755.1	71.86	167	8e-71		XP_031486147.1	69.46	167	2e-64		XP_026427546.1	68.26	167	2e-66		XP_022005139.1	73.05	167	3e-70		XP_017219595.1	76.65	167	6e-72		XP_027069839.1	75.45	167	2e-71		XP_004249013.1	77.25	167	1e-73		XP_022861017.1	76.05	167	8e-74		XP_002264842.2	80.24	167	1e-78
	1080	UN001645	571		XP_006844780.3	47.64	529	8e-135		XP_031500760.1	50.9	554	1e-165		XP_026418768.1	54.56	559	0		XP_035844470.1	58.37	526	0		XP_017232818.1	57.46	536	0		XP_027086237.1	57.06	524	0		XP_004233864.1	58.07	539	0		XP_022879641.1	55.3	557	0		XP_002272690.3	61.87	577	0
	1081	UN001647	1533		XP_011622901.1	81.78	1531	0		XP_031488520.1	81.32	1531	0		XP_026450340.1	83.04	1533	0		XP_021980874.1	81.45	1531	0		XP_017218349.1	81.34	1533	0		XP_027065431.1	83.08	1525	0		XP_010324023.1	81.34	1527	0		XP_022844556.1	81.37	1530	0		XP_010654511.1	86.8	1530	0
	1082	UN001648	338		XP_011623400.1	58.77	359	2e-107		XP_031476336.1	54.5	389	1e-103		XP_026407508.1	58.72	344	1e-104		XP_035832210.1	56.91	362	5e-104		XP_017221851.1	55.91	372	1e-106		XP_027096658.1	58.2	378	1e-104		XP_010320987.1	56.52	368	6e-102		XP_022885594.1	60.22	357	4e-110		XP_019077370.1	58.38	370	1e-112
	1083	UN001649	1544		XP_006843645.1	92.74	1542	0		XP_031493982.1	91.9	1544	0		XP_026440271.1	93.85	1544	0		XP_021977229.1	93.72	1544	0		XP_017241288.1	94.37	1544	0		XP_027110765.1	93.91	1544	0		XP_004240929.1	93.59	1544	0		XP_022890172.1	93.72	1544	0		XP_002276855.1	95.01	1544	0
	1084	UN001650	414		XP_006829172.1	72.42	417	3e-152		XP_031500654.1	68.63	408	1e-142		XP_026393938.1	74.38	406	5e-163		XP_021998286.1	69.66	412	2e-150		XP_017229904.1	76.81	414	1e-168		XP_027088938.1	71.53	411	5e-152		XP_010312457.1	63.45	394	2e-138		XP_022896694.1	72.51	411	1e-157		XP_019074479.1	83.82	414	0
	1085	UN001651	94		XP_020517714.1	53.12	96	2e-21		XP_031479714.1	45.19	104	2e-19		XP_026408613.1	59.14	93	4e-28		XP_021970576.1	67.78	90	3e-31		XP_017223558.1	72.22	90	4e-35		XP_027069899.1	69.23	91	6e-33		XP_010323436.1	67.44	86	2e-30		XP_022882420.1	67.05	88	2e-31		XP_010656332.1	68.09	94	1e-33
	1086	UN001652	884		XP_006858311.1	77.28	889	0		XP_031492046.1	79.87	889	0		XP_026449254.1	80.61	887	0		XP_035830357.1	81.6	886	0		XP_017227145.1	82.15	885	0		XP_027080859.1	81.42	888	0		XP_004245101.1	82.94	885	0		XP_022851873.1	82.81	884	0		XP_010648358.1	84.08	892	0
	1087	UN001653	270		XP_011624881.1	68.68	265	2e-99		XP_031478105.1	63.94	269	1e-95		XP_026377322.1	75.56	270	1e-110		XP_021976200.1	72.76	268	5e-108		XP_017219165.1	72.59	270	1e-107		XP_027096961.1	74.07	270	2e-107		XP_004239241.1	73.88	268	8e-109		XP_022877023.1	80.41	194	2e-89		XP_002273495.1	77.41	270	3e-111
	1088	UN001654	796		XP_020526987.1	56.41	819	0		XP_031505640.1	59.86	725	0		XP_026458282.1	63.65	729	0		XP_021984600.1	61.08	812	0		XP_017235500.1	66.67	729	0		XP_027122648.1	65.21	733	0		XP_010318424.1	61.21	794	0		XP_022889319.1	61.12	818	0		XP_010655281.1	67.62	806	0
	1089	UN001655	661		XP_006857334.1	37.58	636	2e-107		XP_031501974.1	36.46	628	8e-81		XP_026423102.1	38.39	620	3e-102		XP_022021521.1	44.11	297	3e-63		XP_017229174.1	38.5	652	5e-111		XP_027116595.1	36.8	644	8e-107		XP_010326768.1	36.81	652	2e-96		XP_022846772.1	40.37	649	6e-115		XP_010650108.1	45.98	659	9e-151
	1090	UN001656	394		XP_006840270.1	71.11	398	3e-156		XP_031485869.1	71.57	394	4e-156		XP_026439848.1	70.6	398	9e-159		XP_021970335.1	72.59	394	5e-165		XP_017220705.1	71.83	394	7e-166		XP_027072931.1	72.41	395	4e-162		XP_004246339.1	69.54	394	2e-167		XP_022893474.1	73.6	394	2e-168		XP_002278638.1	74.62	394	3e-168
	1091	UN001657	1709		XP_006844568.1	49.59	1716	0		XP_031501979.1	29.19	418	7e-36		XP_026458626.1	53.88	1726	0		XP_022039322.1	56.07	1721	0		XP_017218557.1	55.46	1722	0		XP_027124853.1	54.43	1716	0		XP_010318320.1	56.99	1716	0		XP_022867714.1	56.13	987	0		XP_002284314.1	59.44	1721	0
	1092	UN001658	1491		XP_011621103.1	30.06	795	1e-54		XP_031491005.1	33.2	509	1e-49		XP_026386431.1	30.45	867	3e-64		XP_022008935.1	36.9	355	5e-43		XP_017218348.1	42.19	493	7e-85		XP_027123505.1	34.72	648	1e-68		XP_010314209.1	36.71	395	7e-50		XP_022843700.1	39.46	479	2e-58		XP_010660629.1	42.26	1661	0
	1093	UN001659	317		XP_020524291.1	42.77	339	7e-44		XP_031497404.1	50.76	197	7e-35		XP_026455158.1	43.75	336	9e-45		XP_022017562.1	45.79	321	8e-50		XP_017248166.1	58.86	316	5e-55		XP_027092126.1	52.85	316	1e-54		XP_004250577.1	52.06	315	4e-56		XP_022855096.1	45.03	322	8e-46		XP_010664264.1	61.35	326	8e-69
	1094	UN001660	751		XP_011622545.1	61.77	756	0		XP_031489806.1	56.97	760	0		XP_026408536.1	68.12	756	0		XP_022025523.1	67.42	755	0		XP_017234772.1	65.78	751	0		XP_027081563.1	70.08	752	0		XP_025888123.1	65.26	757	0		XP_022873586.1	69.5	754	0		XP_010648588.1	76.29	755	0
	1095	UN001661	550		XP_006846020.1	70.78	551	0		XP_031505082.1	69.03	549	0		XP_026395471.1	76.14	549	0		XP_035840495.1	75.96	549	0		XP_017229419.1	77.78	549	0		XP_027086875.1	78.32	549	0		XP_004233174.1	78.14	549	0		XP_022845840.1	73.09	550	0		XP_019078203.1	81.72	536	0
	1096	UN001662	993		XP_011628680.1	61.97	1023	0		XP_031492732.1	62.9	1019	0		XP_026401568.1	62.73	1017	0		XP_022020976.1	64.52	730	0		XP_017252430.1	66.77	1002	0		XP_027126242.1	67.83	1004	0		XP_010325545.1	67.03	1001	0		XP_022878394.1	63.01	1003	0		XP_010663836.1	77.3	1000	0
	1097	UN001663	367		XP_006838797.1	92.64	367	0		XP_031487461.1	91.83	367	0		XP_026386138.1	92.37	367	0		XP_035846253.1	94.28	367	0		XP_017257676.1	93.46	367	0		XP_027123790.1	94.01	367	0		NP_001234477.1	93.73	367	0		XP_022885269.1	94.28	367	0		XP_002270344.1	94.28	367	0
	1098	UN001664	1006		XP_011628680.1	62.12	1040	0		XP_031492732.1	63.55	1026	0		XP_026401568.1	63.2	1030	0		XP_022020976.1	64.52	730	0		XP_017252430.1	67.09	1015	0		XP_027126242.1	68.14	1017	0		XP_010325541.1	67.32	1016	0		XP_022878394.1	63.48	1016	0		XP_010663836.1	77.79	1013	0
	1099	UN001665	1280		XP_020525803.1	63.52	995	0		XP_031491962.1	61.23	1060	0		XP_026407140.1	60.21	1053	0		XP_021989493.1	57.18	1261	0		XP_017252130.1	60.05	1304	0		XP_027061874.1	57.03	1287	0		XP_004243558.1	59.15	1295	0		XP_022850436.1	57.79	1296	0		XP_010657451.1	64.25	1298	0
	1100	UN001666	430		XP_006833217.1	89.95	428	0		XP_031483119.1	89.72	428	0		XP_026414153.1	89.77	430	0		XP_022026320.1	88.79	428	0		XP_017252324.1	86.68	428	0		XP_027085319.1	89.77	430	0		XP_004241289.1	89.53	430	0		XP_022852271.1	91.63	430	0		XP_010651804.1	89.51	429	0
	1101	UN001667	742		XP_006829680.1	77.73	741	0		XP_031492828.1	76.38	741	0		XP_026401649.1	78.57	742	0		XP_021989039.1	78.17	742	0		XP_017226452.1	77.49	742	0		XP_027112449.1	75.61	742	0		XP_010315269.1	76.55	742	0		XP_022860815.1	79.92	742	0		XP_002282024.1	82.75	742	0
	1102	UN001668	1165		XP_020528409.1	58.36	1143	0		XP_031505554.1	62.98	1140	0		XP_026442316.1	59.66	1113	0		XP_021969706.1	64.43	1150	0		XP_017257916.1	66.26	1153	0		XP_027064626.1	67.44	1161	0		XP_004243616.1	68.99	1148	0		XP_022863988.1	66.49	1131	0		XP_002278608.2	72.18	1172	0
	1103	UN001669	646		XP_011620556.1	47.55	673	7e-114		XP_031493776.1	65.45	330	7e-105		XP_026408797.1	49.57	696	6e-135		XP_021986847.1	51.3	653	8e-139		XP_017229432.1	55.91	660	1e-150		XP_027084662.1	61.14	664	0		XP_004245269.1	54.72	689	3e-159		XP_022853387.1	58.06	670	1e-171		XP_002284083.2	60.55	697	0
	1104	UN001671	214		XP_011624138.1	80.69	145	1e-63		XP_031486310.1	82.76	145	5e-62		XP_026418463.1	82.07	145	8e-63		XP_022040404.1	80	145	1e-60		XP_017235349.1	86.29	124	1e-62		XP_027088872.1	88.28	145	2e-68		XP_004246955.1	82.76	145	1e-61		XP_022847032.1	84.14	145	3e-63		XP_002280607.2	71.36	213	1e-65
	1105	UN001672	1020		XP_020520294.1	69.78	450	2e-160		XP_031493503.1	71.19	420	4e-159		XP_026388611.1	61.45	856	0		XP_021988535.1	54.1	854	0		XP_017258147.1	69.05	420	2e-150		XP_027091353.1	57.41	864	0		XP_010323429.1	58.32	1058	0		XP_022880157.1	70.7	413	1e-153		XP_010664484.1	78.05	442	1e-176
	1106	UN001673	412		XP_011621811.2	65.29	412	3e-161		XP_031475640.1	64.81	412	2e-164		XP_026433117.1	68.2	412	9e-169		XP_021988605.1	70.87	412	9e-177		XP_017258105.1	71.6	412	1e-180		XP_027112098.1	73.54	412	6e-179		XP_004231448.1	73.79	412	2e-178		XP_022898619.1	71.36	412	8e-176		XP_002276432.2	75.24	412	0
	1107	UN001674	247		XP_006826524.1	76.19	252	9e-108		XP_031501169.1	71.03	252	2e-100		XP_026409471.1	73.02	252	1e-105		XP_021993629.1	71.2	250	7e-103		XP_017242026.1	67.34	248	3e-97		XP_027064078.1	75.6	250	2e-107		XP_004244141.1	72.91	251	9e-106		XP_022879948.1	75.2	250	2e-107		XP_002281649.1	78.17	252	9e-114
	1108	UN001675	716		XP_020530797.1	51.6	595	2e-143		XP_031490290.1	46.28	618	4e-135		XP_026399811.1	53.71	607	8e-168		XP_022035368.1	53.2	609	5e-159		XP_017223019.1	49.53	634	4e-149		XP_027087011.1	48.2	776	3e-179		NP_001234617.2	51.19	715	1e-175		XP_022898813.1	57.38	610	1e-175		XP_002274716.1	60.83	600	0
	1109	UN001676	854		XP_006838473.2	43.9	811	0		XP_031502003.1	42.68	820	0		XP_026432220.1	54.8	823	0		XP_022006233.1	60.39	813	0		XP_017226789.1	55.16	852	0		XP_027113441.1	61.6	815	0		XP_010325081.1	62.7	815	0		XP_022852224.1	63.97	816	0		XP_002269223.2	65.79	795	0
	1110	UN001677	240		---	---	---	---		---	---	---	---		---	---	---	---		---	---	---	---		---	---	---	---		---	---	---	---		---	---	---	---		---	---	---	---		XP_019072626.1	43.12	269	5e-30
	1111	UN001678	1027		XP_006855386.1	35.66	1116	2e-149		XP_031497296.1	35.74	775	3e-98		XP_026449007.1	41.1	584	6e-118		XP_021998762.1	35.25	610	4e-79		XP_017218710.1	39.12	1066	0		XP_027121152.1	37.6	782	3e-111		XP_004244901.1	37.9	789	2e-115		XP_022888500.1	44.29	280	6e-59		XP_010649803.1	44.1	1077	0
	1112	UN001679	911		XP_020519550.1	70.39	912	0		XP_031488106.1	57.18	878	0		XP_026380794.1	75.73	919	0		XP_022022622.1	74.81	913	0		XP_017226800.1	77.89	918	0		XP_027095668.1	77.37	919	0		XP_010320702.1	78.98	918	0		XP_022882079.1	79.48	916	0		XP_010656773.1	83.9	919	0
	1113	UN001681	798		NP_904091.2	84.88	800	0		XP_031475055.1	25.44	735	8e-38		YP_009234974.1	86.59	798	0		YP_588104.1	82.73	799	0		YP_740109.1	85.95	797	0		YP_817474.1	86.34	798	0		YP_008563080.1	87.34	798	0		YP_004376413.1	87.34	798	0		YP_567068.1	88.22	798	0
	1114	UN001682	1117		XP_006837773.2	78.04	1120	0		XP_031479260.1	76.41	1119	0		XP_026386681.1	78.61	1122	0		XP_022021601.1	75.85	1118	0		XP_017222550.1	80.23	1118	0		XP_027125149.1	79.64	1115	0		XP_010318603.1	80.04	1117	0		XP_022884841.1	82.93	82	1e-37		XP_003634188.1	85.6	1118	0
	1115	UN001683	1192		---	---	---	---		XP_031495556.1	26.81	634	1e-13		XP_026379952.1	28.29	661	9e-30		XP_022000335.1	32.79	244	6e-17		XP_017257808.1	28.78	615	2e-28		XP_027103717.1	27.02	1240	4e-44		XP_010317642.1	27.56	537	1e-19		XP_022872868.1	30.29	591	4e-32		XP_010662692.1	37.99	1274	4e-144
	1116	UN001684	131		XP_020518820.1	46.56	131	4e-29		XP_031490840.1	43.51	131	2e-26		XP_026438643.1	62.6	131	6e-43		XP_021989933.2	52.67	131	9e-35		XP_017217187.1	55.65	124	6e-36		XP_027124833.1	61.07	131	5e-40		XP_019070470.1	61.07	131	3e-42		XP_022857888.1	66.15	130	3e-41		XP_010654418.1	60.31	131	3e-40
	1117	UN001685	868		XP_011629092.1	72.39	873	0		XP_031479241.1	68.89	871	0		XP_026403779.1	79.17	869	0		XP_022035784.1	73.65	869	0		XP_017234707.1	73.76	869	0		XP_027115259.1	77.61	871	0		XP_010326569.1	78.01	873	0		XP_022898056.1	79.75	869	0		XP_003633961.1	83.22	870	0
	1118	UN001686	835		XP_006844712.1	71.31	854	0		XP_031475942.1	69.57	851	0		XP_026385760.1	65.67	871	0		XP_022011401.1	66.82	856	0		XP_017226968.1	67.95	855	0		XP_027114681.1	77.25	844	0		XP_004230232.1	77.41	841	0		XP_022842677.1	63.36	876	0		XP_002283888.1	79.29	845	0
	1119	UN001687	414		XP_006836344.1	82.85	414	0		XP_031505253.1	78.26	414	0		XP_026393117.1	82.85	414	0		XP_035840505.1	86.47	414	0		XP_017234763.1	86.47	414	0		XP_027088875.1	85.99	414	0		XP_004231541.1	86.71	414	0		XP_022847949.1	86.68	413	0		NP_001268217.1	89.37	414	0
	1120	UN001688	1495		XP_006854369.1	74.95	1509	0		XP_031501590.1	74.97	1510	0		XP_026435889.1	79.35	1511	0		XP_021975885.1	76.76	1506	0		XP_017241415.1	80.56	1512	0		XP_027094061.1	77.96	1511	0		XP_004247127.1	81.45	1515	0		XP_022849452.1	78.59	1513	0		XP_010652424.1	82.82	1508	0
	1121	UN001689	1078		XP_006853551.1	33.53	680	8e-81		XP_031489294.1	32.14	616	1e-66		XP_026392183.1	35.58	1127	5e-155		XP_022009176.1	41.91	618	3e-128		XP_017222741.1	39.53	1108	0		XP_027111810.1	39.45	1085	0		XP_010316757.1	39.52	1083	0		XP_022874076.1	39.85	1099	0		XP_010647158.1	51.4	356	1e-92
	1122	UN001690	884		XP_006858311.1	77.28	889	0		XP_031492046.1	79.87	889	0		XP_026449254.1	80.61	887	0		XP_035830357.1	81.6	886	0		XP_017227145.1	82.15	885	0		XP_027080859.1	81.42	888	0		XP_004245101.1	82.94	885	0		XP_022851873.1	82.81	884	0		XP_010648358.1	84.08	892	0
	1123	UN001691	157		XP_020529323.1	75.95	158	3e-56		XP_031486298.1	73.42	158	1e-52		XP_026443731.1	79.11	158	1e-58		XP_035831362.1	68.79	157	9e-50		XP_017247282.1	66.88	157	9e-49		XP_027089010.1	77.85	158	2e-56		XP_004237533.1	74.05	158	3e-54		XP_022890130.1	69.57	161	2e-50		XP_019076113.1	82.28	158	5e-62
	1124	UN001692	327		XP_006843700.1	52.17	276	2e-75		XP_031478083.1	54.5	222	1e-70		XP_026412387.1	51.3	269	2e-79		XP_021986860.1	60.36	222	2e-79		XP_017216042.1	58.56	222	3e-77		XP_027126512.1	60.81	222	4e-83		XP_004237564.1	25.11	235	2e-06		XP_022874120.1	53.97	315	7e-96		XP_010653362.1	55.95	311	3e-93
	1125	UN001693	1647		XP_020521812.1	52	1723	0		XP_031496911.1	49.97	1673	0		XP_026388746.1	54.26	1725	0		XP_022006514.1	54.55	1705	0		XP_017247141.1	56.52	1695	0		XP_027104125.1	57.21	1706	0		XP_010318228.1	56.58	1702	0		XP_022873809.1	57.02	1694	0		XP_010658167.1	63.59	1700	0
	1126	UN001694	333		XP_011625566.1	74.11	336	5e-136		XP_031478324.1	69.35	336	4e-126		XP_026411154.1	75.52	335	4e-133		XP_035835059.1	74.7	336	3e-138		XP_017222987.1	76.79	336	5e-143		XP_027094702.1	64.58	336	3e-121		XP_004232384.1	66.07	336	5e-121		XP_022845682.1	72.24	335	2e-135		XP_010649167.1	66.07	336	3e-122
	1127	UN001696	280		XP_011621274.1	54.91	173	4e-45		XP_031494618.1	54.34	173	2e-43		XP_026416455.1	61.14	193	2e-50		XP_035836218.1	54.77	283	2e-58		XP_017252445.1	55.52	281	9e-58		XP_027072324.1	61.07	280	7e-70		XP_010326023.1	54.64	280	1e-58		XP_022872758.1	57.45	282	5e-61		XP_019077233.1	63.76	287	5e-67
	1128	UN001697	1124		XP_006844006.1	72.74	1104	0		XP_031499813.1	70.92	1090	0		XP_026407902.1	70.81	1103	0		XP_022029535.1	72.43	1110	0		XP_017241880.1	73.33	1095	0		XP_027125921.1	73.84	1097	0		XP_004235749.1	73.06	1095	0		XP_022886106.1	74.41	1106	0		XP_002277625.3	77.5	1129	0
	1129	UN001698	1485		XP_020522199.1	66.15	1495	0		XP_031495020.1	66.58	1487	0		XP_026426270.1	68.4	1484	0		XP_022006716.1	71.52	1482	0		XP_017242001.1	72.61	1486	0		XP_027110157.1	75.03	1482	0		XP_004234191.1	75.03	1486	0		XP_022891109.1	75.22	1485	0		NP_001290005.1	76.84	1485	0
	1130	UN001699	464		XP_006850935.1	64.22	464	6e-168		XP_031505640.1	66.38	464	6e-172		XP_026404868.1	66.88	471	5e-178		XP_021984604.1	71.52	467	0		XP_017235498.1	68.16	468	0		XP_027124626.1	68.59	468	0		XP_010318423.1	66.88	474	8e-173		XP_022889319.1	71.79	475	0		XP_010655281.1	71.04	473	0
	1131	UN001700	945		XP_020524319.1	41.57	979	4e-149		XP_031482022.1	39.08	975	6e-139		XP_026414280.1	49.39	976	0		XP_035839289.1	44.16	967	3e-177		XP_017241599.1	45.8	987	0		XP_027070988.1	49.09	988	0		XP_010325711.1	48.16	976	0		XP_022852416.1	48.16	980	0		XP_010653585.1	57.38	983	0
	1132	UN001701	456		XP_006853124.2	45.39	434	1e-90		XP_031493943.1	46.43	448	2e-101		XP_026427118.1	48.46	456	1e-105		XP_022037453.1	48.15	459	7e-100		XP_017254068.1	52.67	450	3e-122		XP_027081255.1	57.33	457	3e-131		XP_010322306.1	52.98	470	6e-115		XP_022858524.1	53.36	461	2e-116		XP_010645531.1	53.08	439	4e-119
	1133	UN001702	1230		XP_020525803.1	65.29	968	0		XP_031491962.1	62.83	1033	0		XP_026407140.1	60.06	1064	0		XP_021989493.1	59.29	1216	0		XP_017252130.1	61.39	1264	0		XP_027061874.1	57.86	1260	0		XP_004243558.1	59.21	1270	0		XP_022850436.1	58.77	1266	0		XP_010657451.1	64.59	1271	0
	1134	UN001703	1678		XP_020522616.1	52.31	1665	0		XP_031479415.1	50.21	1685	0		XP_026386583.1	57.03	1664	0		XP_035840896.1	55.39	1661	0		XP_017218695.1	59	1661	0		XP_027097217.1	57.32	1687	0		XP_004237229.1	56.39	1658	0		XP_022889180.1	60.99	1297	0		XP_019076912.1	63.14	1693	0
	1135	UN001704	754		XP_006846246.2	43.98	723	2e-160		XP_031485512.1	52.8	500	8e-155		XP_026439866.1	47.31	744	2e-177		XP_021970463.1	47.01	753	0		XP_017247291.1	48.45	772	0		XP_027109317.1	46.68	767	4e-180		XP_004241220.1	48.48	757	0		XP_022892874.1	49.86	730	0		XP_002283383.1	51.05	762	0
	1136	UN001705	438		XP_006844162.1	75.17	443	0		XP_031480224.1	74.83	441	0		XP_026381024.1	77.64	416	0		XP_022034788.1	78.54	438	0		XP_017245881.1	76.71	438	0		XP_027123077.1	80.64	439	0		XP_025885876.1	77.68	439	0		XP_022881889.1	74.49	443	2e-178		XP_002269501.1	82.23	439	0
	1137	UN001706	51		XP_006850946.2	64.71	51	2e-15		XP_031499986.1	62.75	51	2e-14		XP_026404875.1	66.67	51	1e-14		XP_022037404.1	62.75	51	3e-12		XP_017241792.1	56.86	51	8e-13		XP_027094283.1	54.9	51	1e-10		XP_004242868.1	56.86	51	2e-11		XP_022850845.1	60.78	51	2e-13		XP_002265964.3	66.67	51	1e-15
	1138	UN001707	950		XP_006840655.2	65.51	432	2e-157		XP_031478353.1	66.52	445	2e-175		XP_026449577.1	55.45	972	0		XP_035839508.1	57.8	955	0		XP_017253005.1	57.96	961	0		XP_027090710.1	60.54	968	0		NP_001234545.1	59.22	971	0		XP_022859505.1	60.84	955	0		XP_010664787.1	66.49	964	0
	1139	UN001708	1229		XP_020525803.1	65.29	968	0		XP_031491962.1	62.83	1033	0		XP_026407140.1	61.79	1026	0		XP_021989493.1	59.27	1213	0		XP_017252130.1	61.39	1264	0		XP_027061874.1	57.98	1259	0		XP_004243558.1	59.23	1268	0		XP_022850436.1	58.77	1266	0		XP_010657451.1	64.59	1271	0
	1140	UN001709	1608		XP_011622179.1	51.7	1679	0		XP_031497823.1	49.45	1642	0		XP_026438658.1	45.7	1488	0		XP_021990383.1	53.23	1625	0		XP_017222587.1	55.22	1639	0		XP_027096770.1	56.01	1639	0		XP_010320710.1	57.96	1639	0		XP_022882035.1	56.75	1593	0		XP_003631178.2	63.01	1649	0
	1141	UN001710	1406		XP_006844278.2	80.75	1408	0		XP_031486742.1	81.99	1405	0		XP_026425582.1	82.39	1346	0		XP_022006259.1	83.31	1408	0		XP_017246990.1	84.65	1407	0		XP_027104530.1	85.15	1407	0		XP_010319266.1	84.15	1407	0		XP_022890173.1	82.46	1180	0		XP_002284223.2	86.92	1407	0
	1142	UN001711	1406		XP_006844278.2	80.75	1408	0		XP_031486742.1	81.99	1405	0		XP_026425582.1	82.39	1346	0		XP_022006259.1	83.31	1408	0		XP_017246990.1	84.65	1407	0		XP_027104530.1	85.15	1407	0		XP_010319266.1	84.15	1407	0		XP_022890173.1	82.46	1180	0		XP_002284223.2	86.92	1407	0
	1143	UN001712	530		XP_006878500.2	74.85	501	0		XP_031478192.1	72.56	503	0		XP_026393113.1	69.59	536	0		XP_022028362.1	75.66	534	0		XP_017226460.1	73.96	530	0		XP_027092656.1	69.87	531	0		NP_001233918.2	73.24	527	0		XP_022873023.1	74.76	527	0		XP_002283855.1	79.32	527	0
	1144	UN001713	902		XP_006848480.1	73.14	510	5e-139		XP_031477685.1	73.86	505	2e-131		XP_026400791.1	69.56	519	4e-136		XP_021981199.1	64.18	776	2e-140		XP_017233267.1	80.43	506	6e-153		XP_027119099.1	61.52	764	4e-153		XP_025888871.1	74.95	507	1e-141		XP_022846934.1	61.34	820	4e-144		XP_019074980.1	82.85	513	6e-159
	1145	UN001714	1508		XP_020522199.1	65.02	1521	0		XP_031495020.1	65.56	1510	0		XP_026426270.1	67.35	1507	0		XP_022006716.1	70.37	1505	0		XP_017242001.1	71.44	1509	0		XP_027110157.1	73.82	1505	0		XP_004234191.1	73.82	1509	0		XP_022891109.1	74.01	1508	0		NP_001290005.1	75.6	1508	0
	1146	UN001715	317		XP_020528672.1	54.8	281	3e-87		XP_031494660.1	51.94	310	3e-84		XP_026448911.1	56.95	302	1e-100		XP_022017929.1	51.53	295	9e-89		XP_017241744.1	52.23	291	2e-86		XP_027068853.1	57	300	7e-97		XP_025887257.1	54.3	291	2e-88		XP_022893343.1	54.96	282	1e-82		XP_010656270.1	59.27	302	3e-105
	1147	UN001716	234		XP_006838244.2	42.64	197	6e-42		XP_031489062.1	48.69	191	6e-43		XP_026434983.1	58.88	197	7e-58		XP_022041165.1	60	195	4e-59		XP_017230709.1	61.31	168	4e-54		---	---	---	---		---	---	---	---		XP_022869080.1	61.14	193	3e-61		XP_010651968.1	67.67	232	3e-78
	1148	UN001717	1351		XP_006841173.2	65.17	1358	0		XP_031482496.1	64.5	1352	0		XP_026427277.1	71.78	1350	0		XP_035832162.1	70.24	1334	0		XP_017235397.1	69.31	1375	0		XP_027084673.1	72.55	1348	0		XP_004244891.1	71.25	1367	0		XP_022845719.1	71.89	1366	0		XP_002282918.2	78.76	1351	0
	1149	UN001719	215		XP_011621157.1	49.54	216	1e-51		XP_031494939.1	50.92	218	1e-52		XP_026396314.1	60	215	9e-70		XP_022013856.2	56.07	214	1e-62		XP_017221078.1	57.01	214	3e-66		XP_027085693.1	56.54	214	1e-62		XP_004235142.1	57.21	215	8e-67		XP_022866259.1	59.53	215	2e-67		XP_002267221.2	61.86	215	7e-71
	1150	UN001720	1483		XP_020522199.1	66.15	1495	0		XP_031495020.1	66.58	1487	0		XP_026426270.1	68.35	1482	0		XP_022006716.1	71.49	1480	0		XP_017242001.1	72.57	1484	0		XP_027110157.1	75	1480	0		XP_004234191.1	74.93	1484	0		XP_022891109.1	75.19	1483	0		NP_001290005.1	76.8	1483	0
	1151	UN001721	1676		XP_020522616.1	52.38	1663	0		XP_031479415.1	50.33	1683	0		XP_026386583.1	57.16	1662	0		XP_035840896.1	55.52	1659	0		XP_017218695.1	59.07	1659	0		XP_027097217.1	57.39	1685	0		XP_004237229.1	56.58	1656	0		XP_022889180.1	60.99	1297	0		XP_019076912.1	63.34	1691	0
	1152	UN001722	530		XP_006878500.2	74.85	501	0		XP_031478192.1	72.56	503	0		XP_026393113.1	69.59	536	0		XP_022028362.1	75.66	534	0		XP_017226460.1	73.96	530	0		XP_027092656.1	69.87	531	0		NP_001233918.2	73.24	527	0		XP_022873023.1	74.76	527	0		XP_002283855.1	79.32	527	0
	1153	UN001723	606		XP_006841755.1	50.25	605	9e-172		XP_031473491.1	49.24	589	4e-158		XP_026421112.1	61.49	605	0		XP_022021262.1	60.6	599	0		XP_017243546.1	62.44	615	0		XP_027061161.1	61.84	608	0		XP_004248468.3	60.27	599	0		XP_022867250.1	60.57	601	0		XP_002272819.1	71.48	610	0
	1154	UN001724	620		XP_006850532.3	67.58	586	0		XP_031473662.1	67.74	592	0		XP_026455365.1	67.72	635	0		XP_022002746.1	73.79	618	0		XP_017258888.1	77.15	617	0		XP_027114041.1	74.19	620	0		XP_010320782.1	71.82	628	0		XP_022897701.1	73.55	620	0		XP_002264260.1	79.19	620	0
	1155	UN001725	674		XP_006854672.1	38.46	221	6e-14		XP_031483571.1	36.21	243	3e-13		XP_026424672.1	34.19	737	3e-54		---	---	---	---		XP_017242328.1	36.26	706	7e-59		XP_027082973.1	37.55	719	4e-69		XP_004228463.1	35.24	735	1e-65		XP_022862910.1	41.36	382	3e-47		XP_010651645.1	43.88	727	5e-105
	1156	UN001726	1219		XP_011622669.1	70.11	1278	0		XP_031485204.1	70.87	1205	0		XP_026414966.1	74.03	1232	0		XP_022039411.1	72.28	1140	0		XP_017243626.1	71.99	1164	0		XP_027069807.1	73.3	1251	0		XP_010327705.1	73.01	1219	0		XP_022859262.1	74.57	1223	0		XP_019077214.1	79.01	1172	0
	1157	UN001727	284		XP_020518769.1	72.63	285	6e-126		XP_031486337.1	75.09	285	6e-131		XP_026421331.1	76.49	285	6e-133		XP_021990025.1	74.39	285	8e-128		XP_017252181.1	80	285	3e-138		XP_027124554.1	81.75	285	5e-141		NP_001234465.1	78.6	285	7e-137		XP_022889588.1	81.75	285	6e-141		XP_010654522.1	82.11	285	4e-143
	1158	UN001728	1343		XP_020519523.1	66.12	1340	0		XP_031487156.1	65.82	1340	0		XP_026380896.1	71.82	1345	0		XP_022021274.1	74.31	1203	0		XP_017241452.1	72.54	1340	0		XP_027125432.1	71.45	1345	0		XP_004235744.1	72.33	1348	0		XP_022850364.1	72.49	1345	0		XP_010663695.1	76.81	1341	0
	1159	UN001729	1389		XP_006839143.1	55.23	1490	0		XP_031491821.1	54.19	1432	0		XP_026433947.1	58.9	1421	0		XP_022005413.1	52.89	883	0		XP_017235161.1	58.79	1417	0		XP_027075364.1	54.04	1436	0		XP_004239365.1	55.72	1380	0		XP_022894094.1	50	1434	0		XP_010652850.1	69.01	1436	0
	1160	UN001730	152		XP_006846441.1	67.76	152	1e-55		XP_031496283.1	66.23	151	4e-54		XP_026390624.1	62.25	151	2e-48		XP_022027178.1	78.81	151	7e-64		XP_017242211.1	52.98	151	2e-42		XP_027109936.1	72.85	151	4e-59		NP_001334623.1	77.48	151	2e-64		XP_022844545.1	81.46	151	1e-67		XP_019081708.1	73.03	152	4e-58
	1161	UN001731	448		XP_020523641.1	48.43	223	3e-32		XP_031479716.1	48.05	231	7e-40		XP_026440852.1	46.74	445	2e-67		XP_022012457.1	37.53	461	8e-52		XP_017258369.1	45.51	468	6e-75		XP_027109976.1	50	472	5e-91		XP_019068459.1	50.32	473	1e-96		XP_022878482.1	48.3	470	7e-72		XP_019081549.1	56.33	490	2e-116
	1162	UN001732	648		XP_020526782.1	41.3	661	2e-127		XP_031504625.1	36.28	667	3e-106		XP_026403854.1	42.92	650	4e-138		XP_022024892.1	32.31	684	9e-83		XP_017228221.1	31.09	669	4e-85		XP_027095662.1	43.83	673	1e-154		XP_004246748.1	48.21	643	2e-150		XP_022891602.1	44.76	668	1e-151		XP_019082112.1	51.11	673	0
	1163	UN001733	752		XP_011623559.1	59.24	395	7e-126		XP_031490647.1	54.89	399	6e-115		XP_026382194.1	45.11	747	3e-159		XP_035846193.1	41.84	772	1e-153		XP_017215382.1	58.14	430	1e-142		XP_027124708.1	43.56	776	1e-161		XP_025885954.1	46.05	608	1e-134		XP_022842675.1	42.23	772	5e-158		XP_010644045.1	47.09	773	3e-179
	1164	UN001734	924		XP_006840655.2	68.19	415	8e-161		XP_031478353.1	69.16	428	5e-179		XP_026449577.1	56.49	956	0		XP_035839508.1	59.1	929	0		XP_017253005.1	59.43	944	0		XP_027090710.1	61.82	943	0		NP_001234545.1	60.7	944	0		XP_022859505.1	62.42	934	0		XP_010664787.1	67.76	946	0
	1165	UN001735	1715		XP_006851811.1	68.55	1749	0		XP_031498905.1	69.09	1731	0		XP_026380316.1	69.58	1729	0		XP_022015588.1	68.21	1730	0		XP_017234816.1	69.4	1729	0		XP_027108154.1	70.97	1729	0		XP_004229821.1	71.11	1727	0		XP_022897152.1	70.35	1727	0		XP_002279696.1	74	1727	0
	1166	UN001736	994		XP_011621995.1	46.45	1027	0		XP_031476935.1	48.97	1023	0		XP_026409173.1	51.36	1026	0		XP_022010241.1	50.1	1030	0		XP_017247641.1	53.37	1038	0		XP_027123098.1	53.75	1027	0		XP_004236222.1	52.04	1028	0		XP_022845077.1	51.36	1026	0		XP_010663148.1	56.43	1049	0
	1167	UN001737	296		XP_006829033.2	61.76	306	7e-100		XP_031493648.1	55.79	328	7e-94		XP_026416687.1	76.73	202	7e-92		XP_021992708.1	61.39	303	2e-98		XP_017236885.1	65.46	304	6e-109		XP_027080952.1	65.57	305	2e-109		XP_004245574.1	64.26	305	1e-105		XP_022881288.1	64.14	304	6e-110		XP_002279187.1	65.5	313	2e-109
	1168	UN001738	1141		XP_006856780.3	64.04	1143	0		XP_031501760.1	51.62	1141	0		XP_026381365.1	50.74	1155	0		XP_022008734.2	69.33	1138	0		XP_017237895.1	70.47	1138	0		XP_027091598.1	69.85	1141	0		NP_001234209.1	50.69	1156	0		XP_022873196.1	70.29	1141	0		XP_002279471.2	75.48	1142	0
	1169	UN001739	253		XP_011626840.1	57.78	225	2e-61		XP_031495816.1	59.26	216	2e-60		XP_026380229.1	64.89	262	4e-80		XP_022029272.1	65.32	222	2e-69		XP_017231392.1	60.77	260	7e-80		XP_027083248.1	66.96	224	6e-76		NP_001304999.1	58.57	251	2e-68		XP_022893945.1	61.21	232	5e-67		XP_002275649.1	61.69	261	1e-79
	1170	UN001740	860		XP_006844098.2	60.1	777	0		XP_031479358.1	63.61	665	0		XP_026407709.1	64.6	726	0		XP_022017569.1	70.71	676	0		XP_017235906.1	71.11	682	0		XP_027087385.1	69.47	701	0		XP_010316521.1	63.91	798	0		XP_022897714.1	65.28	795	0		XP_002280960.2	63.8	884	0
	1171	UN001741	1253		XP_020525803.1	65.29	968	0		XP_031491962.1	62.83	1033	0		XP_026407140.1	61.79	1026	0		XP_021989493.1	58.43	1234	0		XP_017252130.1	61.32	1277	0		XP_027061874.1	58.25	1260	0		XP_004243558.1	60.41	1268	0		XP_022850436.1	59.02	1269	0		XP_010657451.1	65.62	1271	0
	1172	UN001742	1381		XP_020522616.1	54.99	1404	0		XP_031479415.1	53.02	1409	0		XP_026386583.1	58.95	1396	0		XP_035840896.1	57.19	1397	0		XP_017218695.1	60.37	1393	0		XP_027097217.1	61.35	1322	0		XP_010319488.1	57.45	1389	0		XP_022889180.1	60.99	1297	0		XP_010654228.1	66.16	1395	0
	1173	UN001743	1688		XP_006851811.1	69.57	1722	0		XP_031498905.1	70.19	1704	0		XP_026380316.1	70.68	1702	0		XP_022015588.1	69.29	1703	0		XP_017234816.1	70.51	1702	0		XP_027108154.1	72.09	1702	0		XP_004229821.1	72.24	1700	0		XP_022897152.1	71.47	1700	0		XP_002279696.1	75.18	1700	0
	1174	UN001744	1216		XP_011622669.1	70.35	1275	0		XP_031485204.1	71.05	1202	0		XP_026414966.1	74.21	1229	0		XP_022039411.1	72.47	1137	0		XP_017243626.1	72.09	1161	0		XP_027069807.1	73.48	1248	0		XP_010327705.1	73.19	1216	0		XP_022859262.1	74.75	1220	0		XP_019077214.1	79.21	1169	0
	1175	UN001745	924		XP_006840655.2	68.19	415	8e-161		XP_031478353.1	69.16	428	5e-179		XP_026449577.1	56.49	956	0		XP_035839508.1	59.1	929	0		XP_017253005.1	59.43	944	0		XP_027090710.1	61.82	943	0		NP_001234545.1	60.7	944	0		XP_022859505.1	62.42	934	0		XP_010664787.1	67.76	946	0
	1176	UN001746	131		XP_020518820.1	46.56	131	4e-29		XP_031490840.1	43.51	131	2e-26		XP_026438643.1	62.6	131	6e-43		XP_021989933.2	52.67	131	9e-35		XP_017217187.1	55.65	124	6e-36		XP_027124833.1	61.07	131	5e-40		XP_019070470.1	61.07	131	3e-42		XP_022857888.1	66.15	130	3e-41		XP_010654418.1	60.31	131	3e-40
	1177	UN001747	911		XP_020519550.1	70.39	912	0		XP_031488106.1	57.18	878	0		XP_026380794.1	75.73	919	0		XP_022022622.1	74.81	913	0		XP_017226800.1	77.89	918	0		XP_027095668.1	77.37	919	0		XP_010320702.1	78.98	918	0		XP_022882079.1	79.48	916	0		XP_010656773.1	83.9	919	0
	1178	UN001748	1070		XP_020522242.1	47.45	1001	0		XP_031477272.1	46.74	952	0		XP_026457750.1	53.78	1123	0		XP_022039408.1	52.33	1114	0		XP_017215066.1	54.88	1148	0		XP_027110166.1	55.29	1105	0		XP_010317501.1	64.97	551	0		XP_022887064.1	54.99	1113	0		XP_010662629.1	63.69	1107	0
	1179	UN001749	1257		XP_020526828.1	56.86	1312	0		XP_031476857.1	51.09	1290	0		XP_026403682.1	53.57	1275	0		XP_021969682.1	53.91	1278	0		XP_017235375.1	59.17	1281	0		XP_027115405.1	64.04	1271	0		XP_010326977.1	64.04	1268	0		XP_022860570.1	60.02	1263	0		XP_010661910.1	67.43	1271	0
	1180	UN001750	762		XP_006839143.1	49.32	809	0		XP_031491821.1	49.34	754	0		XP_026433946.1	53.36	774	0		XP_022011444.1	50.33	455	3e-113		XP_017235162.1	53.51	770	0		XP_027096350.1	50.91	772	0		XP_004239365.1	50.47	751	3e-179		XP_022856131.1	48.45	772	1e-175		XP_010652842.1	65.84	767	0
	1181	UN001751	601		XP_011625909.1	59.74	621	0		XP_031500348.1	63.51	592	0		XP_026455095.1	44.79	614	3e-136		XP_035840339.1	65.62	634	0		XP_017229961.1	67.62	627	0		XP_027084528.1	68.29	596	0		XP_010324965.1	68.67	600	0		XP_022870676.1	69.41	631	0		XP_002285168.1	70.92	612	0
	1182	UN001752	386		XP_020518746.1	36.75	381	1e-68		XP_031474726.1	38.18	385	3e-67		XP_026417439.1	38.82	389	2e-76		XP_035845798.1	43.01	386	2e-86		XP_017221419.1	52.3	348	1e-99		XP_027086538.1	38.3	376	6e-76		XP_019071141.1	39.57	369	4e-70		XP_022870256.1	47.98	346	6e-93		XP_019081078.1	39.89	371	2e-78
	1183	UN001753	868		XP_020529789.1	42.41	896	2e-172		XP_031486378.1	42.43	898	8e-170		XP_026446221.1	50.52	869	0		XP_035846042.1	52.24	869	0		XP_017222907.1	53.93	890	0		XP_027115917.1	54.86	864	0		NP_001266140.1	53.51	882	0		XP_022849320.1	54.02	870	0		XP_002272118.2	58.85	870	0
	1184	UN001754	934		XP_020531334.1	44.85	941	0		XP_031475100.1	44.85	631	3e-141		XP_026409205.1	48.31	975	0		XP_035830203.1	51.06	942	0		XP_017232532.1	52.68	970	0		XP_027085632.1	55.05	941	0		XP_025888211.1	56.67	944	0		XP_022873256.1	55.52	960	0		XP_010661365.1	62.82	944	0
	1185	UN001755	249		XP_011625324.1	43.3	261	5e-38		XP_031492139.1	47.41	251	1e-44		XP_026441000.1	52.96	253	4e-53		XP_022027775.1	49.79	243	1e-49		XP_017228309.1	52.94	255	2e-59		XP_027080959.1	54.72	254	4e-64		XP_019070770.1	53.97	252	3e-62		XP_022851861.1	50.98	255	4e-55		XP_019074813.1	61.11	252	2e-73
	1186	UN001756	1327		XP_020526505.1	69.06	278	1e-108		XP_031487772.1	80.36	224	1e-105		XP_026455721.1	38.65	1040	2e-147		XP_035832477.1	82.3	226	1e-106		XP_017241387.1	40.21	766	1e-124		XP_027091442.1	73.48	279	9e-116		XP_025885089.1	70.63	286	3e-115		XP_022850681.1	74.83	286	1e-123		XP_019074011.1	42.84	894	3e-161
	1187	UN001757	525		---	---	---	---		YP_009477614.1	93.51	524	0		XP_026426093.1	96.48	227	1e-101		YP_008999560.1	94.85	524	0		YP_006291842.1	94.56	496	0		---	---	---	---		YP_009430472.1	96.56	524	0		---	---	---	---		YP_002608358.1	93.71	525	0
	1188	UN001758	1667		XP_020522616.1	52.88	1649	0		XP_031479415.1	50.84	1668	0		XP_026386583.1	57.89	1648	0		XP_035840896.1	56.07	1648	0		XP_017218695.1	59.81	1647	0		XP_027097217.1	58.04	1673	0		XP_004237229.1	57	1644	0		XP_022889180.1	60.99	1297	0		XP_019076912.1	64.1	1677	0
	1189	UN001759	530		XP_006878500.2	74.85	501	0		XP_031478192.1	72.56	503	0		XP_026393113.1	69.59	536	0		XP_022028362.1	75.66	534	0		XP_017226460.1	73.96	530	0		XP_027092656.1	69.87	531	0		NP_001233918.2	73.24	527	0		XP_022873023.1	74.76	527	0		XP_002283855.1	79.32	527	0
	1190	UN001760	306		XP_011628999.1	37.38	305	1e-32		XP_031494518.1	36	325	2e-36		XP_026379813.1	35.96	317	2e-34		XP_022025658.1	40.26	231	3e-34		XP_017235476.1	36.88	301	7e-37		XP_027115281.1	35.56	315	3e-36		XP_004248059.1	34.81	316	3e-33		XP_022857257.1	37.77	323	3e-38		XP_010661805.1	38.46	312	8e-43
	1191	UN001761	262		XP_011625324.1	43.07	274	3e-39		XP_031492139.1	46.79	265	2e-45		XP_026441000.1	52.06	267	6e-54		XP_022027775.1	47.35	264	2e-50		XP_017228309.1	51.49	268	2e-59		XP_027080959.1	54.31	267	2e-65		XP_019070770.1	53.21	265	3e-64		XP_022851861.1	50	268	2e-55		XP_019074813.1	60	265	2e-74
	1192	UN001762	642		XP_006853146.3	59.49	627	0		XP_031497098.1	59.11	626	0		XP_026446781.1	61.8	644	0		XP_022010983.1	62.72	625	0		XP_017227575.1	65.61	628	0		XP_027074474.1	63.7	664	0		NP_001266168.2	66.56	646	0		XP_022893596.1	66.46	650	0		XP_019073076.1	70.6	653	0
	1193	UN001763	868		XP_011626306.2	70.34	863	0		XP_031485557.1	69.51	869	0		XP_026403715.1	71.28	881	0		XP_022002091.1	69.55	867	0		XP_017226438.1	72.95	854	0		XP_027084892.1	75.41	858	0		XP_004245506.1	75.15	857	0		XP_022886978.1	72.4	866	0		XP_002266075.1	74.74	867	0
	1194	UN001764	1645		XP_020520096.1	66.19	1671	0		XP_031476346.1	65.45	1670	0		XP_026452099.1	71.06	1617	0		XP_035834109.1	67.69	1665	0		XP_017217937.1	70.39	1682	0		XP_027114943.1	73.5	1664	0		XP_004247202.1	71.09	1664	0		XP_022884876.1	69.53	1667	0		XP_019073568.1	72.81	1199	0
	1195	UN001765	1038		XP_006852194.1	53.64	1072	0		XP_031478458.1	51.21	1078	0		XP_026419126.1	63.96	899	0		XP_022000007.1	57.4	1075	0		XP_017216902.1	57.21	1047	0		XP_027119371.1	63.91	920	0		XP_010326927.1	65.62	896	0		XP_022846417.1	53.85	767	0		XP_010650471.1	62.85	1082	0
	1196	UN001767	1542		XP_006829728.1	41.02	1665	0		XP_031482681.1	40.47	1658	0		XP_026445900.1	51.03	1605	0		XP_022028236.1	45.21	1577	0		XP_017256134.1	46.77	1593	0		XP_027105932.1	46.31	1624	0		XP_010315234.1	45.63	1613	0		XP_022869694.1	48.31	1600	0		XP_010647758.1	55.86	1604	0
	1197	UN001768	586		XP_020531013.1	69.64	583	0		XP_031502258.1	66.04	583	0		XP_026400721.1	74.27	583	0		XP_022026723.1	69.91	585	0		XP_017224023.1	73.5	585	0		XP_027116624.1	74.19	585	0		XP_004247758.1	71.36	583	0		XP_022871351.1	71.72	587	0		XP_002281958.1	77.53	583	0
	1198	UN001769	460		XP_020531201.1	68.53	464	0		XP_031479994.1	66.96	460	8e-179		XP_026448004.1	67.97	459	0		XP_021972940.1	68.11	461	1e-176		XP_017247550.1	68.48	460	2e-180		XP_027101974.1	68.63	459	0		XP_010315944.1	71.46	459	0		XP_022873270.1	71.74	460	0		XP_010658923.1	77.12	459	0
	1199	UN001770	1494		XP_006840556.1	61.58	1481	0		XP_031496669.1	64.61	1492	0		XP_026449461.1	67.72	1487	0		XP_022001961.1	69.31	1489	0		XP_017226250.1	70.28	1487	0		XP_027098628.1	71.64	1488	0		XP_004247427.1	71.54	1483	0		XP_022847301.1	70.64	1495	0		XP_010652180.1	74.52	1456	0
	1200	UN001771	1497		XP_020527292.1	65.78	1508	0		XP_031499769.1	65.53	1497	0		XP_026442828.1	68.85	1438	0		XP_035835374.1	68.46	1465	0		XP_017253442.1	68.62	1466	0		XP_027084053.1	68.85	1483	0		XP_004249988.1	68.56	1482	0		XP_022857160.1	69.68	1451	0		XP_010654053.1	73.44	1476	0
	1201	UN001772	1662		XP_020522616.1	52.76	1649	0		XP_031479415.1	50.6	1668	0		XP_026386583.1	57.65	1648	0		XP_035840896.1	55.83	1648	0		XP_017218695.1	59.5	1647	0		XP_027097217.1	57.8	1673	0		XP_004237229.1	56.75	1644	0		XP_022889180.1	60.99	1297	0		XP_019076912.1	63.86	1677	0
	1202	UN001773	555		XP_020531201.1	68.98	561	0		XP_031479994.1	67.15	557	0		XP_026448004.1	69.13	554	0		XP_022025598.1	69.08	553	0		XP_017247550.1	70.04	554	0		XP_027101974.1	70.4	554	0		XP_004231810.1	72.74	554	0		XP_022873270.1	73.15	555	0		XP_010658924.1	78.16	554	0
	1203	UN001774	1020		XP_020520294.1	69.78	450	2e-160		XP_031493503.1	71.19	420	4e-159		XP_026388611.1	61.45	856	0		XP_021988535.1	54.1	854	0		XP_017258147.1	69.05	420	2e-150		XP_027091353.1	57.41	864	0		XP_010323429.1	58.32	1058	0		XP_022880157.1	70.7	413	1e-153		XP_010664484.1	78.05	442	1e-176
	1204	UN001775	1034		XP_020525803.1	63.32	976	0		XP_031491962.1	63.58	972	0		XP_026407150.1	63.27	961	0		XP_021998218.1	66.53	962	0		XP_017252130.1	68.32	966	0		XP_027061875.1	65.04	1044	0		XP_004243558.1	65.03	1038	0		XP_022850440.1	64.8	1037	0		XP_010657451.1	69.84	1041	0
	1205	UN001776	361		XP_006840312.1	49.21	378	1e-88		XP_031498780.1	46.56	363	2e-79		XP_026435664.1	52.7	370	3e-98		XP_022038482.1	52.04	367	4e-90		XP_017226642.1	54.4	364	7e-98		XP_027115807.1	54.22	367	3e-101		XP_004229181.1	58.58	367	5e-108		XP_022890482.1	60.11	361	1e-112		XP_010652308.1	64.01	364	3e-122
	1206	UN001777	1583		XP_020520093.1	25.97	1059	1e-41		XP_031484853.1	29.32	1139	4e-71		XP_026425596.1	35.83	1228	6e-131		XP_021969677.1	33	1579	1e-145		XP_017226622.1	40.68	1615	0		XP_027116331.1	44.44	1627	0		XP_004247588.3	43.45	1625	0		XP_022898196.1	35.19	1600	2e-174		XP_010649952.1	50.53	1619	0
	1207	UN001778	1644		XP_020522616.1	53.07	1645	0		XP_031479415.1	51.05	1663	0		XP_026386583.1	58.09	1644	0		XP_035840896.1	56.27	1644	0		XP_017218695.1	59.89	1643	0		XP_027097217.1	58.94	1634	0		XP_004237229.1	57.1	1641	0		XP_022889180.1	60.99	1297	0		XP_019076912.1	64.8	1642	0
	1208	UN001779	888		XP_020519550.1	72.22	889	0		XP_031488106.1	58.71	855	0		XP_026380794.1	77.68	896	0		XP_022022622.1	76.74	890	0		XP_017226800.1	79.89	895	0		XP_027095668.1	79.35	896	0		XP_010320702.1	81.01	895	0		XP_022882079.1	81.52	893	0		XP_010656773.1	86.05	896	0
	1209	UN001780	702		XP_020519747.1	48.39	744	3e-156		XP_031490926.1	52.04	759	6e-173		XP_026395401.1	61.41	710	0		XP_021993443.1	61.87	716	0		XP_017258760.1	61.61	706	0		XP_027068400.1	63.43	711	0		XP_004249197.1	64.45	706	0		XP_022865130.1	61.19	706	0		XP_010653797.1	71.81	706	0
	1210	UN001781	194		XP_006852882.1	76.27	177	2e-77		XP_031495782.1	80.35	173	2e-79		XP_026449497.1	72.73	198	7e-83		XP_021990626.1	74.36	195	1e-84		XP_017258450.1	74.75	198	9e-87		XP_027108869.1	72.22	198	2e-85		NP_001333575.1	71.72	198	3e-83		XP_022869094.1	74.75	198	1e-85		XP_002266390.1	79.29	198	2e-91
	1211	UN001783	1253		XP_020525803.1	65.29	968	0		XP_031491962.1	62.83	1033	0		XP_026407140.1	61.79	1026	0		XP_021989493.1	58.43	1234	0		XP_017252130.1	61.32	1277	0		XP_027061874.1	58.25	1260	0		XP_004243558.1	60.41	1268	0		XP_022850436.1	59.02	1269	0		XP_010657451.1	65.62	1271	0
	1212	UN001784	47		XP_020525770.1	70.21	47	2e-15		XP_031484417.1	74.47	47	9e-16		XP_026412097.1	74.47	47	1e-15		XP_021994316.1	76.6	47	2e-15		XP_017249476.1	68.09	47	3e-13		XP_027085239.1	72.34	47	2e-15		NP_001303895.1	80.85	47	7e-17		XP_022857107.1	74.47	47	1e-15		XP_002276276.1	76.6	47	1e-15
	1213	UN001785	497		XP_011621995.1	52.79	502	9e-141		XP_031476935.1	52	500	1e-134		XP_026409173.1	54.78	502	5e-142		XP_022010241.1	51.29	503	9e-138		XP_017247641.1	55.88	485	3e-152		XP_027123098.1	57.83	498	4e-158		XP_004236222.1	57.89	475	6e-157		XP_022845077.1	54.58	491	4e-142		XP_010663148.1	65.2	500	3e-177
	1214	UN001786	1079		XP_006853146.3	44.49	1144	0		XP_031497096.1	46.18	1100	0		XP_026434207.1	49.19	1106	0		XP_022010983.1	51.63	707	3e-161		XP_017227575.1	46.96	1120	0		XP_027106275.1	50.82	1104	0		NP_001266168.2	49.12	1085	0		XP_022857404.1	48.85	1044	0		XP_010645223.1	49.91	1072	0
	1215	UN001787	1445		XP_020517526.1	42.31	1489	0		XP_031482681.1	40.88	1497	0		XP_026445900.1	49.97	1491	0		XP_022028236.1	44.16	1456	0		XP_017256134.1	46.62	1463	0		XP_027112478.1	46.35	1493	0		XP_010315234.1	45.52	1485	0		XP_022869694.1	47.96	1470	0		XP_010647758.1	55.46	1484	0
	1216	UN001788	1402		XP_011628505.1	47.33	1424	0		XP_031504044.1	56.29	977	0		XP_026411547.1	48.52	1488	0		XP_022020606.1	46.88	1393	0		XP_017237618.1	47.99	1419	0		XP_027090716.1	50.93	1500	0		XP_010312869.1	49.29	1410	0		XP_022858176.1	50.24	1451	0		XP_010665199.1	59.74	1448	0
	1217	UN001789	273		XP_020530791.1	71.79	273	2e-116		XP_031475640.1	68.86	273	2e-111		XP_026433117.1	73.26	273	1e-115		XP_021988605.1	73.99	273	4e-121		XP_017258104.1	72.16	273	1e-117		XP_027112098.1	75.46	273	1e-118		XP_010315357.1	75.46	273	1e-118		XP_022898619.1	76.56	273	1e-121		XP_002276432.2	78.75	273	3e-124
	1218	UN001790	548		XP_006830095.1	63.82	539	0		XP_031485645.1	60.41	538	6e-178		XP_026408360.1	69.65	537	0		XP_022036873.1	65.59	558	0		XP_017223678.1	70.16	553	0		XP_027086985.1	68.41	554	0		NP_001333367.1	67.39	552	0		XP_022848250.1	70.93	547	0		XP_010645345.1	72.18	550	0
	1219	UN001791	307		XP_006844915.2	46.82	299	3e-61		XP_031495849.1	46.04	278	6e-55		XP_026403748.1	54.58	273	2e-71		XP_022012479.1	56.94	281	7e-83		XP_017242883.1	56.79	324	8e-91		XP_027094700.1	54.35	322	3e-90		XP_004234980.1	55.42	323	1e-89		XP_022875259.1	61.25	271	1e-86		XP_002272224.1	63.12	320	4e-102
	1220	UN001792	1648		XP_020522616.1	52.95	1645	0		XP_031479415.1	50.87	1663	0		XP_026386583.1	57.91	1644	0		XP_035840896.1	56.08	1644	0		XP_017218695.1	59.65	1643	0		XP_027097217.1	58.75	1634	0		XP_004237229.1	56.92	1641	0		XP_022889180.1	60.99	1297	0		XP_019076912.1	64.14	1662	0
	1221	UN001793	289		XP_011628113.1	57.98	307	1e-78		XP_031502101.1	62.25	302	7e-82		XP_026401026.1	67.44	301	1e-83		XP_022002571.2	64.77	298	6e-80		XP_017253214.1	63.19	288	6e-83		XP_027116593.1	65.17	290	2e-84		XP_004247741.1	66	300	1e-87		XP_022871377.1	64.33	300	6e-87		XP_002285287.2	62	300	2e-89
	1222	UN001794	178		XP_006857987.2	47.22	180	1e-34		XP_031500726.1	47.2	161	7e-33		XP_026411628.1	41.52	171	1e-28		XP_035837246.1	50.56	178	4e-40		XP_017255832.1	51.96	179	7e-46		XP_027070679.1	54.14	181	5e-44		XP_019071009.1	54.19	179	1e-41		XP_022882931.1	55.06	178	2e-46		XP_002277106.1	60.23	176	8e-52
	1223	UN001796	1178		XP_011627546.2	73.87	1175	0		XP_031475620.1	69.09	1171	0		XP_026394686.1	74.19	1178	0		XP_022008551.1	74.51	1177	0		XP_017247484.1	76.42	1179	0		XP_027091920.1	76.49	1178	0		XP_025886684.1	77.96	1166	0		XP_022850654.1	77.29	1167	0		XP_019072216.1	81.59	1179	0
	1224	UN001797	353		XP_020528350.1	45.71	315	9e-61		XP_031491347.1	47.28	239	6e-54		XP_026391984.1	39.73	365	7e-62		XP_021988570.1	46.4	250	5e-52		XP_017253343.1	42.71	295	1e-51		XP_027082160.1	44.84	310	7e-61		XP_004228483.1	40.38	364	4e-60		XP_022883907.1	52.73	256	1e-62		XP_010653661.1	52.28	241	4e-63
	1225	UN001798	1483		XP_020522199.1	66.15	1495	0		XP_031495020.1	66.58	1487	0		XP_026426270.1	68.35	1482	0		XP_022006716.1	71.49	1480	0		XP_017242001.1	72.57	1484	0		XP_027110157.1	75	1480	0		XP_004234191.1	74.93	1484	0		XP_022891109.1	75.19	1483	0		NP_001290005.1	76.8	1483	0
	1226	UN001799	1201		XP_020521683.1	69.5	1210	0		XP_031503343.1	69.58	1213	0		XP_026392266.1	72.62	1209	0		XP_022036003.1	71.05	1209	0		XP_017226171.1	74.5	1204	0		XP_027111736.1	73.36	1205	0		XP_010316724.1	75.08	1208	0		XP_022845659.1	71.27	355	6e-148		XP_019074152.1	79.83	590	0
	1227	UN001800	234		XP_006826524.1	73.93	234	8e-90		XP_031501169.1	78.63	234	1e-96		XP_026392527.1	77.78	234	2e-94		XP_021993629.1	75.64	234	1e-93		XP_017242026.1	76.92	234	4e-93		XP_027064077.1	79.49	234	4e-95		XP_004244141.1	78.21	234	2e-95		XP_022863379.1	79.91	234	3e-98		XP_002281649.1	79.49	234	2e-97
	1228	UN001801	313		XP_006836611.2	29.22	308	8e-26		XP_031499412.1	31.25	304	5e-31		XP_026409917.1	26.47	306	4e-18		XP_022023511.1	28.29	304	6e-25		XP_017228724.1	33.03	327	7e-40		XP_027100137.1	29.22	308	4e-24		XP_019069620.1	31.02	303	2e-28		XP_022851646.1	30.29	307	7e-24		XP_019075763.1	29.41	306	5e-25
	1229	UN001802	1235		XP_006856780.3	64.16	1222	0		XP_031501760.1	51.59	1225	0		XP_026381365.1	49.8	1253	0		XP_022008734.2	69.06	1225	0		XP_017237895.1	70.64	1226	0		XP_027091598.1	69.54	1231	0		NP_001234209.1	50.16	1254	0		XP_022873196.1	70.06	1229	0		XP_002279471.2	75.46	1239	0
	1230	UN001804	1110		XP_006851811.1	76.34	1116	0		XP_031498905.1	75.63	1116	0		XP_026380316.1	77.67	1115	0		XP_022015588.1	75.09	1120	0		XP_017234816.1	75.85	1114	0		XP_027107809.1	78.58	1116	0		XP_004229821.1	77.87	1116	0		XP_022897152.1	77.31	1115	0		XP_002279696.1	80.09	1115	0
	1231	UN001806	1554		XP_020519409.1	40.88	1644	0		XP_031483008.1	39.11	1603	0		XP_026404534.1	47.22	1527	0		XP_022023216.1	48.57	1538	0		XP_017258030.1	52.1	1357	0		XP_027070737.1	47.49	1554	0		XP_004231458.1	45.63	1591	0		XP_022898672.1	47.91	1603	0		XP_010646379.1	54.22	1610	0
	1232	UN001807	662		XP_011624595.1	83.21	405	0		XP_031482572.1	83.85	644	0		XP_026446847.1	85.48	668	0		XP_022005246.1	82.78	662	0		XP_017218907.1	82.56	665	0		XP_027074734.1	82.56	648	0		NP_001234079.2	82.53	664	0		XP_022872696.1	84.29	662	0		XP_003635615.2	90.76	433	0
	1233	UN001808	530		XP_020524903.1	63.85	426	2e-151		XP_031488457.1	52.46	427	2e-121		XP_026427206.1	62.58	473	3e-162		XP_035842393.1	62.37	473	5e-162		XP_017250157.1	61.81	474	1e-165		XP_027089849.1	60.98	469	2e-159		XP_004241172.1	60.97	474	1e-161		XP_022847066.1	62.79	473	3e-165		XP_010650925.1	66.18	479	2e-175
	1234	UN001809	1493		XP_006841297.2	51.82	1511	0		XP_031496966.1	54.47	907	0		XP_026454981.1	55.72	1513	0		XP_022034562.1	54.4	910	0		XP_017229682.1	59.19	909	0		XP_027094288.1	58.1	1513	0		XP_010322761.1	56.4	1507	0		XP_022850599.1	58.95	1301	0		XP_010665099.1	67.18	1502	0
	1235	UN001810	56		XP_020529326.1	75	56	7e-21		XP_031486298.1	71.43	56	1e-18		XP_026443731.1	75	56	2e-19		XP_035831372.1	73.21	56	2e-19		XP_017252467.1	69.64	56	4e-19		XP_027089011.1	71.43	56	4e-19		XP_004237533.1	67.86	56	2e-18		XP_022856403.1	73.21	56	6e-20		XP_002281776.1	82.14	56	1e-23
	1236	UN001811	471		XP_006827555.2	73.53	476	0		XP_031502077.1	72.36	474	0		XP_026403810.1	76	475	0		XP_022002157.1	75.58	471	0		XP_017234912.1	75.21	472	0		XP_027082763.1	75.05	473	0		XP_010325395.1	77.49	471	0		XP_022845492.1	77.49	471	0		XP_010660552.1	78.77	471	0
	1237	UN001812	525		XP_011623540.1	38.63	554	2e-71		XP_031489993.1	37.46	558	1e-65		XP_026385557.1	43.12	552	2e-88		XP_021984195.1	40.47	551	2e-81		XP_017235301.1	44.4	536	2e-97		XP_027126634.1	43.3	545	8e-89		XP_004235307.1	44.24	547	1e-85		XP_022872192.1	43.7	540	2e-92		XP_002280705.1	51.39	541	4e-128
	1238	UN001813	212		XP_020529247.1	63.59	206	5e-60		XP_031503521.1	62.14	206	2e-60		XP_026435575.1	65.38	208	3e-65		XP_022010769.1	70.39	206	3e-70		XP_017234249.1	70.53	207	8e-76		XP_027093851.1	73.79	206	4e-77		XP_004247115.1	66.67	210	2e-65		XP_022848805.1	64.21	190	1e-49		XP_010652443.1	78.31	189	2e-76
	1239	UN001814	247		XP_006826524.1	76.19	252	9e-108		XP_031501169.1	71.03	252	2e-100		XP_026409471.1	73.02	252	1e-105		XP_021993629.1	71.2	250	7e-103		XP_017242026.1	67.34	248	3e-97		XP_027064078.1	75.6	250	2e-107		XP_004244141.1	72.91	251	9e-106		XP_022879948.1	75.2	250	2e-107		XP_002281649.1	78.17	252	9e-114
	1240	UN001815	286		XP_020532312.1	43.89	262	8e-41		XP_031475654.1	43.88	294	1e-50		XP_026397209.1	48.8	291	6e-55		XP_035842479.1	43.79	290	3e-46		XP_017247460.1	46.44	267	1e-50		XP_027091967.1	47.83	299	1e-53		XP_010320450.1	46.23	292	8e-53		XP_022880315.1	53.95	291	4e-64		XP_019077772.1	58.62	290	9e-71
	1241	UN001816	1001		XP_006851811.1	75.37	1007	0		XP_031498905.1	74.58	1007	0		XP_026380316.1	77.04	1006	0		XP_022015588.1	74.18	1011	0		XP_017234816.1	75.05	1006	0		XP_027107809.1	77.95	1007	0		XP_004229821.1	77.36	1007	0		XP_022897152.1	76.44	1006	0		XP_002279696.1	79.32	1006	0
	1242	UN001817	333		XP_011625566.1	74.11	336	5e-136		XP_031478324.1	69.35	336	4e-126		XP_026411154.1	75.52	335	4e-133		XP_035835059.1	74.7	336	3e-138		XP_017222987.1	76.79	336	5e-143		XP_027094702.1	64.58	336	3e-121		XP_004232384.1	66.07	336	5e-121		XP_022845682.1	72.24	335	2e-135		XP_010649167.1	66.07	336	3e-122
	1243	UN001818	338		XP_011623400.1	58.77	359	2e-107		XP_031476336.1	54.5	389	1e-103		XP_026407508.1	58.72	344	1e-104		XP_035832210.1	56.91	362	5e-104		XP_017221851.1	55.91	372	1e-106		XP_027096658.1	58.2	378	1e-104		XP_010320987.1	56.52	368	6e-102		XP_022885594.1	60.22	357	4e-110		XP_019077370.1	58.38	370	1e-112
	1244	UN001819	700		XP_020524658.1	78	700	0		XP_031498838.1	76.81	703	0		XP_026415519.1	81.14	700	0		XP_022034193.1	79	700	0		XP_017222643.1	81.57	700	0		XP_027090498.1	79.86	700	0		XP_004246264.1	79.29	700	0		XP_022880906.1	82.43	700	0		XP_010653401.1	84.57	700	0
	1245	UN001820	1394		XP_011628505.1	46.84	1424	0		XP_031504044.1	55.58	977	0		XP_026411547.1	48.12	1488	0		XP_022020606.1	46.66	1393	0		XP_017237618.1	47.57	1419	0		XP_027090716.1	50.53	1500	0		XP_010312869.1	48.94	1410	0		XP_022858176.1	49.83	1451	0		XP_010665199.1	59.25	1448	0
	1246	UN001821	460		XP_020531201.1	68.53	464	0		XP_031479994.1	66.96	460	8e-179		XP_026448004.1	67.97	459	0		XP_021972940.1	68.11	461	1e-176		XP_017247550.1	68.48	460	2e-180		XP_027101974.1	68.63	459	0		XP_010315944.1	71.46	459	0		XP_022873270.1	71.74	460	0		XP_010658923.1	77.12	459	0
	1247	UN001822	223		XP_011629286.1	47.15	193	2e-38		XP_031473228.1	43.81	194	1e-31		XP_026413455.1	51.15	217	2e-46		XP_021981898.1	51.23	203	2e-35		XP_017236235.1	50.21	233	1e-50		XP_027114293.1	49.57	234	4e-47		XP_010327498.1	53.64	220	3e-50		XP_022864236.1	49.54	218	2e-47		XP_010658929.1	54.77	241	1e-56
	1248	UN001823	555		XP_020531201.1	68.98	561	0		XP_031479994.1	67.15	557	0		XP_026448004.1	69.13	554	0		XP_022025598.1	69.08	553	0		XP_017247550.1	70.04	554	0		XP_027101974.1	70.4	554	0		XP_004231810.1	72.74	554	0		XP_022873270.1	73.15	555	0		XP_010658924.1	78.16	554	0
	1249	UN001824	918		XP_006838717.1	50.77	910	0		XP_031487677.1	49.21	882	0		XP_026394446.1	50	904	0		XP_035844623.1	48.56	902	0		XP_017235489.1	51.62	862	0		XP_027117615.1	51.3	924	0		XP_025883484.1	54.52	873	0		XP_022885950.1	36.98	887	4e-169		XP_010650767.1	64.01	917	0
	1250	UN001825	1323		XP_011623623.1	57.84	1340	0		XP_031499903.1	59.12	1365	0		XP_026447592.1	65.97	1331	0		XP_022027222.1	64.2	1120	0		XP_017222808.1	68.44	1331	0		XP_027070553.1	66.84	1330	0		XP_010319242.1	66.04	1331	0		XP_022847034.1	67.49	1329	0		XP_010656252.1	74.1	1328	0
	1251	UN001826	555		XP_020531201.1	68.98	561	0		XP_031479994.1	67.15	557	0		XP_026448004.1	69.13	554	0		XP_022025598.1	69.08	553	0		XP_017247550.1	70.04	554	0		XP_027101974.1	70.4	554	0		XP_004231810.1	72.74	554	0		XP_022873270.1	73.15	555	0		XP_010658924.1	78.16	554	0
	1252	UN001827	158		XP_011621810.1	28.17	142	5e-11		XP_031499427.1	43.48	161	6e-32		XP_026399861.1	46.5	157	3e-30		XP_022007185.1	48.45	161	3e-35		XP_017239425.1	42.86	161	3e-29		XP_027083839.1	47.5	160	5e-33		XP_010315745.1	43.48	161	3e-27		XP_022869439.1	42.68	157	3e-27		XP_010657629.1	49.38	160	3e-33
	1253	UN001829	939		XP_011625452.1	65.55	952	0		XP_031494182.1	63.11	957	0		XP_026427099.1	69.28	944	0		XP_021977997.1	70.04	948	0		XP_017226329.1	67.39	966	0		XP_027113670.1	71.08	944	0		XP_010324288.1	70.81	942	0		XP_022897911.1	72.14	944	0		XP_010659324.1	75.98	945	0
	1254	UN001830	1447		XP_006826943.1	76.81	1466	0		XP_031502160.1	77.42	1457	0		XP_026391291.1	78.91	1451	0		XP_022020650.1	79.8	1465	0		XP_017227514.1	80.07	1440	0		XP_027114072.1	79.51	1469	0		XP_010320696.1	80.48	1465	0		XP_022866400.1	79.29	1473	0		XP_010653166.1	83.71	1461	0
	1255	UN001831	902		XP_006848480.1	73.14	510	5e-139		XP_031477685.1	73.86	505	2e-131		XP_026400791.1	69.56	519	4e-136		XP_021981199.1	64.18	776	2e-140		XP_017233267.1	80.43	506	6e-153		XP_027119099.1	61.52	764	4e-153		XP_025888871.1	74.95	507	1e-141		XP_022846934.1	61.34	820	4e-144		XP_019074980.1	82.85	513	6e-159
	1256	UN001833	180		XP_020521108.1	76.57	175	7e-82		XP_031478089.1	75.14	173	3e-77		XP_026392341.1	75.56	180	1e-80		XP_022017053.1	71.43	175	3e-74		XP_017238113.1	74.29	175	4e-77		XP_027115649.1	72.78	180	3e-77		NP_001234227.2	75.78	161	2e-74		XP_022848209.1	73.78	164	6e-75		XP_002269205.1	75.56	180	9e-80
	1257	UN001834	1597		XP_020531796.1	66.21	1595	0		XP_031498410.1	63.51	1603	0		XP_026380638.1	71.93	1614	0		XP_022025508.1	72.89	1608	0		XP_017235173.1	72.31	1607	0		XP_027097118.1	74.45	1597	0		XP_010321042.1	74.25	1592	0		XP_022857161.1	74.34	1586	0		XP_010653286.1	79.16	1612	0
	1258	UN001835	1278		XP_011622179.1	54.48	1349	0		XP_031497823.1	52.03	1357	0		XP_026431066.1	46.85	1319	0		XP_021990383.1	56.44	1288	0		XP_017222587.1	58.37	1314	0		XP_027096770.1	59.08	1310	0		XP_010320710.1	60.09	1313	0		XP_022882037.1	59.25	1286	0		XP_003631178.2	65.76	1317	0
	1259	UN001836	76		XP_006844642.2	53.45	58	3e-13		XP_031477643.1	55	60	2e-15		XP_026400850.1	64.29	56	7e-19		XP_021972612.1	66.1	59	5e-20		XP_017238201.1	73.68	57	3e-23		XP_027114536.1	75.44	57	1e-22		XP_010321802.1	66.67	75	2e-26		XP_022887966.1	61.04	77	2e-22		XP_002262663.1	75.76	66	1e-26
	1260	UN001837	1156		XP_011625452.1	69.31	1173	0		XP_031494182.1	67.06	1178	0		XP_026427099.1	72.53	1165	0		XP_021977997.1	73.31	1169	0		XP_017226329.1	71.69	1187	0		XP_027113670.1	75.02	1165	0		XP_010324288.1	74.72	1159	0		XP_022897911.1	75.71	1165	0		XP_010659324.1	79.07	1166	0
	1261	UN001838	414		XP_020519269.1	73.43	414	0		XP_031501765.1	71.74	414	0		XP_026407231.1	78.02	414	0		XP_022018276.1	78.02	414	0		XP_017226571.1	76.09	414	0		XP_027106594.1	78.02	414	0		XP_025887357.1	76.33	414	0		XP_022895716.1	76.81	414	0		XP_002270774.2	81.16	414	0
	1262	UN001839	765		XP_020518746.1	36.67	360	2e-61		XP_031474726.1	39.42	345	1e-61		XP_026429328.1	37.88	433	6e-80		XP_035836999.1	32.84	816	2e-113		XP_017241484.1	33.29	808	5e-127		XP_027086538.1	39.31	346	1e-66		XP_019071141.1	37.86	346	2e-59		XP_022857366.1	34.93	690	8e-100		XP_019074390.1	37.29	472	6e-86
	1263	UN001840	988		XP_020519860.1	66.83	995	0		XP_031501774.1	65.07	999	0		XP_026401543.1	71.44	991	0		XP_022013228.1	71.79	982	0		XP_017227099.1	73.02	986	0		XP_027085011.1	74.04	990	0		XP_004245854.1	74.32	989	0		XP_022861907.1	54.05	999	0		XP_010664076.1	81.41	990	0
	1264	UN001841	1117		XP_006837773.2	78.04	1120	0		XP_031479260.1	76.41	1119	0		XP_026386681.1	78.61	1122	0		XP_022021601.1	75.85	1118	0		XP_017222550.1	80.23	1118	0		XP_027125149.1	79.64	1115	0		XP_010318603.1	80.04	1117	0		XP_022884841.1	82.93	82	1e-37		XP_003634188.1	85.6	1118	0
	1265	UN001842	939		XP_011625452.1	65.55	952	0		XP_031494182.1	63.11	957	0		XP_026427099.1	69.28	944	0		XP_021977997.1	70.04	948	0		XP_017226329.1	67.39	966	0		XP_027113670.1	71.08	944	0		XP_010324288.1	70.81	942	0		XP_022897911.1	72.14	944	0		XP_010659324.1	75.98	945	0
	1266	UN001843	277		XP_006833257.1	72.02	193	2e-75		XP_031497603.1	64.45	211	3e-71		XP_026406139.1	81.62	185	8e-82		XP_022009568.1	69.71	208	7e-75		XP_017248194.1	57.72	298	2e-81		XP_027109963.1	78.8	184	1e-79		XP_004235014.1	56.27	295	6e-81		XP_022875451.1	62.4	250	9e-79		XP_002272223.1	58.22	292	1e-79
	1267	UN001844	744		XP_006851888.1	77.9	751	0		XP_031488247.1	74.87	744	0		XP_026412870.1	78.6	743	0		XP_022006548.1	74.83	743	0		XP_017222675.1	77.96	744	0		XP_027087054.1	78.63	744	0		XP_010319851.1	76.86	752	0		XP_022890132.1	79.03	744	0		XP_010658463.1	84.95	744	0
	1268	UN001845	338		XP_011623400.1	58.77	359	2e-107		XP_031476336.1	54.5	389	1e-103		XP_026407508.1	58.72	344	1e-104		XP_035832210.1	56.91	362	5e-104		XP_017221851.1	55.91	372	1e-106		XP_027096658.1	58.2	378	1e-104		XP_010320987.1	56.52	368	6e-102		XP_022885594.1	60.22	357	4e-110		XP_019077370.1	58.38	370	1e-112
	1269	UN001846	888		XP_020519550.1	72.22	889	0		XP_031488106.1	58.71	855	0		XP_026380794.1	77.68	896	0		XP_022022622.1	76.74	890	0		XP_017226800.1	79.89	895	0		XP_027095668.1	79.35	896	0		XP_010320702.1	81.01	895	0		XP_022882079.1	81.52	893	0		XP_010656773.1	86.05	896	0
	1270	UN001847	1027		XP_006853551.1	34.47	647	1e-85		XP_031489294.1	33.73	584	4e-73		XP_026392183.1	36.87	1085	9e-161		XP_022009176.1	44.37	586	2e-135		XP_017222741.1	41.08	1054	0		XP_027111810.1	40.65	1053	0		XP_010316757.1	40.72	1051	0		XP_022874076.1	41.49	1046	0		XP_010647158.1	57.46	315	5e-98
	1271	UN001848	215		XP_006850071.1	71.5	214	6e-86		XP_031494169.1	63.37	243	7e-83		XP_026414016.1	79.53	215	2e-99		XP_022005718.1	78.8	217	4e-97		XP_017219422.1	79.53	215	6e-101		XP_027077666.1	80	215	1e-102		XP_004228355.1	77.46	213	2e-96		---	---	---	---		XP_010651285.1	84.19	215	1e-105
	1272	UN001849	1582		XP_020531796.1	66.39	1592	0		XP_031498410.1	63.76	1595	0		XP_026380638.1	72.4	1594	0		XP_022025508.1	73.24	1592	0		XP_017235173.1	72.68	1592	0		XP_027097118.1	74.67	1591	0		XP_010321042.1	74.45	1589	0		XP_022857161.1	74.54	1583	0		XP_010653286.1	79.46	1597	0
	1273	UN001850	85		XP_006838913.2	76.19	84	1e-33		XP_031491056.1	80.95	84	5e-36		XP_026454396.1	84.34	83	2e-38		XP_021988032.1	78.05	82	1e-34		XP_017228534.1	78.05	82	8e-35		XP_027096002.1	76.19	84	7e-34		XP_004245196.1	69.41	85	8e-33		XP_022884897.1	75	84	1e-33		XP_010648638.1	81.93	83	1e-38
	1274	UN001851	1526		XP_006843232.1	52.98	704	0		XP_031485401.1	45.99	1459	0		XP_026417979.1	51.82	1457	0		XP_035836218.1	54.29	1538	0		XP_017252446.1	55.14	1547	0		XP_027072325.1	55.82	1564	0		XP_010326023.1	53.87	1576	0		XP_022872758.1	55.08	1507	0		XP_010653450.1	62.23	1586	0
	1275	UN001852	648		XP_020526782.1	41.3	661	2e-127		XP_031504625.1	36.28	667	3e-106		XP_026403854.1	42.92	650	4e-138		XP_022024892.1	32.31	684	9e-83		XP_017228221.1	31.09	669	4e-85		XP_027095662.1	43.83	673	1e-154		XP_004246748.1	48.21	643	2e-150		XP_022891602.1	44.76	668	1e-151		XP_019082112.1	51.11	673	0
	1276	UN001853	1261		XP_006849871.1	73.88	1179	0		XP_031474223.1	72.51	1204	0		XP_026388642.1	73.1	1264	0		XP_022035553.1	73.21	1176	0		XP_017227938.1	74.11	1240	0		XP_027122796.1	74.81	1179	0		XP_010318661.1	77.11	1162	0		XP_022841508.1	76.17	1200	0		XP_002277544.3	81.13	1203	0
	1277	UN001854	538		XP_006854774.1	69.7	538	0		XP_031480992.1	69.63	517	0		XP_026411880.1	72.98	533	0		XP_022005196.1	73.37	522	0		XP_017235442.1	74.67	533	0		XP_027107221.1	71.78	535	0		XP_004244771.1	70.6	534	0		XP_022867807.1	75.9	415	0		XP_010645604.1	76.4	534	0
	1278	UN001855	378		XP_020520249.1	65.52	348	9e-129		XP_031491821.1	61.17	358	3e-119		XP_026433949.1	64.06	384	6e-129		XP_022011445.1	60	345	4e-114		XP_017235162.1	60.68	384	1e-121		XP_027096350.1	63.52	381	2e-129		XP_010320638.1	63.48	356	2e-126		XP_022856131.1	61.94	381	4e-127		XP_010652850.1	71.65	381	6e-149
	1279	UN001856	378		XP_020520249.1	65.52	348	9e-129		XP_031491821.1	61.17	358	3e-119		XP_026433949.1	64.06	384	6e-129		XP_022011445.1	60	345	4e-114		XP_017235162.1	60.68	384	1e-121		XP_027096350.1	63.52	381	2e-129		XP_010320638.1	63.48	356	2e-126		XP_022856131.1	61.94	381	4e-127		XP_010652850.1	71.65	381	6e-149
	1280	UN001857	709		XP_020520672.1	57.78	225	4e-66		XP_031478353.1	61.64	219	2e-73		XP_026449577.1	49.11	733	4e-177		XP_035839508.1	53.22	699	0		XP_017253005.1	51.75	715	0		XP_027090710.1	54.9	714	0		NP_001234545.1	52.37	737	0		XP_022859503.1	54.83	704	0		XP_010664787.1	61.29	731	0
	1281	UN001858	798		NP_904091.2	84.88	800	0		XP_031475055.1	25.44	735	8e-38		YP_009234974.1	86.59	798	0		YP_588104.1	82.73	799	0		YP_740109.1	85.95	797	0		YP_817474.1	86.34	798	0		YP_008563080.1	87.34	798	0		YP_004376413.1	87.34	798	0		YP_567068.1	88.22	798	0
	1282	UN001859	924		XP_006840655.2	68.19	415	8e-161		XP_031478353.1	69.16	428	5e-179		XP_026449577.1	56.49	956	0		XP_035839508.1	59.1	929	0		XP_017253005.1	59.43	944	0		XP_027090710.1	61.82	943	0		NP_001234545.1	60.7	944	0		XP_022859505.1	62.42	934	0		XP_010664787.1	67.76	946	0
	1283	UN001860	1026		XP_020522141.1	46.75	477	6e-118		XP_031475011.1	39.04	415	6e-89		XP_026412349.1	38.71	1103	0		XP_021982994.1	42.58	761	3e-162		XP_017233617.1	42.97	775	1e-161		XP_027090275.1	43.21	817	1e-172		XP_025888727.1	44.08	760	2e-173		XP_022853806.1	44.72	805	3e-173		XP_010650889.1	45.96	829	0
	1284	UN001861	1361		XP_006838906.1	72.72	1437	0		XP_031483965.1	70.73	1435	0		XP_026411899.1	74.97	1434	0		XP_021981453.1	76.72	1409	0		XP_017247057.1	75.85	1433	0		XP_027096863.1	77.12	1425	0		XP_010320914.1	74.98	1431	0		XP_022845744.1	62.74	1401	0		XP_010663244.1	79.05	1432	0
	1285	UN001862	737		XP_020527334.1	56.06	528	4e-153		XP_031501044.1	55.74	549	3e-154		XP_026414959.1	57.17	530	2e-156		XP_022008976.1	48.83	768	0		XP_017234921.1	52.17	621	2e-163		XP_027111389.1	52.45	593	2e-159		XP_019071586.1	54.8	573	1e-161		XP_022887254.1	52.41	582	8e-159		XP_010658708.1	52.46	631	3e-170
	1286	UN001863	250		XP_020518003.1	69.2	250	1e-106		XP_031496166.1	64.8	250	1e-98		XP_026426649.1	70.4	250	1e-108		XP_035831557.1	66.8	250	1e-101		XP_017247164.1	69.6	250	4e-106		XP_027072348.1	71.6	250	1e-107		NP_001233925.2	69.2	250	1e-105		XP_022888514.1	74.8	250	4e-112		XP_002283975.1	69.2	250	3e-105
	1287	UN001864	1100		XP_011629016.1	45.65	609	2e-120		XP_031474034.1	52.32	409	2e-106		XP_026399455.1	51.11	628	2e-151		XP_022036146.1	49.65	566	3e-121		XP_017247126.1	45.54	1133	0		XP_027089037.1	46.2	1212	0		XP_010315672.1	51.42	634	2e-159		XP_022896231.1	45.75	1211	0		XP_010648992.1	56.95	1208	0
	1288	UN001865	1307		XP_011624277.1	44.46	1336	0		XP_031482022.1	41.88	1318	0		XP_026403206.1	51.64	1338	0		XP_035839289.1	47.34	1318	0		XP_017241595.1	48.05	1332	0		XP_027070985.1	51.34	1348	0		XP_010325711.1	51.35	1332	0		XP_022852416.1	51.42	1334	0		XP_010653585.1	59.69	1337	0
	1289	UN001866	867		XP_006843276.2	56.31	879	0		XP_031475764.1	57.81	877	0		XP_026403097.1	56.67	877	0		XP_022000914.1	56.67	877	0		XP_017235072.1	57.21	881	0		XP_027086595.1	58.49	877	0		XP_004251261.1	58.56	876	0		XP_022874219.1	54.66	933	0		XP_010651123.1	62.14	877	0
	1290	UN001867	942		XP_006853146.3	40.62	1007	5e-154		XP_031497098.1	43.38	929	7e-161		XP_026391244.1	50.06	781	3e-177		XP_022010982.1	51.63	707	1e-161		XP_017227575.1	44.87	936	8e-169		XP_027106275.1	47.54	976	0		NP_001266143.1	55.22	670	2e-176		XP_022857404.1	47.05	931	0		XP_010645223.1	48.57	943	0
	1291	UN001868	352		XP_006851560.1	86.89	351	0		XP_031479170.1	88.03	351	0		XP_026413747.1	88.64	352	0		XP_021970742.1	89.77	352	0		XP_017239314.1	90.34	352	0		XP_027072578.1	88.64	352	0		XP_004246561.1	88.35	352	0		XP_022888566.1	89.2	352	0		XP_010654050.1	91.19	352	0
	1292	UN001869	421		XP_011625725.1	74.05	420	7e-176		XP_031500376.1	76.76	426	1e-178		XP_026403547.1	72.77	426	4e-169		XP_022027610.1	69.06	417	3e-157		XP_017215021.1	72.17	424	2e-170		XP_027126809.1	74.47	423	1e-175		XP_004251964.1	73.86	417	7e-168		XP_022842476.1	77.51	418	8e-174		XP_010656905.1	82.3	418	0
	1293	UN001870	1660		XP_006838458.1	58.24	843	0		XP_031483518.1	55.92	828	0		XP_026401527.1	48.69	1760	0		XP_035842796.1	58.72	768	0		XP_017246762.1	44.82	1756	0		XP_027113428.1	47.21	1682	0		XP_004229717.1	58.14	786	0		XP_022897259.1	44.36	1765	0		XP_002269466.2	52.09	1793	0
	1294	UN001871	82		XP_006836611.2	43.53	85	3e-09		XP_031501395.1	41.67	84	4e-10		---	---	---	---		XP_022023511.1	42.35	85	3e-08		XP_017248611.1	55.81	86	3e-17		XP_027100137.1	42.35	85	3e-08		XP_019069620.1	46.43	84	1e-10		XP_022851646.1	40	85	9e-07		XP_019075743.1	42.35	85	6e-11
	1295	UN001873	137		XP_011623106.1	67.15	137	6e-53		XP_031474717.1	67.88	137	3e-50		XP_026380856.1	75.18	137	1e-56		XP_021983041.1	71.53	137	2e-52		XP_017237472.1	72.99	137	4e-58		XP_027078938.1	80.29	137	3e-62		XP_025885479.1	72.26	137	3e-55		XP_022894828.1	77.37	137	5e-61		XP_002275302.1	83.94	137	2e-65
	1296	UN001874	742		XP_006829680.1	77.73	741	0		XP_031492828.1	76.38	741	0		XP_026401649.1	78.57	742	0		XP_021989039.1	78.17	742	0		XP_017226452.1	77.49	742	0		XP_027112449.1	75.61	742	0		XP_010315269.1	76.55	742	0		XP_022860815.1	79.92	742	0		XP_002282024.1	82.75	742	0
	1297	UN001875	1159		XP_006854416.3	57.87	394	3e-136		XP_031503145.1	54.99	391	9e-124		XP_026410613.1	37.65	1211	0		XP_021989289.1	52.37	464	2e-141		XP_017252991.1	61.52	408	4e-149		XP_027127252.1	55.22	469	3e-149		XP_010324387.1	54.02	448	1e-136		XP_022877414.1	54.63	443	5e-135		XP_019072703.1	65.59	404	6e-161
	1298	UN001876	790		XP_011623559.1	58.26	436	3e-141		XP_031490647.1	55.38	437	2e-130		XP_026382194.1	45.86	785	4e-175		XP_035846193.1	42.47	810	4e-168		XP_017215382.1	57.91	468	1e-155		XP_027124709.1	43.98	814	2e-176		XP_025885954.1	46.44	646	4e-149		XP_022842675.1	42.8	813	3e-172		XP_010644043.1	47.47	811	0
	1299	UN001877	924		XP_006840655.2	68.19	415	8e-161		XP_031478353.1	69.16	428	5e-179		XP_026449577.1	56.49	956	0		XP_035839508.1	59.1	929	0		XP_017253005.1	59.43	944	0		XP_027090710.1	61.82	943	0		NP_001234545.1	60.7	944	0		XP_022859505.1	62.42	934	0		XP_010664787.1	67.76	946	0
	1300	UN001878	1399		XP_006839143.1	56.11	1490	0		XP_031491821.1	54.75	1432	0		XP_026433947.1	59.13	1429	0		XP_022005413.1	53.19	893	0		XP_017235161.1	59.06	1419	0		XP_027075364.1	54.15	1446	0		XP_004239365.1	56.09	1380	0		XP_022894101.1	50.21	1450	0		XP_010652850.1	69.43	1436	0
	1301	UN001879	680		XP_020528672.1	51.3	655	0		XP_031494660.1	51.18	678	1e-175		XP_026448911.1	54.25	671	0		XP_035834756.1	50.22	669	0		XP_017241744.1	51.76	655	0		XP_027068853.1	52.61	671	0		XP_025887257.1	51.82	660	0		XP_022893343.1	48.87	665	7e-173		XP_010656269.1	59.76	666	0
	1302	UN001880	661		XP_011623515.1	69.38	663	0		XP_031500820.1	69.34	662	0		XP_026457668.1	71.19	663	0		XP_021982929.1	73.96	649	0		XP_017252725.1	73	663	0		XP_027074065.1	73.22	661	0		XP_010315841.1	71.45	662	0		XP_022857485.1	73.68	661	0		---	---	---	---
	1303	UN001881	737		XP_020527334.1	56.06	528	4e-153		XP_031501044.1	55.74	549	3e-154		XP_026414959.1	57.17	530	2e-156		XP_022008976.1	48.83	768	0		XP_017234921.1	52.17	621	2e-163		XP_027111389.1	52.45	593	2e-159		XP_019071586.1	54.8	573	1e-161		XP_022887254.1	52.41	582	8e-159		XP_010658708.1	52.46	631	3e-170
	1304	UN001882	811		XP_020531237.1	46.64	849	0		XP_031491991.1	47.64	762	7e-178		XP_026392967.1	54.08	784	0		XP_021982502.1	51.6	686	2e-168		XP_017258491.1	47.67	795	3e-171		XP_027077237.1	57.26	620	0		XP_010315843.1	55.87	562	2e-163		XP_022892790.1	55.87	605	3e-172		XP_010657494.1	61.58	825	0
	1305	UN001884	1230		XP_020525803.1	65.29	968	0		XP_031491962.1	62.83	1033	0		XP_026407140.1	60.06	1064	0		XP_021989493.1	59.29	1216	0		XP_017252130.1	61.39	1264	0		XP_027061874.1	57.86	1260	0		XP_004243558.1	59.21	1270	0		XP_022850436.1	58.77	1266	0		XP_010657451.1	64.59	1271	0
	1306	UN001885	1636		XP_011625065.1	48.89	1620	0		XP_031480421.1	48.48	1617	0		XP_026421492.1	55.22	1637	0		XP_021996745.1	53.15	1618	0		XP_017252302.1	54.17	1667	0		XP_027066996.1	56.18	1627	0		NP_001266210.2	56.13	1648	0		XP_022888733.1	55.53	1502	0		XP_010656556.1	60.89	1649	0
	1307	UN001886	1229		XP_020525803.1	65.29	968	0		XP_031491962.1	62.83	1033	0		XP_026407140.1	61.79	1026	0		XP_021989493.1	59.27	1213	0		XP_017252130.1	61.39	1264	0		XP_027061874.1	57.98	1259	0		XP_004243558.1	59.23	1268	0		XP_022850436.1	58.77	1266	0		XP_010657451.1	64.59	1271	0
	1308	UN001887	752		XP_011621053.2	52.48	726	0		XP_031476085.1	53.97	756	0		XP_026434227.1	61.11	756	0		XP_022028281.1	64.23	752	0		XP_017236410.1	63.43	752	0		XP_027113339.1	63.56	752	0		XP_004231316.1	63.42	749	0		XP_022863838.1	59.86	588	0		XP_010657905.1	68.97	754	0
	1309	UN001888	342		XP_020523721.1	87.65	340	0		XP_031484189.1	83.92	342	3e-173		XP_026387488.1	87.17	343	0		XP_021996830.1	87.43	342	5e-179		XP_017257813.1	88.12	345	0		XP_027106973.1	88.53	340	0		XP_010323210.1	88.92	343	0		XP_022883180.1	88.53	340	0		XP_003633167.1	88.63	343	0
	1310	UN001889	418		XP_020530620.1	76.35	389	2e-180		XP_031491980.1	77.72	395	0		XP_026381768.1	80.4	398	0		XP_021983380.2	79.55	396	0		XP_017248049.1	77.47	395	0		XP_027075046.1	78.84	397	0		XP_004232275.1	76.98	417	0		XP_022879422.1	78.66	417	0		XP_003633835.1	82.85	414	0
	1311	UN001890	669		XP_020524474.1	44.67	676	5e-109		XP_031473375.1	45.43	689	2e-118		XP_026445658.1	53.88	709	5e-155		XP_022038738.1	44.74	684	5e-117		XP_017230208.1	46.6	661	2e-129		XP_027090065.1	47.79	680	6e-131		XP_010312772.1	50.95	681	5e-146		XP_022879510.1	51.42	632	4e-138		XP_010652949.1	62.31	674	0
	1312	UN001891	541		XP_006838503.1	66.48	543	1e-179		XP_031482667.1	68.39	503	1e-176		XP_026401517.1	63.24	544	5e-169		XP_021979787.1	64.13	566	4e-174		XP_017226669.1	69.02	523	0		XP_027113416.1	74.86	537	0		XP_004248987.1	68.65	539	0		XP_022866003.1	74.11	533	0		XP_010661414.1	75.79	541	0
	1313	UN001892	539		XP_006849524.1	70.9	543	0		XP_031492503.1	71.85	547	0		XP_026407968.1	74.03	539	0		XP_035838695.1	73.84	539	0		XP_017229443.1	72.91	539	0		XP_027074997.1	73.65	539	0		XP_004237250.1	75.32	539	0		XP_022858859.1	74.58	539	0		XP_002285267.1	74.77	539	0
	1314	UN001893	926		XP_006840655.2	68.19	415	1e-160		XP_031478353.1	69.16	428	7e-179		XP_026449577.1	56.49	956	0		XP_035839508.1	59.4	931	0		XP_017253005.1	59.11	944	0		XP_027090710.1	61.74	941	0		NP_001234545.1	60.19	962	0		XP_022859505.1	61.99	934	0		XP_010664787.1	67.65	946	0
	1315	UN001894	131		XP_006858877.1	65.65	131	3e-44		XP_031478938.1	62.6	131	3e-42		XP_026389858.1	60.31	131	2e-39		XP_022002412.1	61.83	131	6e-42		XP_017226437.1	32	125	1e-14		XP_027120100.1	57.25	131	2e-37		XP_004250768.1	57.6	125	7e-36		XP_022856169.1	61.07	131	9e-40		XP_019075680.1	68.46	130	3e-45
	1316	UN001895	1675		XP_006851811.1	70.1	1709	0		XP_031498905.1	70.73	1691	0		XP_026380316.1	71.23	1689	0		XP_022015588.1	69.82	1690	0		XP_017234816.1	71.05	1689	0		XP_027108154.1	72.65	1689	0		XP_004229821.1	72.79	1687	0		XP_022897152.1	72.02	1687	0		XP_002279696.1	75.76	1687	0
	1317	UN001896	1411		XP_020518365.1	45.79	1424	0		XP_031478358.1	42.25	1439	0		XP_026381562.1	53.04	1433	0		XP_021982314.1	55.23	1425	0		XP_017229168.1	52	1425	0		XP_027074568.1	53.11	1433	0		XP_010316298.1	54.88	1434	0		XP_022852857.1	59.97	637	0		XP_010660870.1	65.16	1217	0
	1318	UN001897	201		XP_006852882.1	77.89	199	5e-90		XP_031495782.1	78.39	199	1e-90		XP_026449497.1	82.41	199	8e-97		XP_021990625.1	87	200	1e-101		XP_017258450.1	84.58	201	1e-99		XP_027106165.1	83.5	200	2e-99		NP_001333575.1	83	200	2e-96		XP_022846859.1	65.99	197	7e-76		XP_002266390.1	84.08	201	1e-99
	1319	UN001898	660		XP_006842160.1	68.94	660	0		XP_031505508.1	66.82	660	0		XP_026433915.1	70.76	660	0		XP_022017200.1	72.42	660	0		XP_017253179.1	72.27	660	0		XP_027121607.1	73.18	660	0		XP_010318972.1	68.64	660	0		XP_022844965.1	71.67	660	0		XP_002274303.1	77.61	661	0
	1320	UN001900	361		XP_006840312.1	49.21	378	1e-88		XP_031498780.1	46.56	363	2e-79		XP_026435664.1	52.7	370	3e-98		XP_022038482.1	52.04	367	4e-90		XP_017226642.1	54.4	364	7e-98		XP_027115807.1	54.22	367	3e-101		XP_004229181.1	58.58	367	5e-108		XP_022890482.1	60.11	361	1e-112		XP_010652308.1	64.01	364	3e-122
	1321	UN001901	559		XP_006845104.1	64.54	502	0		XP_031475209.1	62.55	478	2e-177		XP_026457518.1	68.63	475	0		XP_021980764.1	60.6	566	0		XP_017222607.1	62.79	559	0		XP_027117003.1	60.04	568	0		XP_004248008.1	62.95	502	0		XP_022851247.1	66.38	467	0		XP_002265211.1	68.87	559	0
	1322	UN001902	1443		XP_020527292.1	66.29	1486	0		XP_031499769.1	66.17	1475	0		XP_026442828.1	69.42	1416	0		XP_035835374.1	68.95	1443	0		XP_017253442.1	69.15	1449	0		XP_027084053.1	69.34	1461	0		XP_004249988.1	69.11	1460	0		XP_022872306.1	70.03	1458	0		XP_010654053.1	74.14	1454	0
	1323	UN001903	311		XP_020526933.1	66.56	311	2e-123		XP_031500207.1	67.1	310	6e-120		XP_026438300.1	68.49	311	2e-126		XP_021987488.1	68.17	311	4e-121		XP_017229258.1	70.55	309	8e-129		XP_027096827.1	66.56	311	9e-123		XP_010326373.1	66.56	311	2e-121		XP_022858815.1	69.23	312	2e-123		XP_002275196.1	73.31	311	4e-137
	1324	UN001904	193		XP_006852882.1	76.7	176	2e-77		XP_031495782.1	80.81	172	2e-79		XP_026449497.1	73.1	197	8e-83		XP_021990625.1	73.33	195	2e-84		XP_017258450.1	75.13	197	1e-86		XP_027108869.1	72.59	197	3e-85		NP_001333575.1	72.08	197	3e-83		XP_022869094.1	75.13	197	1e-85		XP_002266390.1	79.7	197	3e-91
	1325	UN001905	587		XP_020531239.1	53.24	586	2e-159		XP_031491993.1	58.07	477	3e-151		XP_026392967.1	58.84	588	0		XP_021982502.1	54.1	634	7e-168		XP_017258492.1	56.88	596	3e-168		XP_027077237.1	58.92	594	0		NP_001234480.2	56.68	554	3e-164		XP_022892790.1	56.8	588	2e-172		XP_010657495.1	66.5	594	0
	1326	UN001906	712		XP_011623046.1	73.15	715	0		XP_031485360.1	72.09	713	0		XP_026454089.1	75.21	714	0		XP_021977881.1	72.61	712	0		XP_017236005.1	72.75	712	0		XP_027090366.1	75.14	712	0		XP_004242511.1	72.86	711	0		XP_022847182.1	71.91	712	0		XP_002276394.1	78.37	712	0
	1327	UN001907	544		XP_020525803.1	77.6	384	3e-172		XP_031491962.1	67.86	448	6e-176		XP_026407140.1	67.79	444	4e-172		XP_021998218.1	77.06	388	7e-180		XP_017252130.1	69.59	467	0		XP_027061875.1	70.29	451	0		XP_004243558.1	61.29	558	0		XP_022850437.1	60.29	559	0		XP_010657451.1	66.01	559	0
	1328	UN001908	1178		XP_011627546.2	73.87	1175	0		XP_031475620.1	69.09	1171	0		XP_026394686.1	74.19	1178	0		XP_022008551.1	74.51	1177	0		XP_017247484.1	76.42	1179	0		XP_027091920.1	76.49	1178	0		XP_025886684.1	77.96	1166	0		XP_022850654.1	77.29	1167	0		XP_019072216.1	81.59	1179	0
	1329	UN001909	56		XP_020529326.1	75	56	7e-21		XP_031486298.1	71.43	56	1e-18		XP_026443731.1	75	56	2e-19		XP_035831372.1	73.21	56	2e-19		XP_017252467.1	69.64	56	4e-19		XP_027089011.1	71.43	56	4e-19		XP_004237533.1	67.86	56	2e-18		XP_022856403.1	73.21	56	6e-20		XP_002281776.1	82.14	56	1e-23
	1330	UN001910	1236		XP_006856780.3	64.19	1223	0		XP_031501760.1	51.63	1226	0		XP_026381365.1	49.76	1254	0		XP_022008734.2	69	1226	0		XP_017237895.1	70.58	1227	0		XP_027091598.1	69.56	1232	0		NP_001234209.1	50.12	1255	0		XP_022873196.1	70.08	1230	0		XP_002279471.2	75.4	1240	0
	1331	UN001911	313		XP_006836611.2	29.22	308	8e-26		XP_031499412.1	31.25	304	5e-31		XP_026409917.1	26.47	306	4e-18		XP_022023511.1	28.29	304	6e-25		XP_017228724.1	33.03	327	7e-40		XP_027100137.1	29.22	308	4e-24		XP_019069620.1	31.02	303	2e-28		XP_022851646.1	30.29	307	7e-24		XP_019075763.1	29.41	306	5e-25
	1332	UN001912	681		XP_020522618.1	60.56	682	0		XP_031479415.1	58.83	685	0		XP_026386583.1	63.49	682	0		XP_035840897.1	60.98	692	0		XP_017218695.1	64.28	683	0		XP_027097217.1	63.3	684	0		XP_025886314.1	62.52	683	0		XP_022889180.1	66.39	598	0		XP_010654228.1	71.07	681	0
	1333	UN001915	530		XP_006838689.1	66.54	526	0		XP_031486337.1	72.87	527	0		XP_026449274.1	73.02	530	0		XP_021990025.1	72	525	0		XP_017252181.1	76.43	526	0		XP_027124554.1	76.08	531	0		NP_001234303.1	74.01	531	0		XP_022889588.1	76.65	531	0		XP_010654522.1	77.23	527	0
	1334	UN001916	1180		XP_006853434.2	34.34	1092	5e-88		XP_031500851.1	36.46	735	1e-53		XP_026384614.1	47.86	913	3e-164		XP_022021773.1	41.61	644	8e-96		XP_017241561.1	50.05	1111	0		XP_027061586.1	49.69	980	0		XP_004243644.1	47.85	813	2e-134		XP_022862561.1	41.41	891	2e-136		XP_010648195.1	51.67	929	0
	1335	UN001917	514		XP_011623586.1	49.8	496	9e-113		XP_031492001.1	45.74	470	6e-94		XP_026404742.1	51.47	511	3e-115		XP_021976320.1	49.7	501	5e-108		XP_017231522.1	56.99	479	6e-135		XP_027096695.1	59.47	486	4e-139		XP_004239088.1	58.2	378	2e-114		XP_022887540.1	49.47	471	3e-108		NP_001268110.1	64.16	505	4e-146
	1336	UN001918	107		XP_011620718.1	65.42	107	5e-31		XP_031495821.1	71.26	87	1e-31		XP_026426838.1	66.06	109	3e-32		XP_022002802.1	63.95	86	1e-26		XP_017225530.1	67.29	107	5e-37		XP_027109817.1	72.09	86	6e-34		NP_001234391.2	66.67	105	3e-33		XP_022861583.1	67.31	104	1e-34		XP_002267841.1	74.04	104	9e-38
	1337	UN001919	598		XP_011621995.1	50.66	604	4e-162		XP_031476935.1	52.14	560	3e-156		XP_026409173.1	53.95	595	1e-170		XP_022010241.1	51.4	605	1e-166		XP_017247641.1	54.59	588	0		XP_027125653.1	56.41	601	0		XP_004236222.1	55.98	577	0		XP_022845077.1	54.04	594	2e-171		XP_010663148.1	64.01	603	0
	1338	UN001921	225		XP_006826524.1	74.67	229	7e-94		XP_031501169.1	70.31	229	3e-88		XP_026409471.1	72.17	230	3e-93		XP_021993629.1	69.74	228	6e-90		XP_017242026.1	65.78	225	1e-83		XP_027064077.1	75	228	2e-95		XP_004244141.1	70.31	229	2e-91		XP_022879946.1	73.25	228	2e-93		XP_002281649.1	76.86	229	1e-99
	1339	UN001922	290		XP_011621731.2	47.35	283	4e-63		XP_031473532.1	47.2	286	1e-70		XP_026422660.1	55.21	288	9e-84		XP_022026227.1	47.37	285	4e-70		XP_017235705.1	46.28	296	2e-67		XP_027095665.1	52.72	294	1e-75		XP_010313831.1	53.61	291	9e-82		XP_022872414.1	51.18	297	3e-79		XP_002282102.1	55.59	295	2e-83
	1340	UN001923	47		XP_020525770.1	70.21	47	2e-15		XP_031484417.1	74.47	47	9e-16		XP_026412097.1	74.47	47	1e-15		XP_021994316.1	76.6	47	2e-15		XP_017249476.1	68.09	47	3e-13		XP_027085239.1	72.34	47	2e-15		NP_001303895.1	80.85	47	7e-17		XP_022857107.1	74.47	47	1e-15		XP_002276276.1	76.6	47	1e-15
	1341	UN001924	1356		XP_011621584.1	57.54	1366	0		XP_031487229.1	55.38	1367	0		XP_026445668.1	61.52	1359	0		XP_022009489.1	59.65	1368	0		XP_017252236.1	65.25	1344	0		XP_027065380.1	65.01	1352	0		XP_010312155.1	65.06	1348	0		XP_022882617.1	66.11	1263	0		XP_010653852.1	71.7	1364	0
	1342	UN001925	1331		XP_011625757.1	44.66	1377	0		XP_031476858.1	40.65	1380	0		XP_026403681.1	44.48	1376	0		XP_021969682.1	41.6	1363	0		XP_017241882.1	43.69	1371	0		XP_027115406.1	45.41	1372	0		XP_010326986.1	45.34	1374	0		XP_022860570.1	43.27	1359	0		XP_010662572.1	52.3	1369	0
	1343	UN001926	800		XP_020531237.1	47.26	838	0		XP_031491990.1	47.46	767	2e-178		XP_026392967.1	54.63	778	0		XP_021982502.1	51.6	686	2e-168		XP_017258491.1	47.67	795	6e-171		XP_027077236.1	57.26	620	0		XP_010315843.1	55.87	562	2e-163		XP_022892790.1	56.15	602	4e-172		XP_010657494.1	62.41	814	0
	1344	UN001927	1046		XP_006855879.1	52.1	1119	0		XP_031505706.1	53.46	1098	0		XP_026392604.1	59.1	1066	0		XP_022036903.1	57.6	1052	0		XP_017223018.1	59.36	1068	0		XP_027089451.1	59.5	1074	0		XP_004239703.1	58.09	1076	0		XP_022876969.1	59.29	1076	0		XP_010655398.1	64.67	1067	0
	1345	UN001928	142		XP_006851712.1	88.46	78	1e-35		XP_031489503.1	56.94	144	2e-33		XP_026426444.1	87.01	77	3e-35		XP_022024430.1	79.57	93	4e-37		XP_017258098.1	61.7	141	8e-37		XP_027067072.1	88.46	78	4e-36		XP_004246564.1	63.64	143	3e-39		XP_022888693.1	59.74	154	5e-37		XP_010654041.1	68.31	142	1e-44
	1346	UN001929	1469		XP_006841297.2	52.73	1481	0		XP_031496966.1	56.14	880	0		XP_026454981.1	56.73	1486	0		XP_022034562.1	56.06	883	0		XP_017229682.1	61	882	0		XP_027094288.1	58.98	1492	0		XP_010322761.1	57.41	1477	0		XP_022850599.1	60.2	1274	0		XP_010665099.1	68.29	1482	0
	1347	UN001930	353		XP_006844162.1	79.05	358	2e-165		XP_031480224.1	78.09	356	8e-162		XP_026381024.1	78.49	358	1e-154		XP_022034788.1	81.59	353	1e-172		XP_017245881.1	81.3	353	3e-169		XP_027123077.1	82.77	354	2e-174		XP_010318899.1	79.94	354	1e-168		XP_022881889.1	76.47	357	4e-150		XP_002269501.1	83.9	354	7e-169
	1348	UN001931	1375		XP_006844899.1	54.64	1402	0		XP_031487824.1	54.92	1422	0		XP_026448440.1	61.14	1405	0		XP_022020969.1	55.43	1364	0		XP_017257814.1	57.33	1378	0		XP_027063959.1	57.04	1392	0		XP_004243382.1	58.69	1363	0		XP_022849987.1	56.71	1372	0		XP_002275272.1	70.3	1384	0
	1349	UN001932	572		XP_011624432.1	54.86	576	3e-171		XP_031502917.1	52.17	575	2e-164		XP_026389533.1	62.54	574	0		XP_021974185.1	64.29	574	0		XP_017252864.1	63.11	572	0		XP_027110502.1	67.36	573	0		XP_004240755.1	61.3	584	0		XP_022855930.1	62.48	573	0		XP_002266334.1	68.59	573	0
	1350	UN001933	447		XP_011628562.1	77.4	447	0		XP_031504843.1	76.17	449	0		XP_026389705.1	80.49	446	0		XP_021981321.1	80.72	446	0		XP_017253232.1	80.49	446	0		XP_027074613.1	81.25	448	0		XP_004241405.1	80.41	444	0		XP_022878471.1	79.91	448	0		XP_019081298.1	84.19	449	0
	1351	UN001934	349		XP_006827043.1	49.31	217	4e-63		XP_031496861.1	44.67	347	1e-65		XP_026427443.1	50	214	2e-59		XP_022010065.1	61.26	222	2e-77		XP_017227335.1	39.53	382	2e-60		XP_027073372.1	52.29	218	5e-64		XP_010313610.1	52.34	214	2e-60		XP_022851339.1	48.68	228	5e-60		XP_019076615.1	49.43	348	2e-82
	1352	UN001936	1150		XP_020524539.1	68.15	898	0		XP_031475754.1	57.17	1179	0		XP_026394591.1	60.49	1177	0		XP_022005450.1	61.82	1168	0		XP_017218227.1	65.07	1168	0		XP_027074796.1	70.67	924	0		NP_001266164.1	65.36	1175	0		XP_022843916.1	62.59	1211	0		XP_010652806.1	68.47	1186	0
	1353	UN001937	1622		XP_020522616.1	51.73	1649	0		XP_031479415.1	49.58	1668	0		XP_026386583.1	56.07	1648	0		XP_035840896.1	54.55	1648	0		XP_017218695.1	58.04	1647	0		XP_027097217.1	56.31	1673	0		XP_004237229.1	55.26	1643	0		XP_022889180.1	59.06	1297	0		XP_010654227.1	62.31	1677	0
	1354	UN001938	1156		XP_020518365.1	45.28	1166	0		XP_031478358.1	43.7	1103	0		XP_026381562.1	53.25	1168	0		XP_021982314.1	55.71	1165	0		XP_017229170.1	51.25	1161	0		XP_027074568.1	53.5	1172	0		XP_010316298.1	55.26	1169	0		XP_022852862.1	50.3	660	7e-154		XP_010660870.1	66.07	1164	0
	1355	UN001939	303		XP_011625572.1	23.78	164	8e-08		---	---	---	---		XP_026386113.1	28.74	167	1e-21		XP_022014354.1	21.67	180	2e-07		XP_017256777.1	28.44	109	7e-10		XP_027067589.1	34.11	258	6e-36		XP_025883675.1	30.13	312	5e-37		XP_022847514.1	25.47	106	6e-09		XP_010647432.1	27.8	313	2e-25
	1356	UN001940	860		XP_006844098.2	60.1	777	0		XP_031479358.1	63.61	665	0		XP_026407709.1	64.6	726	0		XP_022017569.1	70.71	676	0		XP_017235906.1	71.11	682	0		XP_027087385.1	69.47	701	0		XP_010316521.1	63.91	798	0		XP_022897714.1	65.28	795	0		XP_002280960.2	63.8	884	0
	1357	UN001941	844		XP_006854029.1	71.5	821	0		XP_031483408.1	71.29	822	0		XP_026454965.1	74.91	821	0		XP_022023157.1	75.15	837	0		XP_017230206.1	75.37	820	0		XP_027079938.1	75.18	854	0		XP_004245909.2	75.18	822	0		XP_022875454.1	72.61	858	0		XP_002277547.1	77.43	842	0
	1358	UN001942	1454		XP_011623622.1	61.56	1470	0		XP_031499903.1	62.63	1496	0		XP_026448989.1	69.49	1462	0		XP_022027222.1	64.36	1027	0		XP_017222808.1	71.29	1463	0		XP_027070553.1	70.91	1461	0		XP_010319242.1	69.77	1462	0		XP_022847034.1	71.23	1460	0		XP_010656252.1	76.44	1460	0
	1359	UN001943	716		XP_006851888.1	78.42	723	0		XP_031488247.1	74.44	716	0		XP_026427986.1	78.49	716	0		XP_022006548.1	75	716	0		XP_017222675.1	78.54	713	0		XP_027089032.1	78.49	716	0		XP_010319851.1	76.8	724	0		XP_022890132.1	78.77	716	0		XP_010658463.1	84.92	716	0
	1360	UN001944	864		XP_020531327.1	68.91	875	0		XP_031491794.1	68.51	867	0		XP_026402145.1	70.64	865	0		XP_021976415.1	71.95	870	0		XP_017235270.1	73.36	867	0		XP_027123002.1	74.86	867	0		XP_004242776.1	76.59	867	0		XP_022873883.1	75.78	867	0		XP_002281257.2	82.58	867	0
	1361	UN001945	677		XP_006829844.3	77.84	686	0		XP_031493176.1	81.64	681	0		XP_026391308.1	80.23	683	0		XP_022035018.1	80.03	681	0		XP_017226614.1	80.85	679	0		XP_027090770.1	81.74	679	0		XP_010320157.1	82.77	679	0		XP_022880092.1	82.33	679	0		XP_010664310.1	84.41	680	0
	1362	UN001946	499		XP_020530668.1	39.67	305	9e-57		XP_031496380.1	28.97	504	2e-54		XP_026414309.1	37.95	303	1e-55		XP_022041700.1	47.06	306	9e-81		XP_017256274.1	50.21	243	3e-70		XP_027115138.1	34.87	304	1e-51		XP_010312179.2	36.18	304	1e-51		XP_022871365.1	41.18	425	7e-92		XP_019073060.1	37.17	304	3e-59
	1363	UN001948	758		XP_006836476.1	52.77	794	0		XP_031485788.1	51.67	780	0		XP_026414239.1	59.5	758	0		XP_035835911.1	59.52	756	0		XP_017235612.1	59.11	790	0		XP_027086558.1	62.69	788	0		XP_025883803.1	60.38	790	0		XP_022890741.1	61.86	784	0		XP_010651133.1	66.16	783	0
	1364	UN001949	413		XP_020532105.1	76.43	420	0		XP_031495679.1	71.39	423	5e-178		XP_026411634.1	74.2	438	0		XP_035835550.1	82.28	412	0		XP_017246764.1	85.92	412	0		XP_027063439.1	86.92	413	0		XP_004244231.1	84.99	413	0		XP_022846053.1	78.71	418	0		XP_002285008.1	89.35	413	0
	1365	UN001950	273		XP_020530791.1	71.79	273	2e-116		XP_031475640.1	68.86	273	2e-111		XP_026433117.1	73.26	273	1e-115		XP_021988605.1	73.99	273	4e-121		XP_017258104.1	72.16	273	1e-117		XP_027112098.1	75.46	273	1e-118		XP_010315357.1	75.46	273	1e-118		XP_022898619.1	76.56	273	1e-121		XP_002276432.2	78.75	273	3e-124
	1366	UN001951	555		XP_020531201.1	68.98	561	0		XP_031479994.1	67.15	557	0		XP_026448004.1	69.13	554	0		XP_022025598.1	69.08	553	0		XP_017247550.1	70.04	554	0		XP_027101974.1	70.4	554	0		XP_004231810.1	72.74	554	0		XP_022873270.1	73.15	555	0		XP_010658924.1	78.16	554	0
	1367	UN001952	677		XP_006829844.3	77.84	686	0		XP_031493176.1	81.64	681	0		XP_026391308.1	80.23	683	0		XP_022035018.1	80.03	681	0		XP_017226614.1	80.85	679	0		XP_027090770.1	81.74	679	0		XP_010320157.1	82.77	679	0		XP_022880092.1	82.33	679	0		XP_010664310.1	84.41	680	0
	1368	UN001953	338		XP_006832856.1	77.88	339	3e-125		XP_031495432.1	77.58	339	1e-132		XP_026425226.1	81.7	317	3e-127		XP_035830618.1	78.41	315	2e-119		XP_017247537.1	75.68	329	9e-122		XP_027067078.1	75.95	341	1e-129		XP_025883912.1	81.33	316	1e-123		XP_022892998.1	78.55	317	9e-121		XP_002263159.2	86.39	338	6e-146
	1369	UN001954	902		XP_006848480.1	73.14	510	5e-139		XP_031477685.1	73.86	505	2e-131		XP_026400791.1	69.56	519	4e-136		XP_021981199.1	64.18	776	2e-140		XP_017233267.1	80.43	506	6e-153		XP_027119099.1	61.52	764	4e-153		XP_025888871.1	74.95	507	1e-141		XP_022846934.1	61.34	820	4e-144		XP_019074980.1	82.85	513	6e-159
	1370	UN001955	355		---	---	---	---		XP_031496634.1	25.73	307	4e-06		XP_026424407.1	38.19	309	2e-36		XP_021987948.1	47.78	90	2e-16		XP_017222697.1	38.49	291	6e-35		XP_027065819.1	44.24	269	3e-45		XP_010325779.1	41.22	262	2e-41		XP_022887421.1	36.27	306	3e-37		XP_010653373.1	42.37	354	4e-55
	1371	UN001956	904		XP_011625780.1	71.04	915	0		XP_031505642.1	70.57	914	0		XP_026408179.1	75.88	912	0		XP_021971048.1	76.04	910	0		XP_017247784.1	75.22	916	0		XP_027106935.1	78.13	910	0		XP_004229654.1	76.45	913	0		XP_022864906.1	76.26	910	0		XP_010654252.1	79.52	908	0
	1372	UN001957	893		XP_006849769.1	37.43	732	4e-56		XP_031491694.1	31.7	940	5e-56		XP_026386202.1	40.37	909	9e-110		XP_022005777.1	48.76	484	1e-77		XP_017235144.1	40.35	917	2e-113		XP_027078626.1	40.04	909	3e-120		XP_004234687.1	40.44	905	4e-113		XP_022867482.1	40.71	899	5e-115		XP_010648047.1	52.04	905	0
	1373	UN001958	456		XP_020529202.1	38.93	131	3e-22		XP_031476760.1	46.15	143	3e-28		XP_026421060.1	43.16	190	2e-28		XP_022027172.1	53.97	126	2e-33		XP_017227859.1	32.1	486	8e-37		XP_027071545.1	36.79	299	2e-41		XP_004238929.1	31.19	420	5e-35		XP_022873990.1	35.48	465	1e-41		XP_010656179.1	40	475	2e-69
	1374	UN001959	1159		XP_006854416.3	57.87	394	3e-136		XP_031503145.1	54.99	391	9e-124		XP_026410613.1	37.65	1211	0		XP_021989289.1	52.37	464	2e-141		XP_017252991.1	61.52	408	4e-149		XP_027127252.1	55.22	469	3e-149		XP_010324387.1	54.02	448	1e-136		XP_022877414.1	54.63	443	5e-135		XP_019072703.1	65.59	404	6e-161
	1375	UN001960	112		---	---	---	---		---	---	---	---		---	---	---	---		---	---	---	---		---	---	---	---		---	---	---	---		---	---	---	---		---	---	---	---		XP_010665149.1	32.17	115	5e-07
	1376	UN001962	646		XP_011621564.2	40.68	558	6e-99		XP_031487666.1	40	570	1e-95		XP_026403278.1	49.16	598	5e-128		XP_022006165.1	54.74	570	1e-157		XP_017218344.1	56.13	538	3e-154		XP_027104908.1	56.69	568	1e-162		XP_010312595.1	54.75	537	6e-159		XP_022854126.1	56.34	568	5e-164		XP_019079861.1	62.15	634	0
[truncated: 64,155 more rows]
[truncated: 46 more columns]
