# Supplementary material for: Transcriptional Basis for Haustorium Formation and Host Establishment in Hemiparasitic Psittacanthus schiedeanus Mistletoes
Source: Front Genet. 2022 Jun 13;13:929490. doi: 10.3389/fgene.2022.929490 (PMC9235361; doi:10.3389/fgene.2022.929490)
Supplement: Supplementary file 6 [file Table1.XLSX]

## Sheet: Table S1
	Table S1. Primers used in qRT-PCR validation assays.
	UniGenes' identifier	Cluster (expression pattern)	Arabidopsis thaliana homologs			Forward primer 5' to 3'			Reverse primer 5' to 3'			Product Size (bp)
			Locus	Symbol	Description	Tm	GC%	Sequence	Tm	GC%	Sequence
	UN029370	A	AT5G25120.1	CYP71B11	Cytochrome p450, family 71, subfamily B, polypeptide 11	60.16	50	gCTTTTggCgAgAAgATCAAgg	60.09	50	CCCAACAATCACATgAAgCAgg	129
	UN032489	A	AT1G32450.1	NRT1.5	nitrate transporter 1.5	59.63	45.45	AgTTCTTCAATgCCCAAACACC	59.91	50	CTTCATCACCATCgTCACAAgC	116
	UN003659	B	AT5G42390.1	---	Insulinase (Peptidase family M16) family protein	59.97	50	gATTATCgTgTTgACTgCCAgC	60.03	45.45	ATTTgCAggAAAgTACCAACgC	150
	UN065631	B	AT5G27150.1	NHX1, ATNHX, AT-NHX1, ATNHX1	Na+/H+ exchanger 1	59.62	47.83	ACATCTTCTAgTCTTCAgCgAgg	60.49	50	ATATCAATgTACCAACggCCCC	146
	UN028834	C	AT1G64390.1	AtGH9C2, GH9C2	glycosyl hydrolase 9C2	60.55	50	ATggCgACTCgTATgAATTCCC	59.84	54.55	CCgAgAgAgAgATATCTgCAgC	108
	UN063308	C	AT4G03210.1	XTH9	xyloglucan endotransglucosylase/hydrolase 9	59.51	50	TTCTATATgTCATCggAgggCg	60	52.38	CTgCTCTTTgTTgCCAACTCC	126
	UN048628	D	AT3G53120.1	VPS37-1	Modifier of rudimentary (Mod(r)) protein	60.42	54.55	gCTCAgAAggCTACAAgAgTCC	60.55	50	TgTACTTCTgAACgAAAgCCCC	110
	UN035688	D	AT3G49250.1	DMS3, IDN1	defective in meristem silencing 3	60.12	47.83	TggTgAgATTgTAgCTgATgACC	60.03	45.45	AATCATgTTCACAgCAAAgCCC	109
	UN106024	E	AT3G09270.1	ATGSTU8, GSTU8	glutathione S-transferase TAU 8	60.34	52.38	ggTTTTgggCCAAgTTCATCg	59.84	45.45	TCCAgCAATTTCATgTTCTCgC	112
	UN019714	E	AT3G02230.1	RGP1, ATRGP1	reversibly glycosylated polypeptide 1	59.97	50	gTATgAATCTggCgTTTgACCg	58.82	50	CAgCCCACATATCATCgTATCg	102
	UN058540	F	AT1G20020.1	ATLFNR2, FNR2	ferredoxin-NADP(+)-oxidoreductase 2	60.35	54.55	CACCTACgTCTATATgTgCggg	59.7	45.45	AAACTTCCACATTCCATTgCCC	143
	UN037484	F	AT1G73270.1	scpl6	serine carboxypeptidase-like 6	59.9	45.45	AAgCCCAATCATATTgCAACgg	60.03	50	TATTggTCCgACACACTCTTgg	101
	UN063070	Housekeeping gene (constitutive)	AT3G46520.1	ACT12	Member of actin subclass composed of ACT12 and ACT4	59.65	50	gCTACgCTTTTACTACCACAgC	59.71	54.55	ggTCTTCgATgTCTCTAgCTCC	107

## Sheet: Table S2
	Table S2.Summary of Illumina sequencing. The dataset in this study was generated from pre-sprouting seeds and four developmental stages (7, 14, 21, and 28 days after inoculation/germination) of polycotylous embryo (star-shaped chlorophyllous bodies) of the mistletoe Psittacanthus schiedeanus. Each sampling point was assessed from three biological replicates.
	Description	Replica	Library ID	I7_Index_ID	Index Sequences	Raw Paired-End (PE) reads	High-Quality (HQ) PE reads* Total # of HQ paired reads after trimming	% of HQ PE reads surviving trimming	# of HQ PE reads surviving in silico normalization process	Pairs merged	Trimmed-unmerged pairs
	T0 (Pre-sprouting seeds)	1	EILTMU01	AR002	CGATGT	10230658	6828826	66.7486	11487568	9616115	1871453
		2	EILTMU02	AR004	TGACCA	10095707	7478416	74.0752
		3	EILTMU03	AR005	ACAGTG	9916823	7257735	73.1861
	T1 (7 dag: days after germination)	1	EILTMU04	AR006	GCCAAT	10128462	6703848	66.1882
		2	EILTMU05	AR007	CAGATC	10221130	7489118	73.2709
		3	EILTMU06	AR012	CTTGTA	10696096	7914711	73.9963
	T2 (14 dag: days after germination)	1	EILTMU07	AR013	AGTCAA	10458336	7500490	71.7178
		2	EILTMU08	AR014	AGTTCC	10616807	7793385	73.4061
		3	EILTMU09	AR015	ATGTCA	10322344	7157749	69.3423
	T3 (21 dag: days after germination)	1	EILTMU10	AR016	CCGTCC	10845681	7924833	73.069
		2	EILTMU11	AR018	GTCCGC	10061108	7025904	69.8323
		3	EILTMU12	AR019	GTGAAA	11268964	8281066	73.4856
	T4 (28 dag: days after germination)	1	EILTMU13	AR001	ATCACG	11371738	8285153	72.8574
		2	EILTMU14	AR003	TTAGGC	10050497	6366445	63.3446
		3	EILTMU15	AR008	ACTTGA	11033102	8070376	73.1469
					Total	157317453	112078055
					Mean	1.04878e+07	7.47187e+06
